# Supplementary material for: High-fat diet-induced and genetically inherited obesity differentially alters DNA methylation profile in the germline of adult male rats
Source: Clin Epigenetics. 2020 Nov 19;12:179. doi: 10.1186/s13148-020-00974-7 (PMC7678167; doi:10.1186/s13148-020-00974-7)
Supplement: Supplementary file 1 — Additional file 1: Detailed information on HFD group compared to CD group. [file 13148_2020_974_MOESM1_ESM.xls]

## Sheet: Table S1.1
Table S1.1: Composition of Control Diet and High fat diet.
Nutrients	CONTROL DIET (CD; kcal%)	HIGH FAT DIET (HFD; kcal%)
Carbohydrate (Sucrose, Cellulose, Starch)	59.65	32.35
Protein (Casein)	23.83	27.92
fat (CD – Coconut oil; HFD – Coconut oil + Lard)	16.5	39.72
Vitamin mix (AIN93VX)	1	1
Mineral mix (AIN93G)	4	4
Non-Nutritive bulk (Alphacel)	19.9	-
Sulfur containing amino acid (methionine)	0.8	0.3
Energy value (Kcal/gm)	3.272	4.871

## Sheet: Table S1.2
Table S1.2: Raw read statistics for DIO samples (in million). Values shown are the average of 3 samples pooled from each group.
Reads	CD_Rat	HFD_Rat
Total raw reads (in million)	36.09	36.99
Processed reads (Sequence pairs analysed in total)	33993103	34759135
Aligned reads (Paired-end alignment with a unique best hit)	16774290	21425786
Unaligned Reads (Sequence pairs with no alignments under any condition)	14550700	9978532
Ambiguously Aligned Reads (Sequence pairs that did not map uniquely)	2668113	3354817
Total C's analysed	475115833	593633581
Methylated C's in CpG context	17369053	21500727
Methylated C's in CHG context	1418709	1641106
Methylated C's in CHH context	4495624	5257580
Unmethylated C's in CpG context	5025590	5806657
Unmethylated C's in CHG context	103189190	128547466
Unmethylated C's in CHH context	343617667	430880045
Percentage methylation (CpG context)	0.776	0.787
Percentage methylation (CHG context)	0.014	0.013
Percentage methylation (CHH context)	0.013	0.012

## Sheet: Table S1.3
Table S1.3: Differentially methylated CpG sites in the spermatozoa of the HFD group compared to the CD group.
Chromosome_Position	Chromosome	Position	CD	HFD	FoldChange	log2FoldChange	P Value	Adjusted P Value	Annotation	Distance to TSS	EnsembleID	Gene_Name
Chr10_102064481	10	102064481	32	15	0.46875	-1.09311	0.669806	1	intron (ENSRNOT00000042156, intron 3 of 9)	19555	ENSRNOT00000042156	Slc39a11
Chr10_102339750	10	102339750	321.472	155.267	0.482986	-1.04995	0.119162	1	intron (ENSRNOT00000065145, intron 33 of 41)	-49912	ENSRNOT00000044922	AABR07030729.1
Chr10_102458076	10	102458076	3	36	12	3.58496	0.219452	1	exon (ENSRNOT00000091129, exon 2 of 45)	-34991	ENSRNOT00000065145	Sdk2
Chr10_102755639	10	102755639	7.92022	1.76763	0.223179	-2.16373	0.639768	1	Intergenic	-9294	ENSRNOT00000081013	NA
Chr10_102952790	10	102952790	78.0707	35.3526	0.452827	-1.14297	0.368507	1	Intergenic	91474	ENSRNOT00000085994	NA
Chr10_103203722	10	103203722	2	31	15.5	3.9542	0.209924	1	Intergenic	-2293	ENSRNOT00000004081	Ttyh2
Chr10_103251212	10	103251212	102.598	35.0885	0.342002	-1.54793	0.171653	1	Intergenic	-15085	ENSRNOT00000038852	Dnai2
Chr10_103278053	10	103278053	158.613	407.784	2.57093	1.36229	0.0324324	1	intron (ENSRNOT00000038852, intron 4 of 12)	2355	ENSRNOT00000086763	NA
Chr10_103318562	10	103318562	116.277	28.948	0.248957	-2.00603	0.0735921	1	intron (ENSRNOT00000004141, intron 2 of 19)	10169	ENSRNOT00000004141	Kif19
Chr10_103343093	10	103343093	2.27995	18.4215	8.07979	3.01432	0.331156	1	Intergenic	-2170	ENSRNOT00000004191	Btbd17
Chr10_103349666	10	103349666	32.8123	76.008	2.31645	1.21191	0.352236	1	intron (ENSRNOT00000035963, intron 1 of 1)	493	ENSRNOT00000035963	Gpr142
Chr10_103392731	10	103392731	65.7113	21.1836	0.322374	-1.63319	0.248921	1	Intergenic	-2781	ENSRNOT00000004256	Gprc5c
Chr10_103437152	10	103437152	32.8123	4.41907	0.134677	-2.89242	0.198539	1	Intergenic	-1152	ENSRNOT00000085262	Cd300a
Chr10_103449777	10	103449777	206.197	97.9741	0.475147	-1.07355	0.183128	1	intron (ENSRNOT00000085262, intron 9 of 9)	8227	ENSRNOT00000079545	Cd300a
Chr10_103490185	10	103490185	32	16	0.5	-1	0.695736	1	Intergenic	-9031	ENSRNOT00000035639	Cd300lb
Chr10_103539544	10	103539544	4	35	8.75	3.12928	0.270576	1	Intergenic	-4352	ENSRNOT00000077882	Cd300ld
Chr10_103550714	10	103550714	7.93067	2.64795	0.333887	-1.58257	0.710842	1	Intergenic	5274	ENSRNOT00000066523	Cd300ld
Chr10_103595324	10	103595324	57.7044	131.688	2.28212	1.19037	0.247303	1	Intergenic	-4716	ENSRNOT00000034741	Cd300le
Chr10_103692040	10	103692040	44.459	132.459	2.97936	1.575	0.121964	1	Intergenic	-4614	ENSRNOT00000039284	Cd300lf
Chr10_103707803	10	103707803	19.3795	64.0366	3.30434	1.72436	0.231823	1	intron (ENSRNOT00000086469, intron 3 of 8)	4398	ENSRNOT00000086469	Rab37
Chr10_103813260	10	103813260	9.11979	53.51	5.86746	2.55274	0.135415	1	intron (ENSRNOT00000004477, intron 3 of 14)	3028	ENSRNOT00000004477	Grin2c
Chr10_103822744	10	103822744	18.2396	104.388	5.72318	2.51682	0.0433083	1	intron (ENSRNOT00000085636, intron 2 of 11)	3705	ENSRNOT00000085636	Fdxr
Chr10_103902451	10	103902451	3	9	3	1.58496	0.732094	1	exon (ENSRNOT00000004718, exon 14 of 18)	11081	ENSRNOT00000083302	Otop3
Chr10_103922055	10	103922055	212.714	101.639	0.477817	-1.06547	0.20465	1	Intergenic	-2449	ENSRNOT00000004718	Hid1
Chr10_103929341	10	103929341	144.777	48.2467	0.33325	-1.58533	0.103595	1	Intergenic	-5457	ENSRNOT00000035865	Cdr2l
Chr10_103963120	10	103963120	95.7578	40.3518	0.421395	-1.24676	0.270638	1	TTS (ENSRNOT00000045875)	7100	ENSRNOT00000045875	Mrpl58
Chr10_103967716	10	103967716	65.7113	28.2448	0.429832	-1.21816	0.369596	1	exon (ENSRNOT00000004836, exon 5 of 6)	4953	ENSRNOT00000004836	Atp5h
Chr10_103998575	10	103998575	49.8499	99.7394	2.00079	1.00057	0.364258	1	intron (ENSRNOT00000065292, intron 5 of 7)	2007	ENSRNOT00000091877	NA
Chr10_104009513	10	104009513	17.0996	86.8441	5.07872	2.34447	0.0783715	1	Intergenic	-5668	ENSRNOT00000074339	NA
Chr10_104024580	10	104024580	143.637	66.6682	0.464145	-1.10735	0.233024	1	intron (ENSRNOT00000032016, intron 2 of 3)	4691	ENSRNOT00000032016	Slc16a5
Chr10_104043743	10	104043743	19	8	0.421053	-1.24793	0.682902	1	intron (ENSRNOT00000004843, intron 2 of 2)	7375	ENSRNOT00000004843	Armc7
Chr10_104081732	10	104081732	21.6595	43.8607	2.02501	1.01793	0.527648	1	Intergenic	2470	ENSRNOT00000086099	NA
Chr10_104095273	10	104095273	40.7325	13.2572	0.32547	-1.6194	0.367402	1	intron (ENSRNOT00000004867, intron 2 of 3)	2540	ENSRNOT00000004867	Sumo2
Chr10_104140723	10	104140723	5	18	3.6	1.848	0.568745	1	intron (ENSRNOT00000064776, intron 12 of 15)	-12498	ENSRNOT00000080472	NA
Chr10_104154550	10	104154550	9.06362	1.7653	0.194767	-2.36018	0.569968	1	intron (ENSRNOT00000064776, intron 1 of 15)	1168	ENSRNOT00000089894	Gga3
Chr10_104205877	10	104205877	120.837	57.8961	0.479125	-1.06153	0.287763	1	intron (ENSRNOT00000005347, intron 3 of 5)	-26353	ENSRNOT00000005292	Slc25a19
Chr10_104266884	10	104266884	1049.11	496.932	0.473668	-1.07805	0.0132365	0.63603	Intergenic	-3812	ENSRNOT00000005347	Grb2
Chr10_104284898	10	104284898	22	46	2.09091	1.06413	0.65096	1	Intergenic	6046	ENSRNOT00000083661	NA
Chr10_104373065	10	104373065	5.69987	12.281	2.15461	1.10743	0.738918	1	intron (ENSRNOT00000006519, intron 1 of 25)	-4684	ENSRNOT00000080714	Llgl2
Chr10_104437122	10	104437122	84.8595	199.742	2.3538	1.23499	0.159071	1	promoter-TSS (ENSRNOT00000035001)	-527	ENSRNOT00000035001	AC130970.1
Chr10_1044475	10	1044475	1.13146	17.6763	15.6225	3.96556	0.269263	1	Intergenic	68777	ENSRNOT00000089404	AC117889.1
Chr10_104450504	10	104450504	55.4415	273.982	4.94183	2.30504	0.00739381	0.328401	promoter-TSS (ENSRNOT00000071694)	-719	ENSRNOT00000088665	Smim5
Chr10_104452708	10	104452708	187.822	73.3566	0.390564	-1.35637	0.13395	1	intron (ENSRNOT00000071694, intron 1 of 2)	1485	ENSRNOT00000071694	Smim5
Chr10_104504031	10	104504031	91.6482	212.999	2.32409	1.21667	0.154579	1	intron (ENSRNOT00000007362, intron 4 of 10)	18211	ENSRNOT00000046010	Rps18l1
Chr10_104570352	10	104570352	2.26292	23.863	10.5452	3.39852	0.231415	1	Intergenic	5539	ENSRNOT00000050223	H3f3b
Chr10_104596540	10	104596540	144.777	58.7733	0.405959	-1.3006	0.168722	1	intron (ENSRNOT00000009733, intron 1 of 15)	13584	ENSRNOT00000009733	Unk
Chr10_104626981	10	104626981	48.6528	22.0954	0.454144	-1.13878	0.469845	1	intron (ENSRNOT00000010466, intron 5 of 31)	1696	ENSRNOT00000010466	Unc13d
Chr10_104643375	10	104643375	386.337	180.06	0.466071	-1.10138	0.0811854	1	Intergenic	-5551	ENSRNOT00000010826	Wbp2
Chr10_104650352	10	104650352	428.256	205.657	0.48022	-1.05823	0.0808881	1	Intergenic	8837	ENSRNOT00000010887	Trim47
Chr10_104683674	10	104683674	34	4	0.117647	-3.08746	0.279484	1	intron (ENSRNOT00000011328, intron 6 of 8)	-2296	ENSRNOT00000046026	Trim65
Chr10_104714272	10	104714272	1.13295	27.3621	24.1512	4.59402	0.120793	1	promoter-TSS (ENSRNOT00000085844)	-178	ENSRNOT00000085844	NA
Chr10_104719786	10	104719786	192.602	91.7955	0.476607	-1.06913	0.19715	1	Intergenic	-1164	ENSRNOT00000011560	Fbf1
Chr10_104731872	10	104731872	401.065	157.994	0.393936	-1.34397	0.0351283	1	intron (ENSRNOT00000042372, intron 5 of 14)	7991	ENSRNOT00000078363	AABR07072203.1
Chr10_104824994	10	104824994	5	11	2.2	1.1375	0.776654	1	Intergenic	-4594	ENSRNOT00000090488	NA
Chr10_104840307	10	104840307	7.97981	22.8076	2.85816	1.51508	0.524276	1	intron (ENSRNOT00000081753, intron 1 of 1)	1787	ENSRNOT00000081753	NA
Chr10_104847537	10	104847537	6	16	2.66667	1.41504	0.669602	1	TTS (ENSRNOT00000073646)	5150	ENSRNOT00000073646	Igsf7
Chr10_104918325	10	104918325	2	6	3	1.58496	0.79786	1	exon (ENSRNOT00000077158, exon 3 of 3)	3542	ENSRNOT00000077158	LOC100909671
Chr10_104938150	10	104938150	5.6573	41.5393	7.3426	2.87629	0.15723	1	Intergenic	5533	ENSRNOT00000075706	RGD1562667
Chr10_104975288	10	104975288	3.39438	7.07051	2.08301	1.05867	0.834757	1	promoter-TSS (ENSRNOT00000083683)	-590	ENSRNOT00000083683	RGD1561778
Chr10_104988417	10	104988417	4.52584	22.0954	4.88205	2.28749	0.38608	1	intron (ENSRNOT00000083683, intron 1 of 2)	-8789	ENSRNOT00000074003	RGD1561778
Chr10_105053858	10	105053858	78.6582	32.4569	0.412632	-1.27707	0.303376	1	Intergenic	-19220	ENSRNOT00000083022	Ten1
Chr10_105131802	10	105131802	23.9394	107.02	4.47045	2.16042	0.069467	1	intron (ENSRNOT00000028875, intron 8 of 15)	-14885	ENSRNOT00000012373	Evpl
Chr10_105273560	10	105273560	20	3	0.15	-2.73697	0.412214	1	Intergenic	4603	ENSRNOT00000072609	NA
Chr10_105307231	10	105307231	7.97981	76.3176	9.56383	3.25759	0.0347511	1	intron (ENSRNOT00000075293, intron 13 of 20)	-23376	ENSRNOT00000072687	NA
Chr10_105346601	10	105346601	284.371	73.2599	0.257621	-1.95668	0.0113412	0.563291	intron (ENSRNOT00000075293, intron 2 of 20)	21642	ENSRNOT00000075293	Rnf157
Chr10_105391559	10	105391559	29.418	137.875	4.68676	2.22859	0.0461147	1	Intergenic	-1514	ENSRNOT00000013359	Ubald2
Chr10_10540748	10	10540748	5	12	2.4	1.26303	0.74057	1	TTS (ENSRNOT00000003843)	9391	ENSRNOT00000067932	Alg1
Chr10_105424392	10	105424392	9	1	0.111111	-3.16993	0.556635	1	Intergenic	2706	ENSRNOT00000077850	NA
Chr10_105482237	10	105482237	327.423	132.397	0.404361	-1.30628	0.056984	1	Intergenic	-16492	ENSRNOT00000032163	Sphk1
Chr10_105505888	10	105505888	469.042	2.64795	0.00564543	-7.4687	5.08724e-14	1.09727e-11	Intergenic	5597	ENSRNOT00000083593	Sphk1
Chr10_105539726	10	105539726	6	12	2	1	0.792295	1	intron (ENSRNOT00000014699, intron 1 of 17)	-8873	ENSRNOT00000084863	NA
Chr10_105554846	10	105554846	29.418	3.53526	0.120173	-3.05681	0.205919	1	Intergenic	-1859	ENSRNOT00000014699	Ube2o
Chr10_105564987	10	105564987	6	19	3.16667	1.66297	0.595026	1	exon (ENSRNOT00000014838, exon 1 of 3)	451	ENSRNOT00000014838	NA
Chr10_105579476	10	105579476	66	16	0.242424	-2.04439	0.374142	1	exon (ENSRNOT00000068026, exon 9 of 19)	11384	ENSRNOT00000015221	Aanat
Chr10_10560792	10	10560792	2.26292	71.5889	31.6357	4.98348	0.00943891	0.403391	TTS (ENSRNOT00000072226)	499	ENSRNOT00000072226	NA
Chr10_105623189	10	105623189	2.27995	35.9658	15.7748	3.97955	0.0967058	1	intron (ENSRNOT00000016067, intron 1 of 3)	4903	ENSRNOT00000016067	Cygb
Chr10_105635216	10	105635216	5	12	2.4	1.26303	0.74057	1	Intergenic	4405	ENSRNOT00000064904	Prcd
Chr10_105651697	10	105651697	30.7793	0.877214	0.0285001	-5.13289	0.0712928	1	exon (ENSRNOT00000016622, exon 9 of 9)	3321	ENSRNOT00000084995	NA
Chr10_105765783	10	105765783	542.684	92.6782	0.170777	-2.54981	6.04844e-05	0.00517987	intron (ENSRNOT00000074286, intron 1 of 3)	6190	ENSRNOT00000074286	Mxra7
Chr10_105773002	10	105773002	39.6533	326.58	8.23588	3.04192	0.000168799	0.0133348	Intergenic	-1029	ENSRNOT00000066137	Mxra7
Chr10_105778105	10	105778105	3.39438	12.3734	3.64526	1.86602	0.599705	1	Intergenic	6096	ENSRNOT00000078241	NA
Chr10_10578646	10	10578646	251.934	80.7036	0.320336	-1.64234	0.0347984	1	intron (ENSRNOT00000003888, intron 7 of 9)	5454	ENSRNOT00000003888	Nagpa
Chr10_105787627	10	105787627	28.3238	0.882649	0.0311628	-5.00403	0.0876822	1	promoter-TSS (ENSRNOT00000000266)	177	ENSRNOT00000064671	Jmjd6
Chr10_105790687	10	105790687	18.1034	57.4479	3.17333	1.666	0.282316	1	intron (ENSRNOT00000000266, intron 1 of 4)	2751	ENSRNOT00000000266	Mettl23
Chr10_105795443	10	105795443	9.06362	55.6069	6.13517	2.6171	0.124502	1	exon (ENSRNOT00000067739, exon 1 of 3)	516	ENSRNOT00000067739	Srsf2
Chr10_105995434	10	105995434	5	1	0.2	-2.32193	0.748632	1	Intergenic	-26692	ENSRNOT00000081692	NA
Chr10_106575901	10	106575901	26.0236	7.07051	0.271696	-1.87993	0.41356	1	Intergenic	-1609	ENSRNOT00000082347	NA
Chr10_106738366	10	106738366	17	42	2.47059	1.30485	0.589876	1	intron (ENSRNOT00000040629, intron 7 of 18)	26238	ENSRNOT00000040629	Tnrc6c
Chr10_106763937	10	106763937	120.837	50.0012	0.41379	-1.27303	0.212915	1	Intergenic	18014	ENSRNOT00000077495	Tmc6
Chr10_106790303	10	106790303	1	8	8	3	0.5996	1	intron (ENSRNOT00000075047, intron 9 of 15)	5225	ENSRNOT00000075047	Tmc8
Chr10_106804062	10	106804062	9.11979	1.75443	0.192376	-2.378	0.575563	1	intron (ENSRNOT00000074899, intron 2 of 3)	3919	ENSRNOT00000074899	LOC688282
Chr10_106810951	10	106810951	7.92022	19.4439	2.45497	1.29571	0.614892	1	Intergenic	-1789	ENSRNOT00000074225	Syngr2
Chr10_10682198	10	10682198	9.11979	96.4935	10.5807	3.40336	0.0151719	0.716325	intron (ENSRNOT00000004026, intron 17 of 21)	37625	ENSRNOT00000004026	Ppl
Chr10_106840625	10	106840625	286.637	134.163	0.468058	-1.09524	0.121639	1	intron (ENSRNOT00000073809, intron 9 of 10)	11643	ENSRNOT00000073809	Afmid
Chr10_106863968	10	106863968	2	26	13	3.70044	0.258998	1	exon (ENSRNOT00000072387, exon 4 of 4)	-3642	ENSRNOT00000068838	NA
Chr10_106865709	10	106865709	36.2067	11.4896	0.317333	-1.65593	0.384558	1	Intergenic	-3693	ENSRNOT00000074369	Tmem235
Chr10_106966121	10	106966121	250.794	558.785	2.22806	1.15579	0.0406386	1	Intergenic	9920	ENSRNOT00000003940	Socs3
Chr10_106989758	10	106989758	21	4	0.190476	-2.39232	0.451564	1	Intergenic	-2178	ENSRNOT00000004007	Pgs1
Chr10_107092394	10	107092394	30	91	3.03333	1.6009	0.439243	1	intron (ENSRNOT00000004047, intron 36 of 80)	21878	ENSRNOT00000004035	Dnah17
Chr10_107400363	10	107400363	1	26	26	4.70044	0.192464	1	Intergenic	-14290	ENSRNOT00000004290	Timp2
Chr10_107432890	10	107432890	48.6528	113.128	2.32522	1.21736	0.267962	1	exon (ENSRNOT00000066303, exon 4 of 4)	-8179	ENSRNOT00000004320	Lgals3bp
Chr10_107442649	10	107442649	10.2598	63.1594	6.15603	2.622	0.0989926	1	intron (ENSRNOT00000066303, intron 1 of 3)	2874	ENSRNOT00000066303	Cant1
Chr10_107460706	10	107460706	5.69987	26.3164	4.61702	2.20696	0.349905	1	intron (ENSRNOT00000004373, intron 1 of 3)	4860	ENSRNOT00000004373	C1qtnf1
Chr10_107493575	10	107493575	250.794	114.915	0.458204	-1.12594	0.129086	1	Intergenic	-9121	ENSRNOT00000038088	Engase
Chr10_10760662	10	10760662	135.775	330.546	2.43451	1.28363	0.0820118	1	promoter-TSS (ENSRNOT00000004176)	-816	ENSRNOT00000004176	Rogdi
Chr10_10766459	10	10766459	53.2488	116.51	2.18803	1.12963	0.278523	1	TTS (ENSRNOT00000004176)	931	ENSRNOT00000066754	Smim22
Chr10_107805299	10	107805299	12.4461	29.1659	2.34338	1.22859	0.550743	1	Intergenic	-95413	ENSRNOT00000078771	NA
Chr10_10801502	10	10801502	32	8	0.25	-2	0.456848	1	intron (ENSRNOT00000036954, intron 5 of 8)	5578	ENSRNOT00000087029	LOC360479
Chr10_108027064	10	108027064	16.9943	7.94384	0.467442	-1.09714	0.676712	1	Intergenic	14116	ENSRNOT00000054563	NA
Chr10_108089133	10	108089133	38.4696	7.95433	0.206769	-2.27391	0.246336	1	Intergenic	-5999	ENSRNOT00000073470	Enpp7
Chr10_108212803	10	108212803	5.6573	23.863	4.21809	2.07659	0.404793	1	Intergenic	-16585	ENSRNOT00000075440	Cbx4
Chr10_108297671	10	108297671	37.6191	153.512	4.0807	2.02882	0.0421998	1	intron (ENSRNOT00000075171, intron 2 of 10)	23974	ENSRNOT00000075171	Tbc1d16
Chr10_108403191	10	108403191	2	10	5	2.32193	0.613824	1	intron (ENSRNOT00000075796, intron 8 of 19)	7330	ENSRNOT00000075796	Gaa
Chr10_108444098	10	108444098	3	18	6	2.58496	0.452883	1	intron (ENSRNOT00000070842, intron 2 of 21)	3147	ENSRNOT00000070842	Card14
Chr10_108480488	10	108480488	4.55989	29.8253	6.54078	2.70946	0.243755	1	exon (ENSRNOT00000054987, exon 1 of 18)	119	ENSRNOT00000054987	Slc26a11
Chr10_108537387	10	108537387	90.0579	303.516	3.37023	1.75285	0.0173411	0.77833	intron (ENSRNOT00000044983, intron 1 of 71)	9646	ENSRNOT00000044983	Rnf213
Chr10_108643719	10	108643719	50.9157	121.966	2.39546	1.2603	0.238693	1	intron (ENSRNOT00000004966, intron 5 of 6)	12878	ENSRNOT00000004966	Endov
Chr10_108717189	10	108717189	25	52	2.08	1.05658	0.645279	1	Intergenic	9235	ENSRNOT00000052258	NA
Chr10_108731149	10	108731149	2	11	5.5	2.45943	0.576691	1	Intergenic	-2504	ENSRNOT00000078433	NA
Chr10_10874687	10	10874687	16.9943	105.918	6.23256	2.63982	0.0374037	1	intron (ENSRNOT00000004416, intron 1 of 16)	-1297	ENSRNOT00000052265	LOC679823
Chr10_108787931	10	108787931	29.6393	101.757	3.43317	1.77954	0.128814	1	intron (ENSRNOT00000005337, intron 1 of 33)	37310	ENSRNOT00000005337	Rptor
Chr10_10880638	10	10880638	1.13146	15.9087	14.0603	3.81355	0.311555	1	intron (ENSRNOT00000004416, intron 1 of 16)	1207	ENSRNOT00000087118	Mgrn1
Chr10_10886678	10	10886678	67.9772	17.653	0.25969	-1.94514	0.17629	1	Intergenic	-2811	ENSRNOT00000071746	Ubald1
Chr10_109088439	10	109088439	41.039	201.759	4.91627	2.29756	0.0114962	0.585893	Intergenic	10507	ENSRNOT00000091969	NA
Chr10_109104334	10	109104334	19.2602	49.4284	2.56635	1.35972	0.391835	1	Intergenic	-3056	ENSRNOT00000068437	Baiap2
Chr10_10912297	10	10912297	140.217	59.6505	0.425417	-1.23305	0.195038	1	Intergenic	-3520	ENSRNOT00000065907	AABR07072078.1
Chr10_109208273	10	109208273	46	13	0.282609	-1.82312	0.454412	1	intron (ENSRNOT00000005839, intron 1 of 14)	13038	ENSRNOT00000053588	NA
Chr10_109234669	10	109234669	5	18	3.6	1.848	0.568745	1	Intergenic	10033	ENSRNOT00000071346	NA
Chr10_109245948	10	109245948	69.019	182.066	2.63791	1.39939	0.129622	1	TTS (ENSRNOT00000070927)	908	ENSRNOT00000070927	NA
Chr10_109264245	10	109264245	27.155	87.4976	3.22215	1.68802	0.189216	1	exon (ENSRNOT00000005977, exon 2 of 26)	3256	ENSRNOT00000005977	Cep131
Chr10_109290602	10	109290602	27.3594	13.1582	0.48094	-1.05607	0.603006	1	intron (ENSRNOT00000006225, intron 13 of 15)	11889	ENSRNOT00000065565	LOC690871
Chr10_109405921	10	109405921	10.1831	2.65144	0.260376	-1.94133	0.618982	1	Intergenic	-14266	ENSRNOT00000089388	NA
Chr10_109471274	10	109471274	36	5	0.138889	-2.848	0.302131	1	intron (ENSRNOT00000066736, intron 17 of 30)	24829	ENSRNOT00000066736	Bahcc1
Chr10_109520350	10	109520350	4	9	2.25	1.16993	0.798002	1	promoter-TSS (ENSRNOT00000075016)	497	ENSRNOT00000054976	LOC100361457
Chr10_109532581	10	109532581	82.0781	194.741	2.37264	1.24649	0.133676	1	promoter-TSS (ENSRNOT00000054975)	-907	ENSRNOT00000054975	Fscn2
Chr10_109608152	10	109608152	35.0753	6.1867	0.176384	-2.50321	0.23228	1	intron (ENSRNOT00000054973, intron 1 of 16)	1879	ENSRNOT00000054973	Nploc4
Chr10_109619216	10	109619216	2.26292	16.7925	7.42071	2.89156	0.37788	1	TTS (ENSRNOT00000071432)	3530	ENSRNOT00000074354	Pde6g
Chr10_109623782	10	109623782	27.3594	57.8961	2.11613	1.08143	0.444423	1	Intergenic	-1036	ENSRNOT00000088317	Pde6g
Chr10_109627236	10	109627236	6.79772	30.0101	4.41473	2.14232	0.326456	1	Intergenic	2770	ENSRNOT00000075206	Oxld1
Chr10_109638022	10	109638022	22.6292	5.30288	0.234338	-2.09334	0.405037	1	promoter-TSS (ENSRNOT00000054966)	-746	ENSRNOT00000054966	Hgs
Chr10_109713988	10	109713988	63.4454	164.173	2.58762	1.37163	0.13574	1	exon (ENSRNOT00000088898, exon 7 of 13)	5232	ENSRNOT00000083601	Gcgr
Chr10_109724280	10	109724280	11	45	4.09091	2.03242	0.412191	1	Intergenic	-2084	ENSRNOT00000054960	Mcrip1
Chr10_109738419	10	109738419	1	19	19	4.24793	0.281707	1	exon (ENSRNOT00000054958, exon 10 of 11)	-9399	ENSRNOT00000054959	Ppp1r27
Chr10_10974511	10	10974511	69.5384	27.1936	0.391059	-1.35454	0.306266	1	intron (ENSRNOT00000004999, intron 2 of 6)	6852	ENSRNOT00000004999	Cdip1
Chr10_109771735	10	109771735	14.8197	32.4569	2.19013	1.13101	0.550774	1	exon (ENSRNOT00000054955, exon 5 of 7)	-2156	ENSRNOT00000071823	AC131537.1
Chr10_109776035	10	109776035	115.409	26.5144	0.229743	-2.12191	0.072993	1	intron (ENSRNOT00000054954, intron 2 of 2)	1156	ENSRNOT00000054954	Anapc11
Chr10_109797836	10	109797836	166.544	82.0864	0.492881	-1.02069	0.244146	1	exon (ENSRNOT00000054951, exon 9 of 10)	-2138	ENSRNOT00000054952	Pcyt2
Chr10_109801515	10	109801515	19.2602	4.41325	0.229138	-2.12571	0.426146	1	intron (ENSRNOT00000054951, intron 3 of 9)	1112	ENSRNOT00000080971	NA
Chr10_109805824	10	109805824	125.758	48.5457	0.386026	-1.37323	0.182151	1	TTS (ENSRNOT00000054970)	-3084	ENSRNOT00000054951	Sirt7
Chr10_109819055	10	109819055	46.3898	20.3277	0.438193	-1.19036	0.462453	1	intron (ENSRNOT00000054949, intron 6 of 6)	2753	ENSRNOT00000054949	Pycr1
Chr10_109832981	10	109832981	22.7995	45.6151	2.00071	1.00051	0.525976	1	TTS (ENSRNOT00000054947)	-5837	ENSRNOT00000054948	Myadml2
Chr10_109835577	10	109835577	44.1852	202.127	4.57454	2.19363	0.0163546	0.731125	exon (ENSRNOT00000054947, exon 8 of 12)	-3466	ENSRNOT00000075285	NA
Chr10_109848580	10	109848580	23.792	58.2549	2.4485	1.2919	0.375601	1	Intergenic	-3275	ENSRNOT00000087005	Aspscr1
Chr10_109860994	10	109860994	133.512	63.6346	0.47662	-1.06909	0.288074	1	intron (ENSRNOT00000054944, intron 4 of 14)	8957	ENSRNOT00000054944	Aspscr1
Chr10_109877204	10	109877204	23	7	0.304348	-1.71621	0.557007	1	intron (ENSRNOT00000054944, intron 7 of 14)	5186	ENSRNOT00000073171	NA
Chr10_109899536	10	109899536	21.4977	10.6058	0.493344	-1.01934	0.666117	1	exon (ENSRNOT00000071487, exon 14 of 18)	-4724	ENSRNOT00000073886	Rac3
Chr10_109907918	10	109907918	64.5783	10.5918	0.164015	-2.6081	0.0962708	1	exon (ENSRNOT00000074362, exon 8 of 8)	1729	ENSRNOT00000074362	Dcxr
Chr10_109915215	10	109915215	173.342	85.617	0.49392	-1.01765	0.237427	1	Intergenic	-1335	ENSRNOT00000072947	LOC688320
Chr10_109964381	10	109964381	28.2865	12.3734	0.437431	-1.19287	0.562771	1	intron (ENSRNOT00000075041, intron 8 of 8)	2402	ENSRNOT00000078052	Rfng
Chr10_109973363	10	109973363	112.162	52.0763	0.464294	-1.10689	0.293066	1	intron (ENSRNOT00000073956, intron 11 of 14)	5733	ENSRNOT00000073956	Dus1l
Chr10_109991485	10	109991485	48.6528	15.9087	0.326984	-1.61271	0.328757	1	exon (ENSRNOT00000073321, exon 37 of 43)	-11772	ENSRNOT00000086042	Dus1l
Chr10_110073353	10	110073353	62	2	0.0322581	-4.9542	0.0805519	1	intron (ENSRNOT00000071893, intron 10 of 26)	28520	ENSRNOT00000071893	Ccdc57
Chr10_110129034	10	110129034	97.4339	34.4233	0.353299	-1.50104	0.199137	1	TTS (ENSRNOT00000086613)	3924	ENSRNOT00000086613	NA
Chr10_110211597	10	110211597	10	2	0.2	-2.32193	0.613824	1	Intergenic	21247	ENSRNOT00000054934	Cd7
Chr10_110252885	10	110252885	46	23	0.5	-1	0.670133	1	intron (ENSRNOT00000054932, intron 2 of 3)	7101	ENSRNOT00000054932	Sectm1b
Chr10_110279865	10	110279865	15	7	0.466667	-1.09954	0.744557	1	Intergenic	-5096	ENSRNOT00000054931	Sectm1a
Chr10_110299561	10	110299561	13	4	0.307692	-1.70044	0.649885	1	Intergenic	8954	ENSRNOT00000054927	Tex19.2
Chr10_110361794	10	110361794	10.1831	53.9127	5.29431	2.40444	0.161848	1	Intergenic	-2498	ENSRNOT00000054926	Uts2r
Chr10_110407422	10	110407422	40.7863	6.17855	0.151486	-2.72275	0.164378	1	intron (ENSRNOT00000054924, intron 1 of 12)	971	ENSRNOT00000054924	Hexdc
Chr10_110410663	10	110410663	10	37	3.7	1.88753	0.462804	1	intron (ENSRNOT00000054924, intron 2 of 12)	1824	ENSRNOT00000085127	NA
Chr10_110422442	10	110422442	3.41992	20.1759	5.89953	2.5606	0.361986	1	intron (ENSRNOT00000054924, intron 9 of 12)	9351	ENSRNOT00000054922	LOC619574
Chr10_110439015	10	110439015	29	13	0.448276	-1.15754	0.660939	1	TTS (ENSRNOT00000054921)	870	ENSRNOT00000054921	AC110474.1
Chr10_110443511	10	110443511	34.1992	12.281	0.359102	-1.47754	0.433085	1	Intergenic	-2287	ENSRNOT00000054920	Narf
Chr10_110509972	10	110509972	31.9193	12.281	0.384752	-1.378	0.475373	1	intron (ENSRNOT00000054919, intron 7 of 7)	40681	ENSRNOT00000054919	Foxk2
Chr10_110578078	10	110578078	56.573	124.618	2.20278	1.13932	0.276553	1	intron (ENSRNOT00000054917, intron 1 of 5)	6298	ENSRNOT00000079049	NA
Chr10_110627689	10	110627689	22	2	0.0909091	-3.45943	0.312302	1	Intergenic	-3806	ENSRNOT00000054915	Fn3k
Chr10_11089060	10	11089060	15.8613	45.0151	2.83804	1.50489	0.371791	1	Intergenic	-1255	ENSRNOT00000086305	Coro7
Chr10_111032839	10	111032839	84.358	21.9303	0.259967	-1.9436	0.130746	1	intron (ENSRNOT00000074372, intron 1 of 3)	1424	ENSRNOT00000074372	Ptchd3
Chr10_111046365	10	111046365	217.527	84.7343	0.389535	-1.36018	0.0942803	1	Intergenic	8887	ENSRNOT00000090290	NA
Chr10_111064140	10	111064140	216.394	68.8466	0.318154	-1.6522	0.0488571	1	Intergenic	-21880	ENSRNOT00000075416	NA
Chr10_11117847	10	11117847	2	4	2	1	0.919774	1	intron (ENSRNOT00000006067, intron 4 of 22)	13702	ENSRNOT00000005490	Vasn
Chr10_111267648	10	111267648	95.168	22.9489	0.241141	-2.05205	0.100103	1	Intergenic	23173	ENSRNOT00000041082	Vom2r65
Chr10_11148851	10	11148851	20	3	0.15	-2.73697	0.412214	1	intron (ENSRNOT00000006314, intron 1 of 4)	2491	ENSRNOT00000006314	Pam16
Chr10_111522844	10	111522844	3.39886	7.06119	2.07752	1.05486	0.828264	1	Intergenic	43831	ENSRNOT00000075323	Vom2r1
Chr10_111702922	10	111702922	9.05168	32.7011	3.61271	1.85308	0.369624	1	Intergenic	-14045	ENSRNOT00000070942	LOC100911926
Chr10_11283898	10	11283898	20.3663	112.244	5.51129	2.46239	0.0479173	1	exon (ENSRNOT00000048687, exon 7 of 7)	-22658	ENSRNOT00000079369	NA
Chr10_11384894	10	11384894	62.3124	29.1274	0.467442	-1.09714	0.424752	1	intron (ENSRNOT00000044624, intron 5 of 5)	-7732	ENSRNOT00000072802	Adcy9
Chr10_11690973	10	11690973	12.5397	2.63164	0.209865	-2.25247	0.51925	1	intron (ENSRNOT00000007079, intron 16 of 30)	-33060	ENSRNOT00000008966	Trap1
Chr10_11792891	10	11792891	106.018	219.303	2.06856	1.04863	0.17718	1	intron (ENSRNOT00000033919, intron 4 of 14)	6769	ENSRNOT00000033919	Slx4
Chr10_11810713	10	11810713	7.97981	31.5797	3.95745	1.98457	0.342383	1	promoter-TSS (ENSRNOT00000036189)	-214	ENSRNOT00000036205	Nlrc3
Chr10_11850278	10	11850278	7.97981	3.50885	0.439716	-1.18536	0.784828	1	intron (ENSRNOT00000078577, intron 11 of 11)	27307	ENSRNOT00000078577	Cluap1
Chr10_11882242	10	11882242	18	2	0.111111	-3.16993	0.382816	1	TTS (ENSRNOT00000075238)	2823	ENSRNOT00000068577	RGD1561796
Chr10_11919198	10	11919198	64.9785	135.968	2.09251	1.06523	0.262886	1	Intergenic	6654	ENSRNOT00000045192	Zfp597
Chr10_12046176	10	12046176	73	21	0.287671	-1.79751	0.418054	1	promoter-TSS (ENSRNOT00000011073)	-366	ENSRNOT00000081191	Mefv
Chr10_12068573	10	12068573	2	4	2	1	0.919774	1	Intergenic	21836	ENSRNOT00000084004	Mefv
Chr10_12338530	10	12338530	184.671	90.0302	0.487516	-1.03648	0.217543	1	Intergenic	6387	ENSRNOT00000071686	Olr1361
Chr10_12361473	10	12361473	158.456	76.3176	0.481632	-1.054	0.233253	1	Intergenic	9184	ENSRNOT00000060995	Olr1362
Chr10_12385404	10	12385404	18.2396	71.9315	3.94371	1.97955	0.157856	1	exon (ENSRNOT00000060994, exon 1 of 1)	819	ENSRNOT00000060994	Olr1364
Chr10_12468100	10	12468100	44.459	150.004	3.37398	1.75445	0.0737606	1	exon (ENSRNOT00000060991, exon 3 of 4)	1011	ENSRNOT00000060991	AC129054.1
Chr10_12512036	10	12512036	134.821	60.9028	0.45173	-1.14647	0.239128	1	Intergenic	-2649	ENSRNOT00000072476	Olr1369
Chr10_12547822	10	12547822	8	18	2.25	1.16993	0.707122	1	Intergenic	17315	ENSRNOT00000073887	NA
Chr10_12571781	10	12571781	50.1588	111.406	2.22107	1.15125	0.273793	1	promoter-TSS (ENSRNOT00000074440)	-464	ENSRNOT00000074440	Olr1372
Chr10_12597048	10	12597048	10	1	0.1	-3.32193	0.516396	1	Intergenic	-5341	ENSRNOT00000060989	Olr1373
Chr10_12629094	10	12629094	10.2598	36.843	3.59102	1.84439	0.333887	1	promoter-TSS (ENSRNOT00000072967)	21	ENSRNOT00000072967	Olr1374
Chr10_12656548	10	12656548	12.5397	49.124	3.91747	1.96992	0.241177	1	Intergenic	-12255	ENSRNOT00000041612	Olr1375
Chr10_12684273	10	12684273	6	1	0.166667	-2.58496	0.694233	1	Intergenic	-10195	ENSRNOT00000041353	Olr1376
Chr10_12748835	10	12748835	76.3782	191.233	2.50376	1.3241	0.116738	1	Intergenic	-16937	ENSRNOT00000042582	Olr1378
Chr10_12759260	10	12759260	37	10	0.27027	-1.88753	0.462804	1	Intergenic	17986	ENSRNOT00000041708	Olr1380
Chr10_12822660	10	12822660	46	2	0.0434783	-4.52356	0.124698	1	Intergenic	-4522	ENSRNOT00000060972	Olr1382
Chr10_12898698	10	12898698	31.6809	67.1699	2.1202	1.0842	0.424939	1	Intergenic	-6251	ENSRNOT00000030704	Zfp213
Chr10_12907679	10	12907679	139.353	68.8466	0.494044	-1.01729	0.282408	1	TTS (ENSRNOT00000004589)	9106	ENSRNOT00000004589	Zfp13
Chr10_12926380	10	12926380	1	17	17	4.08746	0.318671	1	Intergenic	-3092	ENSRNOT00000036563	Zscan10
Chr10_12933385	10	12933385	8	2	0.25	-2	0.69917	1	TTS (ENSRNOT00000083519)	276	ENSRNOT00000083519	NA
Chr10_12977690	10	12977690	6	3	0.5	-1	0.876752	1	Intergenic	-2985	ENSRNOT00000004638	Bicdl2
Chr10_12991488	10	12991488	12	33	2.75	1.45943	0.572056	1	exon (ENSRNOT00000004638, exon 10 of 10)	-1082	ENSRNOT00000078647	Thoc6
Chr10_12997926	10	12997926	1	6	6	2.58496	0.694233	1	promoter-TSS (ENSRNOT00000004842)	5	ENSRNOT00000004842	Tnfrsf12a
Chr10_13001265	10	13001265	121.226	57.3722	0.473267	-1.07927	0.286993	1	intron (ENSRNOT00000004845, intron 1 of 1)	1174	ENSRNOT00000004845	Cldn6
Chr10_13007079	10	13007079	11.3997	47.3695	4.15532	2.05496	0.233707	1	Intergenic	-2637	ENSRNOT00000004848	Cldn9
Chr10_13038054	10	13038054	39.8991	141.231	3.53972	1.82363	0.072515	1	Intergenic	13101	ENSRNOT00000033457	AABR07029202.1
Chr10_13068290	10	13068290	9.05168	34.4687	3.808	1.92903	0.341209	1	exon (ENSRNOT00000004936, exon 2 of 8)	7119	ENSRNOT00000004936	Pkmyt1
Chr10_13070756	10	13070756	217.527	50.311	0.231286	-2.11225	0.0156909	0.718022	exon (ENSRNOT00000005220, exon 3 of 3)	5109	ENSRNOT00000005220	Paqr4
Chr10_13078548	10	13078548	58.9135	13.2397	0.224732	-2.15372	0.169613	1	exon (ENSRNOT00000005718, exon 6 of 10)	2589	ENSRNOT00000005718	Kremen2
Chr10_13097000	10	13097000	193.735	96.2088	0.4966	-1.00984	0.219138	1	exon (ENSRNOT00000005879, exon 4 of 8)	10772	ENSRNOT00000005879	Flywch1
Chr10_13112909	10	13112909	128.817	41.229	0.320059	-1.64359	0.111495	1	intron (ENSRNOT00000005899, intron 1 of 1)	2386	ENSRNOT00000005899	NEWGENE_6497122
Chr10_13159395	10	13159395	633.321	248.024	0.391625	-1.35245	0.0134498	0.640643	exon (ENSRNOT00000091287, exon 10 of 13)	-2116	ENSRNOT00000071826	NA
Chr10_13170127	10	13170127	1	2	2	1	1	1	Intergenic	-1909	ENSRNOT00000087768	Elob
Chr10_13173171	10	13173171	2	20	10	3.32193	0.34514	1	TTS (ENSRNOT00000034380)	2693	ENSRNOT00000034380	Prss33
Chr10_13197123	10	13197123	7.92022	38.004	4.79835	2.26254	0.257504	1	intron (ENSRNOT00000071525, intron 1 of 5)	176	ENSRNOT00000071525	Prss32
Chr10_13214182	10	13214182	6.83984	20.1759	2.94976	1.5606	0.540535	1	promoter-TSS (ENSRNOT00000073065)	51	ENSRNOT00000073065	Prss21
Chr10_13239223	10	13239223	5	11	2.2	1.1375	0.776654	1	Intergenic	9064	ENSRNOT00000075648	Csap1
Chr10_13264012	10	13264012	262.845	115.627	0.439906	-1.18473	0.109038	1	Intergenic	-25497	ENSRNOT00000085694	Sbp
Chr10_13304724	10	13304724	98.437	40.6554	0.41301	-1.27575	0.274054	1	promoter-TSS (ENSRNOT00000083075)	-855	ENSRNOT00000083075	Sbp
Chr10_13337540	10	13337540	37.6191	142.986	3.80088	1.92633	0.0590786	1	Intergenic	-13003	ENSRNOT00000082035	Sbpl
Chr10_13347062	10	13347062	334.221	161.525	0.483287	-1.04905	0.113766	1	Intergenic	5310	ENSRNOT00000034340	Prss30
Chr10_13373306	10	13373306	46	2	0.0434783	-4.52356	0.124698	1	intron (ENSRNOT00000060888, intron 3 of 5)	1503	ENSRNOT00000060888	Prss22
Chr10_13409869	10	13409869	21.5261	75.0252	3.48531	1.80129	0.187439	1	Intergenic	-1031	ENSRNOT00000007392	Prss27
Chr10_13473036	10	13473036	25.0794	108.774	4.3372	2.11676	0.071966	1	intron (ENSRNOT00000067660, intron 5 of 13)	-26900	ENSRNOT00000084991	Kctd5
Chr10_13547021	10	13547021	174.475	62.6681	0.359182	-1.47721	0.101364	1	Intergenic	-4943	ENSRNOT00000008736	Atp6v0c
Chr10_13570962	10	13570962	1	43	43	5.42626	0.0953572	1	Intergenic	9860	ENSRNOT00000009735	Ntn3
Chr10_13668453	10	13668453	15	52	3.46667	1.79355	0.44965	1	intron (ENSRNOT00000060818, intron 14 of 29)	48479	ENSRNOT00000060818	Abca17
Chr10_13725259	10	13725259	14.8197	7.01771	0.473541	-1.07844	0.70699	1	intron (ENSRNOT00000072789, intron 1 of 3)	1853	ENSRNOT00000072789	Abca3
Chr10_13745559	10	13745559	18	4	0.222222	-2.16993	0.514047	1	intron (ENSRNOT00000079700, intron 4 of 29)	9245	ENSRNOT00000079700	Abca3
Chr10_13772376	10	13772376	16	5	0.3125	-1.67807	0.618659	1	intron (ENSRNOT00000079700, intron 22 of 29)	7908	ENSRNOT00000084200	AC103090.1
Chr10_13791574	10	13791574	7.97981	1.75443	0.219858	-2.18536	0.628796	1	intron (ENSRNOT00000010915, intron 3 of 7)	5114	ENSRNOT00000010915	Rnps1
Chr10_13796296	10	13796296	8	32	4	2	0.456848	1	exon (ENSRNOT00000010915, exon 8 of 8)	-1267	ENSRNOT00000011784	Eci1
Chr10_13821282	10	13821282	72.4134	24.7468	0.341743	-1.54902	0.257371	1	intron (ENSRNOT00000012506, intron 2 of 13)	5664	ENSRNOT00000012506	E4f1
Chr10_13837665	10	13837665	12.5397	64.9138	5.17666	2.37202	0.121186	1	exon (ENSRNOT00000012720, exon 2 of 2)	1536	ENSRNOT00000012720	Pgp
Chr10_13842196	10	13842196	7.93067	50.311	6.34385	2.66536	0.137364	1	intron (ENSRNOT00000014269, intron 6 of 8)	2239	ENSRNOT00000012794	Bricd5
Chr10_13843629	10	13843629	113.295	48.5457	0.428488	-1.22267	0.249257	1	exon (ENSRNOT00000014269, exon 4 of 9)	1373	ENSRNOT00000014269	Mlst8
Chr10_13894055	10	13894055	1.13146	12.3734	10.9358	3.45098	0.411819	1	TTS (ENSRNOT00000080140)	408	ENSRNOT00000080140	NA
Chr10_13919122	10	13919122	59.2786	128.073	2.16053	1.11138	0.25806	1	intron (ENSRNOT00000015092, intron 1 of 45)	3907	ENSRNOT00000015092	Pkd1
Chr10_13946238	10	13946238	8	21	2.625	1.39232	0.638122	1	intron (ENSRNOT00000015092, intron 21 of 45)	-14276	ENSRNOT00000063374	NA
Chr10_14008149	10	14008149	13.6797	32.4569	2.37264	1.24649	0.515192	1	intron (ENSRNOT00000004172, intron 2 of 6)	5722	ENSRNOT00000004172	Slc9a3r2
Chr10_14043729	10	14043729	40.7325	117.547	2.88583	1.52899	0.170756	1	exon (ENSRNOT00000065827, exon 6 of 12)	8579	ENSRNOT00000065827	Zfp598
Chr10_14047218	10	14047218	4.52584	42.4231	9.37353	3.22859	0.121102	1	TTS (ENSRNOT00000065827)	8952	ENSRNOT00000017833	Syngr3
Chr10_14059911	10	14059911	15.8613	55.6069	3.50581	1.80975	0.24987	1	exon (ENSRNOT00000017917, exon 3 of 3)	1793	ENSRNOT00000017917	Gfer
Chr10_14063496	10	14063496	9.06362	54.7243	6.03779	2.59402	0.129878	1	intron (ENSRNOT00000029652, intron 1 of 7)	1164	ENSRNOT00000029652	Noxo1
Chr10_14073202	10	14073202	237.92	103.27	0.434053	-1.20406	0.118464	1	promoter-TSS (ENSRNOT00000018405)	-971	ENSRNOT00000018405	Tbl3
Chr10_14081869	10	14081869	12.4461	47.726	3.83463	1.93909	0.264768	1	Intergenic	3987	ENSRNOT00000018964	Rnf151
Chr10_14087868	10	14087868	1	4	4	2	0.810037	1	promoter-TSS (ENSRNOT00000080757)	0	ENSRNOT00000080757	NA
Chr10_14088953	10	14088953	94.0351	18.5356	0.197114	-2.3429	0.0692458	1	promoter-TSS (ENSRNOT00000081773)	-42	ENSRNOT00000081773	NA
Chr10_14099776	10	14099776	3	13	4.33333	2.11548	0.585807	1	exon (ENSRNOT00000019660, exon 3 of 10)	5021	ENSRNOT00000019660	Rpl3l
Chr10_14108081	10	14108081	196.874	66.2861	0.336693	-1.5705	0.0834153	1	intron (ENSRNOT00000090552, intron 1 of 5)	2330	ENSRNOT00000090552	Msrb1
Chr10_14129142	10	14129142	16.9719	53.9127	3.17658	1.66748	0.296339	1	TTS (ENSRNOT00000052008)	6263	ENSRNOT00000052008	Hs3st6
Chr10_14131065	10	14131065	4	9	2.25	1.16993	0.798002	1	Intergenic	-5819	ENSRNOT00000082295	AC115181.1
Chr10_14218926	10	14218926	1	8	8	3	0.5996	1	exon (ENSRNOT00000020192, exon 2 of 9)	2770	ENSRNOT00000020192	Hagh
Chr10_14243110	10	14243110	6	61	10.1667	3.34577	0.185562	1	exon (ENSRNOT00000020233, exon 2 of 2)	2890	ENSRNOT00000020233	Igfals
Chr10_14244236	10	14244236	46.4511	98.8567	2.12819	1.08963	0.329768	1	TTS (ENSRNOT00000020504)	3651	ENSRNOT00000020504	Nubp2
Chr10_1426217	10	1426217	4	8	2	1	0.842041	1	intron (ENSRNOT00000078421, intron 13 of 23)	-12158	ENSRNOT00000093414	NA
Chr10_14287491	10	14287491	6.83984	52.6328	7.69504	2.94393	0.100141	1	intron (ENSRNOT00000042066, intron 2 of 30)	11677	ENSRNOT00000042066	Mapk8ip3
Chr10_14331243	10	14331243	9.11979	2.63164	0.288564	-1.79304	0.658138	1	intron (ENSRNOT00000022050, intron 20 of 20)	-7031	ENSRNOT00000090587	Hn1l
Chr10_14414037	10	14414037	1	18	18	4.16993	0.299192	1	intron (ENSRNOT00000022063, intron 17 of 29)	28974	ENSRNOT00000022142	Tmem204
Chr10_14474085	10	14474085	3.41992	14.0354	4.10402	2.03704	0.535612	1	intron (ENSRNOT00000022670, intron 3 of 20)	2701	ENSRNOT00000022670	Telo2
Chr10_14517978	10	14517978	36.2067	142.294	3.93005	1.97455	0.0667621	1	Intergenic	-1187	ENSRNOT00000046884	Ccdc154
Chr10_14561103	10	14561103	377.273	162.407	0.430477	-1.21599	0.0591679	1	exon (ENSRNOT00000092043, exon 3 of 15)	13930	ENSRNOT00000092043	Unkl
Chr10_145911	10	145911	224.325	23.8315	0.106237	-3.23464	0.000673023	0.0476741	Intergenic	39832	ENSRNOT00000081689	NA
Chr10_14603210	10	14603210	50.9157	19.4439	0.381884	-1.38879	0.379652	1	promoter-TSS (ENSRNOT00000071303)	34	ENSRNOT00000071303	NA
Chr10_1460369	10	1460369	4.53181	11.4744	2.53198	1.34026	0.697704	1	intron (ENSRNOT00000083125, intron 2 of 6)	848	ENSRNOT00000083125	Parn
Chr10_14611030	10	14611030	65.6247	150.248	2.28951	1.19504	0.220705	1	intron (ENSRNOT00000024072, intron 1 of 33)	2849	ENSRNOT00000024072	Baiap3
Chr10_1462842	10	1462842	7	17	2.42857	1.28011	0.689647	1	Intergenic	-1572	ENSRNOT00000078421	Parn
Chr10_14639682	10	14639682	39.6011	116.663	2.94597	1.55874	0.165174	1	Intergenic	-9530	ENSRNOT00000024406	Ube2i
Chr10_14662082	10	14662082	4.55989	43.8607	9.61879	3.26586	0.105705	1	Intergenic	-2077	ENSRNOT00000084652	NA
Chr10_14698920	10	14698920	31	15	0.483871	-1.04731	0.685003	1	Intergenic	4749	ENSRNOT00000024767	Tpsab1
Chr10_14715138	10	14715138	2	19	9.5	3.24793	0.363273	1	Intergenic	-7619	ENSRNOT00000025220	Tpsb2
Chr10_14830529	10	14830529	292.302	127.984	0.437849	-1.19149	0.0929192	1	intron (ENSRNOT00000025434, intron 1 of 5)	1931	ENSRNOT00000025434	Tekt4
Chr10_14844996	10	14844996	8	32	4	2	0.456848	1	Intergenic	3972	ENSRNOT00000080944	Sstr5
Chr10_14868840	10	14868840	6.78876	30.9335	4.55658	2.18795	0.320138	1	Intergenic	-15012	ENSRNOT00000025451	Sstr5
Chr10_14940442	10	14940442	29.418	5.30288	0.18026	-2.47185	0.279279	1	Intergenic	-3105	ENSRNOT00000025494	Sox8
Chr10_14994866	10	14994866	17	2	0.117647	-3.08746	0.404094	1	intron (ENSRNOT00000000246, intron 4 of 10)	-37396	ENSRNOT00000073610	NA
Chr10_15091266	10	15091266	34.1992	16.6671	0.487352	-1.03696	0.566944	1	TTS (ENSRNOT00000030273)	2330	ENSRNOT00000030273	Gng13
Chr10_15094616	10	15094616	139.17	43.3069	0.311181	-1.68418	0.109198	1	intron (ENSRNOT00000026139, intron 12 of 21)	4176	ENSRNOT00000026139	Chtf18
Chr10_15102269	10	15102269	36.2545	122.688	3.38408	1.75877	0.106471	1	exon (ENSRNOT00000015206, exon 6 of 6)	3259	ENSRNOT00000015206	Rpusd1
Chr10_15125102	10	15125102	2	15	7.5	2.90689	0.453138	1	intron (ENSRNOT00000026395, intron 1 of 15)	307	ENSRNOT00000026395	Msln
Chr10_15148145	10	15148145	172.136	84.2125	0.489221	-1.03144	0.225779	1	intron (ENSRNOT00000026518, intron 4 of 10)	4431	ENSRNOT00000026518	Narfl
Chr10_15158129	10	15158129	10.1966	60.9028	5.97287	2.57842	0.112902	1	intron (ENSRNOT00000020363, intron 7 of 12)	1921	ENSRNOT00000020363	Ccdc78
Chr10_15164911	10	15164911	7.93067	18.5356	2.33721	1.22479	0.634746	1	exon (ENSRNOT00000026676, exon 3 of 4)	1547	ENSRNOT00000026676	Metrn
Chr10_15173360	10	15173360	16	45	2.8125	1.49185	0.535189	1	intron (ENSRNOT00000086196, intron 1 of 1)	2965	ENSRNOT00000086196	NA
Chr10_15181704	10	15181704	58.1386	24.562	0.422473	-1.24307	0.38263	1	Intergenic	-2100	ENSRNOT00000039777	Fbxl16
Chr10_15194924	10	15194924	266.244	117.392	0.44092	-1.18141	0.108087	1	exon (ENSRNOT00000026697, exon 7 of 9)	-1046	ENSRNOT00000026789	Jmjd8
Chr10_15198968	10	15198968	92.9021	30.8927	0.33253	-1.58844	0.187408	1	promoter-TSS (ENSRNOT00000073050)	-436	ENSRNOT00000073050	NA
Chr10_15202950	10	15202950	1	4	4	2	0.810037	1	exon (ENSRNOT00000026971, exon 4 of 8)	1194	ENSRNOT00000026971	Rhbdl1
Chr10_15210877	10	15210877	192.348	85.73	0.445702	-1.16585	0.185488	1	intron (ENSRNOT00000027083, intron 3 of 18)	449	ENSRNOT00000027083	Rhot2
Chr10_15224527	10	15224527	13.6797	2.63164	0.192376	-2.378	0.479	1	intron (ENSRNOT00000027121, intron 9 of 40)	3709	ENSRNOT00000027121	Wdr90
Chr10_15236901	10	15236901	5.69987	14.0354	2.46241	1.30007	0.672227	1	Intergenic	-1160	ENSRNOT00000027170	Mcrip2
Chr10_15241359	10	15241359	4.55989	15.7898	3.46277	1.79192	0.548123	1	promoter-TSS (ENSRNOT00000037372)	-232	ENSRNOT00000037372	Mettl26
Chr10_15271756	10	15271756	251.184	117.547	0.467973	-1.0955	0.167555	1	intron (ENSRNOT00000027266, intron 1 of 5)	11196	ENSRNOT00000027266	Rab40c
Chr10_15302498	10	15302498	8	19	2.375	1.24793	0.682902	1	intron (ENSRNOT00000027353, intron 1 of 10)	3052	ENSRNOT00000027353	Pigq
Chr10_15310348	10	15310348	7.97981	78.9492	9.89362	3.3065	0.0301854	1	exon (ENSRNOT00000027371, exon 1 of 2)	842	ENSRNOT00000027371	Prr35
Chr10_15355792	10	15355792	26	2	0.0769231	-3.70044	0.258998	1	intron (ENSRNOT00000027439, intron 6 of 11)	-9417	ENSRNOT00000027430	Capn15
Chr10_15430203	10	15430203	819.641	406.15	0.495522	-1.01298	0.0351685	1	Intergenic	-21271	ENSRNOT00000087251	NA
Chr10_15462984	10	15462984	2.26591	33.5407	14.8023	3.88775	0.114406	1	intron (ENSRNOT00000027593, intron 4 of 4)	2421	ENSRNOT00000077826	Decr2
Chr10_15481179	10	15481179	13	1	0.0769231	-3.70044	0.417165	1	Intergenic	-3617	ENSRNOT00000079826	Tmem8a
Chr10_15489746	10	15489746	173.342	66.1987	0.381897	-1.38874	0.121136	1	exon (ENSRNOT00000027609, exon 4 of 13)	3840	ENSRNOT00000027609	Tmem8a
Chr10_15494097	10	15494097	4	2	0.5	-1	0.919774	1	exon (ENSRNOT00000027609, exon 13 of 13)	-1588	ENSRNOT00000027662	Mrpl28
Chr10_15527782	10	15527782	31	12	0.387097	-1.36923	0.600453	1	Intergenic	8930	ENSRNOT00000092055	NA
Chr10_15565945	10	15565945	18.2396	79.8264	4.37655	2.12979	0.116174	1	intron (ENSRNOT00000060078, intron 7 of 9)	12033	ENSRNOT00000052292	Hba-a3
Chr10_15592289	10	15592289	116.694	54.7243	0.468955	-1.09248	0.290052	1	Intergenic	-2068	ENSRNOT00000048977	Hba-a2
Chr10_15599341	10	15599341	1	14	14	3.80735	0.389676	1	TTS (ENSRNOT00000035459)	1518	ENSRNOT00000035459	Hbq1b
Chr10_15612868	10	15612868	58.1386	25.4392	0.437561	-1.19244	0.399846	1	Intergenic	-2041	ENSRNOT00000027851	Hbz
Chr10_15664490	10	15664490	117.672	345.571	2.93674	1.55421	0.0369451	1	exon (ENSRNOT00000027940, exon 3 of 4)	3466	ENSRNOT00000085746	Mpg
Chr10_15682026	10	15682026	2	5	2.5	1.32193	0.85456	1	exon (ENSRNOT00000027965, exon 11 of 18)	7300	ENSRNOT00000027989	Snrnp25
Chr10_1574554	10	1574554	9.06362	2.64795	0.292151	-1.77521	0.654714	1	Intergenic	-6166	ENSRNOT00000090929	NA
Chr10_15781527	10	15781527	7	1	0.142857	-2.80735	0.644963	1	Intergenic	-7916	ENSRNOT00000086992	NA
Chr10_15977010	10	15977010	7	1	0.142857	-2.80735	0.644963	1	Intergenic	-16336	ENSRNOT00000036447	RGD1311343
Chr10_16045642	10	16045642	1	22	22	4.45943	0.237591	1	exon (ENSRNOT00000089460, exon 1 of 10)	194	ENSRNOT00000064832	Cpeb4
Chr10_16050590	10	16050590	13	5	0.384615	-1.37851	0.706779	1	Intergenic	-4556	ENSRNOT00000089460	Cpeb4
Chr10_1607618	10	1607618	106.498	3.5306	0.0331519	-4.91476	0.0012628	0.0838802	Intergenic	-14956	ENSRNOT00000090207	AABR07028989.1
Chr10_16181812	10	16181812	6	2	0.333333	-1.58496	0.79786	1	TTS (ENSRNOT00000086828)	1676	ENSRNOT00000086828	NA
Chr10_16197711	10	16197711	4.52584	25.6306	5.66317	2.50161	0.318573	1	Intergenic	-5246	ENSRNOT00000084188	NA
Chr10_16237137	10	16237137	1	3	3	1.58496	0.885204	1	TTS (ENSRNOT00000079187)	1717	ENSRNOT00000079187	NA
Chr10_16338564	10	16338564	22.6292	155.551	6.87392	2.78113	0.0128146	0.514442	Intergenic	78835	ENSRNOT00000028115	Bod1
Chr10_16416117	10	16416117	70.1505	150.248	2.1418	1.09882	0.2555	1	Intergenic	97723	ENSRNOT00000083520	NA
Chr10_16530753	10	16530753	23.7607	106.058	4.46358	2.1582	0.0816527	1	Intergenic	-12130	ENSRNOT00000028146	Stc2
Chr10_16660182	10	16660182	2.26292	0.883814	0.390564	-1.35637	0.937137	1	Intergenic	24192	ENSRNOT00000028155	Nkx2-5
Chr10_16723737	10	16723737	5	2	0.4	-1.32193	0.85456	1	intron (ENSRNOT00000028186, intron 4 of 8)	8162	ENSRNOT00000028186	Crebrf
Chr10_16774473	10	16774473	18	38	2.11111	1.078	0.660597	1	intron (ENSRNOT00000004653, intron 3 of 3)	13654	ENSRNOT00000077386	Atp6v0e1
Chr10_16845590	10	16845590	6	3	0.5	-1	0.876752	1	intron (ENSRNOT00000005273, intron 5 of 9)	-52680	ENSRNOT00000004653	Atp6v0e1
Chr10_16900051	10	16900051	10	103	10.3	3.36457	0.135742	1	intron (ENSRNOT00000005273, intron 1 of 9)	10591	ENSRNOT00000005273	Ergic1
Chr10_16948827	10	16948827	1	18	18	4.16993	0.299192	1	exon (ENSRNOT00000086750, exon 3 of 3)	2466	ENSRNOT00000086750	NA
Chr10_1700497	10	1700497	2.27995	12.281	5.38652	2.42935	0.513857	1	TTS (ENSRNOT00000083856)	2208	ENSRNOT00000083856	NA
Chr10_17376983	10	17376983	4	14	3.5	1.80735	0.618513	1	intron (ENSRNOT00000005486, intron 2 of 2)	38269	ENSRNOT00000005509	Efcab9
Chr10_1750407	10	1750407	7.92022	45.0745	5.69107	2.5087	0.184298	1	Intergenic	-5759	ENSRNOT00000081886	AABR07028997.1
Chr10_175936	10	175936	147.284	330.111	2.24132	1.16435	0.0850987	1	Intergenic	21115	ENSRNOT00000088497	NA
Chr10_17694381	10	17694381	3.39438	68.9375	20.3093	4.34407	0.018128	0.664809	Intergenic	26853	ENSRNOT00000031337	Smim23
Chr10_18088657	10	18088657	3.41992	29.8253	8.72104	3.1245	0.197849	1	exon (ENSRNOT00000064744, exon 4 of 10)	2276	ENSRNOT00000064744	Npm1
Chr10_1844205	10	1844205	42.9955	12.3734	0.287784	-1.79694	0.313222	1	Intergenic	9686	ENSRNOT00000061709	Gm1758
Chr10_18456580	10	18456580	1	28	28	4.80735	0.17461	1	Intergenic	-12615	ENSRNOT00000080021	Ranbp17
Chr10_18575403	10	18575403	31.6809	3.53526	0.11159	-3.16373	0.178079	1	promoter-TSS (ENSRNOT00000083090)	-493	ENSRNOT00000083090	Kcnip1
Chr10_18612688	10	18612688	8	24	3	1.58496	0.579062	1	intron (ENSRNOT00000007187, intron 2 of 9)	-23798	ENSRNOT00000039882	AABR07029262.1
Chr10_19212095	10	19212095	6.78876	47.726	7.03015	2.81355	0.137442	1	Intergenic	-47589	ENSRNOT00000009058	Foxi1
Chr10_19363458	10	19363458	5	97	19.4	4.27798	0.0794389	1	Intergenic	-3336	ENSRNOT00000050610	Fam196b
Chr10_19540283	10	19540283	4	56	14	3.80735	0.151936	1	intron (ENSRNOT00000059810, intron 7 of 25)	33812	ENSRNOT00000059810	Dock2
Chr10_19586583	10	19586583	12	2	0.166667	-2.58496	0.54249	1	Intergenic	-3338	ENSRNOT00000074504	NA
Chr10_19657148	10	19657148	18.1272	55.6069	3.06759	1.6171	0.294297	1	Intergenic	-1348	ENSRNOT00000086589	NA
Chr10_19670145	10	19670145	17	47	2.76471	1.46713	0.537755	1	Intergenic	-10015	ENSRNOT00000091968	NA
Chr10_20099346	10	20099346	8	21	2.625	1.39232	0.638122	1	Intergenic	86224	ENSRNOT00000089669	NA
Chr10_20364664	10	20364664	36	16	0.444444	-1.16993	0.639129	1	intron (ENSRNOT00000009714, intron 2 of 31)	43785	ENSRNOT00000009714	Slit3
Chr10_20505663	10	20505663	38	14	0.368421	-1.44057	0.563272	1	intron (ENSRNOT00000009714, intron 28 of 31)	71280	ENSRNOT00000088708	NA
Chr10_20614203	10	20614203	21.4977	56.5641	2.63117	1.3957	0.357884	1	exon (ENSRNOT00000059780, exon 7 of 7)	7487	ENSRNOT00000053626	NA
Chr10_20623501	10	20623501	3	18	6	2.58496	0.452883	1	promoter-TSS (ENSRNOT00000020554)	-900	ENSRNOT00000020554	Fbll1
Chr10_20715645	10	20715645	35.3392	154.39	4.36879	2.12724	0.0344547	1	intron (ENSRNOT00000011061, intron 5 of 22)	-57544	ENSRNOT00000010252	Rars
Chr10_21380760	10	21380760	33	12	0.363636	-1.45943	0.572056	1	Intergenic	6271	ENSRNOT00000084153	NA
Chr10_2147867	10	2147867	6	36	6	2.58496	0.339959	1	Intergenic	72871	ENSRNOT00000041674	RGD1562055
Chr10_23510212	10	23510212	33	11	0.333333	-1.58496	0.542156	1	Intergenic	-29304	ENSRNOT00000080287	NA
Chr10_23860351	10	23860351	43	17	0.395349	-1.3388	0.578847	1	intron (ENSRNOT00000076674, intron 6 of 15)	-54544	ENSRNOT00000071435	Ebf1
Chr10_25866181	10	25866181	127.677	62.2822	0.48781	-1.03561	0.286254	1	intron (ENSRNOT00000085499, intron 17 of 19)	-18186	ENSRNOT00000082076	Mat2b
Chr10_25907056	10	25907056	91.6482	18.5601	0.202514	-2.3039	0.0823585	1	intron (ENSRNOT00000079646, intron 3 of 6)	3243	ENSRNOT00000065633	Ccng1
Chr10_27185623	10	27185623	78.1737	37.0713	0.474216	-1.07638	0.383543	1	Intergenic	-5722	ENSRNOT00000082445	Gabrg2
Chr10_27915342	10	27915342	1	6	6	2.58496	0.694233	1	Intergenic	-52473	ENSRNOT00000004877	Gabra6
Chr10_28592749	10	28592749	119.697	53.51	0.447045	-1.16151	0.252016	1	intron (ENSRNOT00000029118, intron 1 of 23)	143413	ENSRNOT00000029118	Atp10b
Chr10_28873484	10	28873484	2	10	5	2.32193	0.613824	1	Intergenic	-16173	ENSRNOT00000086973	NA
Chr10_29040660	10	29040660	549.482	153.581	0.279501	-1.83907	0.00208981	0.131747	exon (ENSRNOT00000005132, exon 12 of 16)	6670	ENSRNOT00000088322	Slu7
Chr10_29175018	10	29175018	24	58	2.41667	1.27302	0.574215	1	intron (ENSRNOT00000005171, intron 3 of 4)	9440	ENSRNOT00000078415	Ccnjl
Chr10_29189393	10	29189393	15.9596	35.0885	2.19858	1.13657	0.53317	1	promoter-TSS (ENSRNOT00000088987)	-16	ENSRNOT00000088987	NA
Chr10_29195853	10	29195853	2	12	6	2.58496	0.54249	1	intron (ENSRNOT00000005205, intron 1 of 3)	400	ENSRNOT00000083910	Fabp6
Chr10_29217039	10	29217039	8	67	8.375	3.06609	0.20855	1	Intergenic	-20475	ENSRNOT00000005205	Fabp6
Chr10_29275909	10	29275909	318.053	148.249	0.466115	-1.10124	0.105127	1	Intergenic	-13295	ENSRNOT00000067013	Pwwp2a
Chr10_29481641	10	29481641	14	6	0.428571	-1.22239	0.726944	1	Intergenic	-30996	ENSRNOT00000087937	Adra1b
Chr10_29616893	10	29616893	10	79	7.9	2.98185	0.204099	1	intron (ENSRNOT00000077842, intron 1 of 2)	4295	ENSRNOT00000077842	NA
Chr10_29650716	10	29650716	37.6191	11.4038	0.303138	-1.72195	0.350231	1	intron (ENSRNOT00000085360, intron 1 of 1)	15268	ENSRNOT00000085360	NA
Chr10_30438355	10	30438355	11	4	0.363636	-1.45943	0.719228	1	Intergenic	117295	ENSRNOT00000085947	NA
Chr10_30645485	10	30645485	28.2865	12.3734	0.437431	-1.19287	0.562771	1	Intergenic	-17775	ENSRNOT00000089508	NA
Chr10_31050175	10	31050175	7	2	0.285714	-1.80735	0.746767	1	intron (ENSRNOT00000007917, intron 2 of 5)	1928	ENSRNOT00000007917	Thg1l
Chr10_31167948	10	31167948	3	43	14.3333	3.8413	0.175872	1	intron (ENSRNOT00000008184, intron 3 of 22)	21840	ENSRNOT00000008184	Adam19
Chr10_31185025	10	31185025	16	80	5	2.32193	0.301085	1	intron (ENSRNOT00000008184, intron 3 of 22)	-10722	ENSRNOT00000090496	NA
Chr10_31256367	10	31256367	2	10	5	2.32193	0.613824	1	intron (ENSRNOT00000008544, intron 1 of 5)	1739	ENSRNOT00000008544	Nipal4
Chr10_31368420	10	31368420	44	4	0.0909091	-3.45943	0.206872	1	intron (ENSRNOT00000059496, intron 5 of 29)	-8720	ENSRNOT00000081280	Cyfip2
Chr10_31519746	10	31519746	323.752	135.968	0.419976	-1.25162	0.0676534	1	Intergenic	11233	ENSRNOT00000031580	Fam71b
Chr10_31539607	10	31539607	11	25	2.27273	1.18442	0.66814	1	Intergenic	7356	ENSRNOT00000009238	Med7
Chr10_31570190	10	31570190	12	41	3.41667	1.77259	0.477	1	intron (ENSRNOT00000048485, intron 3 of 6)	8294	ENSRNOT00000048485	Havcr2
Chr10_31599956	10	31599956	5	20	4	2	0.524241	1	Intergenic	-3658	ENSRNOT00000064181	LOC100359777
Chr10_31643541	10	31643541	12	2	0.166667	-2.58496	0.54249	1	promoter-TSS (ENSRNOT00000091138)	-161	ENSRNOT00000091138	NA
Chr10_31656926	10	31656926	3.41992	25.4392	7.43853	2.89502	0.262391	1	exon (ENSRNOT00000066536, exon 3 of 6)	9027	ENSRNOT00000066536	LOC689968
Chr10_31746859	10	31746859	7	1	0.142857	-2.80735	0.644963	1	Intergenic	-33934	ENSRNOT00000067312	Dppa1
Chr10_31777464	10	31777464	2	9	4.5	2.16993	0.654697	1	intron (ENSRNOT00000059468, intron 1 of 8)	12800	ENSRNOT00000059468	Timd2
Chr10_31815994	10	31815994	131.249	272.215	2.07403	1.05244	0.172324	1	intron (ENSRNOT00000009573, intron 1 of 8)	2179	ENSRNOT00000009573	Havcr1
Chr10_3193233	10	3193233	44.1269	97.2195	2.20318	1.13959	0.326977	1	intron (ENSRNOT00000004459, intron 9 of 17)	13795	ENSRNOT00000093415	NA
Chr10_3220074	10	3220074	2.26292	6.1867	2.73395	1.45098	0.791962	1	intron (ENSRNOT00000093629, intron 1 of 6)	1568	ENSRNOT00000077695	Ntan1
Chr10_33211310	10	33211310	23	10	0.434783	-1.20163	0.672427	1	Intergenic	-14494	ENSRNOT00000084631	NA
Chr10_34150724	10	34150724	75	26	0.346667	-1.52838	0.480973	1	promoter-TSS (ENSRNOT00000088337)	483	ENSRNOT00000078842	NA
Chr10_34151679	10	34151679	69.1101	29.1274	0.421464	-1.24652	0.348755	1	promoter-TSS (ENSRNOT00000090622)	283	ENSRNOT00000088337	NA
Chr10_34158360	10	34158360	148.417	38.8366	0.261672	-1.93417	0.0561734	1	exon (ENSRNOT00000003246, exon 3 of 6)	6074	ENSRNOT00000090622	NA
Chr10_34180704	10	34180704	60.0465	179.178	2.98398	1.57724	0.0813103	1	Intergenic	3756	ENSRNOT00000081230	NA
Chr10_34190046	10	34190046	50.1588	11.4038	0.227353	-2.13699	0.201192	1	intron (ENSRNOT00000003339, intron 2 of 6)	4147	ENSRNOT00000003339	Trim7
Chr10_34224908	10	34224908	30.5494	61.867	2.02514	1.01803	0.467586	1	Intergenic	-2979	ENSRNOT00000045545	Irgm
Chr10_34236705	10	34236705	26.0236	77.7756	2.98866	1.5795	0.238064	1	intron (ENSRNOT00000046438, intron 1 of 1)	6281	ENSRNOT00000046438	RGD1559575
Chr10_34277699	10	34277699	13	4	0.307692	-1.70044	0.649885	1	promoter-TSS (ENSRNOT00000003343)	-295	ENSRNOT00000055872	Ifi47
Chr10_34288384	10	34288384	1	18	18	4.16993	0.299192	1	Intergenic	10390	ENSRNOT00000003343	Ifi47
Chr10_34292075	10	34292075	55.8587	113.161	2.02584	1.01852	0.322333	1	Intergenic	9123	ENSRNOT00000044667	Olr1383
Chr10_34321284	10	34321284	21.6595	69.2999	3.19951	1.67785	0.224915	1	Intergenic	4446	ENSRNOT00000073403	NA
Chr10_34362182	10	34362182	59.2786	21.0531	0.355155	-1.49348	0.302262	1	promoter-TSS (ENSRNOT00000072557)	-969	ENSRNOT00000072557	Olr1385
Chr10_34406818	10	34406818	40.7863	121.806	2.98643	1.57842	0.141157	1	Intergenic	4335	ENSRNOT00000072317	Tpcr12
Chr10_34514084	10	34514084	40.7325	8.83814	0.21698	-2.20437	0.245627	1	Intergenic	-5707	ENSRNOT00000052360	Mgat1
Chr10_34533985	10	34533985	54.7187	4.38607	0.0801566	-3.64103	0.0480847	1	intron (ENSRNOT00000085832, intron 1 of 1)	9139	ENSRNOT00000085832	Mgat1
Chr10_34561301	10	34561301	85	26	0.305882	-1.70895	0.421069	1	Intergenic	-2709	ENSRNOT00000041536	Olr1388
Chr10_34579573	10	34579573	1	31	31	4.9542	0.152325	1	TTS (ENSRNOT00000047454)	1216	ENSRNOT00000047454	Olr1389
Chr10_34645800	10	34645800	39.6533	120.04	3.02724	1.598	0.139683	1	exon (ENSRNOT00000051001, exon 1 of 1)	424	ENSRNOT00000051001	Olr1392
Chr10_34656234	10	34656234	90.0579	26.3164	0.292217	-1.77489	0.148375	1	Intergenic	-5953	ENSRNOT00000049754	Olr1393
Chr10_34676272	10	34676272	6	14	2.33333	1.22239	0.726944	1	Intergenic	3545	ENSRNOT00000043058	Olr1394
Chr10_34693233	10	34693233	6	20	3.33333	1.73697	0.572899	1	exon (ENSRNOT00000048930, exon 1 of 1)	362	ENSRNOT00000048930	Olr1395
Chr10_34706326	10	34706326	3.41992	15.7898	4.61702	2.20696	0.478553	1	intron (ENSRNOT00000090220, intron 1 of 2)	2162	ENSRNOT00000090220	NA
Chr10_34715263	10	34715263	45.5989	16.6671	0.365514	-1.452	0.374594	1	Intergenic	2392	ENSRNOT00000045600	Olr1396
Chr10_34746463	10	34746463	4	43	10.75	3.42626	0.212747	1	Intergenic	2403	ENSRNOT00000041540	Olr1398
Chr10_34755637	10	34755637	7.97981	28.0708	3.51773	1.81464	0.406797	1	promoter-TSS (ENSRNOT00000050554)	-458	ENSRNOT00000050554	Olr1399
Chr10_35194822	10	35194822	3	27	9	3.16993	0.304888	1	Intergenic	-7405	ENSRNOT00000084509	Cnot6
Chr10_35242183	10	35242183	36.2067	15.0248	0.414974	-1.26891	0.489892	1	Intergenic	-28353	ENSRNOT00000078755	NA
Chr10_35335231	10	35335231	116.54	51.2612	0.439858	-1.18489	0.271101	1	intron (ENSRNOT00000004010, intron 1 of 11)	1371	ENSRNOT00000003987	Mapk9
Chr10_35341669	10	35341669	53.2488	120.04	2.25433	1.1727	0.256461	1	intron (ENSRNOT00000004010, intron 1 of 11)	-1521	ENSRNOT00000083688	Mapk9
Chr10_35717027	10	35717027	10	1	0.1	-3.32193	0.516396	1	promoter-TSS (ENSRNOT00000059255)	-732	ENSRNOT00000059255	Sqstm1
Chr10_35730952	10	35730952	58.8359	26.5144	0.45065	-1.14992	0.425505	1	intron (ENSRNOT00000004323, intron 1 of 14)	4407	ENSRNOT00000004323	Mgat4b
Chr10_35748978	10	35748978	3.39438	37.1202	10.9358	3.45098	0.129214	1	Intergenic	-9352	ENSRNOT00000004359	Ltc4s
Chr10_35788926	10	35788926	4	1	0.25	-2	0.810037	1	intron (ENSRNOT00000004361, intron 1 of 4)	11195	ENSRNOT00000004361	Maml1
Chr10_35819655	10	35819655	59.2786	146.495	2.47129	1.30526	0.167226	1	exon (ENSRNOT00000049942, exon 2 of 15)	14207	ENSRNOT00000049942	Canx
Chr10_35846378	10	35846378	27	3	0.111111	-3.16993	0.304888	1	Intergenic	-11420	ENSRNOT00000004517	Cby3
Chr10_35859332	10	35859332	12.5397	35.9658	2.86815	1.52012	0.416232	1	exon (ENSRNOT00000004517, exon 2 of 2)	-1176	ENSRNOT00000062136	NA
Chr10_35874561	10	35874561	6	3	0.5	-1	0.876752	1	exon (ENSRNOT00000078505, exon 5 of 13)	1941	ENSRNOT00000059190	Hnrnph1
Chr10_35912265	10	35912265	93.4778	223.689	2.39297	1.2588	0.110053	1	intron (ENSRNOT00000004740, intron 5 of 17)	15004	ENSRNOT00000004740	Rufy1
Chr10_36010421	10	36010421	16.9719	60.0994	3.54111	1.8242	0.2368	1	Intergenic	-44631	ENSRNOT00000084731	NA
Chr10_36096843	10	36096843	2	34	17	4.08746	0.186896	1	Intergenic	-1209	ENSRNOT00000083971	Adamts2
Chr10_36327216	10	36327216	27.3594	12.281	0.448877	-1.15561	0.572541	1	exon (ENSRNOT00000030035, exon 5 of 5)	-4160	ENSRNOT00000081026	Zfp354c
Chr10_36333944	10	36333944	21.6595	50.0012	2.30851	1.20696	0.432922	1	intron (ENSRNOT00000030035, intron 2 of 4)	2685	ENSRNOT00000030035	Zfp879
Chr10_36353560	10	36353560	30.7793	11.4038	0.370502	-1.43245	0.468399	1	exon (ENSRNOT00000000249, exon 8 of 10)	7620	ENSRNOT00000000249	Grm6
Chr10_36383079	10	36383079	12	4	0.333333	-1.58496	0.683487	1	Intergenic	-10642	ENSRNOT00000039827	Znf454
Chr10_36400786	10	36400786	18	2	0.111111	-3.16993	0.382816	1	intron (ENSRNOT00000040346, intron 1 of 4)	1834	ENSRNOT00000040346	Zfp2
Chr10_36420169	10	36420169	23.7607	83.0785	3.49647	1.8059	0.17465	1	promoter-TSS (ENSRNOT00000004902)	-242	ENSRNOT00000004902	Znf354b
Chr10_36465364	10	36465364	7	38	5.42857	2.44057	0.356218	1	promoter-TSS (ENSRNOT00000004865)	-866	ENSRNOT00000004865	Olr1404
Chr10_36479414	10	36479414	9	32	3.55556	1.83007	0.491341	1	TTS (ENSRNOT00000044464)	1721	ENSRNOT00000044464	Olr1405
Chr10_36498388	10	36498388	5.69987	25.4392	4.46312	2.15805	0.367205	1	promoter-TSS (ENSRNOT00000047984)	-974	ENSRNOT00000047984	Olr1407
Chr10_36505640	10	36505640	9	1	0.111111	-3.16993	0.556635	1	Intergenic	-3326	ENSRNOT00000041273	LOC679794
Chr10_36554467	10	36554467	15.8613	55.6069	3.50581	1.80975	0.24987	1	promoter-TSS (ENSRNOT00000049730)	50	ENSRNOT00000049730	Olr1411
Chr10_36567981	10	36567981	33.0592	85.9669	2.60039	1.37873	0.255485	1	exon (ENSRNOT00000049730, exon 2 of 2)	12332	ENSRNOT00000086358	NA
Chr10_36671029	10	36671029	10.1831	0.883814	0.0867919	-3.5263	0.439516	1	Intergenic	-7396	ENSRNOT00000080830	NA
Chr10_36685151	10	36685151	13	1	0.0769231	-3.70044	0.417165	1	Intergenic	-5721	ENSRNOT00000086239	AC141334.4
Chr10_36711849	10	36711849	23.7607	5.30288	0.223179	-2.16373	0.381601	1	intron (ENSRNOT00000038838, intron 1 of 4)	-3717	ENSRNOT00000005048	Clk4
Chr10_36789947	10	36789947	52.4388	21.9303	0.418208	-1.25771	0.401284	1	intron (ENSRNOT00000064078, intron 2 of 27)	48512	ENSRNOT00000064078	Col23a1
Chr10_37213693	10	37213693	5.66476	42.3672	7.47907	2.90286	0.144518	1	intron (ENSRNOT00000006356, intron 1 of 23)	2207	ENSRNOT00000006356	Sec24a
Chr10_37243131	10	37243131	72.9583	207.9	2.84957	1.51074	0.0692818	1	intron (ENSRNOT00000006567, intron 5 of 6)	27193	ENSRNOT00000006567	Sar1b
Chr10_37309048	10	37309048	1	13	13	3.70044	0.417165	1	intron (ENSRNOT00000043343, intron 1 of 11)	2578	ENSRNOT00000043343	Jade2
Chr10_37430198	10	37430198	91.1979	41.229	0.452083	-1.14534	0.316941	1	intron (ENSRNOT00000006708, intron 2 of 2)	7550	ENSRNOT00000006708	Cdkn2aipnl
Chr10_37557295	10	37557295	43.319	102.634	2.36926	1.24444	0.259331	1	Intergenic	-2630	ENSRNOT00000007621	Ppp2ca
Chr10_37590812	10	37590812	5	1	0.2	-2.32193	0.748632	1	Intergenic	-3767	ENSRNOT00000007676	Skp1
Chr10_37606185	10	37606185	4	18	4.5	2.16993	0.514047	1	intron (ENSRNOT00000007676, intron 3 of 5)	-5161	ENSRNOT00000087463	NA
Chr10_37750992	10	37750992	6.83984	19.2987	2.82151	1.49647	0.563994	1	intron (ENSRNOT00000008477, intron 8 of 8)	-6155	ENSRNOT00000008119	RGD1310352
Chr10_37963272	10	37963272	34	17	0.5	-1	0.691168	1	Intergenic	61666	ENSRNOT00000042688	Rpl30
Chr10_38050914	10	38050914	3	9	3	1.58496	0.732094	1	intron (ENSRNOT00000089709, intron 1 of 1)	3414	ENSRNOT00000089709	NA
Chr10_38666138	10	38666138	30.7793	76.3176	2.47951	1.31006	0.302779	1	intron (ENSRNOT00000009098, intron 3 of 5)	4236	ENSRNOT00000009098	Zcchc10
Chr10_38706457	10	38706457	3	6	2	1	0.876752	1	intron (ENSRNOT00000009440, intron 1 of 20)	14245	ENSRNOT00000009440	Aff4
Chr10_38748084	10	38748084	25	9	0.36	-1.47393	0.59876	1	exon (ENSRNOT00000009440, exon 11 of 21)	26366	ENSRNOT00000049820	Leap2
Chr10_38784673	10	38784673	3.39438	10.6058	3.12451	1.64363	0.66819	1	Intergenic	-2253	ENSRNOT00000073964	Uqcrq
Chr10_38816603	10	38816603	37.3874	15.005	0.401339	-1.31711	0.461614	1	intron (ENSRNOT00000074769, intron 1 of 7)	1803	ENSRNOT00000074769	Shroom1
Chr10_38823057	10	38823057	8	4	0.5	-1	0.842041	1	exon (ENSRNOT00000074769, exon 5 of 8)	4102	ENSRNOT00000078747	NA
Chr10_38900037	10	38900037	86	9	0.104651	-3.25634	0.164932	1	exon (ENSRNOT00000065229, exon 10 of 10)	10666	ENSRNOT00000091236	Sept8
Chr10_38905659	10	38905659	41.039	110.529	2.69326	1.42935	0.189098	1	exon (ENSRNOT00000083162, exon 10 of 10)	-13090	ENSRNOT00000009999	Kif3a
Chr10_38969885	10	38969885	74.7749	33.5407	0.448555	-1.15664	0.362876	1	promoter-TSS (ENSRNOT00000081309)	-353	ENSRNOT00000010029	Il4
Chr10_38997703	10	38997703	15	5	0.333333	-1.58496	0.646007	1	Intergenic	-12236	ENSRNOT00000010121	Il13
Chr10_39034075	10	39034075	2	5	2.5	1.32193	0.85456	1	exon (ENSRNOT00000063772, exon 13 of 25)	20068	ENSRNOT00000063772	Rad50
Chr10_39125699	10	39125699	16.9719	96.3357	5.67619	2.50492	0.0603991	1	Intergenic	16176	ENSRNOT00000010968	Irf1
Chr10_39415501	10	39415501	2	8	4	2	0.69917	1	Intergenic	1481	ENSRNOT00000086089	NA
Chr10_39573049	10	39573049	63.3617	10.6058	0.167384	-2.57876	0.107431	1	Intergenic	31022	ENSRNOT00000032333	Csf2
Chr10_39628954	10	39628954	18.1034	5.30288	0.292923	-1.77141	0.517044	1	Intergenic	-5980	ENSRNOT00000031762	Il3
Chr10_39653229	10	39653229	2.26292	18.5601	8.20184	3.03595	0.333284	1	Intergenic	-2227	ENSRNOT00000058817	Acsl6
Chr10_39988313	10	39988313	11.3997	2.63164	0.230851	-2.11497	0.561606	1	intron (ENSRNOT00000013481, intron 16 of 27)	112941	ENSRNOT00000013481	Rapgef6
Chr10_40201261	10	40201261	28.4993	13.1582	0.461702	-1.11497	0.576579	1	intron (ENSRNOT00000075311, intron 1 of 4)	732	ENSRNOT00000075311	Lyrm7
Chr10_40305742	10	40305742	95.7578	198.25	2.07033	1.04986	0.194097	1	Intergenic	-9271	ENSRNOT00000086456	Tnip1
Chr10_40317750	10	40317750	53.5787	107.897	2.01381	1.00993	0.336548	1	Intergenic	-4952	ENSRNOT00000019871	NA
Chr10_40365396	10	40365396	8	4	0.5	-1	0.842041	1	intron (ENSRNOT00000014464, intron 1 of 25)	8503	ENSRNOT00000089960	NA
Chr10_40377721	10	40377721	55.5147	20.3009	0.365686	-1.45132	0.334624	1	Intergenic	-2115	ENSRNOT00000014464	Anxa6
Chr10_40391640	10	40391640	7.92022	38.004	4.79835	2.26254	0.257504	1	TTS (ENSRNOT00000039040)	-9753	ENSRNOT00000050213	LOC100912427
Chr10_40449351	10	40449351	1	9	9	3.16993	0.556635	1	intron (ENSRNOT00000078910, intron 3 of 3)	10994	ENSRNOT00000078910	Gm2a
Chr10_40533650	10	40533650	63.8385	30.7025	0.48094	-1.05607	0.42925	1	Intergenic	-8641	ENSRNOT00000016440	Slc36a2
Chr10_40541063	10	40541063	110.883	28.2821	0.255062	-1.97108	0.0967642	1	Intergenic	-2226	ENSRNOT00000016755	Slc36a1
Chr10_40601119	10	40601119	189.236	57.8961	0.305947	-1.70865	0.0515268	1	intron (ENSRNOT00000058665, intron 17 of 25)	47938	ENSRNOT00000087763	Slc36a1
Chr10_40695246	10	40695246	10	20	2	1	0.736552	1	Intergenic	15649	ENSRNOT00000087751	NA
Chr10_40726860	10	40726860	347.817	144.754	0.416181	-1.26472	0.0582138	1	promoter-TSS (ENSRNOT00000089246)	-334	ENSRNOT00000089246	NA
Chr10_40763184	10	40763184	14	4	0.285714	-1.80735	0.618513	1	intron (ENSRNOT00000017486, intron 1 of 9)	1002	ENSRNOT00000017486	Sparc
Chr10_40808501	10	40808501	128.817	29.8253	0.231532	-2.11072	0.0510725	1	Intergenic	-2559	ENSRNOT00000017588	Atox1
Chr10_40841485	10	40841485	1	11	11	3.45943	0.479795	1	exon (ENSRNOT00000018149, exon 12 of 12)	16578	ENSRNOT00000082649	NA
Chr10_41143443	10	41143443	3	1	0.333333	-1.58496	0.885204	1	Intergenic	-2209	ENSRNOT00000091350	NA
Chr10_41425248	10	41425248	12	3	0.25	-2	0.618781	1	Intergenic	-16729	ENSRNOT00000018967	Nmur2
Chr10_41459919	10	41459919	28.2865	9.72195	0.343696	-1.54079	0.469449	1	Intergenic	31636	ENSRNOT00000035759	LOC102552619
Chr10_41671872	10	41671872	37.3382	0.883814	0.0236705	-5.40076	0.0441893	1	Intergenic	-125525	ENSRNOT00000058627	LOC102552882
Chr10_41831427	10	41831427	12.4461	1.76763	0.142023	-2.8158	0.454469	1	intron (ENSRNOT00000090356, intron 1 of 1)	1903	ENSRNOT00000090356	NA
Chr10_42206847	10	42206847	30	8	0.266667	-1.90689	0.483401	1	intron (ENSRNOT00000089646, intron 2 of 4)	65287	ENSRNOT00000089646	NA
Chr10_4282932	10	4282932	74	25	0.337838	-1.5656	0.472873	1	Intergenic	-25063	ENSRNOT00000035886	Tnfrsf17
Chr10_4290173	10	4290173	67.9772	150.933	2.22035	1.15079	0.216482	1	Intergenic	-22691	ENSRNOT00000091610	LOC100911685
Chr10_42918683	10	42918683	57	16	0.280702	-1.83289	0.432777	1	intron (ENSRNOT00000058619, intron 7 of 16)	9779	ENSRNOT00000058619	Fam114a2
Chr10_43157446	10	43157446	6	27	4.5	2.16993	0.447944	1	intron (ENSRNOT00000003447, intron 3 of 11)	-30892	ENSRNOT00000053294	NA
Chr10_43206991	10	43206991	41.864	177.647	4.24342	2.08523	0.0361029	1	intron (ENSRNOT00000003447, intron 10 of 11)	-17279	ENSRNOT00000003473	Sap30l
Chr10_43379170	10	43379170	1	16	16	4	0.340303	1	Intergenic	-12926	ENSRNOT00000082362	NA
Chr10_43512724	10	43512724	79.7981	167.548	2.09965	1.07015	0.217808	1	promoter-TSS (ENSRNOT00000036481)	-436	ENSRNOT00000036481	Faxdc2
Chr10_43585205	10	43585205	13	3	0.230769	-2.11548	0.585807	1	intron (ENSRNOT00000044299, intron 9 of 27)	14028	ENSRNOT00000044299	Gemin5
Chr10_43603236	10	43603236	38.4696	121.966	3.17046	1.66469	0.135123	1	intron (ENSRNOT00000029238, intron 2 of 6)	1546	ENSRNOT00000029238	Mrpl22
Chr10_43653328	10	43653328	9	1	0.111111	-3.16993	0.556635	1	TTS (ENSRNOT00000039335)	3675	ENSRNOT00000085028	NA
Chr10_43720924	10	43720924	1	5	5	2.32193	0.748632	1	intron (ENSRNOT00000065701, intron 1 of 6)	5016	ENSRNOT00000065701	RGD1308564
Chr10_43739217	10	43739217	4	2	0.5	-1	0.919774	1	Intergenic	-5515	ENSRNOT00000038123	Zfp692
Chr10_43751725	10	43751725	89.5033	44.1325	0.493082	-1.0201	0.377018	1	TTS (ENSRNOT00000003639)	6842	ENSRNOT00000078662	Zfp692
Chr10_43764302	10	43764302	44.1269	20.3277	0.460665	-1.11821	0.497377	1	Intergenic	-3371	ENSRNOT00000003639	Zfp672
Chr10_43814510	10	43814510	2	6	3	1.58496	0.79786	1	Intergenic	-3438	ENSRNOT00000032816	Lypd8
Chr10_43862072	10	43862072	8	16	2	1	0.759672	1	Intergenic	-9542	ENSRNOT00000080540	LOC24906
Chr10_43879419	10	43879419	61.0988	28.2821	0.46289	-1.11126	0.431551	1	exon (ENSRNOT00000080540, exon 6 of 6)	7736	ENSRNOT00000003797	LOC24906
Chr10_43894963	10	43894963	2	12	6	2.58496	0.54249	1	exon (ENSRNOT00000031811, exon 1 of 1)	414	ENSRNOT00000031811	Olr1413
Chr10_43906627	10	43906627	5	31	6.2	2.63227	0.353078	1	Intergenic	6274	ENSRNOT00000029524	Olr1414
Chr10_43931904	10	43931904	169.943	73.2599	0.431085	-1.21395	0.171152	1	promoter-TSS (ENSRNOT00000039778)	-809	ENSRNOT00000039778	Olr1415
Chr10_43994162	10	43994162	10	29	2.9	1.53605	0.567486	1	Intergenic	4372	ENSRNOT00000047037	Olr1417
Chr10_44030287	10	44030287	55	3	0.0545455	-4.1964	0.126538	1	Intergenic	-3708	ENSRNOT00000050448	Olr1418
Chr10_44094297	10	44094297	4	9	2.25	1.16993	0.798002	1	TTS (ENSRNOT00000047892)	1479	ENSRNOT00000047892	Olr1422
Chr10_44112812	10	44112812	1	18	18	4.16993	0.299192	1	Intergenic	10167	ENSRNOT00000045318	Olr1423
Chr10_44149319	10	44149319	1.13295	25.5968	22.593	4.49781	0.137621	1	promoter-TSS (ENSRNOT00000080737)	-865	ENSRNOT00000080737	NA
Chr10_44165867	10	44165867	41	14	0.341463	-1.5502	0.529056	1	Intergenic	-8536	ENSRNOT00000047242	Olr1425
Chr10_44221251	10	44221251	22	2	0.0909091	-3.45943	0.312302	1	Intergenic	-7550	ENSRNOT00000046817	Olr1431
Chr10_44250152	10	44250152	1	5	5	2.32193	0.748632	1	Intergenic	-6749	ENSRNOT00000058517	LOC691352
Chr10_44271303	10	44271303	9.11979	20.1759	2.21232	1.14556	0.642493	1	promoter-TSS (ENSRNOT00000047700)	-285	ENSRNOT00000047700	Trim58
Chr10_44334618	10	44334618	40.7863	10.5918	0.25969	-1.94514	0.285969	1	Intergenic	3720	ENSRNOT00000075040	LOC100911398
Chr10_44398501	10	44398501	17.0996	76.3176	4.46312	2.15805	0.120042	1	Intergenic	-8975	ENSRNOT00000071556	Olr1437
Chr10_44434392	10	44434392	55.5147	207.423	3.73636	1.90163	0.0304538	1	Intergenic	-12798	ENSRNOT00000091121	NA
Chr10_44440342	10	44440342	35.1215	4.41325	0.125656	-2.99244	0.164573	1	Intergenic	-17751	ENSRNOT00000083315	LOC103690280
Chr10_44554063	10	44554063	90.6362	28.2448	0.311628	-1.6821	0.17143	1	Intergenic	6498	ENSRNOT00000047914	Olr1443
Chr10_44661687	10	44661687	36	7	0.194444	-2.36257	0.375875	1	Intergenic	-1979	ENSRNOT00000002064	RGD1559534
Chr10_44691489	10	44691489	4	1	0.25	-2	0.810037	1	Intergenic	11656	ENSRNOT00000044332	Olr1450
Chr10_44741300	10	44741300	6.83984	2.63164	0.384752	-1.378	0.774651	1	intron (ENSRNOT00000003841, intron 2 of 3)	5250	ENSRNOT00000003841	Fam183b
Chr10_44755464	10	44755464	19	9	0.473684	-1.078	0.72263	1	Intergenic	-4999	ENSRNOT00000042919	Olr1457
Chr10_44776837	10	44776837	2	28	14	3.80735	0.237442	1	Intergenic	2556	ENSRNOT00000044769	Olr1458
Chr10_44798022	10	44798022	2	10	5	2.32193	0.613824	1	Intergenic	-6610	ENSRNOT00000040720	Olr1460
Chr10_4510517	10	4510517	29.4568	96.2088	3.2661	1.70757	0.157716	1	Intergenic	22619	ENSRNOT00000092119	LOC108348298
Chr10_45175692	10	45175692	2.27995	21.0531	9.23404	3.20696	0.275034	1	intron (ENSRNOT00000081224, intron 2 of 4)	6282	ENSRNOT00000081224	RGD1561277
Chr10_4519040	10	4519040	49.8499	107.683	2.16015	1.11113	0.302685	1	Intergenic	-17141	ENSRNOT00000003309	Zc3h7a
Chr10_45218405	10	45218405	220.015	75.4404	0.342888	-1.54419	0.0572842	1	Intergenic	24415	ENSRNOT00000061005	LOC102555635
Chr10_45251233	10	45251233	44.459	135.091	3.03855	1.60338	0.113251	1	Intergenic	-7560	ENSRNOT00000019991	Zfp39
Chr10_45256689	10	45256689	5	22	4.4	2.1375	0.484783	1	Intergenic	-2199	ENSRNOT00000048642	Btnl10
Chr10_45303640	10	45303640	26.0579	100.622	3.86148	1.94915	0.108368	1	intron (ENSRNOT00000066367, intron 1 of 6)	-3368	ENSRNOT00000003885	Trim17
Chr10_45315404	10	45315404	20.5195	63.1594	3.07801	1.622	0.258723	1	TTS (ENSRNOT00000003885)	-6845	ENSRNOT00000047268	Trim11
Chr10_45482233	10	45482233	8	25	3.125	1.64386	0.561213	1	Intergenic	-1224	ENSRNOT00000087926	Obscn
Chr10_45527597	10	45527597	33.0592	9.64935	0.291881	-1.77655	0.367323	1	exon (ENSRNOT00000058362, exon 2 of 2)	6974	ENSRNOT00000058362	Gjc2
Chr10_45545792	10	45545792	83.728	36.2364	0.432787	-1.20827	0.330336	1	Intergenic	-1894	ENSRNOT00000003926	Guk1
Chr10_45549517	10	45549517	97.4339	28.2448	0.289886	-1.78644	0.137635	1	Intergenic	-3279	ENSRNOT00000003931	Mrpl55
Chr10_4567644	10	4567644	15.9596	5.26328	0.329787	-1.60039	0.573972	1	intron (ENSRNOT00000003309, intron 18 of 22)	-10826	ENSRNOT00000003332	Txndc11
Chr10_45804623	10	45804623	56.6476	18.5356	0.327209	-1.61171	0.287197	1	TTS (ENSRNOT00000039012)	5825	ENSRNOT00000039012	Jmjd4
Chr10_45813287	10	45813287	100.833	38.8366	0.385158	-1.37648	0.225825	1	promoter-TSS (ENSRNOT00000038951)	-645	ENSRNOT00000038951	Zfp867
Chr10_45873595	10	45873595	1	16	16	4	0.340303	1	Intergenic	-19424	ENSRNOT00000004280	Nlrp3
Chr10_46091782	10	46091782	473.574	233.019	0.492044	-1.02314	0.0798873	1	promoter-TSS (ENSRNOT00000080666)	-973	ENSRNOT00000080666	Mprip
Chr10_46173931	10	46173931	27.3594	140.354	5.13002	2.35897	0.0280982	1	Intergenic	-1621	ENSRNOT00000004412	Flcn
Chr10_46198875	10	46198875	2	5	2.5	1.32193	0.85456	1	intron (ENSRNOT00000091471, intron 4 of 11)	-5037	ENSRNOT00000077811	NA
Chr10_46205008	10	46205008	4.52584	57.4479	12.6933	3.666	0.0512926	1	intron (ENSRNOT00000091471, intron 1 of 11)	1128	ENSRNOT00000091471	Cops3
Chr10_46236660	10	46236660	34	1	0.0294118	-5.08746	0.134016	1	intron (ENSRNOT00000004448, intron 3 of 4)	19775	ENSRNOT00000004448	Nt5m
Chr10_46366614	10	46366614	157.316	50.8784	0.323415	-1.62854	0.0841291	1	intron (ENSRNOT00000083698, intron 2 of 7)	-34441	ENSRNOT00000004475	Rasd1
Chr10_46403929	10	46403929	72.9583	202.636	2.77743	1.47375	0.0783387	1	intron (ENSRNOT00000083698, intron 1 of 7)	714	ENSRNOT00000083698	Pemt
Chr10_4647345	10	4647345	2	1	0.5	-1	1	1	Intergenic	-2774	ENSRNOT00000088279	Snn
Chr10_46483735	10	46483735	14.8197	50.8784	3.43317	1.77954	0.272085	1	TTS (ENSRNOT00000090067)	13889	ENSRNOT00000090067	AC128154.1
Chr10_46578646	10	46578646	1	10	10	3.32193	0.516396	1	exon (ENSRNOT00000004753, exon 3 of 19)	4209	ENSRNOT00000004753	Srebf1
Chr10_46775738	10	46775738	30.7793	9.64935	0.313501	-1.67346	0.407949	1	intron (ENSRNOT00000004948, intron 3 of 7)	8152	ENSRNOT00000004948	Atpaf2
Chr10_46835483	10	46835483	30.7793	64.9138	2.10901	1.07657	0.421023	1	Intergenic	-4631	ENSRNOT00000079133	Myo15a
Chr10_46924137	10	46924137	163.016	47.3695	0.290582	-1.78298	0.0586189	1	intron (ENSRNOT00000034006, intron 2 of 3)	-16829	ENSRNOT00000005366	Llgl1
Chr10_47028001	10	47028001	9.11979	34.2113	3.75133	1.9074	0.337985	1	Intergenic	8674	ENSRNOT00000006984	Smcr8
Chr10_47059516	10	47059516	3.41992	14.9126	4.36052	2.1245	0.506317	1	promoter-TSS (ENSRNOT00000007092)	-299	ENSRNOT00000007092	Shmt1
Chr10_47063353	10	47063353	15.8613	3.5306	0.222591	-2.16753	0.465712	1	Intergenic	-2498	ENSRNOT00000077868	Dhrs7b
Chr10_47413116	10	47413116	168.587	46.8421	0.277851	-1.84762	0.0616293	1	intron (ENSRNOT00000003139, intron 1 of 4)	533	ENSRNOT00000003139	Tnfrsf13b
Chr10_47475548	10	47475548	6	37	6.16667	2.62449	0.330491	1	Intergenic	-4014	ENSRNOT00000077141	NA
Chr10_47500832	10	47500832	23	54	2.34783	1.23133	0.591348	1	TTS (ENSRNOT00000003182)	10678	ENSRNOT00000003182	Aldh3a1
Chr10_47532044	10	47532044	251.516	111.214	0.442175	-1.17731	0.117421	1	intron (ENSRNOT00000077461, intron 7 of 10)	13994	ENSRNOT00000066109	Aldh3a2
Chr10_47707437	10	47707437	1.13146	18.5601	16.4037	4.03595	0.250472	1	Intergenic	17063	ENSRNOT00000085011	Rnf112
Chr10_47940410	10	47940410	2	36	18	4.16993	0.173599	1	intron (ENSRNOT00000003515, intron 2 of 4)	9776	ENSRNOT00000003515	Grap
Chr10_48004992	10	48004992	4	51	12.75	3.67243	0.171827	1	Intergenic	-7195	ENSRNOT00000078422	Slc5a10
Chr10_48026542	10	48026542	3	9	3	1.58496	0.732094	1	intron (ENSRNOT00000078448, intron 4 of 8)	12106	ENSRNOT00000078448	Prpsap2
Chr10_48079970	10	48079970	33.0592	12.281	0.371484	-1.42863	0.453761	1	intron (ENSRNOT00000003792, intron 15 of 27)	-35625	ENSRNOT00000003697	Prpsap2
Chr10_48097236	10	48097236	121.977	41.229	0.338006	-1.56488	0.136068	1	intron (ENSRNOT00000003792, intron 12 of 27)	32142	ENSRNOT00000003792	Ulk2
Chr10_48164457	10	48164457	4	19	4.75	2.24793	0.491973	1	intron (ENSRNOT00000003871, intron 12 of 14)	1885	ENSRNOT00000091025	NA
Chr10_48709129	10	48709129	2	7	3.5	1.80735	0.746767	1	intron (ENSRNOT00000081409, intron 11 of 44)	63762	ENSRNOT00000081409	Ncor1
Chr10_48889774	10	48889774	84.358	21.9303	0.259967	-1.9436	0.130746	1	Intergenic	-1029	ENSRNOT00000088207	AABR07029741.1
Chr10_48902467	10	48902467	4	21	5.25	2.39232	0.451564	1	promoter-TSS (ENSRNOT00000077633)	-261	ENSRNOT00000077633	NA
Chr10_48927700	10	48927700	42.9955	94.5681	2.19949	1.13717	0.333611	1	promoter-TSS (ENSRNOT00000077980)	-22	ENSRNOT00000081324	NA
Chr10_48932919	10	48932919	14.709	94.5681	6.42928	2.68466	0.0495474	1	intron (ENSRNOT00000030379, intron 2 of 2)	3752	ENSRNOT00000085658	NA
Chr10_48957331	10	48957331	24	1	0.0416667	-4.58496	0.213228	1	Intergenic	-13026	ENSRNOT00000030379	Lrrc75a
Chr10_48993837	10	48993837	2	6	3	1.58496	0.79786	1	Intergenic	-1685	ENSRNOT00000072548	AABR07029742.2
Chr10_49030339	10	49030339	3.39886	0.882649	0.25969	-1.94514	0.800086	1	Intergenic	9826	ENSRNOT00000067379	LOC108348055
Chr10_49126934	10	49126934	2	23	11.5	3.52356	0.2975	1	Intergenic	22546	ENSRNOT00000004291	Zfp287
Chr10_49166053	10	49166053	271.909	127.984	0.470688	-1.08716	0.132088	1	Intergenic	4486	ENSRNOT00000078245	NA
Chr10_49180652	10	49180652	55.8587	10.5266	0.18845	-2.40775	0.139651	1	Intergenic	-2923	ENSRNOT00000089818	NA
Chr10_49191356	10	49191356	10	35	3.5	1.80735	0.485975	1	intron (ENSRNOT00000084418, intron 3 of 4)	1338	ENSRNOT00000004294	Zfp286a
Chr10_49194767	10	49194767	53.1786	8.83814	0.166197	-2.58903	0.136485	1	intron (ENSRNOT00000084418, intron 2 of 4)	1411	ENSRNOT00000084418	Zfp286a
Chr10_49234084	10	49234084	18.2396	41.229	2.26042	1.17659	0.485858	1	intron (ENSRNOT00000065335, intron 1 of 5)	2353	ENSRNOT00000065335	Trim16
Chr10_49252221	10	49252221	1.13997	4.38607	3.84752	1.94393	0.783238	1	exon (ENSRNOT00000065335, exon 6 of 6)	-6974	ENSRNOT00000004390	Fbxw10
Chr10_49263198	10	49263198	158.613	61.7855	0.389535	-1.36018	0.142741	1	exon (ENSRNOT00000091100, exon 2 of 29)	4003	ENSRNOT00000091100	Fbxw10
Chr10_49288693	10	49288693	30	8	0.266667	-1.90689	0.483401	1	intron (ENSRNOT00000004390, intron 15 of 27)	8769	ENSRNOT00000087642	NA
Chr10_49296316	10	49296316	71.282	177.647	2.49217	1.3174	0.154242	1	exon (ENSRNOT00000091100, exon 29 of 29)	-2810	ENSRNOT00000074853	Tvp23b
Chr10_49339616	10	49339616	7.92022	2.65144	0.334769	-1.57876	0.723757	1	Intergenic	-4419	ENSRNOT00000085491	NA
Chr10_49351342	10	49351342	29	3	0.103448	-3.27302	0.282051	1	Intergenic	10105	ENSRNOT00000081115	NA
Chr10_49462090	10	49462090	25	10	0.4	-1.32193	0.634331	1	Intergenic	-10371	ENSRNOT00000038276	Tekt3
Chr10_49508302	10	49508302	15	36	2.4	1.26303	0.614009	1	Intergenic	-30287	ENSRNOT00000081415	Pmp22
Chr10_4951133	10	4951133	6	15	2.5	1.32193	0.697396	1	promoter-TSS (ENSRNOT00000003451)	-425	ENSRNOT00000003451	Prm3
Chr10_4952766	10	4952766	2	55	27.5	4.78136	0.0964749	1	TTS (ENSRNOT00000003451)	-1114	ENSRNOT00000003455	Tnp2
Chr10_49566004	10	49566004	257.634	104.388	0.405181	-1.30336	0.0811197	1	intron (ENSRNOT00000081415, intron 4 of 4)	24952	ENSRNOT00000041606	Pmp22
Chr10_5159749	10	5159749	2	21	10.5	3.39232	0.328188	1	intron (ENSRNOT00000083982, intron 9 of 22)	-24045	ENSRNOT00000074959	AC103514.1
Chr10_51661709	10	51661709	88.9179	183.338	2.06187	1.04396	0.210592	1	intron (ENSRNOT00000071595, intron 1 of 20)	7589	ENSRNOT00000071595	Arhgap44
Chr10_51709768	10	51709768	23	2	0.0869565	-3.52356	0.2975	1	intron (ENSRNOT00000078675, intron 6 of 13)	-5675	ENSRNOT00000079687	NA
Chr10_52288509	10	52288509	188.096	63.1594	0.335783	-1.5744	0.0697373	1	intron (ENSRNOT00000005293, intron 1 of 10)	2149	ENSRNOT00000005293	Map2k4
Chr10_52354147	10	52354147	20	4	0.2	-2.32193	0.471143	1	exon (ENSRNOT00000005583, exon 68 of 69)	19906	ENSRNOT00000005518	Zfp18
Chr10_52550316	10	52550316	18	3	0.166667	-2.58496	0.452883	1	intron (ENSRNOT00000005583, intron 32 of 68)	-66990	ENSRNOT00000083485	AABR07029809.1
Chr10_5261428	10	5261428	5.6573	15.9087	2.81206	1.49163	0.610402	1	promoter-TSS (ENSRNOT00000003572)	-819	ENSRNOT00000003572	Ciita
Chr10_5317457	10	5317457	20	3	0.15	-2.73697	0.412214	1	intron (ENSRNOT00000029359, intron 1 of 6)	17072	ENSRNOT00000029359	Tvp23a
Chr10_53340145	10	53340145	2	8	4	2	0.69917	1	Intergenic	-126726	ENSRNOT00000057503	Pirt
Chr10_53534906	10	53534906	347.817	143.872	0.413643	-1.27354	0.0566992	1	Intergenic	-36084	ENSRNOT00000064764	Tmem220
Chr10_53575822	10	53575822	26.2194	407.027	15.5239	3.95642	6.64448e-07	7.24326e-05	exon (ENSRNOT00000064764, exon 6 of 8)	4832	ENSRNOT00000004516	Tmem220
Chr10_53645614	10	53645614	6	24	4	2	0.495782	1	TTS (ENSRNOT00000004147)	2858	ENSRNOT00000086057	NA
Chr10_53688363	10	53688363	20	43	2.15	1.10434	0.643907	1	Intergenic	-2446	ENSRNOT00000086494	NA
Chr10_53717370	10	53717370	2	10	5	2.32193	0.613824	1	intron (ENSRNOT00000085582, intron 6 of 37)	3428	ENSRNOT00000085582	Myh2
Chr10_53742993	10	53742993	7	23	3.28571	1.71621	0.557007	1	exon (ENSRNOT00000004295, exon 4 of 40)	2151	ENSRNOT00000004295	Myh2
Chr10_53777926	10	53777926	4	17	4.25	2.08746	0.537488	1	promoter-TSS (ENSRNOT00000045718)	-737	ENSRNOT00000045718	Myh2
Chr10_53835650	10	53835650	5	30	6	2.58496	0.364842	1	exon (ENSRNOT00000057260, exon 25 of 34)	16831	ENSRNOT00000057260	Myh8
Chr10_5384491	10	5384491	84.358	21.9303	0.259967	-1.9436	0.130746	1	intron (ENSRNOT00000003465, intron 5 of 6)	31557	ENSRNOT00000003465	Tekt5
Chr10_54080005	10	54080005	388.091	189.136	0.487351	-1.03697	0.129365	1	Intergenic	-46482	ENSRNOT00000078820	Gas7
Chr10_54148674	10	54148674	24	2	0.0833333	-3.58496	0.28377	1	intron (ENSRNOT00000078820, intron 1 of 13)	-7203	ENSRNOT00000072855	Gas7
Chr10_54378392	10	54378392	3	34	11.3333	3.5025	0.234998	1	Intergenic	26121	ENSRNOT00000036752	Dhrs7c
Chr10_54754050	10	54754050	36.4791	106.143	2.90969	1.54086	0.169548	1	TTS (ENSRNOT00000005204)	-15583	ENSRNOT00000070824	NA
Chr10_54912139	10	54912139	156.176	72.8087	0.466196	-1.10099	0.2183	1	intron (ENSRNOT00000005255, intron 1 of 5)	55447	ENSRNOT00000005255	Ntn1
Chr10_55023138	10	55023138	43.319	191.233	4.41452	2.14226	0.019425	0.832941	intron (ENSRNOT00000032785, intron 1 of 18)	9434	ENSRNOT00000032785	Pik3r5
Chr10_5504287	10	5504287	2	17	8.5	3.08746	0.404094	1	intron (ENSRNOT00000039429, intron 3 of 9)	7669	ENSRNOT00000039429	Atf7ip2
Chr10_55132677	10	55132677	37	2	0.0540541	-4.20945	0.167485	1	intron (ENSRNOT00000005405, intron 18 of 19)	-5957	ENSRNOT00000057223	Mfsd6l
Chr10_55380218	10	55380218	74.0983	30.7025	0.414348	-1.27108	0.318608	1	intron (ENSRNOT00000065895, intron 22 of 40)	64505	ENSRNOT00000005574	Ndel1
Chr10_55462576	10	55462576	2	11	5.5	2.45943	0.576691	1	Intergenic	-15723	ENSRNOT00000038454	Rnf222
Chr10_55490140	10	55490140	8	3	0.375	-1.41504	0.776477	1	Intergenic	-2265	ENSRNOT00000005588	Rpl26
Chr10_55493123	10	55493123	56.6476	21.1836	0.373953	-1.41907	0.339322	1	exon (ENSRNOT00000078038, exon 2 of 4)	642	ENSRNOT00000078038	Rpl26
Chr10_55509329	10	55509329	12	74	6.16667	2.62449	0.259508	1	Intergenic	6557	ENSRNOT00000005667	Odf4
Chr10_55549149	10	55549149	41	20	0.487805	-1.03562	0.6673	1	Intergenic	-4719	ENSRNOT00000067528	Arhgef15
Chr10_55556076	10	55556076	19.2348	5.30288	0.275692	-1.85887	0.485976	1	intron (ENSRNOT00000006597, intron 1 of 4)	986	ENSRNOT00000006597	Slc25a35
Chr10_55567243	10	55567243	3	12	4	2	0.618781	1	Intergenic	-6820	ENSRNOT00000006883	Rangrf
Chr10_55590727	10	55590727	20.3663	8.83814	0.43396	-1.20437	0.624649	1	promoter-TSS (ENSRNOT00000007087)	-748	ENSRNOT00000007087	LOC100912917
Chr10_55594081	10	55594081	73.6419	17.653	0.239714	-2.06062	0.141703	1	TTS (ENSRNOT00000085369)	419	ENSRNOT00000085369	NA
Chr10_55615872	10	55615872	16.9719	66.2861	3.90564	1.96556	0.188571	1	intron (ENSRNOT00000007447, intron 20 of 22)	-1885	ENSRNOT00000090617	NA
Chr10_55624572	10	55624572	77.0408	32.658	0.423906	-1.23819	0.327542	1	Intergenic	-2170	ENSRNOT00000008492	Aurkb
Chr10_55639524	10	55639524	18.1272	69.7293	3.84666	1.94361	0.175316	1	Intergenic	-2547	ENSRNOT00000008507	Borcs6
Chr10_55647399	10	55647399	26.0579	65.316	2.50657	1.32572	0.339027	1	Intergenic	-4717	ENSRNOT00000057157	AC129753.1
Chr10_55651011	10	55651011	47.8789	14.0354	0.293144	-1.77032	0.283056	1	Intergenic	-2936	ENSRNOT00000008787	Tmem107
Chr10_55674959	10	55674959	6.78876	0.883814	0.130188	-2.94133	0.58825	1	promoter-TSS (ENSRNOT00000057295)	-617	ENSRNOT00000057295	Vamp2
Chr10_55694998	10	55694998	95.0426	31.8173	0.334769	-1.57876	0.195611	1	exon (ENSRNOT00000057136, exon 21 of 22)	7947	ENSRNOT00000057136	Per1
Chr10_55699322	10	55699322	208.463	96.2088	0.461514	-1.11555	0.166566	1	Intergenic	-7843	ENSRNOT00000009757	Hes7
Chr10_55713729	10	55713729	208.189	98.9872	0.475469	-1.07258	0.205525	1	intron (ENSRNOT00000010141, intron 2 of 15)	1685	ENSRNOT00000010141	Aloxe3
Chr10_55751718	10	55751718	72.9583	23.6848	0.324634	-1.62311	0.22274	1	intron (ENSRNOT00000039535, intron 8 of 14)	7129	ENSRNOT00000039535	Alox12b
Chr10_55947896	10	55947896	34	69	2.02941	1.02106	0.634739	1	intron (ENSRNOT00000057058, intron 34 of 38)	3041	ENSRNOT00000082371	NA
Chr10_55998922	10	55998922	40.7863	12.3571	0.302972	-1.72275	0.334439	1	TTS (ENSRNOT00000013071)	1304	ENSRNOT00000013439	Tmem88
Chr10_56032291	10	56032291	5	28	5.6	2.48543	0.390222	1	intron (ENSRNOT00000090809, intron 80 of 87)	-23405	ENSRNOT00000067677	Kdm6b
Chr10_56146900	10	56146900	2	5	2.5	1.32193	0.85456	1	intron (ENSRNOT00000090809, intron 2 of 87)	7649	ENSRNOT00000090809	Dnah2
Chr10_56189743	10	56189743	40.7325	3.53526	0.0867919	-3.5263	0.0995654	1	intron (ENSRNOT00000085115, intron 1 of 9)	2063	ENSRNOT00000085115	Tp53
Chr10_56193719	10	56193719	13.5775	37.1202	2.73395	1.45098	0.43701	1	promoter-TSS (ENSRNOT00000083458)	-138	ENSRNOT00000080584	Tp53
Chr10_56198997	10	56198997	16.9719	42.4231	2.49961	1.3217	0.444453	1	TTS (ENSRNOT00000046490)	5130	ENSRNOT00000083458	Tp53
Chr10_56214087	10	56214087	31.9193	118.424	3.71011	1.89146	0.0876289	1	Intergenic	-2195	ENSRNOT00000015076	Atp1b2
Chr10_56229580	10	56229580	5.66476	38.8366	6.85581	2.77733	0.174694	1	exon (ENSRNOT00000079617, exon 7 of 7)	1536	ENSRNOT00000015769	Sat2
Chr10_56240922	10	56240922	20.5195	6.14049	0.299251	-1.74057	0.489735	1	intron (ENSRNOT00000016163, intron 1 of 16)	3166	ENSRNOT00000016163	Fxr2
Chr10_56264285	10	56264285	74.7749	17.653	0.236082	-2.08264	0.135595	1	TTS (ENSRNOT00000016177)	2929	ENSRNOT00000017201	Mpdu1
Chr10_56270707	10	56270707	55.5147	13.2397	0.238491	-2.06799	0.195831	1	promoter-TSS (ENSRNOT00000056918)	-66	ENSRNOT00000056918	Cd68
Chr10_56272568	10	56272568	1	20	20	4.32193	0.265811	1	promoter-TSS (ENSRNOT00000080700)	-238	ENSRNOT00000080700	NA
Chr10_56273235	10	56273235	12	35	2.91667	1.54432	0.545702	1	promoter-TSS (ENSRNOT00000080700)	108	ENSRNOT00000079842	NA
Chr10_56279875	10	56279875	28.3238	97.0914	3.42791	1.77733	0.142642	1	intron (ENSRNOT00000018670, intron 7 of 10)	-3110	ENSRNOT00000049048	Eif4a1
Chr10_56287515	10	56287515	3.39438	16.7925	4.94714	2.30659	0.453429	1	exon (ENSRNOT00000056903, exon 6 of 6)	-1123	ENSRNOT00000018670	Senp3
Chr10_56289768	10	56289768	3.39438	11.4896	3.38489	1.75911	0.633067	1	exon (ENSRNOT00000056903, exon 1 of 6)	115	ENSRNOT00000090762	Tnfsf13
Chr10_56292443	10	56292443	52.1158	112.096	2.15091	1.10495	0.296267	1	intron (ENSRNOT00000064401, intron 5 of 6)	-2490	ENSRNOT00000056903	Tnfsf13
Chr10_56313353	10	56313353	22.6292	97.2195	4.2962	2.10306	0.100266	1	Intergenic	-13275	ENSRNOT00000064401	Tnfsf12
Chr10_56381019	10	56381019	9	35	3.88889	1.95936	0.454229	1	promoter-TSS (ENSRNOT00000019687)	-795	ENSRNOT00000019687	Zbtb4
Chr10_56426333	10	56426333	2.26591	61.7855	27.2674	4.76911	0.0166339	0.741724	promoter-TSS (ENSRNOT00000092506)	-320	ENSRNOT00000084068	LOC497938
Chr10_56434468	10	56434468	4.52584	14.141	3.12451	1.64363	0.606846	1	exon (ENSRNOT00000056872, exon 7 of 9)	-4634	ENSRNOT00000092704	Spem1
Chr10_56442918	10	56442918	123.492	46.7804	0.378814	-1.40044	0.178389	1	intron (ENSRNOT00000092662, intron 1 of 7)	-1415	ENSRNOT00000092459	NA
Chr10_56447577	10	56447577	4.55989	10.5266	2.30851	1.20696	0.745085	1	TTS (ENSRNOT00000092275)	807	ENSRNOT00000092275	NA
Chr10_56454127	10	56454127	1.13997	3.50885	3.07801	1.622	0.852694	1	promoter-TSS (ENSRNOT00000092358)	249	ENSRNOT00000031640	Plscr3
Chr10_56459647	10	56459647	78.1737	35.306	0.451635	-1.14677	0.356744	1	exon (ENSRNOT00000056860, exon 10 of 12)	5154	ENSRNOT00000092358	NA
Chr10_56503128	10	56503128	70.1505	32.7011	0.466157	-1.10111	0.406487	1	intron (ENSRNOT00000021357, intron 2 of 21)	3319	ENSRNOT00000021357	Acap1
Chr10_56508368	10	56508368	20.3932	45.8978	2.25065	1.17034	0.468438	1	intron (ENSRNOT00000021402, intron 6 of 7)	-1123	ENSRNOT00000082361	NA
Chr10_56510342	10	56510342	2.26591	9.70914	4.28488	2.09926	0.603961	1	exon (ENSRNOT00000021402, exon 3 of 8)	1242	ENSRNOT00000021402	LOC497940
Chr10_56519290	10	56519290	9	18	2	1	0.747138	1	exon (ENSRNOT00000021883, exon 18 of 29)	-5179	ENSRNOT00000022041	Gps2
Chr10_56530767	10	56530767	1	2	2	1	1	1	promoter-TSS (ENSRNOT00000077451)	76	ENSRNOT00000077451	AABR07029863.3
Chr10_56550697	10	56550697	83.2181	33.3341	0.400563	-1.3199	0.27725	1	exon (ENSRNOT00000023003, exon 5 of 8)	3986	ENSRNOT00000023003	Ybx2
Chr10_56564591	10	56564591	34.1992	144.74	4.23227	2.08143	0.0434865	1	Intergenic	3200	ENSRNOT00000084581	AABR07029863.4
Chr10_56583741	10	56583741	11.3146	38.8878	3.43696	1.78113	0.344981	1	intron (ENSRNOT00000032481, intron 5 of 8)	-6979	ENSRNOT00000087455	NA
Chr10_56592123	10	56592123	9.05168	3.53526	0.390564	-1.35637	0.738307	1	promoter-TSS (ENSRNOT00000032481)	-758	ENSRNOT00000032481	Elp5
Chr10_56599783	10	56599783	11.3146	67.1699	5.93657	2.56963	0.102991	1	exon (ENSRNOT00000023379, exon 8 of 8)	-1506	ENSRNOT00000023724	Gabarap
Chr10_56603978	10	56603978	6.78876	21.2115	3.12451	1.64363	0.516965	1	exon (ENSRNOT00000023724, exon 4 of 4)	-1163	ENSRNOT00000024079	Phf23
Chr10_56620005	10	56620005	1	24	24	4.58496	0.213228	1	TTS (ENSRNOT00000024348)	-1120	ENSRNOT00000053642	NA
Chr10_56625234	10	56625234	23.792	10.5918	0.445183	-1.16753	0.597642	1	promoter-TSS (ENSRNOT00000024973)	-707	ENSRNOT00000024973	Acadvl
Chr10_56626651	10	56626651	11	2	0.181818	-2.45943	0.576691	1	promoter-TSS (ENSRNOT00000089108)	-761	ENSRNOT00000089108	Dlg4
Chr10_56651542	10	56651542	37.3382	126.385	3.38489	1.75911	0.112347	1	intron (ENSRNOT00000068493, intron 17 of 19)	-10701	ENSRNOT00000086919	Asgr1
Chr10_56666832	10	56666832	10.1831	4.41907	0.43396	-1.20437	0.747796	1	TTS (ENSRNOT00000025254)	4270	ENSRNOT00000025254	Asgr1
Chr10_56689028	10	56689028	36	6	0.166667	-2.58496	0.339959	1	Intergenic	-3968	ENSRNOT00000086471	NA
Chr10_56699235	10	56699235	2	11	5.5	2.45943	0.576691	1	Intergenic	-11230	ENSRNOT00000065370	Asgr2
Chr10_56712402	10	56712402	204.055	70.1771	0.343912	-1.53989	0.0656708	1	intron (ENSRNOT00000065370, intron 2 of 8)	1436	ENSRNOT00000087121	Asgr2
Chr10_56764884	10	56764884	52	10	0.192308	-2.37851	0.332419	1	promoter-TSS (ENSRNOT00000025308)	-44	ENSRNOT00000025308	Clec10a
Chr10_56785922	10	56785922	4.52584	18.5601	4.10092	2.03595	0.47079	1	Intergenic	20529	ENSRNOT00000080323	Clec10a
Chr10_56808834	10	56808834	36	3	0.0833333	-3.58496	0.219452	1	Intergenic	-13923	ENSRNOT00000025372	Slc16a11
Chr10_56823847	10	56823847	9.06362	18.5356	2.04506	1.03214	0.686006	1	promoter-TSS (ENSRNOT00000067128)	-659	ENSRNOT00000067128	Slc16a11
Chr10_56829797	10	56829797	6.78876	23.863	3.51507	1.81355	0.455416	1	intron (ENSRNOT00000025403, intron 2 of 3)	1447	ENSRNOT00000025403	Slc16a13
Chr10_56840538	10	56840538	7.97981	1.75443	0.219858	-2.18536	0.628796	1	Intergenic	-1100	ENSRNOT00000090338	Bcl6b
Chr10_56845603	10	56845603	6.78876	0.883814	0.130188	-2.94133	0.58825	1	TTS (ENSRNOT00000054383)	301	ENSRNOT00000053761	NA
Chr10_56853577	10	56853577	9.05168	30.9335	3.41743	1.77291	0.400421	1	TTS (ENSRNOT00000091131)	-3491	ENSRNOT00000025767	Rnasek
Chr10_56943971	10	56943971	4	24	6	2.58496	0.399708	1	Intergenic	-8829	ENSRNOT00000025910	Alox12e
Chr10_56976634	10	56976634	35.0753	102.522	2.92293	1.54741	0.191525	1	Intergenic	-14472	ENSRNOT00000026038	Alox15
Chr10_57033671	10	57033671	20.3663	58.3317	2.86413	1.5181	0.316442	1	Intergenic	-6597	ENSRNOT00000026207	Arrb2
Chr10_57049819	10	57049819	11	3	0.272727	-1.87447	0.653828	1	Intergenic	-7790	ENSRNOT00000085810	Med11
Chr10_57061466	10	57061466	27.1909	9.70914	0.357074	-1.48571	0.483616	1	intron (ENSRNOT00000032926, intron 3 of 4)	-3017	ENSRNOT00000046807	Zmynd15
Chr10_57086102	10	57086102	48.6528	22.0954	0.454144	-1.13878	0.469845	1	Intergenic	-21501	ENSRNOT00000032926	Cxcl16
Chr10_57101113	10	57101113	13	66	5.07692	2.34395	0.316581	1	Intergenic	-10795	ENSRNOT00000026437	Tm4sf5
Chr10_57118716	10	57118716	3	13	4.33333	2.11548	0.585807	1	TTS (ENSRNOT00000026437)	2869	ENSRNOT00000029421	Vmo1
Chr10_57125363	10	57125363	12	26	2.16667	1.11548	0.681974	1	promoter-TSS (ENSRNOT00000029230)	-599	ENSRNOT00000029230	Gltpd2
Chr10_57132271	10	57132271	120.093	57.3722	0.477731	-1.06573	0.294401	1	intron (ENSRNOT00000026507, intron 2 of 5)	884	ENSRNOT00000026507	Psmb6
Chr10_57154180	10	57154180	1	11	11	3.45943	0.479795	1	intron (ENSRNOT00000089955, intron 1 of 1)	5314	ENSRNOT00000089955	NA
Chr10_57168998	10	57168998	1	6	6	2.58496	0.694233	1	intron (ENSRNOT00000056998, intron 9 of 27)	5823	ENSRNOT00000056998	Pld2
Chr10_57177288	10	57177288	20.5195	9.64935	0.470252	-1.08849	0.649395	1	exon (ENSRNOT00000056998, exon 25 of 28)	-8060	ENSRNOT00000040488	Mink1
Chr10_57226931	10	57226931	2	32	16	4	0.201796	1	exon (ENSRNOT00000086374, exon 10 of 32)	8843	ENSRNOT00000089853	Mink1
Chr10_57245898	10	57245898	25	9	0.36	-1.47393	0.59876	1	Intergenic	-2462	ENSRNOT00000005050	Chrne
Chr10_57263425	10	57263425	55.5147	130.632	2.35311	1.23457	0.217794	1	exon (ENSRNOT00000035445, exon 2 of 2)	2744	ENSRNOT00000035445	Gp1ba
Chr10_57265923	10	57265923	32.8556	67.964	2.06856	1.04863	0.427703	1	exon (ENSRNOT00000005144, exon 8 of 8)	2159	ENSRNOT00000005144	Slc25a11
Chr10_57274230	10	57274230	7.93067	25.5968	3.22757	1.69045	0.455499	1	intron (ENSRNOT00000005370, intron 1 of 2)	1479	ENSRNOT00000005370	Pfn1
Chr10_57307788	10	57307788	1	11	11	3.45943	0.479795	1	exon (ENSRNOT00000056622, exon 2 of 23)	1511	ENSRNOT00000056622	Camta2
Chr10_57318542	10	57318542	55.5147	15.005	0.27029	-1.88742	0.229598	1	promoter-TSS (ENSRNOT00000056620)	-556	ENSRNOT00000056620	Inca1
Chr10_57319238	10	57319238	40.7863	10.5918	0.25969	-1.94514	0.285969	1	TTS (ENSRNOT00000082263)	270	ENSRNOT00000082263	NA
Chr10_57443765	10	57443765	10	24	2.4	1.26303	0.652951	1	Intergenic	-7396	ENSRNOT00000056608	Scimp
Chr10_57521332	10	57521332	15.9596	56.1417	3.51773	1.81464	0.241894	1	intron (ENSRNOT00000041443, intron 4 of 17)	58884	ENSRNOT00000041443	Rabep1
Chr10_57703129	10	57703129	58.8359	136.107	2.31334	1.20998	0.234211	1	intron (ENSRNOT00000082171, intron 9 of 13)	-27075	ENSRNOT00000085180	NA
Chr10_58287974	10	58287974	40.7325	88.3814	2.1698	1.11756	0.355074	1	Intergenic	-44615	ENSRNOT00000081954	Wscd1
Chr10_58356358	10	58356358	74	15	0.202703	-2.30256	0.313	1	intron (ENSRNOT00000081954, intron 5 of 8)	13964	ENSRNOT00000010358	Wscd1
Chr10_58418160	10	58418160	9	3	0.333333	-1.58496	0.732094	1	Intergenic	10987	ENSRNOT00000083142	NA
Chr10_58526641	10	58526641	5	15	3	1.58496	0.646007	1	Intergenic	-8140	ENSRNOT00000087110	NA
Chr10_58580636	10	58580636	1	7	7	2.80735	0.644963	1	Intergenic	28272	ENSRNOT00000010533	Aipl1
Chr10_58632775	10	58632775	108.297	40.3518	0.372602	-1.42429	0.191885	1	exon (ENSRNOT00000071764, exon 13 of 19)	19100	ENSRNOT00000010975	Fam64a
Chr10_58665965	10	58665965	30	15	0.5	-1	0.700751	1	intron (ENSRNOT00000071764, intron 2 of 18)	27790	ENSRNOT00000071764	Pitpnm3
Chr10_58737306	10	58737306	36	4	0.111111	-3.16993	0.262098	1	intron (ENSRNOT00000018808, intron 15 of 17)	34603	ENSRNOT00000018808	RGD1304728
Chr10_58778234	10	58778234	16.9943	4.41325	0.25969	-1.94514	0.487781	1	intron (ENSRNOT00000019574, intron 3 of 3)	1441	ENSRNOT00000019574	Txndc17
Chr10_58852796	10	58852796	11	26	2.36364	1.24101	0.650017	1	Intergenic	5039	ENSRNOT00000069768	NA
Chr10_58864833	10	58864833	23.7607	89.2652	3.75685	1.90952	0.142724	1	exon (ENSRNOT00000056551, exon 3 of 7)	3892	ENSRNOT00000074523	XAF1
Chr10_58896885	10	58896885	14	5	0.357143	-1.48543	0.675287	1	intron (ENSRNOT00000066740, intron 6 of 7)	21058	ENSRNOT00000020071	Fbxo39
Chr10_59096566	10	59096566	586.87	279.8	0.476767	-1.06864	0.0506901	1	intron (ENSRNOT00000041886, intron 5 of 10)	16223	ENSRNOT00000041886	Spns3
Chr10_59138438	10	59138438	24	4	0.166667	-2.58496	0.399708	1	Intergenic	-13247	ENSRNOT00000082659	NA
Chr10_59535500	10	59535500	2	4	2	1	0.919774	1	intron (ENSRNOT00000087723, intron 1 of 20)	2019	ENSRNOT00000087723	Atp2a3
Chr10_59538675	10	59538675	288.903	130.632	0.452166	-1.14508	0.106306	1	promoter-TSS (ENSRNOT00000077107)	-731	ENSRNOT00000077107	Itgae
Chr10_59563288	10	59563288	7	15	2.14286	1.09954	0.744557	1	intron (ENSRNOT00000077107, intron 1 of 32)	-2936	ENSRNOT00000024068	P2rx1
Chr10_59685931	10	59685931	95.0426	223.605	2.35268	1.23431	0.142179	1	intron (ENSRNOT00000073209, intron 19 of 30)	12238	ENSRNOT00000074018	Gsg2
Chr10_59715314	10	59715314	30.7793	70.1771	2.28001	1.18904	0.362225	1	promoter-TSS (ENSRNOT00000093659)	-750	ENSRNOT00000093659	NA
Chr10_59731602	10	59731602	12	2	0.166667	-2.58496	0.54249	1	exon (ENSRNOT00000026156, exon 7 of 13)	6203	ENSRNOT00000026156	P2rx5
Chr10_59754117	10	59754117	9.05168	40.6554	4.49148	2.16719	0.258594	1	exon (ENSRNOT00000030343, exon 6 of 11)	7484	ENSRNOT00000093133	NA
Chr10_59778270	10	59778270	8	1	0.125	-3	0.5996	1	intron (ENSRNOT00000026351, intron 2 of 6)	13011	ENSRNOT00000026351	Shpk
Chr10_59804134	10	59804134	19	4	0.210526	-2.24793	0.491973	1	promoter-TSS (ENSRNOT00000026456)	-783	ENSRNOT00000026456	NA
Chr10_59805513	10	59805513	186.691	72.4728	0.388197	-1.36514	0.132671	1	exon (ENSRNOT00000026493, exon 6 of 16)	363	ENSRNOT00000093394	NA
Chr10_59865548	10	59865548	187.822	86.6138	0.461147	-1.1167	0.206625	1	intron (ENSRNOT00000093579, intron 4 of 4)	-14303	ENSRNOT00000093335	NA
Chr10_59884466	10	59884466	3.39886	24.7142	7.27132	2.86222	0.270679	1	promoter-TSS (ENSRNOT00000093579)	-626	ENSRNOT00000093579	Aspa
Chr10_59917946	10	59917946	21.4977	2.65144	0.123336	-3.01934	0.282632	1	Intergenic	-5256	ENSRNOT00000073603	Olr1498
Chr10_59926597	10	59926597	55.4415	115.78	2.08832	1.06234	0.321294	1	intron (ENSRNOT00000045573, intron 1 of 2)	3383	ENSRNOT00000045573	Olr1498
Chr10_60034701	10	60034701	11.3146	22.9792	2.03093	1.02214	0.657693	1	intron (ENSRNOT00000026857, intron 1 of 2)	-2482	ENSRNOT00000072328	Olr1481
Chr10_60046664	10	60046664	6	22	3.66667	1.87447	0.532186	1	intron (ENSRNOT00000080593, intron 1 of 4)	2815	ENSRNOT00000080593	AABR07029918.1
Chr10_60283356	10	60283356	196.874	97.2195	0.493816	-1.01795	0.236763	1	Intergenic	-7593	ENSRNOT00000074380	Olr1498
Chr10_60304525	10	60304525	63.8385	139.477	2.18484	1.12753	0.23389	1	Intergenic	4782	ENSRNOT00000083439	Olr1486
Chr10_60408567	10	60408567	2.26292	8.83814	3.90564	1.96556	0.657079	1	Intergenic	-2363	ENSRNOT00000041318	Olr1505
Chr10_60429883	10	60429883	68.3984	22.8076	0.333452	-1.58445	0.246165	1	Intergenic	-1127	ENSRNOT00000082795	Olr1492
Chr10_60476570	10	60476570	6.79772	34.4233	5.06395	2.34026	0.259859	1	Intergenic	-20295	ENSRNOT00000081152	Olfr390
Chr10_60502442	10	60502442	7.93067	2.64795	0.333887	-1.58257	0.710842	1	Intergenic	2026	ENSRNOT00000087783	Olr1496
Chr10_60536486	10	60536486	4.55989	32.4569	7.11791	2.83145	0.208159	1	exon (ENSRNOT00000026813, exon 1 of 2)	362	ENSRNOT00000026813	NA
Chr10_60655799	10	60655799	13.5954	29.1274	2.14244	1.09926	0.582802	1	Intergenic	18567	ENSRNOT00000077180	NA
Chr10_60766449	10	60766449	79.7981	19.2987	0.241844	-2.04785	0.124368	1	Intergenic	5865	ENSRNOT00000050847	Olr1504
Chr10_60832349	10	60832349	68.3984	25.4392	0.371927	-1.42691	0.288467	1	Intergenic	-17057	ENSRNOT00000066983	LOC687896
Chr10_60900107	10	60900107	5	18	3.6	1.848	0.568745	1	Intergenic	-34640	ENSRNOT00000026924	Olr1507
Chr10_60986417	10	60986417	22	7	0.318182	-1.65208	0.576221	1	Intergenic	-11109	ENSRNOT00000084195	Olr1512
Chr10_61045341	10	61045341	83.2181	39.4746	0.474352	-1.07597	0.363529	1	promoter-TSS (ENSRNOT00000048167)	15	ENSRNOT00000048167	Olr1514
Chr10_61063974	10	61063974	6.79772	20.3009	2.98643	1.57842	0.532761	1	Intergenic	-2519	ENSRNOT00000074462	LOC100909754
Chr10_61073708	10	61073708	2.26591	9.70914	4.28488	2.09926	0.603961	1	Intergenic	2429	ENSRNOT00000073002	Olr1516
Chr10_61080702	10	61080702	78.1737	19.4183	0.248399	-2.00927	0.138965	1	Intergenic	8126	ENSRNOT00000047421	Olr1517
Chr10_61091601	10	61091601	89.5033	44.1325	0.493082	-1.0201	0.377018	1	TTS (ENSRNOT00000077118)	326	ENSRNOT00000077118	NA
Chr10_61156306	10	61156306	74.0983	30.7025	0.414348	-1.27108	0.318608	1	Intergenic	-3107	ENSRNOT00000077529	NA
Chr10_61412743	10	61412743	117.672	23.863	0.202793	-2.30192	0.0537155	1	intron (ENSRNOT00000092490, intron 1 of 3)	-8892	ENSRNOT00000092290	NA
Chr10_61424135	10	61424135	15	44	2.93333	1.55254	0.522015	1	Intergenic	-1800	ENSRNOT00000092449	NA
Chr10_61432502	10	61432502	3.39886	8.82649	2.5969	1.37679	0.736611	1	promoter-TSS (ENSRNOT00000092478)	-318	ENSRNOT00000003687	Cluh
Chr10_61443749	10	61443749	18.1034	5.30288	0.292923	-1.77141	0.517044	1	exon (ENSRNOT00000092582, exon 1 of 1)	282	ENSRNOT00000092582	NA
Chr10_61448319	10	61448319	5.6573	15.0248	2.65583	1.40916	0.639735	1	promoter-TSS (ENSRNOT00000092439)	641	ENSRNOT00000092409	NA
Chr10_61450855	10	61450855	23	53	2.30435	1.20436	0.600397	1	intron (ENSRNOT00000003687, intron 19 of 24)	1742	ENSRNOT00000092439	NA
Chr10_61464167	10	61464167	1	39	39	5.2854	0.110096	1	intron (ENSRNOT00000003696, intron 9 of 10)	-3704	ENSRNOT00000092711	NA
Chr10_61507967	10	61507967	39.6533	91.7955	2.31495	1.21098	0.301258	1	intron (ENSRNOT00000003696, intron 1 of 10)	-19496	ENSRNOT00000092746	NA
Chr10_61539262	10	61539262	20.3663	3.53526	0.173584	-2.5263	0.359454	1	intron (ENSRNOT00000092746, intron 6 of 7)	-2119	ENSRNOT00000089028	NA
Chr10_61578024	10	61578024	6.83984	1.75443	0.256501	-1.96296	0.687748	1	promoter-TSS (ENSRNOT00000003696)	-611	ENSRNOT00000003696	Pafah1b1
Chr10_61616200	10	61616200	12	6	0.5	-1	0.792295	1	Intergenic	-10398	ENSRNOT00000003750	Mettl16
Chr10_6163704	10	6163704	14	4	0.285714	-1.80735	0.618513	1	Intergenic	233405	ENSRNOT00000044626	Grin2a
Chr10_61638582	10	61638582	10.1966	86.4996	8.4832	3.08461	0.0332971	1	intron (ENSRNOT00000003750, intron 2 of 9)	-1434	ENSRNOT00000092714	Mettl16
Chr10_61645472	10	61645472	19	6	0.315789	-1.66297	0.595026	1	intron (ENSRNOT00000003750, intron 4 of 9)	2281	ENSRNOT00000092652	NA
Chr10_61674034	10	61674034	33.9438	91.9167	2.70791	1.43718	0.241686	1	Intergenic	-11208	ENSRNOT00000092606	Mnt
Chr10_61691166	10	61691166	2.26292	41.5393	18.3565	4.19822	0.0696825	1	exon (ENSRNOT00000092606, exon 2 of 6)	5520	ENSRNOT00000003933	Mnt
Chr10_61707398	10	61707398	20.5195	7.89492	0.384752	-1.378	0.573341	1	promoter-TSS (ENSRNOT00000092328)	-355	ENSRNOT00000092328	NA
Chr10_61731968	10	61731968	152.747	355.293	2.32602	1.21787	0.0892411	1	intron (ENSRNOT00000034298, intron 2 of 22)	13009	ENSRNOT00000079926	Sgsm2
Chr10_61750813	10	61750813	3.39438	38.004	11.1962	3.48493	0.122189	1	intron (ENSRNOT00000092256, intron 6 of 7)	2818	ENSRNOT00000092387	NA
Chr10_61755372	10	61755372	2	11	5.5	2.45943	0.576691	1	promoter-TSS (ENSRNOT00000092475)	228	ENSRNOT00000092464	NA
Chr10_62017014	10	62017014	38.5204	15.005	0.389535	-1.36018	0.442491	1	Intergenic	2018	ENSRNOT00000053639	NA
Chr10_62025578	10	62025578	32.8556	77.6731	2.36407	1.24128	0.327738	1	exon (ENSRNOT00000004161, exon 5 of 13)	-1569	ENSRNOT00000092323	NA
Chr10_62032830	10	62032830	9	2	0.222222	-2.16993	0.654697	1	promoter-TSS (ENSRNOT00000004161)	-422	ENSRNOT00000092617	NA
Chr10_62034677	10	62034677	2.27995	21.9303	9.61879	3.26586	0.25874	1	Intergenic	-1190	ENSRNOT00000067414	Rtn4rl1
Chr10_62173463	10	62173463	18.1034	88.3814	4.88205	2.28749	0.0917989	1	intron (ENSRNOT00000092728, intron 4 of 14)	-9810	ENSRNOT00000092664	NA
Chr10_62187047	10	62187047	7	14	2	1	0.774405	1	intron (ENSRNOT00000092728, intron 1 of 14)	-2172	ENSRNOT00000004229	Rpa1
Chr10_62189844	10	62189844	2.26292	19.4439	8.5924	3.10306	0.313158	1	intron (ENSRNOT00000092728, intron 1 of 14)	1644	ENSRNOT00000092728	NA
Chr10_62209900	10	62209900	14	4	0.285714	-1.80735	0.618513	1	intron (ENSRNOT00000029866, intron 2 of 10)	-8998	ENSRNOT00000092465	NA
Chr10_62235061	10	62235061	49.0189	100.88	2.05797	1.04123	0.338361	1	intron (ENSRNOT00000029866, intron 8 of 10)	19227	ENSRNOT00000004313	Serpinf1
Chr10_62269687	10	62269687	4	26	6.5	2.70044	0.370057	1	exon (ENSRNOT00000004322, exon 6 of 10)	3433	ENSRNOT00000004322	Serpinf2
Chr10_62278473	10	62278473	1	6	6	2.58496	0.694233	1	exon (ENSRNOT00000004365, exon 7 of 10)	1670	ENSRNOT00000074132	NA
Chr10_62289611	10	62289611	72.509	242.729	3.34757	1.74311	0.0316063	1	Intergenic	-2421	ENSRNOT00000004365	Wdr81
Chr10_62451542	10	62451542	28	9	0.321429	-1.63743	0.548672	1	Intergenic	24024	ENSRNOT00000043358	Olr1515
Chr10_62596993	10	62596993	3	7	2.33333	1.22239	0.824646	1	intron (ENSRNOT00000021368, intron 16 of 23)	30260	ENSRNOT00000021368	Taok1
Chr10_62645180	10	62645180	28.2865	105.174	3.71817	1.89459	0.118281	1	exon (ENSRNOT00000034282, exon 2 of 2)	3665	ENSRNOT00000034282	Abhd15
Chr10_62655462	10	62655462	2.26591	25.5968	11.2965	3.49781	0.199147	1	TTS (ENSRNOT00000010691)	4742	ENSRNOT00000010691	Tp53i13
Chr10_62658405	10	62658405	58	16	0.275862	-1.85798	0.425649	1	exon (ENSRNOT00000078730, exon 14 of 20)	6062	ENSRNOT00000078730	Git1
Chr10_62677046	10	62677046	164.278	18.5356	0.112831	-3.14777	0.00358994	0.212699	intron (ENSRNOT00000019946, intron 1 of 16)	2484	ENSRNOT00000056110	Ankrd13b
Chr10_62686700	10	62686700	3.39438	66.2861	19.5282	4.28749	0.0213785	0.744806	exon (ENSRNOT00000056110, exon 6 of 15)	11842	ENSRNOT00000019759	Coro6
Chr10_62752573	10	62752573	3	21	7	2.80735	0.393683	1	intron (ENSRNOT00000019410, intron 3 of 13)	-48971	ENSRNOT00000071604	NA
Chr10_62899688	10	62899688	29	2	0.0689655	-3.85798	0.227708	1	Intergenic	68282	ENSRNOT00000015673	NA
Chr10_63000953	10	63000953	12	4	0.333333	-1.58496	0.683487	1	intron (ENSRNOT00000031618, intron 1 of 17)	19655	ENSRNOT00000031618	Efcab5
Chr10_63084534	10	63084534	126.537	54.3872	0.429813	-1.21822	0.2208	1	intron (ENSRNOT00000031618, intron 17 of 17)	-13583	ENSRNOT00000030749	Nsrp1
Chr10_63110375	10	63110375	118.557	36.843	0.310761	-1.68612	0.117363	1	intron (ENSRNOT00000030749, intron 2 of 6)	12014	ENSRNOT00000053660	NA
Chr10_63195877	10	63195877	181.034	395.065	2.18227	1.12583	0.101134	1	Intergenic	-19413	ENSRNOT00000004717	Slc6a4
Chr10_63223312	10	63223312	12	42	3.5	1.80735	0.466851	1	intron (ENSRNOT00000005125, intron 6 of 11)	-4002	ENSRNOT00000076357	Blmh
Chr10_63239125	10	63239125	83.8385	34.4233	0.410591	-1.28423	0.293637	1	TTS (ENSRNOT00000076686)	1185	ENSRNOT00000076686	NA
Chr10_63241486	10	63241486	84.9715	212.718	2.50341	1.3239	0.106574	1	Intergenic	-1153	ENSRNOT00000005125	Blmh
Chr10_63314246	10	63314246	148.417	40.6019	0.273566	-1.87004	0.0631641	1	Intergenic	-5892	ENSRNOT00000065209	NA
Chr10_63326102	10	63326102	4	10	2.5	1.32193	0.757231	1	exon (ENSRNOT00000005262, exon 1 of 21)	902	ENSRNOT00000005262	Cpd
Chr10_63342413	10	63342413	3	15	5	2.32193	0.526131	1	intron (ENSRNOT00000005262, intron 2 of 20)	14857	ENSRNOT00000084535	Cpd
Chr10_63378283	10	63378283	5	1	0.2	-2.32193	0.748632	1	intron (ENSRNOT00000005262, intron 13 of 20)	-27304	ENSRNOT00000077038	NA
Chr10_63494045	10	63494045	97.4339	34.4233	0.353299	-1.50104	0.199137	1	Intergenic	-2331	ENSRNOT00000063941	Tusc5
Chr10_63601991	10	63601991	6	3	0.5	-1	0.876752	1	Intergenic	27885	ENSRNOT00000036962	NA
Chr10_63634548	10	63634548	8	2	0.25	-2	0.69917	1	promoter-TSS (ENSRNOT00000081813)	-672	ENSRNOT00000081813	Prpf8
Chr10_63671610	10	63671610	1	4	4	2	0.810037	1	TTS (ENSRNOT00000088722)	-5787	ENSRNOT00000005100	Slc43a2
Chr10_63703294	10	63703294	9	40	4.44444	2.152	0.401333	1	intron (ENSRNOT00000005100, intron 5 of 13)	6685	ENSRNOT00000075609	NA
Chr10_63715339	10	63715339	119.697	54.3872	0.454374	-1.13805	0.260492	1	intron (ENSRNOT00000005100, intron 12 of 13)	-16429	ENSRNOT00000005368	Pitpna
Chr10_63756938	10	63756938	10.2598	2.63164	0.256501	-1.96296	0.607438	1	intron (ENSRNOT00000005368, intron 7 of 11)	-19441	ENSRNOT00000084496	Inpp5k
Chr10_63777756	10	63777756	193.735	70.6119	0.364477	-1.4561	0.0907527	1	promoter-TSS (ENSRNOT00000090481)	-1000	ENSRNOT00000090481	Inpp5k
Chr10_63948790	10	63948790	6	14	2.33333	1.22239	0.726944	1	intron (ENSRNOT00000090461, intron 1 of 10)	-2710	ENSRNOT00000086615	NA
Chr10_64127046	10	64127046	2	10	5	2.32193	0.613824	1	Intergenic	-18491	ENSRNOT00000081725	Rph3al
Chr10_64246112	10	64246112	3	17	5.66667	2.5025	0.475365	1	intron (ENSRNOT00000082825, intron 16 of 20)	-43731	ENSRNOT00000008982	Rflnb
Chr10_64359019	10	64359019	82.5966	40.6554	0.492217	-1.02263	0.404098	1	Intergenic	-1372	ENSRNOT00000010168	Fam57a
Chr10_64376794	10	64376794	100.7	40.6554	0.403729	-1.30854	0.258896	1	promoter-TSS (ENSRNOT00000087689)	869	ENSRNOT00000010227	Dbil5
Chr10_64553802	10	64553802	94.6178	46.4923	0.49137	-1.02512	0.356409	1	Intergenic	-2263	ENSRNOT00000010778	Timm22
Chr10_64682824	10	64682824	36	10	0.277778	-1.848	0.47417	1	Intergenic	-25734	ENSRNOT00000080703	Abr
Chr10_64719559	10	64719559	155.215	337.172	2.1723	1.11922	0.093653	1	Intergenic	-17464	ENSRNOT00000017071	Lgals9
Chr10_64737437	10	64737437	2	4	2	1	0.919774	1	intron (ENSRNOT00000093244, intron 1 of 6)	326	ENSRNOT00000093529	Lgals9
Chr10_64740083	10	64740083	17	42	2.47059	1.30485	0.589876	1	TTS (ENSRNOT00000088241)	270	ENSRNOT00000088241	NA
Chr10_64746393	10	64746393	151.616	27.3982	0.180709	-2.46826	0.0236058	0.797777	intron (ENSRNOT00000093529, intron 2 of 8)	-5257	ENSRNOT00000093276	Lgals9
Chr10_64770315	10	64770315	194.611	96.3357	0.495017	-1.01445	0.240249	1	intron (ENSRNOT00000093575, intron 13 of 18)	14572	ENSRNOT00000093550	NA
Chr10_64800959	10	64800959	5.6573	27.3982	4.84299	2.2759	0.336263	1	Intergenic	-10652	ENSRNOT00000093575	NA
Chr10_64809566	10	64809566	4	1	0.25	-2	0.810037	1	Intergenic	9099	ENSRNOT00000093584	NA
Chr10_64891042	10	64891042	1	3	3	1.58496	0.885204	1	intron (ENSRNOT00000048543, intron 3 of 16)	24107	ENSRNOT00000048543	Sez6
Chr10_64925728	10	64925728	275.308	134.163	0.487319	-1.03706	0.146704	1	Intergenic	-4296	ENSRNOT00000071102	AABR07030053.1
Chr10_65076484	10	65076484	32.8123	90.149	2.74741	1.45807	0.239806	1	intron (ENSRNOT00000088919, intron 1 of 44)	4052	ENSRNOT00000088919	Myo18a
Chr10_65142626	10	65142626	121.977	57.0189	0.467455	-1.0971	0.271755	1	Intergenic	-18527	ENSRNOT00000011608	Cryba1
Chr10_65308274	10	65308274	11.3997	43.8607	3.84752	1.94393	0.27245	1	exon (ENSRNOT00000014118, exon 5 of 11)	-16826	ENSRNOT00000053770	NA
Chr10_65332868	10	65332868	1.13146	10.6058	9.37353	3.22859	0.473938	1	exon (ENSRNOT00000012825, exon 8 of 10)	1633	ENSRNOT00000012825	Dhrs13
Chr10_65419759	10	65419759	4	2	0.5	-1	0.919774	1	exon (ENSRNOT00000018468, exon 7 of 7)	5044	ENSRNOT00000018468	Traf4
Chr10_65446445	10	65446445	1	2	2	1	1	1	Intergenic	-2463	ENSRNOT00000035657	Rpl23a
Chr10_65451461	10	65451461	19.2602	67.964	3.52873	1.81915	0.20426	1	intron (ENSRNOT00000082348, intron 9 of 10)	2499	ENSRNOT00000037016	Rab34
Chr10_65490260	10	65490260	1	6	6	2.58496	0.694233	1	intron (ENSRNOT00000016759, intron 11 of 36)	12677	ENSRNOT00000089615	Supt6h
Chr10_65510910	10	65510910	5.6573	25.6306	4.53054	2.17968	0.369361	1	intron (ENSRNOT00000016297, intron 1 of 2)	-3328	ENSRNOT00000016759	Supt6h
Chr10_65532749	10	65532749	193.48	87.4976	0.452232	-1.14487	0.191637	1	exon (ENSRNOT00000016084, exon 16 of 39)	9555	ENSRNOT00000016084	RGD1307929
Chr10_65548711	10	65548711	5	15	3	1.58496	0.646007	1	intron (ENSRNOT00000016084, intron 32 of 38)	-1266	ENSRNOT00000079486	NA
Chr10_65551044	10	65551044	9.05168	60.9832	6.73722	2.75215	0.100847	1	exon (ENSRNOT00000016084, exon 37 of 39)	-1854	ENSRNOT00000056217	Spag5
Chr10_65562881	10	65562881	13.6797	35.9658	2.62914	1.39459	0.450147	1	TTS (ENSRNOT00000074979)	455	ENSRNOT00000074979	NA
Chr10_65573637	10	65573637	13.6797	2.63164	0.192376	-2.378	0.479	1	intron (ENSRNOT00000015651, intron 4 of 23)	7465	ENSRNOT00000015651	Spag5
Chr10_65576821	10	65576821	82.7056	170.351	2.05973	1.04246	0.232574	1	intron (ENSRNOT00000015651, intron 7 of 23)	-9684	ENSRNOT00000015535	Aldoc
Chr10_65588160	10	65588160	2.26292	0.883814	0.390564	-1.35637	0.937137	1	exon (ENSRNOT00000046388, exon 3 of 6)	1166	ENSRNOT00000086036	Aldoc
Chr10_65593082	10	65593082	242.452	116.51	0.480548	-1.05725	0.160641	1	intron (ENSRNOT00000015207, intron 3 of 11)	1459	ENSRNOT00000015207	Pigs
Chr10_65610063	10	65610063	10	29	2.9	1.53605	0.567486	1	intron (ENSRNOT00000015091, intron 1 of 4)	3164	ENSRNOT00000015091	Unc119
Chr10_65669078	10	65669078	31	9	0.290323	-1.78427	0.50477	1	intron (ENSRNOT00000085074, intron 11 of 17)	22939	ENSRNOT00000085074	Slc13a2
Chr10_65692303	10	65692303	313.828	96.2088	0.306565	-1.70573	0.018733	0.809928	promoter-TSS (ENSRNOT00000038690)	-279	ENSRNOT00000038690	Slc13a2
Chr10_65736918	10	65736918	237.607	60.0994	0.252936	-1.98315	0.0238275	0.798002	intron (ENSRNOT00000013698, intron 2 of 4)	2926	ENSRNOT00000013698	Slc46a1
Chr10_65769626	10	65769626	22.6591	48.5457	2.14244	1.09926	0.481057	1	intron (ENSRNOT00000039954, intron 6 of 7)	1695	ENSRNOT00000039954	Vtn
Chr10_65772644	10	65772644	20	2	0.1	-3.32193	0.34514	1	exon (ENSRNOT00000013296, exon 2 of 3)	200	ENSRNOT00000013296	Sebox
Chr10_65778253	10	65778253	5.66476	20.3009	3.58372	1.84146	0.476812	1	intron (ENSRNOT00000013220, intron 2 of 5)	2097	ENSRNOT00000013220	Tmem199
Chr10_65819469	10	65819469	46.7389	22.8076	0.487978	-1.03511	0.504249	1	intron (ENSRNOT00000011808, intron 1 of 2)	1070	ENSRNOT00000011808	Tmem97
Chr10_65828748	10	65828748	22.7995	113.161	4.9633	2.3113	0.0497516	1	Intergenic	4414	ENSRNOT00000089500	NA
Chr10_65896976	10	65896976	28.4993	9.64935	0.338582	-1.56242	0.453152	1	intron (ENSRNOT00000011726, intron 1 of 10)	-61009	ENSRNOT00000011446	NA
Chr10_66187636	10	66187636	50.9157	24.7468	0.486035	-1.04087	0.495597	1	Intergenic	-2151	ENSRNOT00000073138	LOC497963
Chr10_66246691	10	66246691	24	10	0.416667	-1.26303	0.652951	1	intron (ENSRNOT00000073138, intron 25 of 25)	-17379	ENSRNOT00000016897	Lgals5
Chr10_66498208	10	66498208	10	54	5.4	2.43296	0.319332	1	Intergenic	-10900	ENSRNOT00000017230	RGD1565317
Chr10_66577511	10	66577511	2.26292	15.9087	7.03015	2.81355	0.402364	1	Intergenic	-4575	ENSRNOT00000088849	NA
Chr10_66589729	10	66589729	9.05168	33.5849	3.71035	1.89156	0.355121	1	exon (ENSRNOT00000017949, exon 7 of 9)	-6364	ENSRNOT00000077827	NA
Chr10_66610103	10	66610103	148.197	71.9315	0.485379	-1.04282	0.251448	1	Intergenic	-7115	ENSRNOT00000017949	Wsb1
Chr10_66709053	10	66709053	63.8385	132.459	2.07491	1.05305	0.273391	1	intron (ENSRNOT00000046262, intron 1 of 56)	18919	ENSRNOT00000046262	Nf1
Chr10_66856388	10	66856388	7	15	2.14286	1.09954	0.744557	1	TTS (ENSRNOT00000018898)	2211	ENSRNOT00000018898	Evi2b
Chr10_66874604	10	66874604	205.064	431.616	2.10478	1.07367	0.076859	1	promoter-TSS (ENSRNOT00000039261)	-655	ENSRNOT00000039261	Evi2a
Chr10_66972488	10	66972488	76	17	0.223684	-2.16046	0.336761	1	intron (ENSRNOT00000018986, intron 3 of 14)	15811	ENSRNOT00000084444	NA
Chr10_67041812	10	67041812	109.752	348.223	3.17283	1.66577	0.0264038	0.849995	intron (ENSRNOT00000018986, intron 10 of 14)	24185	ENSRNOT00000053781	NA
Chr10_67093219	10	67093219	30	2	0.0666667	-3.90689	0.218548	1	Intergenic	13422	ENSRNOT00000053778	NA
Chr10_67105370	10	67105370	10.2598	721.947	70.3668	6.13682	2.09087e-15	4.76077e-13	Intergenic	22680	ENSRNOT00000088428	NA
Chr10_67142745	10	67142745	543.767	51.7556	0.0951797	-3.3932	6.81051e-07	7.39569e-05	Intergenic	-14695	ENSRNOT00000079528	NA
Chr10_67237589	10	67237589	4	14	3.5	1.80735	0.618513	1	Intergenic	-12956	ENSRNOT00000050325	NA
Chr10_67366818	10	67366818	4	32	8	3	0.298703	1	exon (ENSRNOT00000079002, exon 20 of 22)	35019	ENSRNOT00000073071	Crlf3
Chr10_67493684	10	67493684	5	2	0.4	-1.32193	0.85456	1	Intergenic	-1301	ENSRNOT00000056273	Adap2
Chr10_67549577	10	67549577	33.9886	90.0302	2.64884	1.40536	0.244134	1	intron (ENSRNOT00000005428, intron 5 of 9)	-9809	ENSRNOT00000082685	Rhot1
Chr10_67581998	10	67581998	357.541	174.111	0.486969	-1.0381	0.139274	1	intron (ENSRNOT00000082685, intron 2 of 21)	22431	ENSRNOT00000079696	Rhot1
Chr10_67757511	10	67757511	30.5897	65.316	2.13523	1.09439	0.418728	1	Intergenic	-5455	ENSRNOT00000069236	NA
Chr10_67929593	10	67929593	60.4186	25.4392	0.421049	-1.24794	0.372277	1	intron (ENSRNOT00000004609, intron 21 of 21)	67538	ENSRNOT00000031746	Cdk5r1
Chr10_68109700	10	68109700	4	9	2.25	1.16993	0.798002	1	intron (ENSRNOT00000004609, intron 1 of 21)	33165	ENSRNOT00000004609	Myo1d
Chr10_68196426	10	68196426	6	2	0.333333	-1.58496	0.79786	1	Intergenic	23056	ENSRNOT00000037072	Tmem98
Chr10_69193125	10	69193125	9	40	4.44444	2.152	0.401333	1	Intergenic	-215391	ENSRNOT00000072658	NA
Chr10_69417894	10	69417894	3	10	3.33333	1.73697	0.691445	1	Intergenic	-5193	ENSRNOT00000000256	Ccl7
Chr10_69445208	10	69445208	3.39438	12.3734	3.64526	1.86602	0.599705	1	Intergenic	10266	ENSRNOT00000009756	Ccl11
Chr10_69461929	10	69461929	4.52584	1.76763	0.390564	-1.35637	0.84176	1	Intergenic	-14847	ENSRNOT00000031626	Ccl12
Chr10_69533845	10	69533845	4.52584	10.6058	2.34338	1.22859	0.743157	1	Intergenic	4038	ENSRNOT00000031360	Ccl1
Chr10_69749386	10	69749386	400.537	87.4976	0.218451	-2.19462	0.00326486	0.167173	intron (ENSRNOT00000055999, intron 1 of 9)	11963	ENSRNOT00000076773	Tmem132e
Chr10_69782094	10	69782094	12	5	0.416667	-1.26303	0.74057	1	intron (ENSRNOT00000055999, intron 1 of 9)	-18176	ENSRNOT00000091875	NA
Chr10_70008020	10	70008020	8	29	3.625	1.85798	0.497583	1	Intergenic	-67524	ENSRNOT00000076370	NA
Chr10_70086960	10	70086960	31	5	0.16129	-2.63227	0.353078	1	promoter-TSS (ENSRNOT00000075956)	-226	ENSRNOT00000075956	NA
Chr10_70097524	10	70097524	8	22	2.75	1.45943	0.617441	1	TTS (ENSRNOT00000076821)	394	ENSRNOT00000076821	NA
Chr10_70108638	10	70108638	70.2431	31.7754	0.452363	-1.14445	0.381065	1	promoter-TSS (ENSRNOT00000073213)	-912	ENSRNOT00000073213	NA
Chr10_70122451	10	70122451	219.793	72.3772	0.329298	-1.60254	0.053335	1	Intergenic	4200	ENSRNOT00000009970	Zfp830
Chr10_70129550	10	70129550	56.6476	115.627	2.04116	1.02939	0.319713	1	Intergenic	5016	ENSRNOT00000076931	NA
Chr10_70158620	10	70158620	1	8	8	3	0.5996	1	TTS (ENSRNOT00000076598)	5192	ENSRNOT00000076703	Lig3
Chr10_7016059	10	7016059	74.0983	153.512	2.07174	1.05084	0.242941	1	intron (ENSRNOT00000046232, intron 25 of 30)	13078	ENSRNOT00000091942	AC129395.1
Chr10_70166184	10	70166184	13	44	3.38462	1.75899	0.473116	1	intron (ENSRNOT00000010015, intron 2 of 5)	6556	ENSRNOT00000010015	Rffl
Chr10_70201086	10	70201086	12	53	4.41667	2.14296	0.37395	1	intron (ENSRNOT00000076596, intron 1 of 7)	1313	ENSRNOT00000076089	Rffl
Chr10_70225555	10	70225555	3.41992	7.01771	2.05201	1.03704	0.836877	1	Intergenic	-2334	ENSRNOT00000076509	NA
Chr10_70234736	10	70234736	18.1034	39.7716	2.19692	1.13548	0.516802	1	promoter-TSS (ENSRNOT00000063190)	-54	ENSRNOT00000063190	NA
Chr10_70239720	10	70239720	86.1044	23.8315	0.276775	-1.85322	0.147745	1	intron (ENSRNOT00000038376, intron 3 of 9)	1535	ENSRNOT00000038376	Rad51d
Chr10_70253957	10	70253957	2	6	3	1.58496	0.79786	1	intron (ENSRNOT00000011320, intron 9 of 12)	5597	ENSRNOT00000011320	Nle1
Chr10_70262237	10	70262237	26	63	2.42308	1.27684	0.566462	1	promoter-TSS (ENSRNOT00000076973)	-125	ENSRNOT00000064625	Unc45b
Chr10_70322933	10	70322933	189.236	92.9846	0.49137	-1.02512	0.210422	1	Intergenic	-6120	ENSRNOT00000019503	NA
Chr10_70336716	10	70336716	9.05168	34.4687	3.808	1.92903	0.341209	1	TTS (ENSRNOT00000076269)	817	ENSRNOT00000055963	Slfn13
Chr10_70339270	10	70339270	4	10	2.5	1.32193	0.757231	1	intron (ENSRNOT00000076269, intron 2 of 3)	309	ENSRNOT00000076618	Slfn13
Chr10_70347953	10	70347953	4	1	0.25	-2	0.810037	1	Intergenic	3055	ENSRNOT00000085054	NA
Chr10_70366881	10	70366881	13.6797	48.2467	3.52689	1.8184	0.276022	1	exon (ENSRNOT00000055958, exon 1 of 1)	155	ENSRNOT00000055958	NA
Chr10_70370204	10	70370204	17	8	0.470588	-1.08746	0.732667	1	promoter-TSS (ENSRNOT00000076536)	-97	ENSRNOT00000055957	Slfn2
Chr10_70373280	10	70373280	2	21	10.5	3.39232	0.328188	1	intron (ENSRNOT00000076536, intron 1 of 1)	2832	ENSRNOT00000076536	Slfn2
Chr10_70388784	10	70388784	46	12	0.26087	-1.9386	0.42938	1	Intergenic	-8120	ENSRNOT00000077901	NA
Chr10_70390150	10	70390150	12	33	2.75	1.45943	0.572056	1	Intergenic	-8846	ENSRNOT00000072207	NA
Chr10_70402733	10	70402733	17.0996	6.14049	0.359102	-1.47754	0.585634	1	Intergenic	3388	ENSRNOT00000075851	NA
Chr10_70411226	10	70411226	41	17	0.414634	-1.27009	0.601232	1	promoter-TSS (ENSRNOT00000078046)	-513	ENSRNOT00000078046	Slfn4
Chr10_70416442	10	70416442	9.05168	21.2115	2.34338	1.22859	0.616259	1	promoter-TSS (ENSRNOT00000079325)	-667	ENSRNOT00000079325	Slfn4
Chr10_70421957	10	70421957	2.26292	14.141	6.24902	2.64363	0.456413	1	intron (ENSRNOT00000079325, intron 3 of 5)	2979	ENSRNOT00000077017	NA
Chr10_70440402	10	70440402	22.6292	129.037	5.70223	2.51153	0.0331475	0.95809	Intergenic	-15421	ENSRNOT00000043306	NA
Chr10_70466647	10	70466647	46.7389	194.741	4.16658	2.05886	0.0224771	0.912515	Intergenic	-5724	ENSRNOT00000055955	NA
Chr10_70508610	10	70508610	4.55989	11.4038	2.50089	1.32244	0.708215	1	Intergenic	-1149	ENSRNOT00000076492	NA
Chr10_70510034	10	70510034	1.13295	5.2959	4.67442	2.22479	0.711005	1	exon (ENSRNOT00000076492, exon 1 of 2)	261	ENSRNOT00000076064	NA
Chr10_70554829	10	70554829	3	10	3.33333	1.73697	0.691445	1	intron (ENSRNOT00000088198, intron 9 of 21)	27108	ENSRNOT00000082909	NA
Chr10_7058921	10	7058921	38.7591	18.4215	0.475282	-1.07315	0.529482	1	intron (ENSRNOT00000003542, intron 7 of 8)	17410	ENSRNOT00000003514	Carhsp1
Chr10_70624785	10	70624785	107.157	32.4569	0.30289	-1.72314	0.127512	1	Intergenic	-2617	ENSRNOT00000076897	Rasl10b
Chr10_70631482	10	70631482	6	27	4.5	2.16993	0.447944	1	intron (ENSRNOT00000076897, intron 2 of 3)	2231	ENSRNOT00000013687	Rasl10b
Chr10_70640460	10	70640460	129.157	55.6069	0.430539	-1.21579	0.224126	1	exon (ENSRNOT00000071218, exon 6 of 6)	6036	ENSRNOT00000071218	Gas2l2
Chr10_70735234	10	70735234	38.7591	18.4215	0.475282	-1.07315	0.529482	1	intron (ENSRNOT00000077035, intron 1 of 14)	509	ENSRNOT00000077035	Heatr9
Chr10_70784176	10	70784176	116.54	45.0745	0.386772	-1.37045	0.211526	1	exon (ENSRNOT00000029184, exon 4 of 4)	4134	ENSRNOT00000029184	Ccl9
Chr10_70877440	10	70877440	64.9785	13.1582	0.202501	-2.304	0.125177	1	Intergenic	-6373	ENSRNOT00000015139	Ccl3
Chr10_70983041	10	70983041	3	16	5.33333	2.41504	0.499664	1	intron (ENSRNOT00000084178, intron 1 of 1)	-16740	ENSRNOT00000003376	Anos1
Chr10_71049649	10	71049649	39.6011	11.4896	0.290133	-1.78521	0.334435	1	exon (ENSRNOT00000042643, exon 2 of 3)	2338	ENSRNOT00000088737	Wfdc21
Chr10_71169000	10	71169000	72.509	161.525	2.22765	1.15552	0.201422	1	intron (ENSRNOT00000047427, intron 2 of 9)	9015	ENSRNOT00000047427	Hnf1b
Chr10_71228686	10	71228686	92.3378	200.882	2.17551	1.12135	0.166371	1	Intergenic	10719	ENSRNOT00000076192	Hnf1b
Chr10_71255354	10	71255354	4	16	4	2	0.562516	1	intron (ENSRNOT00000003600, intron 2 of 14)	1755	ENSRNOT00000003600	Ddx52
Chr10_71329407	10	71329407	314.546	129.037	0.410232	-1.28549	0.0858485	1	intron (ENSRNOT00000079418, intron 1 of 7)	-3397	ENSRNOT00000087428	Synrg
Chr10_71347262	10	71347262	4	22	5.5	2.45943	0.433218	1	intron (ENSRNOT00000078646, intron 4 of 6)	10929	ENSRNOT00000078646	Ac1576
Chr10_71399498	10	71399498	190.376	66.6682	0.350193	-1.51378	0.0778521	1	intron (ENSRNOT00000003699, intron 14 of 15)	-15895	ENSRNOT00000083300	Dusp14
Chr10_71443083	10	71443083	402.411	192.987	0.479577	-1.06016	0.0897667	1	Intergenic	-1693	ENSRNOT00000003699	Tada2a
Chr10_71497160	10	71497160	1	18	18	4.16993	0.299192	1	Intergenic	-5416	ENSRNOT00000038955	LOC102552988
Chr10_71540488	10	71540488	3	32	10.6667	3.41504	0.252288	1	intron (ENSRNOT00000088138, intron 4 of 62)	3954	ENSRNOT00000088138	Acaca
Chr10_71805664	10	71805664	1	10	10	3.32193	0.516396	1	intron (ENSRNOT00000000258, intron 5 of 12)	32188	ENSRNOT00000000258	Aatf
Chr10_71847602	10	71847602	1.13146	19.4439	17.1848	4.10306	0.233024	1	intron (ENSRNOT00000003799, intron 1 of 4)	1692	ENSRNOT00000003799	Lhx1
Chr10_72150111	10	72150111	34	17	0.5	-1	0.691168	1	exon (ENSRNOT00000030841, exon 2 of 7)	2294	ENSRNOT00000090085	LOC102553386
Chr10_72233849	10	72233849	9.11979	28.0708	3.07801	1.622	0.449281	1	intron (ENSRNOT00000039481, intron 3 of 4)	2040	ENSRNOT00000039481	Znhit3
Chr10_72257846	10	72257846	4	19	4.75	2.24793	0.491973	1	Intergenic	-10397	ENSRNOT00000074522	NA
Chr10_72266155	10	72266155	9.05168	53.0288	5.85846	2.55052	0.146613	1	Intergenic	-6094	ENSRNOT00000003908	Car4
Chr10_7235278	10	7235278	55.8587	145.617	2.60689	1.38233	0.148031	1	intron (ENSRNOT00000003700, intron 2 of 10)	5535	ENSRNOT00000003700	Mettl22
Chr10_72365824	10	72365824	2	13	6.5	2.70044	0.510749	1	exon (ENSRNOT00000036814, exon 7 of 29)	51247	ENSRNOT00000036814	Usp32
Chr10_72499878	10	72499878	5	1	0.2	-2.32193	0.748632	1	Intergenic	13725	ENSRNOT00000004193	RGD1310166
Chr10_72539136	10	72539136	3	9	3	1.58496	0.732094	1	intron (ENSRNOT00000033684, intron 1 of 12)	6006	ENSRNOT00000033684	Appbp2
Chr10_7277290	10	7277290	107.489	43.3069	0.402897	-1.31152	0.244923	1	Intergenic	-2631	ENSRNOT00000003749	Tmem114
Chr10_7311547	10	7311547	24	8	0.333333	-1.58496	0.579062	1	Intergenic	-11379	ENSRNOT00000081563	NA
Chr10_73214548	10	73214548	31	85	2.74194	1.45519	0.48583	1	Intergenic	-10932	ENSRNOT00000070134	NA
Chr10_73268460	10	73268460	70.1505	30.0497	0.42836	-1.2231	0.362325	1	Intergenic	-10660	ENSRNOT00000004698	Tbx2
Chr10_73359982	10	73359982	7	1	0.142857	-2.80735	0.644963	1	intron (ENSRNOT00000004736, intron 8 of 8)	26862	ENSRNOT00000004736	Tbx4
Chr10_73744779	10	73744779	190.085	387.994	2.04116	1.02939	0.132779	1	intron (ENSRNOT00000035280, intron 8 of 28)	42305	ENSRNOT00000035280	Med13
Chr10_73825722	10	73825722	4	9	2.25	1.16993	0.798002	1	intron (ENSRNOT00000005226, intron 14 of 14)	16564	ENSRNOT00000005064	Rnft1
Chr10_73885509	10	73885509	342.832	95.4519	0.278422	-1.84466	0.0156357	0.598479	intron (ENSRNOT00000081012, intron 10 of 10)	16565	ENSRNOT00000081012	Tubd1
Chr10_73932764	10	73932764	2	18	9	3.16993	0.382816	1	intron (ENSRNOT00000005658, intron 7 of 11)	-30462	ENSRNOT00000053603	NA
Chr10_73974874	10	73974874	2	10	5	2.32193	0.613824	1	intron (ENSRNOT00000005658, intron 5 of 11)	-11139	ENSRNOT00000091948	NA
Chr10_74101487	10	74101487	263.978	124.454	0.471454	-1.08481	0.13745	1	intron (ENSRNOT00000006926, intron 10 of 17)	17523	ENSRNOT00000085712	Dhx40
Chr10_74218468	10	74218468	2	15	7.5	2.90689	0.453138	1	Intergenic	-64470	ENSRNOT00000090718	NA
Chr10_74327369	10	74327369	462.829	212.286	0.45867	-1.12447	0.0607464	1	Intergenic	-25300	ENSRNOT00000091639	NA
Chr10_74387897	10	74387897	35.3392	12.281	0.347518	-1.52484	0.413276	1	exon (ENSRNOT00000008107, exon 1 of 4)	891	ENSRNOT00000008107	Smg8
Chr10_74400327	10	74400327	8	53	6.625	2.72792	0.274886	1	intron (ENSRNOT00000038296, intron 6 of 9)	-1750	ENSRNOT00000073297	NA
Chr10_74410701	10	74410701	1	5	5	2.32193	0.748632	1	exon (ENSRNOT00000038296, exon 2 of 10)	3045	ENSRNOT00000038296	Prr11
Chr10_74433557	10	74433557	88.2539	22.0954	0.250361	-1.99792	0.127347	1	Intergenic	-2652	ENSRNOT00000090921	Trim37
Chr10_74739320	10	74739320	19.2348	50.3774	2.61907	1.38906	0.38601	1	TTS (ENSRNOT00000084475)	450	ENSRNOT00000084475	NA
Chr10_74755960	10	74755960	61.0988	28.2821	0.46289	-1.11126	0.431551	1	intron (ENSRNOT00000009077, intron 2 of 30)	-1925	ENSRNOT00000080772	NA
Chr10_74762740	10	74762740	5	47	9.4	3.23266	0.22322	1	promoter-TSS (ENSRNOT00000077390)	-24	ENSRNOT00000077390	AABR07030184.1
Chr10_74763830	10	74763830	16.9943	5.2959	0.311628	-1.6821	0.539236	1	promoter-TSS (ENSRNOT00000092080)	-290	ENSRNOT00000092080	NA
Chr10_74768934	10	74768934	5.6573	13.2572	2.34338	1.22859	0.702823	1	exon (ENSRNOT00000008889, exon 1 of 1)	704	ENSRNOT00000008889	LOC102555183
Chr10_74774792	10	74774792	49.7842	24.7468	0.497081	-1.00845	0.512334	1	intron (ENSRNOT00000009077, intron 2 of 30)	-3398	ENSRNOT00000080495	NA
Chr10_74877900	10	74877900	12.4625	87.3823	7.01163	2.80975	0.0456895	1	TTS (ENSRNOT00000076078)	3761	ENSRNOT00000076196	Sept4
Chr10_74878923	10	74878923	1.13146	7.07051	6.24902	2.64363	0.626005	1	TTS (ENSRNOT00000076196)	-3080	ENSRNOT00000076841	NA
Chr10_74882170	10	74882170	27.1909	7.94384	0.292151	-1.77521	0.415592	1	exon (ENSRNOT00000076841, exon 1 of 2)	101	ENSRNOT00000076396	NA
Chr10_75011136	10	75011136	19.3795	45.6151	2.35378	1.23498	0.444458	1	intron (ENSRNOT00000010296, intron 1 of 8)	-21230	ENSRNOT00000010448	Supt4h1
Chr10_75045744	10	75045744	2	6	3	1.58496	0.79786	1	Intergenic	-5089	ENSRNOT00000053756	NA
Chr10_75056116	10	75056116	7.97981	2.63164	0.329787	-1.60039	0.713728	1	exon (ENSRNOT00000010755, exon 2 of 34)	1095	ENSRNOT00000010755	Tspoap1
Chr10_75080919	10	75080919	2	9	4.5	2.16993	0.654697	1	Intergenic	-6974	ENSRNOT00000065910	Mpo
Chr10_75099140	10	75099140	6	23	3.83333	1.9386	0.513471	1	TTS (ENSRNOT00000081951)	9211	ENSRNOT00000066474	Mpo
Chr10_75119595	10	75119595	20	6	0.3	-1.73697	0.572899	1	intron (ENSRNOT00000011402, intron 1 of 12)	653	ENSRNOT00000011402	Lpo
Chr10_75162384	10	75162384	62.6985	132.459	2.11264	1.07904	0.263119	1	intron (ENSRNOT00000011735, intron 10 of 12)	9391	ENSRNOT00000011735	Epx
Chr10_75208137	10	75208137	37.3382	84.8462	2.27237	1.1842	0.338915	1	Intergenic	-6106	ENSRNOT00000050349	Olr1522
Chr10_7521633	10	7521633	36	12	0.333333	-1.58496	0.533227	1	Intergenic	73575	ENSRNOT00000072314	NA
Chr10_75481950	10	75481950	14	81	5.78571	2.5325	0.26439	1	Intergenic	-13868	ENSRNOT00000013743	Cuedc1
Chr10_75580101	10	75580101	55	20	0.363636	-1.45943	0.527256	1	Intergenic	-40370	ENSRNOT00000013882	Ccdc182
Chr10_75783208	10	75783208	1	36	36	5.16993	0.123581	1	intron (ENSRNOT00000003164, intron 5 of 10)	96129	ENSRNOT00000072011	NA
Chr10_76148033	10	76148033	114.277	53.0288	0.464036	-1.10769	0.303728	1	Intergenic	18219	ENSRNOT00000003251	Akap1
Chr10_76198049	10	76198049	4.52584	26.5144	5.85846	2.55052	0.30318	1	Intergenic	-7511	ENSRNOT00000090469	NA
Chr10_76281928	10	76281928	6	16	2.66667	1.41504	0.669602	1	TTS (ENSRNOT00000051823)	994	ENSRNOT00000051823	RGD1304870
Chr10_76304421	10	76304421	66.1185	168.425	2.54732	1.34898	0.130885	1	Intergenic	9037	ENSRNOT00000000260	NA
Chr10_76318730	10	76318730	4	9	2.25	1.16993	0.798002	1	Intergenic	-1312	ENSRNOT00000037693	Coil
Chr10_76367997	10	76367997	8	35	4.375	2.12928	0.421068	1	Intergenic	4199	ENSRNOT00000084836	NA
Chr10_76448565	10	76448565	10	43	4.3	2.10434	0.40264	1	Intergenic	-8543	ENSRNOT00000088238	NA
Chr10_76628799	10	76628799	4	13	3.25	1.70044	0.649885	1	promoter-TSS (ENSRNOT00000081044)	35	ENSRNOT00000081044	NA
Chr10_76681877	10	76681877	1	8	8	3	0.5996	1	Intergenic	48331	ENSRNOT00000084816	NA
Chr10_76932787	10	76932787	2	9	4.5	2.16993	0.654697	1	Intergenic	-2155	ENSRNOT00000032109	Ankfn1
Chr10_77103997	10	77103997	21.4977	6.1867	0.287784	-1.79694	0.474036	1	Intergenic	23989	ENSRNOT00000087117	NA
Chr10_77779145	10	77779145	11	104	9.45455	3.24101	0.146273	1	intron (ENSRNOT00000087765, intron 6 of 6)	16244	ENSRNOT00000003308	Mmd
Chr10_78157204	10	78157204	83.728	41.5393	0.496121	-1.01123	0.406079	1	promoter-TSS (ENSRNOT00000083009)	-726	ENSRNOT00000083009	Stxbp4
Chr10_78190189	10	78190189	595.148	232.443	0.390564	-1.35637	0.0267794	0.85903	intron (ENSRNOT00000003369, intron 8 of 15)	21473	ENSRNOT00000072294	Cox11
Chr10_78268243	10	78268243	15.8404	53.9127	3.40348	1.76701	0.273314	1	Intergenic	47693	ENSRNOT00000077728	NA
Chr10_78450337	10	78450337	6	3	0.5	-1	0.876752	1	Intergenic	33390	ENSRNOT00000042211	AABR07030263.1
Chr10_78612449	10	78612449	1	3	3	1.58496	0.885204	1	Intergenic	-73635	ENSRNOT00000086411	NA
Chr10_78698427	10	78698427	38.7591	82.4581	2.12745	1.08913	0.363342	1	Intergenic	-7569	ENSRNOT00000089255	LOC303448
Chr10_78727765	10	78727765	7	16	2.28571	1.19265	0.716354	1	Intergenic	12778	ENSRNOT00000070337	NA
Chr10_79298949	10	79298949	32.8123	74.2404	2.26258	1.17797	0.369208	1	Intergenic	-88154	ENSRNOT00000086543	NA
Chr10_80309441	10	80309441	4798.06	248.024	0.0516927	-4.2739	3.52743e-45	5.41715e-42	Intergenic	-480728	ENSRNOT00000075163	Car10
Chr10_80792013	10	80792013	237.92	4135.21	17.3807	4.11941	9.22365e-38	8.85309e-35	intron (ENSRNOT00000075163, intron 1 of 8)	1844	ENSRNOT00000073315	Car10
Chr10_81622612	10	81622612	2	17	8.5	3.08746	0.404094	1	intron (ENSRNOT00000072783, intron 6 of 16)	30497	ENSRNOT00000072783	Mbtd1
Chr10_81836311	10	81836311	39	8	0.205128	-2.2854	0.379726	1	Intergenic	51846	ENSRNOT00000090427	NA
Chr10_81921510	10	81921510	7	14	2	1	0.774405	1	Intergenic	7820	ENSRNOT00000003780	Tob1
Chr10_81945866	10	81945866	5.6573	26.5144	4.68676	2.22859	0.352495	1	Intergenic	-3677	ENSRNOT00000003784	Wfikkn2
Chr10_81996147	10	81996147	9	18	2	1	0.747138	1	exon (ENSRNOT00000003914, exon 9 of 11)	11586	ENSRNOT00000072482	Gm21885
Chr10_82022108	10	82022108	10.2598	31.5797	3.07801	1.622	0.420447	1	intron (ENSRNOT00000003914, intron 1 of 10)	5012	ENSRNOT00000003914	Luc7l3
Chr10_82037442	10	82037442	6.83984	42.1062	6.15603	2.622	0.175072	1	intron (ENSRNOT00000067751, intron 1 of 5)	4785	ENSRNOT00000067751	Ankrd40
Chr10_82123060	10	82123060	10	4	0.4	-1.32193	0.757231	1	Intergenic	-5950	ENSRNOT00000079711	Abcc3
Chr10_82202435	10	82202435	11.3997	37.7202	3.30887	1.72634	0.354624	1	TTS (ENSRNOT00000004377)	-4586	ENSRNOT00000081307	Cacna1g
Chr10_82206995	10	82206995	5.69987	24.562	4.30922	2.10743	0.385197	1	exon (ENSRNOT00000004377, exon 10 of 16)	2465	ENSRNOT00000004377	Spata20
Chr10_82227384	10	82227384	10	4	0.4	-1.32193	0.757231	1	exon (ENSRNOT00000004400, exon 2 of 9)	1757	ENSRNOT00000004400	Epn3
Chr10_82252144	10	82252144	41.9193	154.464	3.68479	1.88158	0.0588089	1	intron (ENSRNOT00000086261, intron 1 of 19)	577	ENSRNOT00000066132	Mycbpap
Chr10_82303614	10	82303614	11.3997	28.948	2.53936	1.34447	0.511763	1	intron (ENSRNOT00000004673, intron 1 of 15)	11503	ENSRNOT00000004435	Chad
Chr10_82312199	10	82312199	53.5787	117.547	2.1939	1.1335	0.268529	1	intron (ENSRNOT00000004673, intron 1 of 15)	14573	ENSRNOT00000004673	Acsf2
Chr10_82336733	10	82336733	4.52584	31.8173	7.03015	2.81355	0.223484	1	Intergenic	-1717	ENSRNOT00000085242	NA
Chr10_82372943	10	82372943	81.5726	308.045	3.77632	1.91698	0.0104697	0.530296	exon (ENSRNOT00000032693, exon 1 of 8)	1229	ENSRNOT00000032693	Eme1
Chr10_82386072	10	82386072	34.1992	15.7898	0.461702	-1.11497	0.540874	1	TTS (ENSRNOT00000082972)	10499	ENSRNOT00000004947	Mrpl27
Chr10_82449159	10	82449159	365.944	145.637	0.397977	-1.32924	0.0437371	1	Intergenic	40320	ENSRNOT00000079828	LOC100364194
Chr10_82773268	10	82773268	3	12	4	2	0.618781	1	intron (ENSRNOT00000005381, intron 9 of 10)	-2424	ENSRNOT00000030737	Hils1
Chr10_82786188	10	82786188	1	27	27	4.75489	0.183197	1	Intergenic	-1045	ENSRNOT00000005381	Sgca
Chr10_82808218	10	82808218	61.5586	26.3164	0.427502	-1.226	0.375435	1	intron (ENSRNOT00000089497, intron 3 of 9)	7513	ENSRNOT00000089497	Ppp1r9b
Chr10_82813180	10	82813180	5.69987	23.6848	4.15532	2.05496	0.403827	1	intron (ENSRNOT00000089497, intron 7 of 9)	-10739	ENSRNOT00000005519	Samd14
Chr10_82907274	10	82907274	297.967	136.811	0.459148	-1.12297	0.108071	1	Intergenic	-19776	ENSRNOT00000005644	Itga3
Chr10_82950045	10	82950045	11.3146	22.9792	2.03093	1.02214	0.657693	1	Intergenic	12073	ENSRNOT00000005797	Dlx3
Chr10_83100247	10	83100247	6.83984	36.843	5.38652	2.42935	0.229712	1	intron (ENSRNOT00000031252, intron 5 of 7)	3927	ENSRNOT00000031252	Kat7
Chr10_83137048	10	83137048	63.3617	129.037	2.03651	1.0261	0.314542	1	Intergenic	-8750	ENSRNOT00000082160	Kat7
Chr10_83217039	10	83217039	11	4	0.363636	-1.45943	0.719228	1	Intergenic	-14200	ENSRNOT00000077625	Spop
Chr10_83301748	10	83301748	139.077	67.5454	0.48567	-1.04195	0.265202	1	intron (ENSRNOT00000006230, intron 6 of 9)	-11469	ENSRNOT00000080001	NA
Chr10_83359505	10	83359505	35.0753	12.3734	0.352767	-1.50321	0.430194	1	Intergenic	-26653	ENSRNOT00000007133	Nxph3
Chr10_83507495	10	83507495	31	12	0.387097	-1.36923	0.600453	1	Intergenic	-28265	ENSRNOT00000079202	NA
Chr10_83572176	10	83572176	44.1269	112.244	2.54367	1.34691	0.228	1	TTS (ENSRNOT00000022811)	15366	ENSRNOT00000022811	Zfp652
Chr10_83598795	10	83598795	8	3	0.375	-1.41504	0.776477	1	Intergenic	19181	ENSRNOT00000079877	NA
Chr10_83649505	10	83649505	47	9	0.191489	-2.38466	0.341757	1	promoter-TSS (ENSRNOT00000071187)	-860	ENSRNOT00000071187	NA
Chr10_83653692	10	83653692	6.79772	22.9489	3.37597	1.7553	0.467751	1	intron (ENSRNOT00000007897, intron 1 of 7)	1491	ENSRNOT00000007897	Abi3
Chr10_83848257	10	83848257	15	2	0.133333	-2.90689	0.453138	1	intron (ENSRNOT00000008481, intron 5 of 5)	7953	ENSRNOT00000008481	Gip
Chr10_83868136	10	83868136	44.459	90.353	2.03228	1.0231	0.369955	1	intron (ENSRNOT00000008964, intron 7 of 7)	11855	ENSRNOT00000008964	Snf8
Chr10_83884129	10	83884129	81.4651	271.331	3.33064	1.7358	0.0346612	0.985477	exon (ENSRNOT00000055500, exon 3 of 7)	4695	ENSRNOT00000055500	Ube2z
Chr10_84062539	10	84062539	5.6573	16.7925	2.96828	1.56963	0.582546	1	Intergenic	30583	ENSRNOT00000009934	Hoxb13
Chr10_84123870	10	84123870	96.301	40.6019	0.421614	-1.246	0.276206	1	TTS (ENSRNOT00000009951)	3985	ENSRNOT00000009951	Hoxb9
Chr10_84129054	10	84129054	14.8197	3.50885	0.23677	-2.07844	0.503707	1	Intergenic	-2442	ENSRNOT00000009986	Hoxb8
Chr10_84140068	10	84140068	13.6797	2.63164	0.192376	-2.378	0.479	1	Intergenic	4951	ENSRNOT00000031035	Hoxb7
Chr10_84146521	10	84146521	45.3181	7.94384	0.175291	-2.51218	0.17	1	Intergenic	-1316	ENSRNOT00000010527	Hoxb6
Chr10_84158239	10	84158239	126.891	47.6631	0.375623	-1.41264	0.17	1	Intergenic	6086	ENSRNOT00000010724	Hoxb5
Chr10_84161747	10	84161747	7	40	5.71429	2.51457	0.338101	1	Intergenic	-4204	ENSRNOT00000053658	NA
Chr10_84172667	10	84172667	123.117	54.3872	0.441752	-1.17869	0.239936	1	Intergenic	5335	ENSRNOT00000010965	Hoxb4
Chr10_84177253	10	84177253	71.8183	28.948	0.403073	-1.31089	0.31268	1	Intergenic	-4866	ENSRNOT00000011027	Hoxb3
Chr10_84193273	10	84193273	30.5494	7.07051	0.231445	-2.11126	0.329382	1	exon (ENSRNOT00000011027, exon 3 of 4)	-7608	ENSRNOT00000011213	Hoxb2
Chr10_84223285	10	84223285	5	32	6.4	2.67807	0.341882	1	Intergenic	8926	ENSRNOT00000011416	Hoxb1
Chr10_8425654	10	8425654	2	5	2.5	1.32193	0.85456	1	exon (ENSRNOT00000082332, exon 6 of 14)	-44259	ENSRNOT00000070442	NA
Chr10_84350720	10	84350720	2	1	0.5	-1	1	1	intron (ENSRNOT00000030159, intron 2 of 12)	41289	ENSRNOT00000030159	Skap1
Chr10_84678053	10	84678053	128.986	28.2821	0.219264	-2.18926	0.0541448	1	Intergenic	8138	ENSRNOT00000011665	Cbx1
Chr10_84690918	10	84690918	12.5397	55.2645	4.40716	2.13985	0.185296	1	intron (ENSRNOT00000067542, intron 3 of 5)	7969	ENSRNOT00000067542	Nfe2l1
Chr10_84709170	10	84709170	214.128	66.1987	0.309155	-1.6936	0.0452377	1	Intergenic	9561	ENSRNOT00000081040	NA
Chr10_84753966	10	84753966	168.587	79.5433	0.471822	-1.08369	0.23813	1	Intergenic	34646	ENSRNOT00000053662	NA
Chr10_84817107	10	84817107	30.5897	3.5306	0.115418	-3.11506	0.182184	1	Intergenic	-21158	ENSRNOT00000071765	LOC102552659
Chr10_84855167	10	84855167	1.13295	91.7955	81.0233	6.34026	0.000964524	0.0657744	Intergenic	-7309	ENSRNOT00000071495	LOC102552549
Chr10_84875431	10	84875431	29	14	0.482759	-1.05063	0.689563	1	exon (ENSRNOT00000073746, exon 7 of 7)	3750	ENSRNOT00000073292	Prr15l
Chr10_84918825	10	84918825	27	1	0.037037	-4.75489	0.183197	1	intron (ENSRNOT00000068083, intron 2 of 7)	2062	ENSRNOT00000068083	Sp2
Chr10_84974810	10	84974810	70.2431	27.3621	0.389535	-1.36018	0.308629	1	intron (ENSRNOT00000013542, intron 2 of 7)	1361	ENSRNOT00000013542	Lrrc46
Chr10_84977818	10	84977818	40.7325	5.30288	0.130188	-2.94133	0.147422	1	intron (ENSRNOT00000013114, intron 1 of 4)	1440	ENSRNOT00000013114	Mrpl10
Chr10_84979276	10	84979276	27.155	95.4519	3.51507	1.81355	0.148138	1	promoter-TSS (ENSRNOT00000065555)	-442	ENSRNOT00000065555	Mrpl10
Chr10_84986338	10	84986338	5	1	0.2	-2.32193	0.748632	1	promoter-TSS (ENSRNOT00000067665)	9	ENSRNOT00000085830	Osbpl7
Chr10_84988707	10	84988707	152.949	49.4284	0.32317	-1.62964	0.0928104	1	intron (ENSRNOT00000085830, intron 4 of 22)	2322	ENSRNOT00000067665	Osbpl7
Chr10_85258459	10	85258459	2.27995	21.9303	9.61879	3.26586	0.25874	1	intron (ENSRNOT00000014752, intron 1 of 7)	582	ENSRNOT00000014752	Mrpl45
Chr10_85277678	10	85277678	97.3055	37.1202	0.381481	-1.39032	0.240927	1	exon (ENSRNOT00000055427, exon 11 of 13)	12100	ENSRNOT00000014863	Gpr179
Chr10_85293144	10	85293144	2	6	3	1.58496	0.79786	1	Intergenic	-3366	ENSRNOT00000055427	Gpr179
Chr10_85407965	10	85407965	17	55	3.23529	1.6939	0.468195	1	exon (ENSRNOT00000034305, exon 15 of 23)	23083	ENSRNOT00000034305	Arhgap23
Chr10_85465785	10	85465785	1	3	3	1.58496	0.885204	1	exon (ENSRNOT00000016070, exon 17 of 18)	-30768	ENSRNOT00000079921	4933428G20Rik
Chr10_85611243	10	85611243	112.162	345.116	3.07693	1.62149	0.0197971	0.838929	intron (ENSRNOT00000092122, intron 4 of 17)	2698	ENSRNOT00000092122	Mllt6
Chr10_85626993	10	85626993	38.7591	10.5266	0.271589	-1.8805	0.308146	1	Intergenic	-1499	ENSRNOT00000085000	Cisd3
Chr10_85635496	10	85635496	5.69987	48.2467	8.46454	3.08143	0.103564	1	intron (ENSRNOT00000017241, intron 4 of 8)	1407	ENSRNOT00000017241	Pcgf2
Chr10_85706837	10	85706837	253.447	88.3814	0.348718	-1.51987	0.0646997	1	intron (ENSRNOT00000005426, intron 1 of 9)	2732	ENSRNOT00000005426	Cwc25
Chr10_85717568	10	85717568	9.05168	1.76763	0.195282	-2.35637	0.587479	1	promoter-TSS (ENSRNOT00000005445)	-56	ENSRNOT00000005445	LOC691189
Chr10_85722879	10	85722879	60.0465	8.82649	0.146994	-2.76617	0.092718	1	intron (ENSRNOT00000005471, intron 3 of 4)	1890	ENSRNOT00000087314	NA
Chr10_85728024	10	85728024	1	7	7	2.80735	0.644963	1	Intergenic	-2594	ENSRNOT00000005471	Rpl23
Chr10_85771738	10	85771738	74.0983	15.7898	0.213093	-2.23044	0.111964	1	intron (ENSRNOT00000005522, intron 4 of 6)	27169	ENSRNOT00000005522	Lasp1
Chr10_85803525	10	85803525	6	12	2	1	0.792295	1	intron (ENSRNOT00000055379, intron 6 of 11)	9993	ENSRNOT00000086953	NA
Chr10_85905254	10	85905254	3.41992	0.877214	0.256501	-1.96296	0.803971	1	intron (ENSRNOT00000043561, intron 2 of 13)	32832	ENSRNOT00000043561	Plxdc1
Chr10_85945567	10	85945567	53.1786	22.9792	0.432113	-1.21052	0.426271	1	exon (ENSRNOT00000037318, exon 3 of 7)	2372	ENSRNOT00000037318	Arl5c
Chr10_85974672	10	85974672	4	8	2	1	0.842041	1	promoter-TSS (ENSRNOT00000006098)	-20	ENSRNOT00000082974	Cacnb1
Chr10_85979765	10	85979765	10	1	0.1	-3.32193	0.516396	1	intron (ENSRNOT00000006359, intron 2 of 5)	1073	ENSRNOT00000006359	Rpl19
Chr10_85983520	10	85983520	10	25	2.5	1.32193	0.634331	1	Intergenic	2622	ENSRNOT00000071665	NA
Chr10_86053486	10	86053486	4.55989	21.9303	4.8094	2.26586	0.38562	1	intron (ENSRNOT00000067317, intron 7 of 14)	45209	ENSRNOT00000067317	Fbxl20
Chr10_86155191	10	86155191	196.001	35.306	0.180132	-2.47288	0.00879384	0.461309	Intergenic	-2418	ENSRNOT00000082668	Cdk12
Chr10_86305851	10	86305851	54.7187	20.1759	0.36872	-1.4394	0.335898	1	intron (ENSRNOT00000037752, intron 2 of 6)	2123	ENSRNOT00000037752	Ppp1r1b
Chr10_86330954	10	86330954	4	33	8.25	3.04439	0.288849	1	intron (ENSRNOT00000064190, intron 5 of 14)	-5694	ENSRNOT00000078328	NA
Chr10_86342184	10	86342184	405.597	134.163	0.330778	-1.59606	0.0141593	0.667835	TTS (ENSRNOT00000075076)	1243	ENSRNOT00000073486	Pnmt
Chr10_86350356	10	86350356	11.3997	50.0012	4.38617	2.13296	0.208055	1	intron (ENSRNOT00000075076, intron 3 of 7)	4651	ENSRNOT00000075076	Pgap3
Chr10_86364341	10	86364341	63.4454	5.2959	0.0834718	-3.58257	0.0377997	1	Intergenic	-3256	ENSRNOT00000049070	Erbb2
Chr10_86370945	10	86370945	52.0471	21.2115	0.407545	-1.29497	0.403445	1	intron (ENSRNOT00000009114, intron 1 of 27)	3234	ENSRNOT00000078744	Erbb2
Chr10_86382824	10	86382824	5	16	3.2	1.67807	0.618659	1	exon (ENSRNOT00000078744, exon 11 of 28)	-4829	ENSRNOT00000087387	NA
Chr10_86398818	10	86398818	99.5685	30.0497	0.301799	-1.72834	0.15441	1	Intergenic	-1010	ENSRNOT00000009299	Grb7
Chr10_86420867	10	86420867	6	13	2.16667	1.11548	0.758493	1	TTS (ENSRNOT00000009454)	9390	ENSRNOT00000086055	NA
Chr10_86511652	10	86511652	30.7793	81.5809	2.65051	1.40627	0.258865	1	Intergenic	-2197	ENSRNOT00000009454	Ikzf3
Chr10_86514557	10	86514557	18.2396	8.77214	0.48094	-1.05607	0.678488	1	promoter-TSS (ENSRNOT00000009535)	-274	ENSRNOT00000048647	Zpbp2
Chr10_86524593	10	86524593	200.635	82.4581	0.410985	-1.28284	0.118148	1	Intergenic	9707	ENSRNOT00000009535	Zpbp2
Chr10_86569447	10	86569447	4	1	0.25	-2	0.810037	1	Intergenic	4518	ENSRNOT00000039892	Lrrc3c
Chr10_86577789	10	86577789	26.2194	106.143	4.04826	2.0173	0.0867266	1	Intergenic	-1776	ENSRNOT00000082514	NA
Chr10_86588874	10	86588874	11	116	10.5455	3.39855	0.120413	1	intron (ENSRNOT00000048349, intron 5 of 11)	6261	ENSRNOT00000048349	Gsdma
Chr10_86735474	10	86735474	7.97981	19.2987	2.41844	1.27408	0.617362	1	intron (ENSRNOT00000013204, intron 8 of 14)	11046	ENSRNOT00000013204	Casc3
Chr10_86757194	10	86757194	18.1034	5.30288	0.292923	-1.77141	0.517044	1	Intergenic	-5924	ENSRNOT00000030425	Rapgefl1
Chr10_86785469	10	86785469	10	26	2.6	1.37851	0.616518	1	Intergenic	-3282	ENSRNOT00000086648	NA
Chr10_86791352	10	86791352	23.9394	164.039	6.85225	2.77658	0.00767086	0.422181	Intergenic	-4436	ENSRNOT00000029021	Wipf2
Chr10_86815555	10	86815555	13.5775	38.004	2.79904	1.48493	0.422703	1	Intergenic	-3918	ENSRNOT00000081424	Cdc6
Chr10_86855614	10	86855614	62.2303	125.502	2.01673	1.01202	0.326068	1	Intergenic	-5072	ENSRNOT00000084644	Rara
Chr10_86871707	10	86871707	3	1	0.333333	-1.58496	0.885204	1	intron (ENSRNOT00000008659, intron 1 of 7)	1183	ENSRNOT00000008659	Rara
Chr10_86890874	10	86890874	131.249	53.9127	0.410765	-1.28361	0.215098	1	promoter-TSS (ENSRNOT00000084275)	-616	ENSRNOT00000084275	Gjd3
Chr10_86913292	10	86913292	250.053	115.78	0.463021	-1.11085	0.162944	1	intron (ENSRNOT00000081440, intron 20 of 34)	17656	ENSRNOT00000081440	Top2a
Chr10_86980935	10	86980935	348.949	163.29	0.467948	-1.09558	0.0947219	1	intron (ENSRNOT00000089131, intron 9 of 12)	17047	ENSRNOT00000030720	Tns4
Chr10_87000414	10	87000414	3	12	4	2	0.618781	1	intron (ENSRNOT00000089131, intron 1 of 12)	843	ENSRNOT00000089131	Tns4
Chr10_87023743	10	87023743	6	28	4.66667	2.22239	0.433531	1	Intergenic	-17899	ENSRNOT00000077366	NA
Chr10_87097597	10	87097597	45.5989	119.301	2.61631	1.38753	0.184891	1	Intergenic	24599	ENSRNOT00000089629	NA
Chr10_87127411	10	87127411	6	49	8.16667	3.02975	0.242511	1	promoter-TSS (ENSRNOT00000085389)	-380	ENSRNOT00000085389	NA
Chr10_87131366	10	87131366	2	44	22	4.45943	0.132637	1	intron (ENSRNOT00000080617, intron 1 of 3)	-2441	ENSRNOT00000082605	NA
Chr10_87136858	10	87136858	19	5	0.263158	-1.926	0.545836	1	promoter-TSS (ENSRNOT00000086103)	-785	ENSRNOT00000086103	NA
Chr10_87137920	10	87137920	2.26591	51.1937	22.593	4.49781	0.0342027	1	promoter-TSS (ENSRNOT00000082494)	46	ENSRNOT00000087775	NA
Chr10_87226202	10	87226202	39.8991	111.406	2.7922	1.4814	0.174357	1	promoter-TSS (ENSRNOT00000086498)	-54	ENSRNOT00000086498	NA
Chr10_87236302	10	87236302	37.3382	16.7925	0.44974	-1.15284	0.519976	1	Intergenic	-3578	ENSRNOT00000015150	Krt25
Chr10_87260623	10	87260623	53.5787	169.302	3.15988	1.65987	0.0714334	1	exon (ENSRNOT00000015740, exon 2 of 8)	1095	ENSRNOT00000015740	Krt27
Chr10_87285513	10	87285513	62.2303	30.0497	0.482879	-1.05027	0.450784	1	exon (ENSRNOT00000044206, exon 2 of 7)	875	ENSRNOT00000044206	Krt28
Chr10_87306388	10	87306388	10	21	2.1	1.07039	0.714166	1	Intergenic	-5651	ENSRNOT00000081709	Krt10
Chr10_87342050	10	87342050	173.113	72.4728	0.418643	-1.25621	0.174367	1	TTS (ENSRNOT00000034889)	4013	ENSRNOT00000077397	Krt20
Chr10_87350667	10	87350667	19.2348	38.8878	2.02174	1.0156	0.562063	1	exon (ENSRNOT00000034889, exon 1 of 12)	364	ENSRNOT00000034889	Krt20
Chr10_87396335	10	87396335	3	67	22.3333	4.48113	0.0953146	1	intron (ENSRNOT00000016657, intron 5 of 7)	11300	ENSRNOT00000016657	Krt23
Chr10_87445391	10	87445391	53	16	0.301887	-1.72792	0.463219	1	Intergenic	-7935	ENSRNOT00000051080	Krt39
Chr10_87455400	10	87455400	3	9	3	1.58496	0.732094	1	intron (ENSRNOT00000018804, intron 5 of 6)	4253	ENSRNOT00000018804	Krt40
Chr10_87466258	10	87466258	7.97981	48.2467	6.0461	2.596	0.150447	1	Intergenic	2454	ENSRNOT00000039983	Krtap3-3
Chr10_87472353	10	87472353	13	39	3	1.58496	0.525371	1	Intergenic	-1192	ENSRNOT00000086816	NA
Chr10_87473890	10	87473890	7	19	2.71429	1.44057	0.640522	1	TTS (ENSRNOT00000045189)	1993	ENSRNOT00000045189	Krtap3-2
Chr10_87477219	10	87477219	2.27995	6.14049	2.69326	1.42935	0.792698	1	TTS (ENSRNOT00000082674)	1179	ENSRNOT00000082674	NA
Chr10_87500196	10	87500196	4	41	10.25	3.35755	0.225285	1	TTS (ENSRNOT00000084798)	724	ENSRNOT00000084798	Krtap1-5
Chr10_87506101	10	87506101	16.9943	2.64795	0.155814	-2.6821	0.372337	1	Intergenic	-2509	ENSRNOT00000037980	Krtap1-1
Chr10_87510228	10	87510228	20.5195	9.64935	0.470252	-1.08849	0.649395	1	exon (ENSRNOT00000077126, exon 1 of 1)	133	ENSRNOT00000077126	Krtap1-3
Chr10_87512705	10	87512705	1	12	12	3.58496	0.447035	1	Intergenic	-2075	ENSRNOT00000084197	Krtap1-3
Chr10_87515546	10	87515546	12	5	0.416667	-1.26303	0.74057	1	TTS (ENSRNOT00000080171)	1654	ENSRNOT00000080171	LOC100365588
Chr10_87519513	10	87519513	11.3295	2.64795	0.233721	-2.09714	0.558392	1	Intergenic	2002	ENSRNOT00000084668	Krtap2-4l
Chr10_87524451	10	87524451	7	1	0.142857	-2.80735	0.644963	1	Intergenic	-2878	ENSRNOT00000071705	Krtap2-4l
Chr10_87528644	10	87528644	5.69987	55.2645	9.69574	3.27735	0.0695313	1	TTS (ENSRNOT00000074099)	956	ENSRNOT00000074099	Krtap2-1
Chr10_87533079	10	87533079	1	6	6	2.58496	0.694233	1	Intergenic	2360	ENSRNOT00000086873	Krtap2-4
Chr10_87544952	10	87544952	24.925	109.449	4.39112	2.13459	0.0730433	1	Intergenic	-3100	ENSRNOT00000089610	RGD1561684
Chr10_87549758	10	87549758	108.297	22.8076	0.210601	-2.24742	0.0576336	1	intron (ENSRNOT00000065487, intron 1 of 2)	182	ENSRNOT00000065487	NA
Chr10_87570804	10	87570804	69.019	22.9792	0.33294	-1.58667	0.257843	1	intron (ENSRNOT00000065619, intron 2 of 3)	-6476	ENSRNOT00000068237	LOC680160
Chr10_87755788	10	87755788	1	3	3	1.58496	0.885204	1	Intergenic	-2087	ENSRNOT00000047104	Krtap4-3
Chr10_87758797	10	87758797	2.27995	17.5443	7.69504	2.94393	0.35269	1	promoter-TSS (ENSRNOT00000017378)	-973	ENSRNOT00000017378	Krtap9-1
Chr10_87761121	10	87761121	9.06362	43.2498	4.7718	2.25453	0.223129	1	TTS (ENSRNOT00000046526)	1305	ENSRNOT00000046526	Krtap9-1
Chr10_87775932	10	87775932	113.295	43.2498	0.381744	-1.38932	0.198391	1	TTS (ENSRNOT00000044342)	1379	ENSRNOT00000044342	Krtap9-1
Chr10_87782274	10	87782274	1	2	2	1	1	1	promoter-TSS (ENSRNOT00000017415)	-103	ENSRNOT00000017415	LOC680396
Chr10_87790399	10	87790399	12.5397	6.14049	0.489684	-1.03008	0.746792	1	Intergenic	1940	ENSRNOT00000042020	LOC100910814
Chr10_87801327	10	87801327	13	3	0.230769	-2.11548	0.585807	1	Intergenic	3601	ENSRNOT00000086748	NA
Chr10_87807260	10	87807260	13.6797	63.1594	4.61702	2.20696	0.147935	1	Intergenic	-1234	ENSRNOT00000065405	LOC680428
Chr10_87814389	10	87814389	22.7995	7.01771	0.307801	-1.69993	0.475433	1	Intergenic	-4762	ENSRNOT00000073764	LOC680442
Chr10_87822951	10	87822951	16.9943	58.2549	3.42791	1.77733	0.246482	1	Intergenic	3745	ENSRNOT00000064626	LOC680442
Chr10_87826790	10	87826790	18	5	0.277778	-1.848	0.568745	1	Intergenic	-5954	ENSRNOT00000055286	Krtap31-1
Chr10_87858595	10	87858595	17	4	0.235294	-2.08746	0.537488	1	Intergenic	11647	ENSRNOT00000077436	Krtap9-5
Chr10_87880177	10	87880177	39.6533	16.7703	0.422924	-1.24153	0.472333	1	Intergenic	11109	ENSRNOT00000090052	Rn50_10_0877.5
Chr10_87925254	10	87925254	3.41992	9.64935	2.82151	1.49647	0.706374	1	Intergenic	-2622	ENSRNOT00000075981	NA
Chr10_87926800	10	87926800	7	50	7.14286	2.8365	0.265547	1	TTS (ENSRNOT00000064120)	1452	ENSRNOT00000064120	Krtap17-1
Chr10_87938886	10	87938886	27	11	0.407407	-1.29546	0.632648	1	Intergenic	-2193	ENSRNOT00000076076	NA
Chr10_87942600	10	87942600	198.355	39.4746	0.19901	-2.32909	0.0106783	0.555235	Intergenic	4106	ENSRNOT00000076574	NA
Chr10_87972284	10	87972284	3.39438	35.3526	10.415	3.3806	0.144516	1	Intergenic	-9437	ENSRNOT00000018176	Krt31
Chr10_87994743	10	87994743	10.1831	2.65144	0.260376	-1.94133	0.618982	1	TTS (ENSRNOT00000046751)	5681	ENSRNOT00000076787	Krt32
Chr10_88005360	10	88005360	58.1386	27.1936	0.467737	-1.09623	0.434417	1	TTS (ENSRNOT00000018566)	4217	ENSRNOT00000018566	Krt35
Chr10_88019891	10	88019891	5.6573	13.2572	2.34338	1.22859	0.702823	1	promoter-TSS (ENSRNOT00000047580)	77	ENSRNOT00000047580	Krt36
Chr10_88036209	10	88036209	5.6573	90.149	15.935	3.99413	0.0110181	0.453732	promoter-TSS (ENSRNOT00000018851)	-168	ENSRNOT00000018851	Krt13
Chr10_88071257	10	88071257	10	36	3.6	1.848	0.47417	1	intron (ENSRNOT00000083895, intron 3 of 5)	5714	ENSRNOT00000075903	NA
Chr10_88072110	10	88072110	1	12	12	3.58496	0.447035	1	intron (ENSRNOT00000083895, intron 3 of 5)	5454	ENSRNOT00000076682	NA
Chr10_88107390	10	88107390	89.5033	43.2498	0.48322	-1.04925	0.365011	1	promoter-TSS (ENSRNOT00000019330)	-157	ENSRNOT00000076770	Krt9
Chr10_88119057	10	88119057	19.2348	61.867	3.21641	1.68545	0.2612	1	exon (ENSRNOT00000005285, exon 6 of 8)	3177	ENSRNOT00000005285	Krt14
Chr10_88131407	10	88131407	78.0707	28.2821	0.362262	-1.46489	0.264322	1	intron (ENSRNOT00000084493, intron 5 of 7)	-9173	ENSRNOT00000083895	Krt14
Chr10_88135986	10	88135986	106.357	53.0288	0.498592	-1.00407	0.360621	1	intron (ENSRNOT00000084493, intron 5 of 7)	7980	ENSRNOT00000080167	Ka11
Chr10_88145984	10	88145984	105.226	46.8421	0.445159	-1.16761	0.297899	1	intron (ENSRNOT00000084493, intron 5 of 7)	-1358	ENSRNOT00000086209	Ka11
Chr10_88164841	10	88164841	6	36	6	2.58496	0.339959	1	TTS (ENSRNOT00000046956)	-1117	ENSRNOT00000084493	Krt17
Chr10_88250142	10	88250142	2	5	2.5	1.32193	0.85456	1	Intergenic	4609	ENSRNOT00000019863	Gast
Chr10_88258037	10	88258037	13.6797	53.51	3.91164	1.96777	0.222274	1	TTS (ENSRNOT00000090702)	8174	ENSRNOT00000020603	Hap1
Chr10_88275772	10	88275772	30.5494	113.128	3.70312	1.88874	0.108074	1	Intergenic	-9561	ENSRNOT00000090702	Hap1
Chr10_88338410	10	88338410	25.0794	75.4404	3.00806	1.58883	0.227482	1	TTS (ENSRNOT00000076461)	2045	ENSRNOT00000076929	NA
Chr10_88463625	10	88463625	490.569	201.244	0.410226	-1.28551	0.0297303	1	intron (ENSRNOT00000067559, intron 1 of 11)	4019	ENSRNOT00000067559	Ttc25
Chr10_88534598	10	88534598	44	12	0.272727	-1.87447	0.447519	1	promoter-TSS (ENSRNOT00000080521)	-768	ENSRNOT00000080521	Dnajc7
Chr10_88537775	10	88537775	269.643	94.4435	0.350254	-1.51353	0.0454608	1	exon (ENSRNOT00000024543, exon 2 of 4)	1068	ENSRNOT00000024543	Nkiras2
Chr10_88543236	10	88543236	6	39	6.5	2.70044	0.312736	1	intron (ENSRNOT00000032737, intron 4 of 6)	-1797	ENSRNOT00000091580	NA
Chr10_88550642	10	88550642	218.875	75.4404	0.344673	-1.5367	0.0588356	1	intron (ENSRNOT00000032737, intron 1 of 6)	415	ENSRNOT00000032737	Zfp385c
Chr10_88560900	10	88560900	13.5775	80.4271	5.92355	2.56646	0.0771128	1	Intergenic	7441	ENSRNOT00000089145	NA
Chr10_88592312	10	88592312	28	14	0.5	-1	0.706307	1	Intergenic	-14466	ENSRNOT00000091161	NA
Chr10_88594578	10	88594578	40	7	0.175	-2.51457	0.338101	1	Intergenic	16528	ENSRNOT00000024718	Dhx58
Chr10_88618222	10	88618222	107.489	45.0745	0.419342	-1.2538	0.263538	1	exon (ENSRNOT00000055250, exon 4 of 18)	1316	ENSRNOT00000055250	Kat2a
Chr10_88671273	10	88671273	59	11	0.186441	-2.42321	0.312664	1	promoter-TSS (ENSRNOT00000025547)	-842	ENSRNOT00000025547	Hcrt
Chr10_88706553	10	88706553	33	12	0.363636	-1.45943	0.572056	1	intron (ENSRNOT00000081247, intron 2 of 18)	5757	ENSRNOT00000081247	Stat5b
Chr10_88741628	10	88741628	119.697	49.124	0.410402	-1.28489	0.211228	1	intron (ENSRNOT00000026354, intron 1 of 18)	13202	ENSRNOT00000026354	Stat5b
Chr10_88897679	10	88897679	6	18	3	1.58496	0.618498	1	Intergenic	1202	ENSRNOT00000084394	NA
Chr10_88984025	10	88984025	8	26	3.25	1.70044	0.544187	1	intron (ENSRNOT00000052157, intron 5 of 5)	-3534	ENSRNOT00000026878	Hsd17b1
Chr10_88994275	10	88994275	23.7607	10.6058	0.446358	-1.16373	0.60625	1	intron (ENSRNOT00000027061, intron 2 of 9)	1787	ENSRNOT00000027061	Coasy
Chr10_89059885	10	89059885	35.0753	78.6595	2.24259	1.16517	0.361637	1	Intergenic	-9372	ENSRNOT00000008576	Tubg2
Chr10_89081144	10	89081144	173.342	71.4946	0.412449	-1.27771	0.149078	1	exon (ENSRNOT00000027452, exon 6 of 13)	3742	ENSRNOT00000027452	Plekhh3
Chr10_89119477	10	89119477	5	1	0.2	-2.32193	0.748632	1	intron (ENSRNOT00000027640, intron 9 of 19)	10863	ENSRNOT00000027640	Ezh1
Chr10_89176989	10	89176989	6.79772	44.1325	6.49225	2.69872	0.158556	1	exon (ENSRNOT00000075857, exon 3 of 3)	115	ENSRNOT00000075894	NA
Chr10_89180526	10	89180526	1.13295	12.3571	10.907	3.44718	0.396249	1	promoter-TSS (ENSRNOT00000076366)	-640	ENSRNOT00000076366	Wnk4
Chr10_89183319	10	89183319	2.26591	10.5918	4.67442	2.22479	0.567445	1	intron (ENSRNOT00000078931, intron 2 of 19)	2065	ENSRNOT00000027770	Wnk4
Chr10_89197321	10	89197321	38.4696	11.4896	0.298666	-1.74339	0.35043	1	exon (ENSRNOT00000076366, exon 15 of 17)	2416	ENSRNOT00000027782	Coa3
Chr10_89213319	10	89213319	29	69	2.37931	1.25054	0.565738	1	promoter-TSS (ENSRNOT00000076489)	-782	ENSRNOT00000076489	NA
Chr10_89215688	10	89215688	36.2545	5.2959	0.146076	-2.77521	0.18155	1	exon (ENSRNOT00000077048, exon 3 of 3)	162	ENSRNOT00000076146	NA
Chr10_89220665	10	89220665	2	48	24	4.58496	0.117454	1	intron (ENSRNOT00000027868, intron 3 of 11)	-3517	ENSRNOT00000077048	NA
Chr10_89223386	10	89223386	87.1224	40.6554	0.466647	-1.09959	0.362331	1	intron (ENSRNOT00000027868, intron 2 of 11)	1837	ENSRNOT00000075886	NA
Chr10_89257707	10	89257707	61	5	0.0819672	-3.60881	0.160712	1	exon (ENSRNOT00000076820, exon 4 of 4)	6336	ENSRNOT00000076820	Aoc3
Chr10_89265558	10	89265558	179.902	71.5889	0.397933	-1.3294	0.147447	1	intron (ENSRNOT00000077603, intron 17 of 24)	-11524	ENSRNOT00000091548	NA
Chr10_89335749	10	89335749	23.792	79.4384	3.33887	1.73936	0.188507	1	exon (ENSRNOT00000073923, exon 5 of 7)	2991	ENSRNOT00000073923	Ptges3l
Chr10_89339988	10	89339988	141.619	67.0813	0.473674	-1.07803	0.254439	1	intron (ENSRNOT00000031208, intron 1 of 4)	958	ENSRNOT00000031208	Rundc1
Chr10_89354767	10	89354767	10.2598	52.6328	5.13002	2.35897	0.162928	1	intron (ENSRNOT00000028060, intron 3 of 4)	1931	ENSRNOT00000028060	Rpl27
Chr10_89364326	10	89364326	35.1215	81.2037	2.31208	1.20919	0.328895	1	intron (ENSRNOT00000028067, intron 1 of 6)	5949	ENSRNOT00000028067	Ifi35
Chr10_89445090	10	89445090	45.2584	178.53	3.94469	1.97991	0.0440824	1	intron (ENSRNOT00000028109, intron 2 of 22)	7111	ENSRNOT00000083111	Brca1
Chr10_89455671	10	89455671	3.39886	16.7703	4.93411	2.30279	0.441707	1	promoter-TSS (ENSRNOT00000028109)	-989	ENSRNOT00000028109	Brca1
Chr10_89459561	10	89459561	1	8	8	3	0.5996	1	promoter-TSS (ENSRNOT00000028149)	-90	ENSRNOT00000028149	Nbr1
Chr10_89462492	10	89462492	4	1	0.25	-2	0.810037	1	intron (ENSRNOT00000077942, intron 1 of 18)	2837	ENSRNOT00000077942	Nbr1
Chr10_89498547	10	89498547	2.27995	10.5266	4.61702	2.20696	0.579668	1	intron (ENSRNOT00000089654, intron 1 of 3)	1992	ENSRNOT00000089654	NA
Chr10_89527991	10	89527991	79.3067	179.178	2.2593	1.17588	0.175122	1	Intergenic	-11566	ENSRNOT00000028174	Rdm1
Chr10_89544232	10	89544232	160.879	71.4946	0.444399	-1.17007	0.195491	1	intron (ENSRNOT00000028174, intron 4 of 6)	4666	ENSRNOT00000080659	NA
Chr10_89566979	10	89566979	116.694	38.8366	0.332807	-1.58724	0.144702	1	Intergenic	-3324	ENSRNOT00000085138	NA
Chr10_89638801	10	89638801	1	12	12	3.58496	0.447035	1	Intergenic	3125	ENSRNOT00000028179	RGD1561590
Chr10_89643835	10	89643835	190.376	66.6682	0.350193	-1.51378	0.0778521	1	Intergenic	-2139	ENSRNOT00000086892	Dhx8
Chr10_89907573	10	89907573	1.13997	18.4215	16.1596	4.01432	0.247641	1	exon (ENSRNOT00000055194, exon 3 of 3)	-7441	ENSRNOT00000028238	Sost
Chr10_89911582	10	89911582	286.259	106.942	0.373583	-1.4205	0.0691575	1	intron (ENSRNOT00000055194, intron 2 of 2)	4819	ENSRNOT00000055194	Dusp3
Chr10_89931477	10	89931477	14.8197	93.8618	6.33361	2.66303	0.0444909	1	intron (ENSRNOT00000084266, intron 17 of 17)	-13049	ENSRNOT00000084217	Dusp3
Chr10_89961967	10	89961967	235.654	60.9028	0.258441	-1.95209	0.0191981	0.823544	Intergenic	-2790	ENSRNOT00000028264	Mpp3
Chr10_89977479	10	89977479	9.11979	29.8253	3.27039	1.70946	0.414186	1	intron (ENSRNOT00000028277, intron 1 of 6)	931	ENSRNOT00000028277	Cd300lg
Chr10_90039481	10	90039481	151.816	71.4946	0.47093	-1.08641	0.236875	1	Intergenic	3397	ENSRNOT00000028318	Ppy
Chr10_90046799	10	90046799	5	2	0.4	-1.32193	0.85456	1	Intergenic	2314	ENSRNOT00000028323	Pyy
Chr10_90126053	10	90126053	37.3874	132.397	3.54123	1.82425	0.0852892	1	intron (ENSRNOT00000028368, intron 1 of 4)	1548	ENSRNOT00000028368	Lsm12
Chr10_90172710	10	90172710	224.575	111.406	0.496076	-1.01137	0.185879	1	Intergenic	-19918	ENSRNOT00000080965	LOC303566
Chr10_90201618	10	90201618	101.966	234.785	2.30258	1.20325	0.121913	1	intron (ENSRNOT00000080965, intron 2 of 9)	8988	ENSRNOT00000065182	LOC303566
Chr10_90207186	10	90207186	1.13997	7.01771	6.15603	2.622	0.623518	1	intron (ENSRNOT00000065182, intron 2 of 8)	-10739	ENSRNOT00000028388	Asb16
Chr10_90224133	10	90224133	35.0753	16.7925	0.478755	-1.06264	0.561985	1	exon (ENSRNOT00000028388, exon 4 of 5)	3926	ENSRNOT00000085597	NA
Chr10_90225575	10	90225575	13.5954	68.8466	5.06395	2.34026	0.118871	1	exon (ENSRNOT00000028388, exon 5 of 5)	-4867	ENSRNOT00000082722	Tmub2
Chr10_90238844	10	90238844	102.963	42.4231	0.412023	-1.2792	0.26383	1	intron (ENSRNOT00000028407, intron 5 of 11)	1666	ENSRNOT00000028407	Atxn7l3
Chr10_90285925	10	90285925	82.7056	215.366	2.60401	1.38074	0.0926339	1	Intergenic	-20907	ENSRNOT00000048418	Ubtf
Chr10_90305324	10	90305324	42.9955	101.639	2.36394	1.24119	0.281578	1	intron (ENSRNOT00000092102, intron 5 of 16)	2335	ENSRNOT00000092102	Slc4a1
Chr10_90315643	10	90315643	62.2303	8.83814	0.142023	-2.8158	0.08796	1	Intergenic	-3256	ENSRNOT00000028445	Slc4a1
Chr10_90339681	10	90339681	78.0707	23.863	0.305659	-1.71001	0.203354	1	Intergenic	-2371	ENSRNOT00000028487	Rundc3a
Chr10_90380112	10	90380112	110.883	39.7716	0.358681	-1.47923	0.19133	1	intron (ENSRNOT00000040472, intron 4 of 11)	3008	ENSRNOT00000040472	Grn
Chr10_90400154	10	90400154	2.27995	28.948	12.6968	3.66639	0.160282	1	intron (ENSRNOT00000055179, intron 29 of 29)	-6836	ENSRNOT00000028563	Fam171a2
Chr10_90408853	10	90408853	1	15	15	3.90689	0.364041	1	intron (ENSRNOT00000036112, intron 1 of 15)	1717	ENSRNOT00000036112	Itga2b
Chr10_90414649	10	90414649	14	6	0.428571	-1.22239	0.726944	1	intron (ENSRNOT00000055179, intron 1 of 29)	422	ENSRNOT00000055179	Itga2b
Chr10_90474916	10	90474916	4	13	3.25	1.70044	0.649885	1	intron (ENSRNOT00000050474, intron 2 of 7)	6591	ENSRNOT00000088519	NA
Chr10_90637361	10	90637361	147.057	299.13	2.03411	1.0244	0.138361	1	intron (ENSRNOT00000032856, intron 5 of 7)	14368	ENSRNOT00000032856	Meioc
Chr10_90733827	10	90733827	37.3382	75.1242	2.01199	1.00863	0.431771	1	intron (ENSRNOT00000064429, intron 1 of 24)	1961	ENSRNOT00000064429	Adam11
Chr10_90741116	10	90741116	48.6528	11.4896	0.236155	-2.0822	0.228322	1	intron (ENSRNOT00000064429, intron 7 of 24)	-1126	ENSRNOT00000093169	NA
Chr10_90743440	10	90743440	1.13295	41.4845	36.6163	5.19441	0.0399425	1	TTS (ENSRNOT00000093169)	363	ENSRNOT00000093454	NA
Chr10_90749882	10	90749882	36.4791	14.9126	0.408799	-1.29054	0.472125	1	TTS (ENSRNOT00000093604)	390	ENSRNOT00000093440	NA
Chr10_90772572	10	90772572	35.3392	114.038	3.22695	1.69017	0.125523	1	promoter-TSS (ENSRNOT00000078597)	67	ENSRNOT00000078597	NA
Chr10_90785209	10	90785209	224.325	63.5507	0.283298	-1.81961	0.0302925	1	intron (ENSRNOT00000093570, intron 1 of 2)	-8089	ENSRNOT00000093453	NA
Chr10_90903502	10	90903502	36.2067	83.0785	2.29456	1.19822	0.338317	1	intron (ENSRNOT00000093570, intron 1 of 2)	6071	ENSRNOT00000073372	Gjc1
Chr10_90926583	10	90926583	3	30	10	3.32193	0.271572	1	Intergenic	-2841	ENSRNOT00000093180	Higd1b
Chr10_90935435	10	90935435	12	34	2.83333	1.5025	0.558637	1	promoter-TSS (ENSRNOT00000093334)	-455	ENSRNOT00000093334	NA
Chr10_90937861	10	90937861	7	17	2.42857	1.28011	0.689647	1	exon (ENSRNOT00000093592, exon 3 of 6)	161	ENSRNOT00000093182	NA
Chr10_90950325	10	90950325	73.5449	161.738	2.19917	1.13696	0.227503	1	intron (ENSRNOT00000055176, intron 11 of 27)	5894	ENSRNOT00000093271	NA
Chr10_90965724	10	90965724	2	6	3	1.58496	0.79786	1	intron (ENSRNOT00000093424, intron 1 of 6)	14680	ENSRNOT00000093424	NA
Chr10_90986305	10	90986305	18.1034	8.83814	0.488205	-1.03444	0.689602	1	intron (ENSRNOT00000093364, intron 2 of 3)	651	ENSRNOT00000093364	Ccdc103
Chr10_90988567	10	90988567	30.5897	87.3823	2.85659	1.51429	0.220968	1	promoter-TSS (ENSRNOT00000003892)	-166	ENSRNOT00000003892	FAM187A
Chr10_90995134	10	90995134	9.05168	1.76763	0.195282	-2.35637	0.587479	1	promoter-TSS (ENSRNOT00000093167)	-696	ENSRNOT00000093167	Gfap
Chr10_90996231	10	90996231	16.9719	7.07051	0.416601	-1.26326	0.642046	1	promoter-TSS (ENSRNOT00000093266)	-248	ENSRNOT00000093266	Gfap
Chr10_90999236	10	90999236	13.6797	71.0543	5.19415	2.37689	0.105172	1	exon (ENSRNOT00000034401, exon 1 of 9)	271	ENSRNOT00000034401	Gfap
Chr10_91018138	10	91018138	2	4	2	1	0.919774	1	TTS (ENSRNOT00000093704)	-5643	ENSRNOT00000093429	NA
Chr10_91028456	10	91028456	2	8	4	2	0.69917	1	promoter-TSS (ENSRNOT00000032339)	-717	ENSRNOT00000093704	Kif18b
Chr10_91039096	10	91039096	128.817	59.6505	0.463064	-1.11072	0.254785	1	TTS (ENSRNOT00000003986)	7079	ENSRNOT00000093130	NA
Chr10_91066121	10	91066121	18.1034	83.0785	4.58912	2.19822	0.111742	1	Intergenic	-18943	ENSRNOT00000003986	C1ql1
Chr10_91145883	10	91145883	2	9	4.5	2.16993	0.654697	1	intron (ENSRNOT00000004046, intron 3 of 11)	19193	ENSRNOT00000004046	Nmt1
Chr10_91166986	10	91166986	60.4186	26.3164	0.435568	-1.19903	0.388906	1	intron (ENSRNOT00000004140, intron 11 of 14)	19069	ENSRNOT00000004140	Plcd3
Chr10_91201251	10	91201251	6.78876	26.5144	3.90564	1.96556	0.399443	1	exon (ENSRNOT00000004272, exon 1 of 1)	376	ENSRNOT00000004272	Hexim1
Chr10_91214591	10	91214591	3	8	2.66667	1.41504	0.776477	1	Intergenic	-2489	ENSRNOT00000004218	Hexim2
Chr10_91280628	10	91280628	3	6	2	1	0.876752	1	TTS (ENSRNOT00000004356)	11147	ENSRNOT00000004356	LOC100361655
Chr10_91547517	10	91547517	18.2396	203.514	11.1578	3.47998	0.000550773	0.0414681	intron (ENSRNOT00000066453, intron 22 of 24)	33716	ENSRNOT00000066453	AABR07030520.1
Chr10_91617591	10	91617591	26.0236	479.911	18.4414	4.20488	3.31241e-07	2.92808e-05	intron (ENSRNOT00000043156, intron 7 of 12)	-36358	ENSRNOT00000068686	AABR07030520.1
Chr10_91642165	10	91642165	27	9	0.333333	-1.58496	0.564628	1	intron (ENSRNOT00000043156, intron 5 of 12)	19394	ENSRNOT00000043156	AABR07030521.1
Chr10_91699630	10	91699630	60	9	0.15	-2.73697	0.261654	1	promoter-TSS (ENSRNOT00000004650)	-205	ENSRNOT00000004650	Lyzl6
Chr10_91733955	10	91733955	69.5384	31.5797	0.454133	-1.13881	0.379019	1	Intergenic	-18980	ENSRNOT00000033244	NA
Chr10_91767727	10	91767727	2	1	0.5	-1	1	1	Intergenic	-11645	ENSRNOT00000005046	Gosr2
Chr10_91777080	10	91777080	3	38	12.6667	3.66297	0.205433	1	Intergenic	20238	ENSRNOT00000078561	Wnt9b
Chr10_91865125	10	91865125	46.7389	130.705	2.79649	1.48362	0.143637	1	exon (ENSRNOT00000005176, exon 2 of 5)	34470	ENSRNOT00000005176	Wnt3
Chr10_92265325	10	92265325	133.512	327.011	2.4493	1.29237	0.0812614	1	Intergenic	19882	ENSRNOT00000006808	Sppl2c
Chr10_92313043	10	92313043	12	6	0.5	-1	0.792295	1	intron (ENSRNOT00000092428, intron 3 of 4)	-10558	ENSRNOT00000092342	NA
Chr10_92342712	10	92342712	22.6591	115.627	5.10291	2.35132	0.0475303	1	exon (ENSRNOT00000092536, exon 2 of 2)	-1581	ENSRNOT00000092483	NA
Chr10_92384657	10	92384657	1.13997	5.26328	4.61702	2.20696	0.723706	1	exon (ENSRNOT00000006947, exon 10 of 10)	32789	ENSRNOT00000084941	NA
Chr10_92474221	10	92474221	24	12	0.5	-1	0.719542	1	intron (ENSRNOT00000089029, intron 1 of 17)	1889	ENSRNOT00000089029	Kansl1
Chr10_92568331	10	92568331	5	2	0.4	-1.32193	0.85456	1	intron (ENSRNOT00000007963, intron 12 of 18)	33752	ENSRNOT00000007963	Cdc27
Chr10_92656627	10	92656627	322.612	159.653	0.494875	-1.01486	0.130255	1	Intergenic	-11243	ENSRNOT00000082780	Itgb3
Chr10_92925981	10	92925981	4	1	0.25	-2	0.810037	1	Intergenic	-132835	ENSRNOT00000043327	AABR07030544.1
Chr10_93148641	10	93148641	18	3	0.166667	-2.58496	0.452883	1	intron (ENSRNOT00000081453, intron 2 of 13)	1439	ENSRNOT00000081453	NA
Chr10_93157428	10	93157428	19	4	0.210526	-2.24793	0.491973	1	intron (ENSRNOT00000081453, intron 8 of 13)	-1653	ENSRNOT00000089480	NA
Chr10_93174045	10	93174045	33.9886	112.979	3.32403	1.73293	0.12431	1	intron (ENSRNOT00000081928, intron 3 of 5)	3209	ENSRNOT00000081928	NA
Chr10_93189900	10	93189900	87.7779	42.1062	0.479691	-1.05982	0.358373	1	Intergenic	-4081	ENSRNOT00000089357	NA
Chr10_93197570	10	93197570	9	4	0.444444	-1.16993	0.798002	1	intron (ENSRNOT00000082506, intron 1 of 2)	1743	ENSRNOT00000082506	NA
Chr10_93204895	10	93204895	4	20	5	2.32193	0.471143	1	TTS (ENSRNOT00000082506)	651	ENSRNOT00000079852	NA
Chr10_93233906	10	93233906	12	1	0.0833333	-3.58496	0.447035	1	intron (ENSRNOT00000081578, intron 2 of 3)	1755	ENSRNOT00000081578	NA
Chr10_93239367	10	93239367	2.26292	6.1867	2.73395	1.45098	0.791962	1	intron (ENSRNOT00000085485, intron 1 of 1)	1235	ENSRNOT00000085485	NA
Chr10_93273356	10	93273356	8	25	3.125	1.64386	0.561213	1	intron (ENSRNOT00000085367, intron 4 of 9)	7141	ENSRNOT00000085367	NA
Chr10_93322230	10	93322230	33.0592	121.055	3.66178	1.87254	0.0870622	1	intron (ENSRNOT00000008019, intron 9 of 10)	16260	ENSRNOT00000008019	Efcab3
Chr10_93337618	10	93337618	45.5989	133.336	2.92411	1.548	0.126253	1	Intergenic	-16386	ENSRNOT00000008140	Mettl2b
Chr10_93458825	10	93458825	20	7	0.35	-1.51457	0.617924	1	intron (ENSRNOT00000066484, intron 7 of 21)	23650	ENSRNOT00000080959	NA
Chr10_94175586	10	94175586	445.25	210.953	0.473785	-1.07769	0.0721602	1	intron (ENSRNOT00000010627, intron 7 of 21)	-2304	ENSRNOT00000092961	NA
Chr10_94190998	10	94190998	18	3	0.166667	-2.58496	0.452883	1	Intergenic	-1559	ENSRNOT00000074007	Ace3
Chr10_94196172	10	94196172	37.3382	93.6843	2.50908	1.32716	0.27035	1	exon (ENSRNOT00000074007, exon 10 of 15)	3580	ENSRNOT00000093039	Ace3
Chr10_94202952	10	94202952	17	8	0.470588	-1.08746	0.732667	1	intron (ENSRNOT00000093039, intron 12 of 13)	-4363	ENSRNOT00000092779	Kcnh6
Chr10_94221831	10	94221831	14.8197	105.266	7.10311	2.82845	0.0268413	1	intron (ENSRNOT00000010816, intron 8 of 12)	-9755	ENSRNOT00000063858	Dcaf7
Chr10_94259437	10	94259437	41	6	0.146341	-2.77259	0.296406	1	promoter-TSS (ENSRNOT00000063973)	-761	ENSRNOT00000063973	Taco1
Chr10_94306132	10	94306132	66.1185	142.986	2.16257	1.11275	0.23408	1	intron (ENSRNOT00000088656, intron 2 of 15)	25428	ENSRNOT00000088656	Map3k3
Chr10_94342523	10	94342523	1.13997	6.14049	5.38652	2.42935	0.670821	1	intron (ENSRNOT00000088656, intron 11 of 15)	10358	ENSRNOT00000035973	Limd2
Chr10_94361824	10	94361824	13	27	2.07692	1.05445	0.694644	1	intron (ENSRNOT00000011894, intron 5 of 9)	3226	ENSRNOT00000011894	Strada
Chr10_94389073	10	94389073	38.4696	92.8005	2.41231	1.27041	0.290533	1	exon (ENSRNOT00000012533, exon 13 of 13)	-4733	ENSRNOT00000055125	Strada
Chr10_94403784	10	94403784	192.348	90.149	0.468676	-1.09334	0.211121	1	exon (ENSRNOT00000012533, exon 2 of 13)	3166	ENSRNOT00000012533	Ccdc47
Chr10_94445943	10	94445943	1.13146	4.41907	3.90564	1.96556	0.784445	1	promoter-TSS (ENSRNOT00000013997)	65	ENSRNOT00000013997	Psmc5
Chr10_94451531	10	94451531	59.9674	22.9792	0.383195	-1.38385	0.344626	1	TTS (ENSRNOT00000014508)	3189	ENSRNOT00000081749	NA
Chr10_94459112	10	94459112	13.5775	33.5849	2.47357	1.30659	0.498747	1	intron (ENSRNOT00000014508, intron 1 of 12)	1621	ENSRNOT00000014508	Smarcd2
Chr10_94470606	10	94470606	18.1034	92.8005	5.12615	2.35788	0.0778496	1	promoter-TSS (ENSRNOT00000088697)	-871	ENSRNOT00000088697	Tcam1
Chr10_94499792	10	94499792	15.9596	85.0897	5.33156	2.41456	0.0744738	1	exon (ENSRNOT00000015976, exon 2 of 6)	800	ENSRNOT00000015976	Cd79b
Chr10_94540540	10	94540540	556.678	248.352	0.446132	-1.16446	0.0584584	1	exon (ENSRNOT00000016841, exon 4 of 25)	17225	ENSRNOT00000016841	Scn4a
Chr10_94565049	10	94565049	11.3997	82.4581	7.23333	2.85466	0.046298	1	Intergenic	-1880	ENSRNOT00000078446	Prr29
Chr10_94576834	10	94576834	8	4	0.5	-1	0.842041	1	promoter-TSS (ENSRNOT00000035474)	-321	ENSRNOT00000035474	Icam2
Chr10_94687346	10	94687346	20.5195	78.072	3.80477	1.92781	0.150869	1	Intergenic	-5431	ENSRNOT00000085736	Ern1
Chr10_94899406	10	94899406	39.6011	143.178	3.6155	1.8542	0.0808398	1	Intergenic	-45031	ENSRNOT00000078968	Milr1
Chr10_94957673	10	94957673	115.561	51.1937	0.443	-1.17462	0.261631	1	intron (ENSRNOT00000078968, intron 8 of 10)	2761	ENSRNOT00000047657	Milr1
Chr10_94976484	10	94976484	47.5213	171.46	3.60806	1.85123	0.0607927	1	intron (ENSRNOT00000018394, intron 1 of 7)	2776	ENSRNOT00000018394	Polg2
Chr10_94983146	10	94983146	24.925	11.4744	0.460359	-1.11917	0.602593	1	promoter-TSS (ENSRNOT00000073776)	-540	ENSRNOT00000073776	NA
Chr10_94986344	10	94986344	3.39438	12.3734	3.64526	1.86602	0.599705	1	exon (ENSRNOT00000048490, exon 3 of 14)	-2019	ENSRNOT00000066525	Cep95
Chr10_95040302	10	95040302	14	5	0.357143	-1.48543	0.675287	1	intron (ENSRNOT00000019781, intron 7 of 14)	22686	ENSRNOT00000019781	Smurf2
Chr10_95143580	10	95143580	8	4	0.5	-1	0.842041	1	intron (ENSRNOT00000082824, intron 1 of 1)	2114	ENSRNOT00000082824	NA
Chr10_95203912	10	95203912	167.576	433.343	2.58595	1.37069	0.0292571	1	exon (ENSRNOT00000020795, exon 8 of 11)	8200	ENSRNOT00000020795	Kpna2
Chr10_95246911	10	95246911	9.05168	22.9792	2.53866	1.34407	0.570615	1	Intergenic	3916	ENSRNOT00000080460	RGD1565033
Chr10_95362347	10	95362347	14	31	2.21429	1.14684	0.657899	1	Intergenic	4428	ENSRNOT00000086774	NA
Chr10_95429981	10	95429981	51.2988	137.723	2.68471	1.42477	0.147821	1	Intergenic	1332	ENSRNOT00000085552	AABR07030603.2
Chr10_95434465	10	95434465	104.232	229.489	2.20172	1.13863	0.144253	1	TTS (ENSRNOT00000074809)	224	ENSRNOT00000074809	AABR07030603.1
Chr10_95644368	10	95644368	160.667	332.314	2.06834	1.04847	0.146097	1	intron (ENSRNOT00000029782, intron 2 of 4)	1727	ENSRNOT00000029782	RGD1359290
Chr10_9568952	10	9568952	2	15	7.5	2.90689	0.453138	1	Intergenic	-851279	ENSRNOT00000063715	NA
Chr10_96590537	10	96590537	162.012	336.289	2.0757	1.0536	0.112444	1	Intergenic	-5589	ENSRNOT00000055073	Prkca
Chr10_96654482	10	96654482	88.2539	39.7716	0.45065	-1.14992	0.340544	1	TTS (ENSRNOT00000004756)	-7215	ENSRNOT00000077567	AABR07030630.1
Chr10_97456660	10	97456660	4	38	9.5	3.24793	0.24633	1	Intergenic	48844	ENSRNOT00000042056	RGD1565459
Chr10_97754582	10	97754582	40.7325	96.3357	2.36508	1.24189	0.29236	1	promoter-TSS (ENSRNOT00000088215)	-136	ENSRNOT00000088215	Slc16a6
Chr10_97762498	10	97762498	284.371	86.4996	0.304179	-1.71701	0.0230437	0.930303	Intergenic	-5976	ENSRNOT00000045902	Slc16a6
Chr10_97858558	10	97858558	150.476	57.0189	0.378922	-1.40003	0.135914	1	exon (ENSRNOT00000005257, exon 12 of 12)	37968	ENSRNOT00000005172	Wipi1
Chr10_97926571	10	97926571	2.26292	10.6058	4.68676	2.22859	0.581199	1	Intergenic	13050	ENSRNOT00000078974	NA
Chr10_97968433	10	97968433	87.7779	25.4392	0.289813	-1.78681	0.150841	1	exon (ENSRNOT00000005367, exon 5 of 11)	27727	ENSRNOT00000071153	Prkar1a
Chr10_98209550	10	98209550	6	12	2	1	0.792295	1	Intergenic	31973	ENSRNOT00000080349	NA
Chr10_98391475	10	98391475	469.042	215.366	0.459162	-1.12293	0.0576236	1	Intergenic	-1090	ENSRNOT00000065947	Abca8a
Chr10_99690372	10	99690372	407.325	77.7756	0.190942	-2.38879	0.00152007	0.0830013	TTS (ENSRNOT00000086379)	16051	ENSRNOT00000086379	NA
Chr10_99726182	10	99726182	3	20	6.66667	2.73697	0.412214	1	Intergenic	-19759	ENSRNOT00000083213	NA
Chr11_11364239	11	11364239	3	11	3.66667	1.87447	0.653828	1	intron (ENSRNOT00000090497, intron 2 of 22)	140812	ENSRNOT00000054456	NA
Chr11_1145067	11	1145067	3	16	5.33333	2.41504	0.499664	1	Intergenic	-283539	ENSRNOT00000091166	NA
Chr11_11561209	11	11561209	186.691	387.111	2.07354	1.05209	0.125495	1	intron (ENSRNOT00000090497, intron 1 of 22)	23870	ENSRNOT00000088878	Robo2
Chr11_11590794	11	11590794	2	1	0.5	-1	1	1	Intergenic	-5028	ENSRNOT00000066439	Robo2
Chr11_11714129	11	11714129	3	8	2.66667	1.41504	0.776477	1	Intergenic	-58830	ENSRNOT00000079903	NA
Chr11_11881427	11	11881427	27	6	0.222222	-2.16993	0.447944	1	Intergenic	-96922	ENSRNOT00000062574	NA
Chr11_12607166	11	12607166	18	4	0.222222	-2.16993	0.514047	1	Intergenic	331201	ENSRNOT00000043227	NA
Chr11_12862779	11	12862779	1	24	24	4.58496	0.213228	1	Intergenic	-209787	ENSRNOT00000089916	NA
Chr11_13990496	11	13990496	25.0794	0.877214	0.0349774	-4.83743	0.115197	1	exon (ENSRNOT00000045835, exon 3 of 11)	9367	ENSRNOT00000045835	Lipi
Chr11_14146845	11	14146845	22.6292	53.9127	2.38244	1.25244	0.413036	1	exon (ENSRNOT00000091864, exon 5 of 5)	5870	ENSRNOT00000090570	NA
Chr11_14305430	11	14305430	5	19	3.8	1.926	0.545836	1	promoter-TSS (ENSRNOT00000082143)	-704	ENSRNOT00000082143	Samsn1
Chr11_14375978	11	14375978	33	4	0.121212	-3.04439	0.288849	1	Intergenic	69720	ENSRNOT00000087049	NA
Chr11_14588165	11	14588165	8	22	2.75	1.45943	0.617441	1	Intergenic	42559	ENSRNOT00000089620	NA
Chr11_1478292	11	1478292	5	11	2.2	1.1375	0.776654	1	Intergenic	7681	ENSRNOT00000088015	NA
Chr11_16008314	11	16008314	34	14	0.411765	-1.28011	0.614514	1	Intergenic	-43840	ENSRNOT00000053647	NA
Chr11_16374017	11	16374017	1.13146	13.2572	11.7169	3.55052	0.384504	1	Intergenic	-97965	ENSRNOT00000079502	NA
Chr11_16762679	11	16762679	39	2	0.0512821	-4.2854	0.156209	1	promoter-TSS (ENSRNOT00000084301)	-747	ENSRNOT00000084301	NA
Chr11_17321878	11	17321878	18	41	2.27778	1.18763	0.623886	1	Intergenic	18496	ENSRNOT00000089762	AABR07033324.1
Chr11_1827894	11	1827894	16	2	0.125	-3	0.427492	1	Intergenic	-8799	ENSRNOT00000000911	MGC95208
Chr11_1924053	11	1924053	5.6573	11.4896	2.03093	1.02214	0.772204	1	Intergenic	27843	ENSRNOT00000000909	Cggbp1
Chr11_19698172	11	19698172	9	4	0.444444	-1.16993	0.798002	1	Intergenic	1915	ENSRNOT00000082804	NA
Chr11_20474233	11	20474233	4.53181	5811.36	1282.35	10.3246	1.17871e-114	1.13136e-110	promoter-TSS (ENSRNOT00000082417)	-251	ENSRNOT00000082417	Ncam2
Chr11_2166067	11	2166067	6	21	3.5	1.80735	0.551979	1	Intergenic	22435	ENSRNOT00000077234	NA
Chr11_23825555	11	23825555	1	3	3	1.58496	0.885204	1	Intergenic	-9689	ENSRNOT00000089854	NA
Chr11_23941884	11	23941884	42.9955	114.012	2.65172	1.40693	0.207733	1	Intergenic	103469	ENSRNOT00000090241	NA
Chr11_24071205	11	24071205	2	15	7.5	2.90689	0.453138	1	Intergenic	24622	ENSRNOT00000086581	NA
Chr11_24186449	11	24186449	67.8876	29.1659	0.42962	-1.21887	0.370766	1	intron (ENSRNOT00000074032, intron 15 of 16)	9845	ENSRNOT00000073576	NA
Chr11_24267541	11	24267541	1	4	4	2	0.810037	1	intron (ENSRNOT00000046973, intron 1 of 7)	1195	ENSRNOT00000046973	Jam2
Chr11_25154465	11	25154465	4	23	5.75	2.52356	0.415958	1	Intergenic	70198	ENSRNOT00000088617	NA
Chr11_25923081	11	25923081	4	12	3	1.58496	0.683487	1	Intergenic	195079	ENSRNOT00000071013	NA
Chr11_2652380	11	2652380	10	23	2.3	1.20163	0.672427	1	intron (ENSRNOT00000000905, intron 2 of 5)	6514	ENSRNOT00000000905	Pou1f1
Chr11_26849368	11	26849368	4	16	4	2	0.562516	1	Intergenic	-127827	ENSRNOT00000082485	NA
Chr11_2696366	11	2696366	192.655	458.783	2.38136	1.25179	0.040174	1	Intergenic	-4167	ENSRNOT00000000904	Chmp2b
Chr11_26976060	11	26976060	288.522	110.477	0.382906	-1.38494	0.0747074	1	Intergenic	-28261	ENSRNOT00000002182	N6amt1
Chr11_27035170	11	27035170	8	3	0.375	-1.41504	0.776477	1	intron (ENSRNOT00000002180, intron 25 of 29)	-3762	ENSRNOT00000073948	Ltn1
Chr11_27066563	11	27066563	35.3392	17.5443	0.496454	-1.01027	0.569787	1	intron (ENSRNOT00000002180, intron 6 of 29)	14139	ENSRNOT00000002180	Ltn1
Chr11_27096231	11	27096231	1	3	3	1.58496	0.885204	1	Intergenic	-1866	ENSRNOT00000050902	Rwdd2b
Chr11_27108165	11	27108165	12.5397	41.229	3.28788	1.71716	0.335744	1	intron (ENSRNOT00000002173, intron 2 of 17)	6937	ENSRNOT00000002173	Usp16
Chr11_27164674	11	27164674	36	4	0.111111	-3.16993	0.262098	1	Intergenic	6533	ENSRNOT00000079873	NA
Chr11_27206161	11	27206161	3	15	5	2.32193	0.526131	1	Intergenic	-2404	ENSRNOT00000002158	Map3k7cl
Chr11_27336163	11	27336163	24.925	0.882649	0.0354123	-4.81961	0.115255	1	Intergenic	-28754	ENSRNOT00000002151	Bach1
Chr11_27386041	11	27386041	229.989	106.801	0.464372	-1.10665	0.152762	1	exon (ENSRNOT00000002151, exon 3 of 5)	3991	ENSRNOT00000083275	Bach1
Chr11_27613165	11	27613165	1.13295	7.94384	7.01163	2.80975	0.56727	1	Intergenic	14445	ENSRNOT00000087021	NA
Chr11_2796822	11	2796822	4	11	2.75	1.45943	0.719228	1	Intergenic	-10458	ENSRNOT00000000903	NA
Chr11_28069614	11	28069614	26	1	0.0384615	-4.70044	0.192464	1	Intergenic	13482	ENSRNOT00000089651	NA
Chr11_28384911	11	28384911	31	9	0.290323	-1.78427	0.50477	1	Intergenic	93450	ENSRNOT00000032663	Cldn17
Chr11_28562844	11	28562844	2	17	8.5	3.08746	0.404094	1	Intergenic	20800	ENSRNOT00000071034	Krtap24-1
Chr11_28604182	11	28604182	12	6	0.5	-1	0.792295	1	Intergenic	-6002	ENSRNOT00000070889	LOC100912272
Chr11_28733793	11	28733793	76.3782	35.9658	0.47089	-1.08654	0.378137	1	Intergenic	2208	ENSRNOT00000064058	Krtap14l
Chr11_28748289	11	28748289	3	15	5	2.32193	0.526131	1	Intergenic	9069	ENSRNOT00000061620	Krtap13-2
Chr11_28773065	11	28773065	226.591	105.918	0.467442	-1.09714	0.158421	1	Intergenic	4539	ENSRNOT00000002132	Krtap14
Chr11_28779939	11	28779939	30	9	0.3	-1.73697	0.518779	1	promoter-TSS (ENSRNOT00000072546)	-508	ENSRNOT00000072546	Krtap15-1
Chr11_28913936	11	28913936	28	12	0.428571	-1.22239	0.647391	1	Intergenic	-13559	ENSRNOT00000061606	Krtap16-5
Chr11_28939801	11	28939801	9	4	0.444444	-1.16993	0.798002	1	TTS (ENSRNOT00000061605)	841	ENSRNOT00000061605	Krtap22-2
Chr11_28997138	11	28997138	32	8	0.25	-2	0.456848	1	Intergenic	-11130	ENSRNOT00000061599	LOC102550816
Chr11_29038217	11	29038217	1	23	23	4.52356	0.224936	1	Intergenic	-11372	ENSRNOT00000078323	LOC102551003
Chr11_29353104	11	29353104	6	75	12.5	3.64386	0.141321	1	Intergenic	-54764	ENSRNOT00000061592	AABR07033590.1
Chr11_29627318	11	29627318	45	4	0.0888889	-3.49185	0.20124	1	Intergenic	-8460	ENSRNOT00000064583	Krtap8-1
Chr11_29639979	11	29639979	37.3874	140.341	3.7537	1.90831	0.0669881	1	TTS (ENSRNOT00000064103)	-1056	ENSRNOT00000048888	LOC100359671
Chr11_29829833	11	29829833	22	2	0.0909091	-3.45943	0.312302	1	Intergenic	-118983	ENSRNOT00000029345	Krtap11-1
Chr11_30222127	11	30222127	5	13	2.6	1.37851	0.706779	1	Intergenic	78013	ENSRNOT00000079267	AABR07033612.1
Chr11_303194	11	303194	8	1	0.125	-3	0.5996	1	Intergenic	117960	ENSRNOT00000080642	NA
Chr11_30391891	11	30391891	4	19	4.75	2.24793	0.491973	1	intron (ENSRNOT00000002881, intron 13 of 20)	20253	ENSRNOT00000002881	Scaf4
Chr11_30428286	11	30428286	14.709	61.867	4.20607	2.07247	0.183938	1	promoter-TSS (ENSRNOT00000047741)	-212	ENSRNOT00000047741	Scaf4
Chr11_31187650	11	31187650	12.5397	25.4392	2.02869	1.02055	0.632974	1	intron (ENSRNOT00000002800, intron 16 of 17)	-7007	ENSRNOT00000002812	Synj1
Chr11_31308334	11	31308334	8	71	8.875	3.14975	0.19394	1	Intergenic	38674	ENSRNOT00000087222	NA
Chr11_31369241	11	31369241	1	2	2	1	1	1	Intergenic	-20274	ENSRNOT00000000325	Olig2
Chr11_31523326	11	31523326	4	18	4.5	2.16993	0.514047	1	Intergenic	-15691	ENSRNOT00000072856	Ifnar2
Chr11_31630779	11	31630779	4	2	0.5	-1	0.919774	1	Intergenic	-9629	ENSRNOT00000029985	Ifnar1
Chr11_31770080	11	31770080	14	2	0.142857	-2.80735	0.480958	1	TTS (ENSRNOT00000002771)	2905	ENSRNOT00000002771	Dnajc28
Chr11_31843086	11	31843086	1	5	5	2.32193	0.748632	1	intron (ENSRNOT00000061304, intron 3 of 8)	4405	ENSRNOT00000061304	Donson
Chr11_32452387	11	32452387	5	59	11.8	3.56071	0.167887	1	intron (ENSRNOT00000061235, intron 1 of 3)	1799	ENSRNOT00000061235	Smim11
Chr11_32475799	11	32475799	47	20	0.425532	-1.23266	0.600846	1	Intergenic	-6232	ENSRNOT00000002718	LOC498063
Chr11_32518297	11	32518297	28	12	0.428571	-1.22239	0.647391	1	Intergenic	-9876	ENSRNOT00000002717	Kcne1
Chr11_32537066	11	32537066	44.1269	109.593	2.48358	1.31242	0.243215	1	Intergenic	13474	ENSRNOT00000002715	Rcan1
Chr11_3257410	11	3257410	2	11	5.5	2.45943	0.576691	1	Intergenic	-12039	ENSRNOT00000092010	NA
Chr11_32641554	11	32641554	16	2	0.125	-3	0.427492	1	Intergenic	-14063	ENSRNOT00000084412	Clic6
Chr11_33284761	11	33284761	16	6	0.375	-1.41504	0.669602	1	Intergenic	-191154	ENSRNOT00000083195	NA
Chr11_33798686	11	33798686	92.7797	31.8173	0.342934	-1.544	0.208731	1	intron (ENSRNOT00000002308, intron 2 of 10)	3314	ENSRNOT00000002308	Setd4
Chr11_33854047	11	33854047	13.5954	54.7243	4.02519	2.00906	0.214058	1	intron (ENSRNOT00000085961, intron 2 of 2)	-3455	ENSRNOT00000077019	NA
Chr11_33865435	11	33865435	224.325	49.4284	0.220343	-2.18218	0.0120121	0.589743	exon (ENSRNOT00000085961, exon 3 of 3)	1934	ENSRNOT00000072384	LOC102556347
Chr11_33882412	11	33882412	23.7607	60.9832	2.56656	1.35984	0.351798	1	Intergenic	-4731	ENSRNOT00000075105	NA
Chr11_33913255	11	33913255	154.082	63.5507	0.412449	-1.27771	0.170208	1	intron (ENSRNOT00000002310, intron 2 of 2)	3815	ENSRNOT00000002310	Cbr3
Chr11_33927239	11	33927239	9.05168	25.6306	2.83159	1.50161	0.507505	1	intron (ENSRNOT00000076259, intron 1 of 36)	1740	ENSRNOT00000076259	NA
Chr11_34088923	11	34088923	13.6797	56.1417	4.10402	2.03704	0.199167	1	exon (ENSRNOT00000076473, exon 15 of 17)	-12275	ENSRNOT00000002299	Chaf1b
Chr11_34252997	11	34252997	27.155	5.30288	0.195282	-2.35637	0.317131	1	Intergenic	60732	ENSRNOT00000085292	NA
Chr11_34439967	11	34439967	18	2	0.111111	-3.16993	0.382816	1	intron (ENSRNOT00000002291, intron 6 of 10)	86965	ENSRNOT00000002291	Hlcs
Chr11_34579938	11	34579938	144.827	51.2612	0.353948	-1.49839	0.140355	1	Intergenic	18165	ENSRNOT00000068743	Pigp
Chr11_34845971	11	34845971	24	8	0.333333	-1.58496	0.579062	1	Intergenic	-19562	ENSRNOT00000050342	Dyrk1a
Chr11_35578253	11	35578253	620.04	220.954	0.356354	-1.48862	0.014879	0.57849	intron (ENSRNOT00000002259, intron 1 of 2)	10070	ENSRNOT00000002259	Kcnj15
Chr11_35605990	11	35605990	9.05168	18.5601	2.05046	1.03595	0.690167	1	Intergenic	-3271	ENSRNOT00000078896	NA
Chr11_35819206	11	35819206	55	21	0.381818	-1.38904	0.546082	1	Intergenic	-22686	ENSRNOT00000084951	NA
Chr11_36375642	11	36375642	2	17	8.5	3.08746	0.404094	1	intron (ENSRNOT00000002231, intron 25 of 41)	8008	ENSRNOT00000075626	NA
Chr11_36485788	11	36485788	1.13295	2.64795	2.33721	1.22479	0.935127	1	Intergenic	-5919	ENSRNOT00000075762	LOC100911295
Chr11_36573287	11	36573287	18.2396	1.75443	0.0961879	-3.378	0.281795	1	intron (ENSRNOT00000064981, intron 5 of 6)	-3432	ENSRNOT00000074084	NA
Chr11_36647382	11	36647382	2	1	0.5	-1	1	1	intron (ENSRNOT00000050178, intron 1 of 2)	12719	ENSRNOT00000050178	B3galt5
Chr11_36738097	11	36738097	39.6011	13.2572	0.334769	-1.57876	0.384005	1	intron (ENSRNOT00000032566, intron 1 of 8)	1074	ENSRNOT00000032566	Igsf5
Chr11_36791251	11	36791251	319.193	150.004	0.469947	-1.08943	0.108076	1	Intergenic	47349	ENSRNOT00000085014	Igsf5
Chr11_37724007	11	37724007	143.695	57.4479	0.39979	-1.32269	0.186821	1	intron (ENSRNOT00000083023, intron 1 of 1)	2237	ENSRNOT00000083023	NA
Chr11_37992083	11	37992083	10.1831	34.4687	3.38489	1.75911	0.377321	1	intron (ENSRNOT00000002683, intron 1 of 8)	1122	ENSRNOT00000077050	Fam3b
Chr11_38046863	11	38046863	3.41992	11.4038	3.33452	1.73748	0.633338	1	intron (ENSRNOT00000083067, intron 8 of 14)	11166	ENSRNOT00000002695	Mx2
Chr11_38128756	11	38128756	6	1	0.166667	-2.58496	0.694233	1	Intergenic	-25465	ENSRNOT00000066413	Tmprss2
Chr11_38657572	11	38657572	6.83984	14.0354	2.05201	1.03704	0.732122	1	Intergenic	34851	ENSRNOT00000041089	LOC686837
Chr11_38706631	11	38706631	9.06362	21.1836	2.33721	1.22479	0.610399	1	Intergenic	-14208	ENSRNOT00000042713	LOC686837
Chr11_38832466	11	38832466	3	32	10.6667	3.41504	0.252288	1	Intergenic	-49012	ENSRNOT00000081755	NA
Chr11_38940323	11	38940323	704.697	315.106	0.447151	-1.16117	0.0249424	0.979481	Intergenic	37531	ENSRNOT00000070029	NA
Chr11_40013397	11	40013397	44	14	0.318182	-1.65208	0.497933	1	Intergenic	-243173	ENSRNOT00000090310	NA
Chr11_40491929	11	40491929	8	35	4.375	2.12928	0.421068	1	Intergenic	-17150	ENSRNOT00000023108	AABR07033851.1
Chr11_40545661	11	40545661	1	4	4	2	0.810037	1	intron (ENSRNOT00000089542, intron 1 of 1)	11962	ENSRNOT00000089542	NA
Chr11_42109880	11	42109880	25	8	0.32	-1.64386	0.561213	1	Intergenic	-149882	ENSRNOT00000047310	Epha6
Chr11_43010301	11	43010301	34	10	0.294118	-1.76553	0.498242	1	intron (ENSRNOT00000002285, intron 5 of 10)	12265	ENSRNOT00000002285	Riox2
Chr11_43035064	11	43035064	20.5195	57.8961	2.82151	1.49647	0.311138	1	intron (ENSRNOT00000083923, intron 2 of 2)	6476	ENSRNOT00000083923	NA
Chr11_43112826	11	43112826	4	10	2.5	1.32193	0.757231	1	Intergenic	-13413	ENSRNOT00000002281	Gabrr3
Chr11_43150921	11	43150921	10.1966	59.1375	5.79974	2.53599	0.12255	1	Intergenic	-2218	ENSRNOT00000048427	Olr1529
Chr11_43162858	11	43162858	19	5	0.263158	-1.926	0.545836	1	TTS (ENSRNOT00000071470)	1676	ENSRNOT00000071470	Olr1530
Chr11_43329761	11	43329761	43.0522	150.933	3.50581	1.80975	0.0699568	1	promoter-TSS (ENSRNOT00000060892)	60	ENSRNOT00000060892	Olr1540
Chr11_43357329	11	43357329	42.179	110.529	2.62047	1.38983	0.199704	1	TTS (ENSRNOT00000060891)	947	ENSRNOT00000060891	Olr1542
Chr11_43405740	11	43405740	2.26591	36.1886	15.9709	3.99738	0.0948683	1	Intergenic	-9354	ENSRNOT00000089139	NA
Chr11_43439258	11	43439258	151.816	58.2549	0.383721	-1.38187	0.144951	1	Intergenic	7826	ENSRNOT00000081261	Olr1545
Chr11_4344088	11	4344088	405.831	856.16	2.10965	1.077	0.0238661	0.959879	intron (ENSRNOT00000046370, intron 1 of 7)	-11832	ENSRNOT00000087133	Cadm2
Chr11_43454772	11	43454772	12	52	4.33333	2.11548	0.381166	1	exon (ENSRNOT00000080384, exon 1 of 1)	106	ENSRNOT00000080384	Olr1546
Chr11_43470670	11	43470670	3	15	5	2.32193	0.526131	1	Intergenic	5299	ENSRNOT00000039939	Olr1547
Chr11_43604251	11	43604251	184.671	82.969	0.449279	-1.15431	0.175029	1	Intergenic	-9591	ENSRNOT00000086976	Olr1555
Chr11_43637746	11	43637746	8	4	0.5	-1	0.842041	1	Intergenic	-20112	ENSRNOT00000060874	Olr1557
Chr11_43673573	11	43673573	15	2	0.133333	-2.90689	0.453138	1	Intergenic	-13535	ENSRNOT00000048343	Olr1558
Chr11_43899794	11	43899794	10	2	0.2	-2.32193	0.613824	1	Intergenic	-32170	ENSRNOT00000080403	NA
Chr11_43996830	11	43996830	85.9909	22.0954	0.25695	-1.96044	0.137631	1	Intergenic	-4231	ENSRNOT00000002260	Cldnd1
Chr11_44071489	11	44071489	251.516	124.454	0.494815	-1.01504	0.169701	1	promoter-TSS (ENSRNOT00000033716)	-555	ENSRNOT00000033716	LOC680520
Chr11_44093023	11	44093023	22.6292	5.30288	0.234338	-2.09334	0.405037	1	TTS (ENSRNOT00000060861)	3225	ENSRNOT00000060861	LOC108352322
Chr11_44221525	11	44221525	12	3	0.25	-2	0.618781	1	intron (ENSRNOT00000002255, intron 5 of 9)	28584	ENSRNOT00000002255	St3gal6
Chr11_44530469	11	44530469	4	8	2	1	0.842041	1	Intergenic	40789	ENSRNOT00000078626	NA
Chr11_44748530	11	44748530	7.97981	25.4392	3.18794	1.67263	0.462014	1	intron (ENSRNOT00000088159, intron 1 of 1)	4716	ENSRNOT00000088159	NA
Chr11_45134648	11	45134648	19	3	0.157895	-2.66297	0.431908	1	Intergenic	-10224	ENSRNOT00000046383	Filip1l
Chr11_45352724	11	45352724	129.957	54.3872	0.418502	-1.25669	0.203009	1	exon (ENSRNOT00000002241, exon 6 of 7)	13357	ENSRNOT00000002241	Tmem30c
Chr11_45669508	11	45669508	38.7591	78.9492	2.03692	1.02639	0.397955	1	Intergenic	-2253	ENSRNOT00000072466	Olr1535
Chr11_45878930	11	45878930	155.215	574.605	3.702	1.88831	0.00145762	0.0961552	Intergenic	-9292	ENSRNOT00000066008	Lnp1
Chr11_45988985	11	45988985	16.9719	136.107	8.01957	3.00353	0.0126474	0.509236	Intergenic	-20338	ENSRNOT00000002233	Tmem45a
Chr11_4646374	11	4646374	17	47	2.76471	1.46713	0.537755	1	Intergenic	-249012	ENSRNOT00000046370	Cadm2
Chr11_46905948	11	46905948	17.0996	3.50885	0.205201	-2.28489	0.43358	1	intron (ENSRNOT00000044177, intron 12 of 23)	41023	ENSRNOT00000081169	NA
Chr11_47003205	11	47003205	126.537	50.0012	0.39515	-1.33953	0.183953	1	intron (ENSRNOT00000044177, intron 3 of 23)	24463	ENSRNOT00000044177	Senp7
Chr11_47045399	11	47045399	8	4	0.5	-1	0.842041	1	Intergenic	-1944	ENSRNOT00000002198	Trmt10c
Chr11_47049040	11	47049040	7	3	0.428571	-1.22239	0.824646	1	promoter-TSS (ENSRNOT00000091706)	-203	ENSRNOT00000091706	NA
Chr11_47067371	11	47067371	4	10	2.5	1.32193	0.757231	1	intron (ENSRNOT00000039997, intron 4 of 4)	6016	ENSRNOT00000039997	Pcnp
Chr11_47081715	11	47081715	22	11	0.5	-1	0.727494	1	intron (ENSRNOT00000034940, intron 10 of 10)	-8531	ENSRNOT00000060645	AABR07033987.1
Chr11_47115722	11	47115722	23.9394	4.38607	0.183215	-2.44839	0.325932	1	Intergenic	-1728	ENSRNOT00000034940	Zbtb11
Chr11_47126810	11	47126810	3.39438	17.6763	5.20752	2.3806	0.428726	1	Intergenic	-4714	ENSRNOT00000002194	Rpl24
Chr11_47147116	11	47147116	1	4	4	2	0.810037	1	intron (ENSRNOT00000002191, intron 1 of 10)	807	ENSRNOT00000002191	Cep97
Chr11_48652567	11	48652567	38	14	0.368421	-1.44057	0.563272	1	Intergenic	163844	ENSRNOT00000080645	NA
Chr11_49370302	11	49370302	6	16	2.66667	1.41504	0.669602	1	Intergenic	-227056	ENSRNOT00000091410	NA
Chr11_50183692	11	50183692	2	35	17.5	4.12928	0.180061	1	Intergenic	-45101	ENSRNOT00000081478	NA
Chr11_50512191	11	50512191	6	1	0.166667	-2.58496	0.694233	1	Intergenic	-80509	ENSRNOT00000085878	NA
Chr11_51204411	11	51204411	11.3295	2.64795	0.233721	-2.09714	0.558392	1	Intergenic	-1590	ENSRNOT00000077220	Cblb
Chr11_51331738	11	51331738	5.6573	35.3526	6.24902	2.64363	0.21908	1	Intergenic	122988	ENSRNOT00000078314	NA
Chr11_53021122	11	53021122	116.54	244.817	2.1007	1.07087	0.181474	1	Intergenic	-59904	ENSRNOT00000002700	Bbx
Chr11_53214859	11	53214859	23	8	0.347826	-1.52356	0.597786	1	intron (ENSRNOT00000083438, intron 11 of 14)	74259	ENSRNOT00000083438	Bbx
Chr11_53366164	11	53366164	20	10	0.5	-1	0.736552	1	Intergenic	87754	ENSRNOT00000069896	NA
Chr11_54394575	11	54394575	2.27995	14.9126	6.54078	2.70946	0.42632	1	exon (ENSRNOT00000033837, exon 9 of 21)	-9872	ENSRNOT00000002678	Dzip3
Chr11_54567055	11	54567055	3	25	8.33333	3.05889	0.330726	1	exon (ENSRNOT00000046890, exon 2 of 4)	303	ENSRNOT00000046890	Retnlb
Chr11_54727360	11	54727360	15	7	0.466667	-1.09954	0.744557	1	Intergenic	-102261	ENSRNOT00000083966	AABR07034131.1
Chr11_55120883	11	55120883	6	23	3.83333	1.9386	0.513471	1	Intergenic	49701	ENSRNOT00000052477	NA
Chr11_55224673	11	55224673	127.855	30.9335	0.241942	-2.04727	0.0691254	1	Intergenic	15569	ENSRNOT00000064614	Dppa4
Chr11_55514919	11	55514919	2	11	5.5	2.45943	0.576691	1	Intergenic	17684	ENSRNOT00000070882	LOC108348268
Chr11_56068816	11	56068816	8	3	0.375	-1.41504	0.776477	1	Intergenic	-37032	ENSRNOT00000084679	NA
Chr11_56526379	11	56526379	1	4	4	2	0.810037	1	Intergenic	-342518	ENSRNOT00000077854	NA
Chr11_56902953	11	56902953	19.2348	106.058	5.51384	2.46306	0.0534296	1	Intergenic	-206004	ENSRNOT00000035485	Cd96
Chr11_57245610	11	57245610	27	2	0.0740741	-3.75489	0.24784	1	intron (ENSRNOT00000085754, intron 2 of 4)	-20123	ENSRNOT00000093174	Phldb2
Chr11_57469511	11	57469511	354.614	173.882	0.490341	-1.02814	0.112167	1	intron (ENSRNOT00000034097, intron 28 of 33)	-16855	ENSRNOT00000048533	LOC103693563
Chr11_58320369	11	58320369	7	2	0.285714	-1.80735	0.746767	1	Intergenic	33767	ENSRNOT00000069715	NA
Chr11_58784241	11	58784241	9	30	3.33333	1.73697	0.518779	1	Intergenic	122996	ENSRNOT00000072958	NA
Chr11_59104875	11	59104875	142.752	3822.75	26.779	4.74303	1.69498e-42	2.4102e-39	intron (ENSRNOT00000047907, intron 1 of 7)	5688	ENSRNOT00000047907	Lsamp
Chr11_59293362	11	59293362	4185.13	36.1886	0.00864696	-6.85359	1.18268e-70	5.04517e-67	Intergenic	-182799	ENSRNOT00000042024	Lsamp
Chr11_60098934	11	60098934	21.4977	89.2652	4.15231	2.05391	0.12003	1	Intergenic	-3188	ENSRNOT00000045521	Tmprss7
Chr11_60107015	11	60107015	101.966	40.6019	0.398191	-1.32847	0.237711	1	intron (ENSRNOT00000045521, intron 2 of 17)	-1616	ENSRNOT00000093314	NA
Chr11_60164847	11	60164847	19.2348	73.3566	3.81374	1.93121	0.174761	1	TTS (ENSRNOT00000033595)	15185	ENSRNOT00000043020	Gcsam
Chr11_60188505	11	60188505	19	2	0.105263	-3.24793	0.363273	1	intron (ENSRNOT00000080148, intron 26 of 27)	-8386	ENSRNOT00000093731	Gcsam
Chr11_60243150	11	60243150	4	23	5.75	2.52356	0.415958	1	intron (ENSRNOT00000040908, intron 4 of 23)	6016	ENSRNOT00000040908	Slc9c1
Chr11_60252008	11	60252008	27.1909	11.4744	0.421996	-1.2447	0.548444	1	promoter-TSS (ENSRNOT00000086602)	-579	ENSRNOT00000086602	Slc9c1
Chr11_60272941	11	60272941	98.437	31.8173	0.323225	-1.62939	0.177349	1	intron (ENSRNOT00000093526, intron 4 of 4)	19005	ENSRNOT00000093526	LOC685716
Chr11_60343887	11	60343887	4	1	0.25	-2	0.810037	1	intron (ENSRNOT00000084022, intron 2 of 4)	7825	ENSRNOT00000084022	LOC685767
Chr11_60372942	11	60372942	19.2348	82.1947	4.27323	2.09533	0.12754	1	intron (ENSRNOT00000093212, intron 1 of 2)	1212	ENSRNOT00000058453	Cd200
Chr11_60529299	11	60529299	3	1	0.333333	-1.58496	0.885204	1	intron (ENSRNOT00000083124, intron 3 of 4)	17699	ENSRNOT00000083124	Btla
Chr11_60561684	11	60561684	52.4388	114.038	2.17468	1.12081	0.279909	1	Intergenic	-14482	ENSRNOT00000093151	Btla
Chr11_60598958	11	60598958	20	6	0.3	-1.73697	0.572899	1	promoter-TSS (ENSRNOT00000093379)	-996	ENSRNOT00000093379	NA
Chr11_60606421	11	60606421	95.0426	34.4687	0.362666	-1.46329	0.225063	1	intron (ENSRNOT00000002906, intron 2 of 10)	7298	ENSRNOT00000002906	Atg3
Chr11_60618374	11	60618374	31.6809	72.4728	2.28759	1.19383	0.368687	1	intron (ENSRNOT00000093457, intron 1 of 2)	3468	ENSRNOT00000093457	NA
Chr11_60646556	11	60646556	2.27995	28.948	12.6968	3.66639	0.160282	1	exon (ENSRNOT00000093233, exon 3 of 3)	3738	ENSRNOT00000093233	NA
Chr11_60751535	11	60751535	580.072	128.867	0.222157	-2.17035	0.000320789	0.0244852	Intergenic	67715	ENSRNOT00000043917	Cd200r1l
Chr11_60822057	11	60822057	143.885	440.442	3.06107	1.61404	0.0109259	0.548337	Intergenic	-2807	ENSRNOT00000042447	Cd200r1l
Chr11_60880454	11	60880454	8	3	0.375	-1.41504	0.776477	1	intron (ENSRNOT00000002799, intron 1 of 6)	1926	ENSRNOT00000002799	Cd200r1
Chr11_60902012	11	60902012	414.661	172.999	0.417207	-1.26117	0.043662	1	Intergenic	-5004	ENSRNOT00000002797	Gtpbp8
Chr11_61333473	11	61333473	12.5397	42.9835	3.42779	1.77728	0.312211	1	intron (ENSRNOT00000002759, intron 1 of 25)	12013	ENSRNOT00000002759	Sidt1
Chr11_61484878	11	61484878	40.7325	91.9167	2.25659	1.17414	0.325867	1	intron (ENSRNOT00000046208, intron 1 of 6)	8649	ENSRNOT00000093251	NA
Chr11_61499545	11	61499545	6.78876	14.141	2.08301	1.05867	0.729261	1	promoter-TSS (ENSRNOT00000046208)	13	ENSRNOT00000046208	Usf3
Chr11_61654039	11	61654039	181.034	89.2652	0.493087	-1.02009	0.25078	1	intron (ENSRNOT00000093588, intron 7 of 8)	-1628	ENSRNOT00000093600	NA
Chr11_61659244	11	61659244	15	31	2.06667	1.04731	0.685003	1	intron (ENSRNOT00000082533, intron 11 of 11)	-2067	ENSRNOT00000093325	Zdhhc23
Chr11_61754154	11	61754154	52.1158	126.219	2.42189	1.27613	0.211748	1	intron (ENSRNOT00000093552, intron 1 of 7)	2243	ENSRNOT00000084982	NA
Chr11_61865319	11	61865319	567.993	166.157	0.292534	-1.77333	0.00593007	0.272763	intron (ENSRNOT00000089057, intron 1 of 6)	8936	ENSRNOT00000093511	NA
Chr11_61980141	11	61980141	1	60	60	5.90689	0.0568614	1	intron (ENSRNOT00000078921, intron 3 of 3)	9164	ENSRNOT00000078921	Tigit
Chr11_61991720	11	61991720	52.4388	23.6848	0.451665	-1.14667	0.438945	1	Intergenic	3830	ENSRNOT00000093470	NA
Chr11_62006626	11	62006626	76	16	0.210526	-2.24793	0.320191	1	Intergenic	-10503	ENSRNOT00000079724	NA
Chr11_62397145	11	62397145	38	12	0.315789	-1.66297	0.509567	1	promoter-TSS (ENSRNOT00000093596)	-177	ENSRNOT00000093179	Zbtb20
Chr11_62434801	11	62434801	252.316	77.7756	0.308248	-1.69784	0.0425839	1	intron (ENSRNOT00000093686, intron 1 of 5)	16349	ENSRNOT00000093686	Zbtb20
Chr11_62566145	11	62566145	30.5494	9.72195	0.318237	-1.65183	0.424616	1	Intergenic	-14977	ENSRNOT00000093148	NA
Chr11_62703025	11	62703025	11	48	4.36364	2.12553	0.387127	1	Intergenic	118065	ENSRNOT00000071065	Gramd1c
Chr11_62936603	11	62936603	7.92022	27.3982	3.45928	1.79047	0.426398	1	Intergenic	13515	ENSRNOT00000089170	NA
Chr11_63044040	11	63044040	1	14	14	3.80735	0.389676	1	Intergenic	-62386	ENSRNOT00000048551	NA
Chr11_63942762	11	63942762	2	31	15.5	3.9542	0.209924	1	Intergenic	38778	ENSRNOT00000086079	NA
Chr11_64403199	11	64403199	6	18	3	1.58496	0.618498	1	intron (ENSRNOT00000066997, intron 1 of 6)	-5893	ENSRNOT00000078654	NA
Chr11_64459689	11	64459689	31	87	2.80645	1.48875	0.474022	1	Intergenic	-12384	ENSRNOT00000042756	RGD1563835
Chr11_64492615	11	64492615	37.3382	10.6058	0.284046	-1.8158	0.340686	1	intron (ENSRNOT00000030268, intron 3 of 3)	4420	ENSRNOT00000030268	RGD1306995
Chr11_64535336	11	64535336	11	50	4.54545	2.18442	0.371671	1	intron (ENSRNOT00000004315, intron 1 of 7)	13205	ENSRNOT00000004315	Upk1b
Chr11_64756611	11	64756611	2.26292	15.0248	6.63958	2.73109	0.428641	1	Intergenic	-4066	ENSRNOT00000048738	Tmem39a
Chr11_64803657	11	64803657	21.6595	71.0543	3.28052	1.71392	0.211463	1	intron (ENSRNOT00000004023, intron 4 of 6)	12855	ENSRNOT00000004023	Timmdc1
Chr11_64824578	11	64824578	337.175	155.551	0.461337	-1.11611	0.121422	1	Intergenic	-24440	ENSRNOT00000070623	NA
Chr11_64859861	11	64859861	89.5033	191.535	2.13998	1.09759	0.189378	1	Intergenic	-1908	ENSRNOT00000038439	Adprh
Chr11_64902741	11	64902741	4	1	0.25	-2	0.810037	1	intron (ENSRNOT00000077727, intron 2 of 10)	20452	ENSRNOT00000077727	Pla1a
Chr11_64948209	11	64948209	4	84	21	4.39232	0.0845719	1	intron (ENSRNOT00000087892, intron 1 of 3)	4479	ENSRNOT00000087892	Popdc2
Chr11_64969602	11	64969602	34.1992	11.4038	0.333452	-1.58445	0.405255	1	Intergenic	-1164	ENSRNOT00000059541	Cox17
Chr11_64992306	11	64992306	63.8385	7.89492	0.12367	-3.01543	0.0624002	1	intron (ENSRNOT00000040773, intron 7 of 16)	16711	ENSRNOT00000040773	Maats1
Chr11_65158218	11	65158218	1	11	11	3.45943	0.479795	1	intron (ENSRNOT00000003867, intron 1 of 10)	-11459	ENSRNOT00000088505	NA
Chr11_65388608	11	65388608	3.39438	14.141	4.16601	2.05867	0.536548	1	Intergenic	-38165	ENSRNOT00000003773	Gpr156
Chr11_65633352	11	65633352	45.3181	98.8567	2.1814	1.12525	0.316073	1	Intergenic	11580	ENSRNOT00000071951	NA
Chr11_65720538	11	65720538	13	36	2.76923	1.46949	0.56112	1	Intergenic	-23355	ENSRNOT00000085226	AC106292.2
Chr11_65777427	11	65777427	70.1505	197.974	2.82214	1.49679	0.0972464	1	Intergenic	-17845	ENSRNOT00000034334	Lrrc58
Chr11_66063733	11	66063733	1	4	4	2	0.810037	1	intron (ENSRNOT00000031741, intron 3 of 7)	14937	ENSRNOT00000031741	Rabl3
Chr11_66148303	11	66148303	198.005	400.368	2.022	1.01579	0.133528	1	Intergenic	69482	ENSRNOT00000042864	Gtf2e1
Chr11_66714101	11	66714101	77.5182	158.776	2.04824	1.03438	0.242595	1	exon (ENSRNOT00000003340, exon 1 of 5)	212	ENSRNOT00000003340	Fbxo40
Chr11_66773246	11	66773246	5	25	5	2.32193	0.433557	1	intron (ENSRNOT00000003255, intron 14 of 21)	-13843	ENSRNOT00000003326	Hcls1
Chr11_66813870	11	66813870	4.55989	17.5443	3.84752	1.94393	0.495002	1	intron (ENSRNOT00000003255, intron 1 of 21)	5210	ENSRNOT00000003255	Golgb1
Chr11_66893818	11	66893818	15	2	0.133333	-2.90689	0.453138	1	intron (ENSRNOT00000003208, intron 2 of 5)	15159	ENSRNOT00000003208	Eaf2
Chr11_67061805	11	67061805	3	14	4.66667	2.22239	0.554869	1	Intergenic	-20389	ENSRNOT00000003129	Cd86
Chr11_67135446	11	67135446	53	18	0.339623	-1.558	0.504696	1	Intergenic	33731	ENSRNOT00000078936	Cd86
Chr11_67182578	11	67182578	3	16	5.33333	2.41504	0.499664	1	Intergenic	-6053	ENSRNOT00000003092	Casr
Chr11_67223495	11	67223495	31.6809	168.808	5.3284	2.4137	0.0210464	0.737929	intron (ENSRNOT00000086097, intron 1 of 6)	2135	ENSRNOT00000086097	Casr
Chr11_67294395	11	67294395	24.8921	89.2652	3.58608	1.84241	0.154586	1	Intergenic	-14549	ENSRNOT00000051936	Stfa3
Chr11_67314425	11	67314425	107.631	38.8366	0.360832	-1.4706	0.187085	1	promoter-TSS (ENSRNOT00000077190)	-78	ENSRNOT00000077190	NA
Chr11_67332822	11	67332822	6.78876	34.4687	5.07733	2.34407	0.267523	1	exon (ENSRNOT00000040211, exon 2 of 3)	3164	ENSRNOT00000040211	LOC689230
Chr11_67392441	11	67392441	47.8789	109.652	2.29019	1.19547	0.261573	1	Intergenic	-3209	ENSRNOT00000086173	NA
Chr11_67408641	11	67408641	9.11979	57.0189	6.25222	2.64437	0.113985	1	Intergenic	-8439	ENSRNOT00000045639	Stfa2l1
Chr11_67434647	11	67434647	2	6	3	1.58496	0.79786	1	Intergenic	5757	ENSRNOT00000039860	LOC100362978
Chr11_67447318	11	67447318	2.26292	22.9792	10.1547	3.34407	0.245578	1	Intergenic	-4232	ENSRNOT00000042777	Stfa2l2
Chr11_67538429	11	67538429	35.0753	84.8462	2.41897	1.2744	0.307842	1	Intergenic	-4914	ENSRNOT00000083499	NA
Chr11_67547287	11	67547287	5	10	2	1	0.815045	1	intron (ENSRNOT00000049463, intron 1 of 2)	3925	ENSRNOT00000049463	Stfa3l1
Chr11_67558297	11	67558297	2	4	2	1	0.919774	1	intron (ENSRNOT00000039075, intron 1 of 2)	2638	ENSRNOT00000039075	Csta
Chr11_67573182	11	67573182	28.4993	9.64935	0.338582	-1.56242	0.453152	1	Intergenic	-6038	ENSRNOT00000090043	NA
Chr11_67599477	11	67599477	30.5494	1.76763	0.0578613	-4.11126	0.11698	1	intron (ENSRNOT00000042208, intron 4 of 4)	15041	ENSRNOT00000038162	NA
Chr11_68005255	11	68005255	64.9785	7.01771	0.108	-3.21089	0.0492831	1	Intergenic	-53214	ENSRNOT00000080344	NA
Chr11_68118106	11	68118106	10	3	0.3	-1.73697	0.691445	1	intron (ENSRNOT00000046888, intron 5 of 16)	12736	ENSRNOT00000046888	Parp14
Chr11_68329212	11	68329212	2	24	12	3.58496	0.28377	1	intron (ENSRNOT00000030074, intron 3 of 24)	20027	ENSRNOT00000030074	Sema5b
Chr11_68598840	11	68598840	29.6393	97.3707	3.28519	1.71598	0.148378	1	TTS (ENSRNOT00000088128)	935	ENSRNOT00000088128	NA
Chr11_69239486	11	69239486	3	8	2.66667	1.41504	0.776477	1	Intergenic	-16327	ENSRNOT00000067060	Mylk
Chr11_69377081	11	69377081	4	26	6.5	2.70044	0.370057	1	Intergenic	-21226	ENSRNOT00000002975	Ropn1
Chr11_70085649	11	70085649	63.8385	181.583	2.84441	1.50813	0.0863312	1	intron (ENSRNOT00000076955, intron 10 of 14)	29024	ENSRNOT00000002447	AC133403.1
Chr11_70208193	11	70208193	8	4	0.5	-1	0.842041	1	promoter-TSS (ENSRNOT00000002444)	-831	ENSRNOT00000002444	Muc13
Chr11_70581585	11	70581585	8	44	5.5	2.45943	0.336241	1	intron (ENSRNOT00000086955, intron 1 of 7)	3469	ENSRNOT00000086955	Zfp148
Chr11_70689323	11	70689323	2	10	5	2.32193	0.613824	1	TTS (ENSRNOT00000037432)	1822	ENSRNOT00000037432	AC110981.1
Chr11_70965042	11	70965042	44.459	15.7898	0.355155	-1.49348	0.368987	1	Intergenic	-2182	ENSRNOT00000087633	Iqcg
Chr11_71110858	11	71110858	70.1505	7.07051	0.100791	-3.31057	0.0424834	1	Intergenic	-2673	ENSRNOT00000073865	Lrch3
Chr11_71129427	11	71129427	58	12	0.206897	-2.27302	0.340902	1	intron (ENSRNOT00000042240, intron 1 of 4)	-1127	ENSRNOT00000080568	Fyttd1
Chr11_71136724	11	71136724	28.4993	14.0354	0.492482	-1.02186	0.606145	1	promoter-TSS (ENSRNOT00000042240)	-50	ENSRNOT00000042240	Fyttd1
Chr11_71149939	11	71149939	41.9193	90.0302	2.14771	1.1028	0.345153	1	Intergenic	-1194	ENSRNOT00000082435	Rubcn
Chr11_71270085	11	71270085	11	31	2.81818	1.49476	0.569936	1	exon (ENSRNOT00000002421, exon 2 of 42)	14855	ENSRNOT00000002421	AABR07034428.1
Chr11_71356012	11	71356012	12.5397	34.2113	2.72824	1.44797	0.446591	1	intron (ENSRNOT00000085568, intron 9 of 13)	12429	ENSRNOT00000085568	Tnk2
Chr11_71371887	11	71371887	2	35	17.5	4.12928	0.180061	1	intron (ENSRNOT00000002411, intron 1 of 14)	-3430	ENSRNOT00000084768	Tnk2
Chr11_71412036	11	71412036	5	2	0.4	-1.32193	0.85456	1	intron (ENSRNOT00000002407, intron 4 of 18)	7188	ENSRNOT00000002407	Tfrc
Chr11_71482410	11	71482410	46	4	0.0869565	-3.52356	0.195837	1	Intergenic	13075	ENSRNOT00000074835	NA
Chr11_71557698	11	71557698	29	7	0.241379	-2.05063	0.45981	1	intron (ENSRNOT00000002403, intron 5 of 8)	24619	ENSRNOT00000002405	Slc51a
Chr11_71608755	11	71608755	257.18	107.683	0.418707	-1.25599	0.0945859	1	intron (ENSRNOT00000002396, intron 3 of 4)	-7092	ENSRNOT00000002397	Tctex1d2
Chr11_71739385	11	71739385	68.3984	31.5797	0.461702	-1.11497	0.391558	1	exon (ENSRNOT00000002395, exon 2 of 6)	4037	ENSRNOT00000002395	Rnf168
Chr11_71797589	11	71797589	13.5954	5.2959	0.389535	-1.36018	0.653612	1	intron (ENSRNOT00000087489, intron 3 of 4)	1306	ENSRNOT00000087489	Fbxo45
Chr11_71811623	11	71811623	21.4977	151.132	7.03015	2.81355	0.0130987	0.518938	Intergenic	12040	ENSRNOT00000086324	NA
Chr11_71964836	11	71964836	4.55989	23.6848	5.19415	2.37689	0.349826	1	intron (ENSRNOT00000049862, intron 1 of 14)	5607	ENSRNOT00000049862	Pak2
Chr11_71974050	11	71974050	2	7	3.5	1.80735	0.746767	1	intron (ENSRNOT00000049862, intron 1 of 14)	-2632	ENSRNOT00000084140	NA
Chr11_72107697	11	72107697	10	75	7.5	2.90689	0.218506	1	Intergenic	2268	ENSRNOT00000058917	AABR07034445.1
Chr11_72170325	11	72170325	29.6393	106.143	3.58115	1.84042	0.11167	1	intron (ENSRNOT00000058885, intron 27 of 28)	-12802	ENSRNOT00000002373	Meltf
Chr11_72431033	11	72431033	4	17	4.25	2.08746	0.537488	1	Intergenic	-18598	ENSRNOT00000090855	NA
Chr11_72493953	11	72493953	178.771	55.6803	0.311462	-1.68287	0.0769303	1	Intergenic	14580	ENSRNOT00000088184	NA
Chr11_72584350	11	72584350	19.3795	3.50885	0.18106	-2.46546	0.373873	1	intron (ENSRNOT00000002366, intron 5 of 6)	-9031	ENSRNOT00000054167	NA
Chr11_72608853	11	72608853	90.0579	15.7898	0.17533	-2.51186	0.0565996	1	intron (ENSRNOT00000002366, intron 1 of 6)	5324	ENSRNOT00000002366	Bdh1
Chr11_72648137	11	72648137	104.094	256.306	2.46225	1.29998	0.10666	1	Intergenic	22686	ENSRNOT00000081844	NA
Chr11_72707186	11	72707186	31	6	0.193548	-2.36923	0.39427	1	intron (ENSRNOT00000073330, intron 1 of 4)	2056	ENSRNOT00000073330	Apod
Chr11_73000301	11	73000301	3.39886	10.5918	3.11628	1.63982	0.658012	1	Intergenic	-15087	ENSRNOT00000090978	Gp5
Chr11_73050085	11	73050085	7	58	8.28571	3.05063	0.223092	1	Intergenic	28021	ENSRNOT00000002361	Ppp1r2
Chr11_73246033	11	73246033	12	3	0.25	-2	0.618781	1	intron (ENSRNOT00000002356, intron 2 of 3)	47510	ENSRNOT00000002356	Xxylt1
Chr11_73688893	11	73688893	41.9193	85.617	2.04243	1.03028	0.385022	1	Intergenic	-4922	ENSRNOT00000081081	Lsg1
Chr11_73943422	11	73943422	90.5168	240.397	2.65583	1.40916	0.0906433	1	intron (ENSRNOT00000002350, intron 2 of 4)	6671	ENSRNOT00000002350	Atp13a3
Chr11_74029821	11	74029821	22.6292	7.95433	0.351507	-1.50837	0.527799	1	Intergenic	14837	ENSRNOT00000040884	NEWGENE_2724
Chr11_75073431	11	75073431	28	2	0.0714286	-3.80735	0.237442	1	intron (ENSRNOT00000035049, intron 16 of 29)	71473	ENSRNOT00000002329	Hrasls
Chr11_756369	11	756369	4	23	5.75	2.52356	0.415958	1	intron (ENSRNOT00000040065, intron 2 of 16)	12276	ENSRNOT00000090197	Epha3
Chr11_76049236	11	76049236	1	13	13	3.70044	0.417165	1	intron (ENSRNOT00000002650, intron 3 of 4)	84192	ENSRNOT00000091343	NA
Chr11_76302713	11	76302713	14	1	0.0714286	-3.80735	0.389676	1	Intergenic	155507	ENSRNOT00000071586	Fgf12
Chr11_7676913	11	7676913	4	16	4	2	0.562516	1	Intergenic	-93825	ENSRNOT00000081657	NA
Chr11_76817661	11	76817661	9.05168	23.863	2.6363	1.39852	0.54884	1	Intergenic	-4711	ENSRNOT00000080870	NA
Chr11_76855813	11	76855813	63.8385	162.284	2.54211	1.34603	0.137903	1	intron (ENSRNOT00000049841, intron 4 of 4)	22051	ENSRNOT00000042650	Uts2b
Chr11_77397326	11	77397326	4	35	8.75	3.12928	0.270576	1	Intergenic	158227	ENSRNOT00000058701	Gmnc
Chr11_78662591	11	78662591	28	6	0.214286	-2.22239	0.433531	1	Intergenic	199126	ENSRNOT00000002634	Tprg1
Chr11_78960493	11	78960493	1	12	12	3.58496	0.447035	1	Intergenic	20349	ENSRNOT00000073785	NA
Chr11_79117246	11	79117246	1	6	6	2.58496	0.694233	1	Intergenic	-16577	ENSRNOT00000087988	NA
Chr11_79231343	11	79231343	6	2	0.333333	-1.58496	0.79786	1	intron (ENSRNOT00000044279, intron 9 of 11)	85801	ENSRNOT00000082913	NA
Chr11_79603115	11	79603115	120	12	0.1	-3.32193	0.123614	1	intron (ENSRNOT00000044279, intron 3 of 11)	55415	ENSRNOT00000074617	LOC100365839
Chr11_79729919	11	79729919	7	28	4	2	0.474132	1	Intergenic	-26182	ENSRNOT00000044279	Lpp
Chr11_80318270	11	80318270	84.8595	39.7716	0.468676	-1.09334	0.370179	1	promoter-TSS (ENSRNOT00000036777)	-908	ENSRNOT00000036777	Rtp2
Chr11_80442137	11	80442137	10	2	0.2	-2.32193	0.613824	1	Intergenic	83925	ENSRNOT00000002519	Sst
Chr11_80663243	11	80663243	14.709	33.5849	2.2833	1.19112	0.533198	1	Intergenic	-12440	ENSRNOT00000043660	Rtp4
Chr11_80714468	11	80714468	5	70	14	3.80735	0.133636	1	Intergenic	-22109	ENSRNOT00000047678	Masp1
Chr11_81340214	11	81340214	41.039	133.336	3.24901	1.7	0.0984802	1	intron (ENSRNOT00000002492, intron 1 of 2)	4275	ENSRNOT00000002492	Adipoq
Chr11_81375189	11	81375189	75.9078	207.423	2.73256	1.45025	0.0841944	1	TTS (ENSRNOT00000077510)	197	ENSRNOT00000077510	NA
Chr11_81377823	11	81377823	2.26591	48.5457	21.4244	4.42118	0.0409165	1	promoter-TSS (ENSRNOT00000077490)	642	ENSRNOT00000090592	NA
Chr11_81464075	11	81464075	33	12	0.363636	-1.45943	0.572056	1	Intergenic	-19453	ENSRNOT00000084867	Kng1
Chr11_81646616	11	81646616	18	8	0.444444	-1.16993	0.707122	1	Intergenic	-6663	ENSRNOT00000081864	Hrg
Chr11_81653391	11	81653391	83.728	201.51	2.40672	1.26707	0.148445	1	intron (ENSRNOT00000048739, intron 4 of 7)	7005	ENSRNOT00000048739	Fetub
Chr11_81714293	11	81714293	42	7	0.166667	-2.58496	0.321359	1	intron (ENSRNOT00000058422, intron 5 of 9)	3229	ENSRNOT00000058422	Ahsg
Chr11_81761075	11	81761075	30.5897	66.1987	2.16408	1.11376	0.408541	1	intron (ENSRNOT00000088503, intron 1 of 7)	3091	ENSRNOT00000088503	Tbccd1
Chr11_81941077	11	81941077	2	7	3.5	1.80735	0.746767	1	Intergenic	4900	ENSRNOT00000083950	NA
Chr11_82026167	11	82026167	40	9	0.225	-2.152	0.401333	1	intron (ENSRNOT00000002452, intron 3 of 24)	10723	ENSRNOT00000087545	NA
Chr11_82284374	11	82284374	4	26	6.5	2.70044	0.370057	1	Intergenic	82132	ENSRNOT00000041326	RGD1559972
Chr11_82371767	11	82371767	74.0983	23.6848	0.31964	-1.64548	0.214193	1	Intergenic	-2104	ENSRNOT00000002429	Tra2b
Chr11_82665960	11	82665960	61.1795	26.4795	0.432817	-1.20817	0.388864	1	Intergenic	-1329	ENSRNOT00000087105	Senp2
Chr11_82674751	11	82674751	36.2545	128.867	3.55451	1.82965	0.0883412	1	Intergenic	-5503	ENSRNOT00000075512	Liph
Chr11_82684007	11	82684007	199.4	68.8466	0.34527	-1.5342	0.0735411	1	intron (ENSRNOT00000075512, intron 1 of 21)	3753	ENSRNOT00000077119	Liph
Chr11_82787995	11	82787995	7	63	9	3.16993	0.20167	1	intron (ENSRNOT00000035945, intron 2 of 14)	-4666	ENSRNOT00000078072	Map3k13
Chr11_82797899	11	82797899	6	70	11.6667	3.54432	0.155286	1	intron (ENSRNOT00000035945, intron 2 of 14)	12116	ENSRNOT00000083539	Map3k13
Chr11_83175242	11	83175242	38	1	0.0263158	-5.24793	0.11433	1	intron (ENSRNOT00000029255, intron 34 of 42)	125168	ENSRNOT00000029255	Vps8
Chr11_83345002	11	83345002	29	5	0.172414	-2.53605	0.37721	1	Intergenic	32022	ENSRNOT00000086326	NA
Chr11_83410819	11	83410819	9.05168	48.6098	5.37025	2.42499	0.179981	1	Intergenic	-1905	ENSRNOT00000084186	NA
Chr11_83463602	11	83463602	22	3	0.136364	-2.87447	0.376329	1	Intergenic	19912	ENSRNOT00000084380	AABR07034673.1
Chr11_83677474	11	83677474	40	12	0.3	-1.73697	0.48749	1	promoter-TSS (ENSRNOT00000031780)	-521	ENSRNOT00000031780	NA
Chr11_83733800	11	83733800	21	5	0.238095	-2.07039	0.503938	1	Intergenic	-12450	ENSRNOT00000053366	NA
Chr11_83853248	11	83853248	42.179	13.1582	0.311961	-1.68056	0.333403	1	Intergenic	1652	ENSRNOT00000084209	NA
Chr11_83863716	11	83863716	33.9438	88.3814	2.60376	1.3806	0.266019	1	intron (ENSRNOT00000002394, intron 12 of 22)	3488	ENSRNOT00000002394	Chrd
Chr11_83919626	11	83919626	37.3874	135.928	3.63566	1.86222	0.0766456	1	intron (ENSRNOT00000041777, intron 10 of 30)	-3659	ENSRNOT00000089119	NA
Chr11_83935716	11	83935716	36.4791	4.38607	0.120235	-3.05607	0.149471	1	exon (ENSRNOT00000002358, exon 17 of 21)	9048	ENSRNOT00000002358	Psmd2
Chr11_83962913	11	83962913	10.2598	33.3341	3.24901	1.7	0.389346	1	intron (ENSRNOT00000044482, intron 3 of 18)	1143	ENSRNOT00000044482	Ece2
Chr11_83978964	11	83978964	13.6797	42.1062	3.07801	1.622	0.353552	1	intron (ENSRNOT00000002334, intron 2 of 2)	3596	ENSRNOT00000058131	Camk2n2
Chr11_83995405	11	83995405	4	70	17.5	4.12928	0.111648	1	exon (ENSRNOT00000037612, exon 19 of 23)	-2692	ENSRNOT00000063288	NA
Chr11_84046900	11	84046900	24.925	103.27	4.14323	2.05076	0.0906758	1	intron (ENSRNOT00000088821, intron 1 of 10)	598	ENSRNOT00000088821	Ap2m1
Chr11_84057613	11	84057613	18.1034	51.2612	2.83159	1.50161	0.350283	1	intron (ENSRNOT00000002323, intron 13 of 14)	-10066	ENSRNOT00000058092	Ap2m1
Chr11_84067988	11	84067988	36.4791	84.2125	2.30851	1.20696	0.315186	1	intron (ENSRNOT00000002323, intron 1 of 14)	315	ENSRNOT00000002323	Dvl3
Chr11_84082668	11	84082668	110.883	31.8173	0.286945	-1.80116	0.123056	1	exon (ENSRNOT00000002321, exon 13 of 16)	7592	ENSRNOT00000002321	Eif2b5
Chr11_84097652	11	84097652	75	5	0.0666667	-3.90689	0.121298	1	Intergenic	3131	ENSRNOT00000046642	Rps15al2
Chr11_84399311	11	84399311	14.709	842.275	57.2626	5.83952	3.77356e-14	6.6069e-12	promoter-TSS (ENSRNOT00000048306)	-107	ENSRNOT00000091595	Abcc5
Chr11_84414084	11	84414084	946.016	28.2448	0.0298566	-5.06581	1.34694e-15	3.33632e-13	intron (ENSRNOT00000091595, intron 1 of 28)	14666	ENSRNOT00000048306	Abcc5
Chr11_84512979	11	84512979	58.8359	7.95433	0.135195	-2.88689	0.0903272	1	intron (ENSRNOT00000066953, intron 6 of 7)	-4390	ENSRNOT00000030837	Parl
Chr11_84583171	11	84583171	25	7	0.28	-1.8365	0.521416	1	intron (ENSRNOT00000064212, intron 1 of 29)	372	ENSRNOT00000064212	Yeats2
Chr11_84656422	11	84656422	6	36	6	2.58496	0.339959	1	Intergenic	-22917	ENSRNOT00000052120	Klhl24
Chr11_84783207	11	84783207	6	19	3.16667	1.66297	0.595026	1	intron (ENSRNOT00000002617, intron 6 of 6)	37302	ENSRNOT00000002617	Klhl6
Chr11_84918927	11	84918927	14	2	0.142857	-2.80735	0.480958	1	TTS (ENSRNOT00000071848)	12234	ENSRNOT00000071848	B3gnt5
Chr11_85142330	11	85142330	15.8613	46.7804	2.94934	1.56039	0.348313	1	Intergenic	-12851	ENSRNOT00000091872	NA
Chr11_85187554	11	85187554	32	4	0.125	-3	0.298703	1	Intergenic	-1724	ENSRNOT00000046865	NA
Chr11_85259458	11	85259458	32.8123	110.477	3.36693	1.75143	0.134871	1	Intergenic	-4079	ENSRNOT00000046465	AABR07034729.1
Chr11_85339384	11	85339384	65	24	0.369231	-1.43741	0.519375	1	intron (ENSRNOT00000046465, intron 1 of 1)	-25355	ENSRNOT00000057990	Olr1569
Chr11_85504307	11	85504307	100.318	46.4923	0.463451	-1.10951	0.309797	1	Intergenic	-3994	ENSRNOT00000038646	AABR07034730.3
Chr11_85877424	11	85877424	3.41992	10.5266	3.07801	1.622	0.668757	1	intron (ENSRNOT00000071462, intron 6 of 23)	18190	ENSRNOT00000071462	LOC100911837
Chr11_86032978	11	86032978	6.79772	45.0151	6.62209	2.72729	0.151514	1	Intergenic	40281	ENSRNOT00000084433	AABR07034736.1
Chr11_86145880	11	86145880	4.52584	0.883814	0.195282	-2.35637	0.724854	1	Intergenic	-33739	ENSRNOT00000085129	NA
Chr11_86272473	11	86272473	27.155	60.9832	2.24574	1.16719	0.415014	1	intron (ENSRNOT00000075164, intron 1 of 24)	3958	ENSRNOT00000075164	Hira
Chr11_86288768	11	86288768	45.5989	13.1582	0.288564	-1.79304	0.289297	1	Intergenic	12151	ENSRNOT00000071159	Mrpl40
Chr11_86348917	11	86348917	5	15	3	1.58496	0.646007	1	intron (ENSRNOT00000072027, intron 15 of 18)	8802	ENSRNOT00000071806	Cldn5
Chr11_86429747	11	86429747	77	8	0.103896	-3.26679	0.1742	1	Intergenic	-8425	ENSRNOT00000074909	NA
Chr11_86495149	11	86495149	70.1505	1.76763	0.0251977	-5.31057	0.00644874	0.291677	Intergenic	10858	ENSRNOT00000087019	NA
Chr11_86511743	11	86511743	2.27995	19.2987	8.46454	3.08143	0.311119	1	Intergenic	-1055	ENSRNOT00000051680	Gp1bb
Chr11_86518325	11	86518325	7	1	0.142857	-2.80735	0.644963	1	exon (ENSRNOT00000041168, exon 6 of 11)	1934	ENSRNOT00000041168	Gp1bb
Chr11_86526002	11	86526002	6.78876	0.883814	0.130188	-2.94133	0.58825	1	Intergenic	5009	ENSRNOT00000040954	Gp1bb
Chr11_86672487	11	86672487	546.083	244.494	0.447723	-1.15932	0.0400482	1	exon (ENSRNOT00000002593, exon 15 of 19)	-16884	ENSRNOT00000073377	Gnb1l
Chr11_86694861	11	86694861	7	2	0.285714	-1.80735	0.746767	1	intron (ENSRNOT00000081972, intron 8 of 16)	-21121	ENSRNOT00000050269	Comt
Chr11_86739427	11	86739427	3	109	36.3333	5.18322	0.0397967	1	intron (ENSRNOT00000044635, intron 11 of 17)	21666	ENSRNOT00000091566	NA
Chr11_86782111	11	86782111	6	44	7.33333	2.87447	0.274247	1	intron (ENSRNOT00000044635, intron 2 of 17)	4510	ENSRNOT00000078553	NA
Chr11_86803103	11	86803103	105.226	45.0745	0.42836	-1.2231	0.278219	1	intron (ENSRNOT00000046594, intron 1 of 8)	5541	ENSRNOT00000046594	Tango2
Chr11_86808973	11	86808973	5	16	3.2	1.67807	0.618659	1	intron (ENSRNOT00000046594, intron 1 of 8)	-3730	ENSRNOT00000053708	NA
Chr11_86849433	11	86849433	475.84	214.484	0.450748	-1.14961	0.0513919	1	Intergenic	-3279	ENSRNOT00000002581	Dgcr8
Chr11_86863230	11	86863230	6	18	3	1.58496	0.618498	1	exon (ENSRNOT00000002581, exon 8 of 15)	5597	ENSRNOT00000063307	NA
Chr11_86898327	11	86898327	28.2865	1.76763	0.0624902	-4.00023	0.138367	1	TTS (ENSRNOT00000084343)	377	ENSRNOT00000084343	NA
Chr11_86907198	11	86907198	165.411	79.4384	0.480248	-1.05815	0.230503	1	intron (ENSRNOT00000048063, intron 1 of 10)	4075	ENSRNOT00000048063	Zdhhc8
Chr11_86912644	11	86912644	9	3	0.333333	-1.58496	0.732094	1	intron (ENSRNOT00000048063, intron 9 of 10)	7451	ENSRNOT00000063878	Ccdc188
Chr11_86923720	11	86923720	4.53181	55.6069	12.2703	3.6171	0.0535885	1	exon (ENSRNOT00000089244, exon 2 of 3)	766	ENSRNOT00000082278	NA
Chr11_86932084	11	86932084	1.13146	9.72195	8.5924	3.10306	0.508095	1	promoter-TSS (ENSRNOT00000089244)	-160	ENSRNOT00000089244	NA
Chr11_86992846	11	86992846	81.4651	25.6306	0.314621	-1.66831	0.204328	1	exon (ENSRNOT00000051037, exon 2 of 2)	13837	ENSRNOT00000072850	NA
Chr11_87098964	11	87098964	48.6528	182.95	3.76031	1.91085	0.0483228	1	Intergenic	-17013	ENSRNOT00000002574	Dgcr6
Chr11_87109172	11	87109172	14	4	0.285714	-1.80735	0.618513	1	Intergenic	9280	ENSRNOT00000077156	NA
Chr11_87180081	11	87180081	25	10	0.4	-1.32193	0.634331	1	Intergenic	-21483	ENSRNOT00000002517	Vpreb2
Chr11_87208138	11	87208138	1.13146	3.53526	3.12451	1.64363	0.852398	1	TTS (ENSRNOT00000000306)	3962	ENSRNOT00000000306	Slc25a1
Chr11_87222088	11	87222088	174.475	75.9078	0.435065	-1.2007	0.170466	1	exon (ENSRNOT00000057806, exon 2 of 2)	1469	ENSRNOT00000041975	Gsc2
Chr11_87232844	11	87232844	135.954	53.8416	0.396027	-1.33633	0.177233	1	exon (ENSRNOT00000000308, exon 10 of 10)	3602	ENSRNOT00000057806	Tssk2
Chr11_87241131	11	87241131	27.1909	57.3722	2.10998	1.07723	0.453296	1	promoter-TSS (ENSRNOT00000052200)	-297	ENSRNOT00000052200	Tssk1b
Chr11_87280103	11	87280103	9.05168	0.883814	0.0976409	-3.35637	0.483662	1	intron (ENSRNOT00000083415, intron 6 of 9)	-15080	ENSRNOT00000089423	LOC103693605
Chr11_87366581	11	87366581	42.9955	143.178	3.33007	1.73555	0.0983411	1	promoter-TSS (ENSRNOT00000040978)	-41	ENSRNOT00000040978	Aifm3
Chr11_87384440	11	87384440	80.3336	174.111	2.16735	1.11593	0.221822	1	exon (ENSRNOT00000002554, exon 3 of 21)	2540	ENSRNOT00000002554	Lztr1
Chr11_87407567	11	87407567	114.428	238.315	2.08266	1.05843	0.164451	1	Intergenic	-4199	ENSRNOT00000057751	Thap7
Chr11_87427179	11	87427179	133.688	0.882649	0.00660229	-7.24282	1.99495e-05	0.00183674	intron (ENSRNOT00000002557, intron 5 of 7)	7304	ENSRNOT00000074346	Lrrc74b
Chr11_87467358	11	87467358	14.709	1.76763	0.120173	-3.05681	0.383403	1	Intergenic	-17417	ENSRNOT00000002560	Slc7a4
Chr11_87489487	11	87489487	3.41992	18.4215	5.38652	2.42935	0.404348	1	Intergenic	-3653	ENSRNOT00000079948	AABR07034751.1
Chr11_87544957	11	87544957	15	6	0.4	-1.32193	0.697396	1	exon (ENSRNOT00000043545, exon 18 of 20)	-2845	ENSRNOT00000079319	NA
Chr11_87724807	11	87724807	27.3594	90.353	3.30245	1.72354	0.160819	1	intron (ENSRNOT00000000313, intron 1 of 10)	2456	ENSRNOT00000000313	Scarf2
Chr11_87886107	11	87886107	156.141	331.43	2.12263	1.08585	0.133904	1	intron (ENSRNOT00000091117, intron 6 of 54)	27653	ENSRNOT00000091117	Pi4ka
Chr11_87946515	11	87946515	10	45	4.5	2.16993	0.385219	1	intron (ENSRNOT00000091117, intron 30 of 54)	-21698	ENSRNOT00000031819	Serpind1
Chr11_88044411	11	88044411	63.4454	30.0101	0.473007	-1.08007	0.427315	1	Intergenic	-3422	ENSRNOT00000046159	Ube2l3
Chr11_88063568	11	88063568	13	44	3.38462	1.75899	0.473116	1	intron (ENSRNOT00000046159, intron 1 of 3)	13805	ENSRNOT00000079151	NA
Chr11_88094055	11	88094055	1	2	2	1	1	1	promoter-TSS (ENSRNOT00000078394)	-538	ENSRNOT00000078394	Ydjc
Chr11_88129373	11	88129373	1.13295	24.7142	21.814	4.44718	0.146797	1	promoter-TSS (ENSRNOT00000053664)	-54	ENSRNOT00000062155	NA
Chr11_88135591	11	88135591	6	3	0.5	-1	0.876752	1	intron (ENSRNOT00000046664, intron 3 of 6)	3630	ENSRNOT00000046664	RGD1308065
Chr11_88166364	11	88166364	74.6763	173.228	2.31971	1.21395	0.18903	1	intron (ENSRNOT00000034506, intron 13 of 19)	11085	ENSRNOT00000085475	Ypel1
Chr11_88183123	11	88183123	4	20	5	2.32193	0.471143	1	Intergenic	-2580	ENSRNOT00000002539	Ypel1
Chr11_88357014	11	88357014	6	2	0.333333	-1.58496	0.79786	1	intron (ENSRNOT00000002524, intron 6 of 18)	-13386	ENSRNOT00000002530	Ppm1f
Chr11_88376025	11	88376025	7.97981	42.9835	5.38652	2.42935	0.195865	1	promoter-TSS (ENSRNOT00000081776)	-232	ENSRNOT00000081776	Vpreb1
Chr11_88383067	11	88383067	1.13146	28.2821	24.9961	4.64363	0.118934	1	Intergenic	-5312	ENSRNOT00000029851	Igll1
Chr11_88398215	11	88398215	58.9135	143.872	2.44208	1.28811	0.182081	1	Intergenic	-5429	ENSRNOT00000090189	NA
Chr11_88418685	11	88418685	74.0983	12.281	0.165739	-2.59301	0.074083	1	Intergenic	-5730	ENSRNOT00000022328	Spag6l
Chr11_88687601	11	88687601	19	7	0.368421	-1.44057	0.640522	1	Intergenic	-11622	ENSRNOT00000084177	Fgd4
Chr11_88771710	11	88771710	2	5	2.5	1.32193	0.85456	1	intron (ENSRNOT00000078367, intron 9 of 17)	39328	ENSRNOT00000078367	Fgd4
Chr11_88819911	11	88819911	56.573	19.4439	0.343696	-1.54079	0.31328	1	Intergenic	-11047	ENSRNOT00000002482	Dnm1l
Chr11_89163666	11	89163666	8	4	0.5	-1	0.842041	1	intron (ENSRNOT00000089517, intron 3 of 15)	-21947	ENSRNOT00000071647	NA
Chr11_89551996	11	89551996	10.1831	49.4936	4.86035	2.28106	0.197026	1	Intergenic	-5278	ENSRNOT00000031401	Ube2v2
Chr12_10003197	12	10003197	129.157	37.0713	0.287026	-1.80075	0.0902525	1	Intergenic	-4417	ENSRNOT00000001265	Rpl21
Chr12_10015556	12	10015556	4.52584	23.863	5.27261	2.39852	0.350828	1	Intergenic	4098	ENSRNOT00000081526	NA
Chr12_10178540	12	10178540	2	24	12	3.58496	0.28377	1	Intergenic	-41375	ENSRNOT00000082137	NA
Chr12_10297260	12	10297260	28.4993	137.723	4.83248	2.27276	0.0344086	1	Intergenic	6280	ENSRNOT00000092621	NA
Chr12_10305626	12	10305626	9.06362	2.64795	0.292151	-1.77521	0.654714	1	exon (ENSRNOT00000092559, exon 1 of 1)	360	ENSRNOT00000092559	NA
Chr12_10317555	12	10317555	12	24	2	1	0.719542	1	intron (ENSRNOT00000071567, intron 1 of 9)	-10289	ENSRNOT00000092627	Wasf3
Chr12_10378484	12	10378484	15	2	0.133333	-2.90689	0.453138	1	intron (ENSRNOT00000092340, intron 1 of 4)	5784	ENSRNOT00000092242	NA
Chr12_10403393	12	10403393	4	2	0.5	-1	0.919774	1	Intergenic	-12122	ENSRNOT00000092340	Wasf3
Chr12_10489674	12	10489674	35	8	0.228571	-2.12928	0.421068	1	Intergenic	13380	ENSRNOT00000092518	NA
Chr12_10513782	12	10513782	50.1588	4.38607	0.0874436	-3.5155	0.0641301	1	intron (ENSRNOT00000092631, intron 5 of 5)	-7703	ENSRNOT00000061105	NA
Chr12_10558873	12	10558873	44.459	13.1582	0.295963	-1.75651	0.303375	1	intron (ENSRNOT00000092631, intron 1 of 5)	2468	ENSRNOT00000092631	NA
Chr12_10571120	12	10571120	3.39438	13.2572	3.90564	1.96556	0.567498	1	Intergenic	-3049	ENSRNOT00000092401	Rnf6
Chr12_10577149	12	10577149	52.0471	19.4439	0.373583	-1.4205	0.365443	1	promoter-TSS (ENSRNOT00000001282)	80	ENSRNOT00000001282	Rnf6
Chr12_10605128	12	10605128	28	4	0.142857	-2.80735	0.343679	1	Intergenic	17316	ENSRNOT00000092352	NA
Chr12_10614194	12	10614194	79.7981	35.0885	0.439716	-1.18536	0.331606	1	Intergenic	-22082	ENSRNOT00000001285	Cyp3a18
Chr12_10768904	12	10768904	3	1	0.333333	-1.58496	0.885204	1	Intergenic	16441	ENSRNOT00000092473	NA
Chr12_10976854	12	10976854	1.13295	2.64795	2.33721	1.22479	0.935127	1	Intergenic	-3164	ENSRNOT00000072406	AABR07035357.1
Chr12_11031349	12	11031349	2.26591	5.2959	2.33721	1.22479	0.839068	1	Intergenic	-52549	ENSRNOT00000092600	NA
Chr12_11125350	12	11125350	23.9394	64.9138	2.71158	1.43914	0.300646	1	Intergenic	19405	ENSRNOT00000084637	Zfp655
Chr12_11153691	12	11153691	6.78876	51.2612	7.5509	2.91665	0.114766	1	Intergenic	3893	ENSRNOT00000082535	Zkscan5
Chr12_11167742	12	11167742	1	13	13	3.70044	0.417165	1	intron (ENSRNOT00000090073, intron 2 of 5)	-3760	ENSRNOT00000080154	Zkscan5
Chr12_11171768	12	11171768	2.26292	45.0745	19.9187	4.31605	0.0550777	1	intron (ENSRNOT00000090073, intron 1 of 5)	4150	ENSRNOT00000079573	Zkscan5
Chr12_11184160	12	11184160	40.7325	106.058	2.60376	1.3806	0.229248	1	intron (ENSRNOT00000001302, intron 2 of 2)	4830	ENSRNOT00000001302	Zfp394
Chr12_11250812	12	11250812	11.3146	103.406	9.13919	3.19207	0.0204142	0.717618	exon (ENSRNOT00000001310, exon 6 of 6)	3635	ENSRNOT00000076383	NA
Chr12_11294921	12	11294921	9	19	2.11111	1.078	0.72263	1	promoter-TSS (ENSRNOT00000001319)	-862	ENSRNOT00000001319	Arpc1a
Chr12_11303914	12	11303914	2	21	10.5	3.39232	0.328188	1	Intergenic	-1242	ENSRNOT00000051114	NA
Chr12_11344232	12	11344232	355.747	176.53	0.496223	-1.01094	0.117218	1	Intergenic	-2302	ENSRNOT00000076139	NA
Chr12_11353389	12	11353389	12.4625	52.959	4.24947	2.08728	0.207221	1	intron (ENSRNOT00000075986, intron 2 of 9)	5745	ENSRNOT00000075986	Kpna7
Chr12_11372331	12	11372331	22.7995	2.63164	0.115426	-3.11497	0.250857	1	intron (ENSRNOT00000075986, intron 6 of 9)	-7719	ENSRNOT00000091384	AABR07035368.1
Chr12_11539681	12	11539681	5	19	3.8	1.926	0.545836	1	intron (ENSRNOT00000030545, intron 71 of 71)	65747	ENSRNOT00000091346	NA
Chr12_11623508	12	11623508	4	21	5.25	2.39232	0.451564	1	intron (ENSRNOT00000030545, intron 3 of 71)	-1330	ENSRNOT00000082479	NA
Chr12_11778044	12	11778044	301.365	112.979	0.374891	-1.41546	0.0482805	1	intron (ENSRNOT00000076827, intron 3 of 4)	2035	ENSRNOT00000076796	Zfp498
Chr12_11967212	12	11967212	156.141	64.5184	0.413205	-1.27507	0.186292	1	Intergenic	49428	ENSRNOT00000092271	NA
Chr12_12093516	12	12093516	12.4461	34.4687	2.76945	1.4696	0.448039	1	Intergenic	-6871	ENSRNOT00000092669	NA
Chr12_12188874	12	12188874	33	1	0.030303	-5.04439	0.139737	1	exon (ENSRNOT00000038958, exon 1 of 1)	347	ENSRNOT00000038958	NA
Chr12_12270744	12	12270744	2	20	10	3.32193	0.34514	1	intron (ENSRNOT00000060843, intron 3 of 13)	6124	ENSRNOT00000092440	NA
Chr12_12323507	12	12323507	30	3	0.1	-3.32193	0.271572	1	intron (ENSRNOT00000092432, intron 2 of 2)	2648	ENSRNOT00000092687	NA
Chr12_12328996	12	12328996	20.3932	8.82649	0.432817	-1.20817	0.616599	1	intron (ENSRNOT00000092576, intron 2 of 3)	1462	ENSRNOT00000092487	NA
Chr12_12354868	12	12354868	1	2	2	1	1	1	Intergenic	-19923	ENSRNOT00000001347	Tecpr1
Chr12_12395891	12	12395891	159.746	33.5407	0.209962	-2.2518	0.0258939	1	promoter-TSS (ENSRNOT00000092724)	-797	ENSRNOT00000092724	NA
Chr12_12397790	12	12397790	8	17	2.125	1.08746	0.732667	1	promoter-TSS (ENSRNOT00000092700)	-401	ENSRNOT00000092700	NA
Chr12_12401350	12	12401350	4	2	0.5	-1	0.919774	1	exon (ENSRNOT00000001347, exon 23 of 25)	1516	ENSRNOT00000092331	NA
Chr12_12405084	12	12405084	16	1	0.0625	-4	0.340303	1	exon (ENSRNOT00000037251, exon 2 of 2)	2478	ENSRNOT00000037251	Bhlha15
Chr12_12543493	12	12543493	9.05168	58.3317	6.4443	2.68802	0.114317	1	intron (ENSRNOT00000092637, intron 1 of 13)	2493	ENSRNOT00000092637	NA
Chr12_12617101	12	12617101	7.92022	21.2115	2.67815	1.42124	0.568046	1	Intergenic	-7623	ENSRNOT00000092601	Ocm2
Chr12_12629869	12	12629869	37.3874	164.173	4.39112	2.13459	0.0317587	1	intron (ENSRNOT00000092601, intron 2 of 4)	1317	ENSRNOT00000043439	Ocm2
Chr12_12640934	12	12640934	5.66476	65.316	11.5302	3.52735	0.0405041	1	intron (ENSRNOT00000092587, intron 3 of 13)	1031	ENSRNOT00000092392	NA
Chr12_12645177	12	12645177	36.2067	10.6058	0.292923	-1.77141	0.357474	1	intron (ENSRNOT00000092587, intron 6 of 13)	-1368	ENSRNOT00000092304	Ccz1b
Chr12_12650186	12	12650186	5	21	4.2	2.07039	0.503938	1	intron (ENSRNOT00000092587, intron 8 of 13)	324	ENSRNOT00000092402	Ccz1b
Chr12_12652319	12	12652319	15.8613	103.27	6.5108	2.70283	0.0362175	1	TTS (ENSRNOT00000092544)	825	ENSRNOT00000092544	NA
Chr12_12671651	12	12671651	670.956	264.26	0.393857	-1.34426	0.022184	0.763836	intron (ENSRNOT00000034483, intron 17 of 19)	11589	ENSRNOT00000092412	NA
Chr12_12735373	12	12735373	76.9393	28.2821	0.367589	-1.44383	0.273298	1	intron (ENSRNOT00000078603, intron 2 of 14)	3248	ENSRNOT00000078603	Pms2
Chr12_12746457	12	12746457	42.9955	93.6843	2.17893	1.12362	0.340678	1	exon (ENSRNOT00000092233, exon 3 of 4)	3910	ENSRNOT00000092656	NA
Chr12_12755421	12	12755421	2.26591	36.1886	15.9709	3.99738	0.0948683	1	intron (ENSRNOT00000001392, intron 11 of 14)	-1032	ENSRNOT00000001382	Ankrd61
Chr12_12756513	12	12756513	2	8	4	2	0.69917	1	promoter-TSS (ENSRNOT00000092462)	49	ENSRNOT00000092462	Ankrd61
Chr12_12760412	12	12760412	376.14	187.122	0.497478	-1.00729	0.110897	1	TTS (ENSRNOT00000092462)	-3194	ENSRNOT00000092482	NA
Chr12_12950509	12	12950509	4	38	9.5	3.24793	0.24633	1	Intergenic	-5316	ENSRNOT00000082529	Cyth3
Chr12_12995680	12	12995680	30	3	0.1	-3.32193	0.271572	1	Intergenic	15244	ENSRNOT00000080545	NA
Chr12_13022888	12	13022888	126.537	276.322	2.18373	1.12679	0.116734	1	Intergenic	7425	ENSRNOT00000092549	NA
Chr12_13086835	12	13086835	121.226	57.3722	0.473267	-1.07927	0.286993	1	Intergenic	-3338	ENSRNOT00000092558	Rac1
Chr12_13092666	12	13092666	119.935	42.4231	0.353718	-1.49933	0.172025	1	intron (ENSRNOT00000092558, intron 1 of 4)	2298	ENSRNOT00000001417	Rac1
Chr12_13193894	12	13193894	83.2181	35.9658	0.432187	-1.21027	0.313562	1	intron (ENSRNOT00000001438, intron 4 of 4)	16865	ENSRNOT00000001438	Kdelr2
Chr12_13216253	12	13216253	141.357	60.5277	0.428191	-1.22367	0.196377	1	Intergenic	5378	ENSRNOT00000086870	NA
Chr12_13354406	12	13354406	182.165	77.7756	0.426952	-1.22786	0.174552	1	intron (ENSRNOT00000052327, intron 2 of 4)	655	ENSRNOT00000052327	Zfp316
Chr12_13427888	12	13427888	8	4	0.5	-1	0.842041	1	promoter-TSS (ENSRNOT00000077986)	-798	ENSRNOT00000077986	Rbak
Chr12_13439749	12	13439749	13	3	0.230769	-2.11548	0.585807	1	exon (ENSRNOT00000001455, exon 4 of 4)	9679	ENSRNOT00000001455	Rbak
Chr12_13460124	12	13460124	33.0592	94.7391	2.86574	1.51891	0.197106	1	Intergenic	1915	ENSRNOT00000043110	LOC100360439
Chr12_13469128	12	13469128	31.9193	14.9126	0.467199	-1.09789	0.560031	1	intron (ENSRNOT00000090591, intron 1 of 1)	629	ENSRNOT00000090591	NA
Chr12_13497869	12	13497869	164.278	78.5558	0.478188	-1.06435	0.229458	1	Intergenic	-10561	ENSRNOT00000001458	Rnf216
Chr12_13718042	12	13718042	56.9987	155.267	2.72404	1.44575	0.122079	1	exon (ENSRNOT00000042459, exon 4 of 6)	1445	ENSRNOT00000080216	Actb
Chr12_13753231	12	13753231	2	22	11	3.45943	0.312302	1	Intergenic	18801	ENSRNOT00000001479	Fbxl18
Chr12_13801060	12	13801060	10.2598	1.75443	0.171001	-2.54793	0.52662	1	TTS (ENSRNOT00000080876)	3576	ENSRNOT00000080876	NA
Chr12_13808561	12	13808561	4.55989	0.877214	0.192376	-2.378	0.714081	1	Intergenic	-1620	ENSRNOT00000084865	Tnrc18
Chr12_13957002	12	13957002	7	16	2.28571	1.19265	0.716354	1	Intergenic	-32470	ENSRNOT00000001477	Slc29a4
Chr12_14171611	12	14171611	33.0592	9.64935	0.291881	-1.77655	0.367323	1	exon (ENSRNOT00000001469, exon 6 of 9)	4335	ENSRNOT00000001469	Ap5z1
Chr12_14376050	12	14376050	204.794	98.9872	0.48335	-1.04886	0.217459	1	Intergenic	-131733	ENSRNOT00000001466	Foxk1
Chr12_1497967	12	1497967	3	12	4	2	0.618781	1	Intergenic	6120	ENSRNOT00000074819	NA
Chr12_15099294	12	15099294	58.1386	133.336	2.29342	1.1975	0.218999	1	promoter-TSS (ENSRNOT00000077967)	-507	ENSRNOT00000089775	NA
Chr12_1512292	12	1512292	36.2067	11.4896	0.317333	-1.65593	0.384558	1	promoter-TSS (ENSRNOT00000086278)	-161	ENSRNOT00000086278	AABR07034940.2
Chr12_15126569	12	15126569	3	38	12.6667	3.66297	0.205433	1	Intergenic	10783	ENSRNOT00000082742	NA
Chr12_15726056	12	15726056	47.8789	146.495	3.05969	1.61339	0.0986878	1	intron (ENSRNOT00000092970, intron 1 of 21)	25230	ENSRNOT00000092970	NA
Chr12_15843773	12	15843773	72.9583	5.26328	0.072141	-3.79304	0.0197776	0.844782	intron (ENSRNOT00000092808, intron 2 of 2)	3854	ENSRNOT00000092808	NA
Chr12_15994541	12	15994541	32.8556	97.0914	2.95509	1.5632	0.187395	1	intron (ENSRNOT00000090318, intron 2 of 6)	2418	ENSRNOT00000039726	Amz1
Chr12_16044188	12	16044188	770.408	318.636	0.413594	-1.27371	0.0119175	0.585851	intron (ENSRNOT00000001667, intron 2 of 15)	13399	ENSRNOT00000051565	Iqce
Chr12_16116526	12	16116526	1	10	10	3.32193	0.516396	1	Intergenic	10428	ENSRNOT00000001682	Lfng
Chr12_16184056	12	16184056	12.4461	25.6306	2.05934	1.04218	0.631601	1	Intergenic	13893	ENSRNOT00000001686	Grifin
Chr12_16213786	12	16213786	21	3	0.142857	-2.80735	0.393683	1	Intergenic	-12153	ENSRNOT00000001688	Chst12
Chr12_16236641	12	16236641	100.318	224.567	2.23856	1.16257	0.135577	1	Intergenic	11007	ENSRNOT00000077316	NA
Chr12_16282081	12	16282081	41.039	178.952	4.36052	2.1245	0.0240776	0.962347	Intergenic	19371	ENSRNOT00000085248	NA
Chr12_16306058	12	16306058	74.6763	30.9335	0.414234	-1.27148	0.33269	1	intron (ENSRNOT00000060444, intron 1 of 18)	4133	ENSRNOT00000060444	Eif3b
Chr12_16362819	12	16362819	2	6	3	1.58496	0.79786	1	intron (ENSRNOT00000001696, intron 1 of 10)	21896	ENSRNOT00000001696	Snx8
Chr12_16487209	12	16487209	151.616	32.4569	0.214072	-2.22383	0.0286919	1	intron (ENSRNOT00000001709, intron 10 of 17)	77125	ENSRNOT00000001709	Mad1l1
Chr12_16567156	12	16567156	10	57	5.7	2.51096	0.301181	1	intron (ENSRNOT00000001709, intron 11 of 17)	-92473	ENSRNOT00000063089	NA
Chr12_16768047	12	16768047	2	10	5	2.32193	0.613824	1	intron (ENSRNOT00000033551, intron 1 of 1)	-45485	ENSRNOT00000073482	NA
Chr12_16856491	12	16856491	3.39438	22.0954	6.50939	2.70252	0.325883	1	Intergenic	-42535	ENSRNOT00000001716	Psmg3
Chr12_16910804	12	16910804	18	1	0.0555556	-4.16993	0.299192	1	Intergenic	-1446	ENSRNOT00000085936	Tmem184a
Chr12_16920541	12	16920541	177.639	47.726	0.268668	-1.8961	0.0512682	1	intron (ENSRNOT00000085936, intron 8 of 8)	7228	ENSRNOT00000001718	Tmem184a
Chr12_16924710	12	16924710	3	12	4	2	0.618781	1	exon (ENSRNOT00000001720, exon 3 of 3)	9997	ENSRNOT00000001720	Mafk
Chr12_17167783	12	17167783	2.26292	7.07051	3.12451	1.64363	0.743127	1	Intergenic	18897	ENSRNOT00000001730	Uncx
Chr12_17230069	12	17230069	44.459	140.354	3.15694	1.65853	0.0975083	1	intron (ENSRNOT00000043992, intron 4 of 4)	18757	ENSRNOT00000043992	LOC498152
Chr12_17261412	12	17261412	6.83984	34.2113	5.00177	2.32244	0.263308	1	TTS (ENSRNOT00000083814)	7620	ENSRNOT00000083814	Zfand2a
Chr12_17303623	12	17303623	32	14	0.4375	-1.19265	0.642917	1	intron (ENSRNOT00000001734, intron 2 of 4)	7490	ENSRNOT00000001732	Gper1
Chr12_17329379	12	17329379	77	7	0.0909091	-3.45943	0.155299	1	intron (ENSRNOT00000001734, intron 2 of 4)	-6770	ENSRNOT00000033038	LOC102546864
Chr12_17368345	12	17368345	328.556	148.285	0.451323	-1.14777	0.0888045	1	promoter-TSS (ENSRNOT00000053602)	-658	ENSRNOT00000053602	NA
Chr12_17381752	12	17381752	33.9438	76.008	2.23923	1.163	0.369634	1	Intergenic	6128	ENSRNOT00000091003	Cyp2w1
Chr12_17393590	12	17393590	33.0592	10.5266	0.318415	-1.65102	0.396488	1	Intergenic	-2035	ENSRNOT00000072509	Cox19
Chr12_17506396	12	17506396	17	7	0.411765	-1.28011	0.689647	1	exon (ENSRNOT00000089418, exon 8 of 22)	13559	ENSRNOT00000089418	Sun1
Chr12_17523455	12	17523455	52	4	0.0769231	-3.70044	0.167554	1	promoter-TSS (ENSRNOT00000047287)	-920	ENSRNOT00000047287	Sun1
Chr12_1756853	12	1756853	2006.46	255.968	0.127572	-2.97061	6.22896e-14	1.3286e-11	intron (ENSRNOT00000067448, intron 4 of 23)	59562	ENSRNOT00000041155	Insr
Chr12_17589387	12	17589387	1	8	8	3	0.5996	1	Intergenic	-4920	ENSRNOT00000035545	Dnaaf5
Chr12_17677205	12	17677205	10.2598	58.7733	5.72853	2.51816	0.122053	1	intron (ENSRNOT00000031896, intron 5 of 10)	-43396	ENSRNOT00000080542	NA
Chr12_17727574	12	17727574	20.3932	69.7293	3.41925	1.77368	0.208234	1	intron (ENSRNOT00000080542, intron 1 of 1)	-6560	ENSRNOT00000042117	Pdgfa
Chr12_17927915	12	17927915	9	4	0.444444	-1.16993	0.798002	1	intron (ENSRNOT00000001783, intron 5 of 9)	-23660	ENSRNOT00000060192	LOC680273
Chr12_18102383	12	18102383	55.8587	9.64935	0.172746	-2.53328	0.124563	1	Intergenic	18094	ENSRNOT00000080364	RGD1566386
Chr12_18151816	12	18151816	15.9596	3.50885	0.219858	-2.18536	0.467324	1	promoter-TSS (ENSRNOT00000079221)	-844	ENSRNOT00000079221	Zfp68
Chr12_18177484	12	18177484	54.7187	252.637	4.61702	2.20696	0.00730446	0.404524	Intergenic	24824	ENSRNOT00000001784	Zfp68
Chr12_18258381	12	18258381	11.3997	5.26328	0.461702	-1.11497	0.743697	1	Intergenic	-3716	ENSRNOT00000089017	NA
Chr12_18277841	12	18277841	3.39438	36.2364	10.6754	3.41622	0.136653	1	intron (ENSRNOT00000060155, intron 3 of 3)	-3325	ENSRNOT00000078075	LOC100361826
Chr12_18281810	12	18281810	48.717	17.653	0.362358	-1.46451	0.360462	1	TTS (ENSRNOT00000082200)	4617	ENSRNOT00000082200	MGC112692
Chr12_1829025	12	1829025	279.839	1694.69	6.05593	2.59835	3.2442e-10	4.66496e-08	Intergenic	-12610	ENSRNOT00000067448	Insr
Chr12_18291227	12	18291227	46.7389	18.4215	0.394136	-1.34323	0.400655	1	TTS (ENSRNOT00000032844)	-4800	ENSRNOT00000060155	MGC112692
Chr12_18330170	12	18330170	1.13295	2.64795	2.33721	1.22479	0.935127	1	Intergenic	-27128	ENSRNOT00000032844	LOC288521
Chr12_18516331	12	18516331	64.9785	30.7025	0.472502	-1.08161	0.415514	1	promoter-TSS (ENSRNOT00000029485)	-616	ENSRNOT00000029485	Dhrsx
Chr12_18530488	12	18530488	1.13295	6.17855	5.45349	2.44718	0.657741	1	exon (ENSRNOT00000037829, exon 2 of 5)	237	ENSRNOT00000078999	Akap17a
Chr12_18534529	12	18534529	33.9438	12.3734	0.364526	-1.45591	0.44987	1	TTS (ENSRNOT00000001792)	2538	ENSRNOT00000036606	Asmtl
Chr12_18536837	12	18536837	1.13146	11.4896	10.1547	3.34407	0.441706	1	intron (ENSRNOT00000001792, intron 10 of 11)	3330	ENSRNOT00000001792	Il3ra
Chr12_1873663	12	1873663	96.1741	33.5849	0.34921	-1.51783	0.208411	1	Intergenic	-15669	ENSRNOT00000066281	Arhgef18
Chr12_18862271	12	18862271	5.6573	63.6346	11.2482	3.49163	0.0475956	1	Intergenic	-69207	ENSRNOT00000077087	Spry3
Chr12_18936564	12	18936564	31	15	0.483871	-1.04731	0.685003	1	promoter-TSS (ENSRNOT00000081587)	-31	ENSRNOT00000081587	Spry3
Chr12_19096946	12	19096946	100.318	223.689	2.22981	1.15692	0.137855	1	intron (ENSRNOT00000073099, intron 10 of 14)	17454	ENSRNOT00000073099	Cyp3a9
Chr12_19161378	12	19161378	9	22	2.44444	1.28951	0.656212	1	Intergenic	-1476	ENSRNOT00000045401	Rpl31l4
Chr12_19180439	12	19180439	2	6	3	1.58496	0.79786	1	Intergenic	-13423	ENSRNOT00000001797	Gjc3
Chr12_19198887	12	19198887	13.5775	58.3317	4.2962	2.10306	0.190907	1	intron (ENSRNOT00000001801, intron 2 of 3)	2275	ENSRNOT00000001801	Azgp1
Chr12_19240498	12	19240498	153.879	76.008	0.493948	-1.01757	0.28198	1	intron (ENSRNOT00000045379, intron 3 of 5)	9405	ENSRNOT00000045379	Zkscan1
Chr12_19249907	12	19249907	1.13146	18.5601	16.4037	4.03595	0.250472	1	Intergenic	4621	ENSRNOT00000089349	AABR07035541.3
Chr12_19269298	12	19269298	13.6797	34.2113	2.50089	1.32244	0.481713	1	intron (ENSRNOT00000001810, intron 2 of 3)	6320	ENSRNOT00000001810	Zscan21
Chr12_19287978	12	19287978	3.39438	28.2821	8.33202	3.05867	0.225216	1	TTS (ENSRNOT00000001815)	6911	ENSRNOT00000001815	Zfp113
Chr12_19306845	12	19306845	28.3238	72.3772	2.55535	1.35352	0.307344	1	TTS (ENSRNOT00000053663)	579	ENSRNOT00000053654	NA
Chr12_19310507	12	19310507	45.3181	153.581	3.38895	1.76084	0.0741453	1	exon (ENSRNOT00000001825, exon 6 of 14)	-2673	ENSRNOT00000053663	NA
Chr12_19311517	12	19311517	49.8499	13.2397	0.265592	-1.91272	0.24797	1	exon (ENSRNOT00000001825, exon 3 of 14)	2500	ENSRNOT00000001825	Mcm7
Chr12_19315853	12	19315853	118.96	57.3722	0.482281	-1.05205	0.301972	1	intron (ENSRNOT00000001827, intron 4 of 14)	1601	ENSRNOT00000001827	Ap4m1
Chr12_19331019	12	19331019	4.53181	33.5407	7.40116	2.88775	0.194125	1	intron (ENSRNOT00000033288, intron 1 of 5)	2061	ENSRNOT00000033288	Cnpy4
Chr12_19348740	12	19348740	1	22	22	4.45943	0.237591	1	Intergenic	12898	ENSRNOT00000001831	Mblac1
Chr12_19452404	12	19452404	70.2431	161.525	2.29951	1.20133	0.186324	1	Intergenic	-11902	ENSRNOT00000060048	Nxpe5
Chr12_19536379	12	19536379	6	43	7.16667	2.8413	0.281344	1	Intergenic	23278	ENSRNOT00000030161	RGD1562319
Chr12_19577253	12	19577253	23.9394	110.529	4.61702	2.20696	0.0610925	1	TTS (ENSRNOT00000060020)	3343	ENSRNOT00000029279	Lamtor4
Chr12_19578438	12	19578438	5.6573	1.76763	0.312451	-1.6783	0.764559	1	exon (ENSRNOT00000060020, exon 9 of 9)	3748	ENSRNOT00000060020	RGD1305455
Chr12_19583407	12	19583407	177.874	58.2549	0.327507	-1.6104	0.0756568	1	exon (ENSRNOT00000001855, exon 4 of 4)	-1198	ENSRNOT00000085853	RGD1305455
Chr12_19591013	12	19591013	128.986	51.2612	0.397416	-1.33128	0.203894	1	intron (ENSRNOT00000001855, intron 1 of 3)	988	ENSRNOT00000001855	Gal3st4
Chr12_19596545	12	19596545	16.9943	48.5457	2.85659	1.51429	0.352021	1	intron (ENSRNOT00000001849, intron 4 of 9)	2830	ENSRNOT00000001849	Gpc2
Chr12_19613749	12	19613749	58.8359	29.1659	0.495715	-1.01242	0.477002	1	intron (ENSRNOT00000092039, intron 8 of 33)	13788	ENSRNOT00000042006	Stag3
Chr12_19641235	12	19641235	41.864	115.78	2.76561	1.4676	0.188657	1	Intergenic	-13111	ENSRNOT00000075685	NA
Chr12_19671393	12	19671393	2	7	3.5	1.80735	0.746767	1	Intergenic	-9320	ENSRNOT00000081310	AABR07035561.2
Chr12_19779054	12	19779054	20	1	0.05	-4.32193	0.265811	1	promoter-TSS (ENSRNOT00000037646)	-24	ENSRNOT00000037646	Vom2r62
Chr12_19944644	12	19944644	61.0988	10.6058	0.173584	-2.5263	0.119138	1	intron (ENSRNOT00000048430, intron 6 of 9)	28523	ENSRNOT00000042215	Vom2r62
Chr12_20026748	12	20026748	2.27995	7.01771	3.07801	1.622	0.743322	1	intron (ENSRNOT00000048430, intron 2 of 9)	1350	ENSRNOT00000048430	Vom2r62
Chr12_2025579	12	2025579	13.6797	32.4569	2.37264	1.24649	0.515192	1	intron (ENSRNOT00000049512, intron 2 of 8)	9520	ENSRNOT00000049512	RGD1563425
Chr12_20418644	12	20418644	52.1158	6.17855	0.118554	-3.07638	0.0885719	1	Intergenic	67633	ENSRNOT00000074057	LOC680910
Chr12_2052850	12	2052850	15.9596	39.4746	2.4734	1.3065	0.454762	1	Intergenic	-1831	ENSRNOT00000001290	Mcoln1
Chr12_20555178	12	20555178	4.52584	15.0248	3.31979	1.73109	0.576712	1	Intergenic	-11080	ENSRNOT00000082889	NA
Chr12_20806539	12	20806539	3.39886	17.653	5.1938	2.37679	0.417535	1	intron (ENSRNOT00000087357, intron 1 of 1)	7584	ENSRNOT00000072097	NA
Chr12_2084794	12	2084794	3.41992	52.6328	15.3901	3.94393	0.0455547	1	exon (ENSRNOT00000072952, exon 14 of 33)	14428	ENSRNOT00000072952	Pnpla6
Chr12_21384104	12	21384104	6.79772	0.882649	0.129845	-2.94514	0.568574	1	Intergenic	-11027	ENSRNOT00000077381	NA
Chr12_21417391	12	21417391	10.1966	28.2448	2.77003	1.4699	0.484798	1	intron (ENSRNOT00000081965, intron 2 of 4)	4852	ENSRNOT00000081965	NA
Chr12_2157679	12	2157679	2	51	25.5	4.67243	0.107711	1	TTS (ENSRNOT00000001305)	-6334	ENSRNOT00000083673	NA
Chr12_21577222	12	21577222	5.6573	2.65144	0.468676	-1.09334	0.850922	1	Intergenic	93048	ENSRNOT00000074863	LOC100910801
Chr12_2167299	12	2167299	5.6573	46.8421	8.27995	3.04962	0.118719	1	exon (ENSRNOT00000001309, exon 2 of 19)	3206	ENSRNOT00000001309	Xab2
Chr12_21696095	12	21696095	9.05168	43.3069	4.7844	2.25834	0.229453	1	intron (ENSRNOT00000032838, intron 11 of 16)	17514	ENSRNOT00000039797	LOC100910669
Chr12_2171860	12	2171860	90.6362	8.82649	0.0973837	-3.36018	0.0192282	0.823916	TTS (ENSRNOT00000001313)	1229	ENSRNOT00000071928	Pet100
Chr12_21782716	12	21782716	9.06362	0.882649	0.0973837	-3.36018	0.463994	1	Intergenic	5186	ENSRNOT00000092035	NA
Chr12_21914304	12	21914304	2	13	6.5	2.70044	0.510749	1	intron (ENSRNOT00000075641, intron 2 of 4)	8978	ENSRNOT00000075641	RGD1561143
Chr12_2192474	12	2192474	55.5147	175.647	3.16398	1.66174	0.0710604	1	Intergenic	-9418	ENSRNOT00000091197	Retn
Chr12_2203782	12	2203782	111.029	30.0101	0.27029	-1.88742	0.0997778	1	TTS (ENSRNOT00000001325)	1832	ENSRNOT00000001325	Retn
Chr12_2209276	12	2209276	12	6	0.5	-1	0.792295	1	Intergenic	-4196	ENSRNOT00000084431	Mcemp1
Chr12_22115265	12	22115265	6	14	2.33333	1.22239	0.726944	1	intron (ENSRNOT00000077711, intron 11 of 12)	-7689	ENSRNOT00000001874	Irs3
Chr12_22126262	12	22126262	2	4	2	1	0.919774	1	promoter-TSS (ENSRNOT00000076328)	89	ENSRNOT00000076328	Sap25
Chr12_22132653	12	22132653	46.3898	17.6763	0.381038	-1.39199	0.399548	1	intron (ENSRNOT00000001899, intron 4 of 17)	-5631	ENSRNOT00000076261	Sap25
Chr12_22134971	12	22134971	33.0592	11.4038	0.34495	-1.53554	0.425306	1	intron (ENSRNOT00000001899, intron 1 of 17)	3412	ENSRNOT00000001899	Lrch4
Chr12_22145503	12	22145503	5.69987	39.4746	6.92553	2.79192	0.168493	1	intron (ENSRNOT00000038397, intron 4 of 9)	2982	ENSRNOT00000038397	Fbxo24
Chr12_22156500	12	22156500	14.709	54.7965	3.72538	1.89739	0.242099	1	exon (ENSRNOT00000080775, exon 4 of 10)	2504	ENSRNOT00000001894	Pcolce
Chr12_2217828	12	2217828	1.13997	10.5266	9.23404	3.20696	0.470338	1	TTS (ENSRNOT00000031653)	4122	ENSRNOT00000031653	Mcemp1
Chr12_22196486	12	22196486	232.255	107.683	0.463642	-1.10892	0.150389	1	intron (ENSRNOT00000087817, intron 12 of 12)	-2186	ENSRNOT00000001905	Tfr2
Chr12_22214111	12	22214111	50.9829	105.918	2.07752	1.05486	0.32847	1	Intergenic	-3030	ENSRNOT00000001910	Actl6b
Chr12_2222533	12	2222533	1	19	19	4.24793	0.281707	1	Intergenic	-6138	ENSRNOT00000001327	Trappc5
Chr12_22241698	12	22241698	4	16	4	2	0.562516	1	exon (ENSRNOT00000001912, exon 10 of 26)	3403	ENSRNOT00000001912	Gigyf1
Chr12_22258053	12	22258053	58.1386	153.512	2.64045	1.40079	0.134197	1	Intergenic	-1661	ENSRNOT00000001913	Pop7
Chr12_22277726	12	22277726	63.3617	16.7925	0.265025	-1.9158	0.203068	1	exon (ENSRNOT00000001914, exon 5 of 5)	2897	ENSRNOT00000001914	Epo
Chr12_22289411	12	22289411	79.7981	29.8253	0.373759	-1.41982	0.256456	1	exon (ENSRNOT00000079605, exon 2 of 7)	758	ENSRNOT00000079605	NA
Chr12_22301589	12	22301589	1.13146	45.0745	39.8375	5.31605	0.0330116	0.95809	TTS (ENSRNOT00000085667)	5734	ENSRNOT00000085667	NA
Chr12_22307652	12	22307652	2.26292	18.5601	8.20184	3.03595	0.333284	1	Intergenic	-4475	ENSRNOT00000090947	NA
Chr12_22329211	12	22329211	16	36	2.25	1.16993	0.639129	1	Intergenic	7243	ENSRNOT00000080849	NA
Chr12_22336521	12	22336521	31	9	0.290323	-1.78427	0.50477	1	Intergenic	-2280	ENSRNOT00000086931	NA
Chr12_22341955	12	22341955	14	39	2.78571	1.47805	0.551496	1	intron (ENSRNOT00000091067, intron 2 of 11)	1380	ENSRNOT00000091067	NA
Chr12_22353226	12	22353226	30.7793	110.529	3.59102	1.84439	0.104693	1	Intergenic	-3717	ENSRNOT00000084705	NA
Chr12_22358984	12	22358984	5	20	4	2	0.524241	1	promoter-TSS (ENSRNOT00000089862)	-499	ENSRNOT00000081199	NA
Chr12_22360377	12	22360377	3	8	2.66667	1.41504	0.776477	1	TTS (ENSRNOT00000084705)	582	ENSRNOT00000089862	NA
Chr12_22363038	12	22363038	88.3703	15.8877	0.179785	-2.47565	0.0651558	1	exon (ENSRNOT00000083323, exon 2 of 2)	1459	ENSRNOT00000083323	NA
Chr12_22364988	12	22364988	49.8499	12.3571	0.247886	-2.01225	0.228658	1	Intergenic	-1567	ENSRNOT00000082092	NA
Chr12_22366819	12	22366819	52.1158	6.17855	0.118554	-3.07638	0.0885719	1	intron (ENSRNOT00000092040, intron 1 of 5)	264	ENSRNOT00000092040	NA
Chr12_22375569	12	22375569	30.5494	12.3734	0.405029	-1.3039	0.514537	1	intron (ENSRNOT00000089026, intron 3 of 6)	1685	ENSRNOT00000089026	NA
Chr12_22395253	12	22395253	10	2	0.2	-2.32193	0.613824	1	intron (ENSRNOT00000072208, intron 16 of 16)	15225	ENSRNOT00000087948	NA
Chr12_2240825	12	2240825	173.342	61.7855	0.356437	-1.48828	0.100158	1	intron (ENSRNOT00000001332, intron 4 of 11)	4500	ENSRNOT00000001332	Fcer2
Chr12_22432095	12	22432095	15.8613	102.387	6.45515	2.69045	0.0375964	1	Intergenic	-2720	ENSRNOT00000076829	Slc12a9
Chr12_22435548	12	22435548	3.39886	70.6119	20.7752	4.37679	0.0149008	0.695122	promoter-TSS (ENSRNOT00000073757)	-154	ENSRNOT00000073757	Slc12a9
Chr12_22439411	12	22439411	121.226	1.7653	0.0145621	-6.10164	0.000132919	0.0107435	exon (ENSRNOT00000073757, exon 4 of 25)	3709	ENSRNOT00000071325	Slc12a9
Chr12_22448703	12	22448703	59	29	0.491525	-1.02466	0.646378	1	intron (ENSRNOT00000071325, intron 20 of 23)	-1283	ENSRNOT00000075951	Slc12a9
Chr12_22450941	12	22450941	6	3	0.5	-1	0.876752	1	promoter-TSS (ENSRNOT00000072838)	-656	ENSRNOT00000072838	Trip6
Chr12_22456480	12	22456480	1.13997	19.2987	16.9291	4.08143	0.230314	1	TTS (ENSRNOT00000072838)	3874	ENSRNOT00000077058	NA
[truncated: 14,968 more rows]

## Sheet: Table S1.4
Table S1.4: Hypermethylated CpG sites in the spermatozoa of the HFD group compared to the CD group.
Chromosome_Position	Chromosome	Position	CD	HFD	FoldChange	log2FoldChange	P Value	Adjusted P Value	Annotation	Distance to TSS	EnsembleID	Gene_Name
Chr10_102458076	10	102458076	3	36	12	3.58496	0.219452	1	exon (ENSRNOT00000091129, exon 2 of 45)	-34991	ENSRNOT00000065145	Sdk2
Chr10_103203722	10	103203722	2	31	15.5	3.9542	0.209924	1	Intergenic	-2293	ENSRNOT00000004081	Ttyh2
Chr10_103278053	10	103278053	158.613	407.784	2.57093	1.36229	0.0324324	1	intron (ENSRNOT00000038852, intron 4 of 12)	2355	ENSRNOT00000086763	NA
Chr10_103343093	10	103343093	2.27995	18.4215	8.07979	3.01432	0.331156	1	Intergenic	-2170	ENSRNOT00000004191	Btbd17
Chr10_103349666	10	103349666	32.8123	76.008	2.31645	1.21191	0.352236	1	intron (ENSRNOT00000035963, intron 1 of 1)	493	ENSRNOT00000035963	Gpr142
Chr10_103539544	10	103539544	4	35	8.75	3.12928	0.270576	1	Intergenic	-4352	ENSRNOT00000077882	Cd300ld
Chr10_103595324	10	103595324	57.7044	131.688	2.28212	1.19037	0.247303	1	Intergenic	-4716	ENSRNOT00000034741	Cd300le
Chr10_103692040	10	103692040	44.459	132.459	2.97936	1.575	0.121964	1	Intergenic	-4614	ENSRNOT00000039284	Cd300lf
Chr10_103707803	10	103707803	19.3795	64.0366	3.30434	1.72436	0.231823	1	intron (ENSRNOT00000086469, intron 3 of 8)	4398	ENSRNOT00000086469	Rab37
Chr10_103813260	10	103813260	9.11979	53.51	5.86746	2.55274	0.135415	1	intron (ENSRNOT00000004477, intron 3 of 14)	3028	ENSRNOT00000004477	Grin2c
Chr10_103822744	10	103822744	18.2396	104.388	5.72318	2.51682	0.0433083	1	intron (ENSRNOT00000085636, intron 2 of 11)	3705	ENSRNOT00000085636	Fdxr
Chr10_103902451	10	103902451	3	9	3	1.58496	0.732094	1	exon (ENSRNOT00000004718, exon 14 of 18)	11081	ENSRNOT00000083302	Otop3
Chr10_103998575	10	103998575	49.8499	99.7394	2.00079	1.00057	0.364258	1	intron (ENSRNOT00000065292, intron 5 of 7)	2007	ENSRNOT00000091877	NA
Chr10_104009513	10	104009513	17.0996	86.8441	5.07872	2.34447	0.0783715	1	Intergenic	-5668	ENSRNOT00000074339	NA
Chr10_104081732	10	104081732	21.6595	43.8607	2.02501	1.01793	0.527648	1	Intergenic	2470	ENSRNOT00000086099	NA
Chr10_104140723	10	104140723	5	18	3.6	1.848	0.568745	1	intron (ENSRNOT00000064776, intron 12 of 15)	-12498	ENSRNOT00000080472	NA
Chr10_104284898	10	104284898	22	46	2.09091	1.06413	0.65096	1	Intergenic	6046	ENSRNOT00000083661	NA
Chr10_104373065	10	104373065	5.69987	12.281	2.15461	1.10743	0.738918	1	intron (ENSRNOT00000006519, intron 1 of 25)	-4684	ENSRNOT00000080714	Llgl2
Chr10_104437122	10	104437122	84.8595	199.742	2.3538	1.23499	0.159071	1	promoter-TSS (ENSRNOT00000035001)	-527	ENSRNOT00000035001	AC130970.1
Chr10_1044475	10	1044475	1.13146	17.6763	15.6225	3.96556	0.269263	1	Intergenic	68777	ENSRNOT00000089404	AC117889.1
Chr10_104450504	10	104450504	55.4415	273.982	4.94183	2.30504	0.00739381	0.328401	promoter-TSS (ENSRNOT00000071694)	-719	ENSRNOT00000088665	Smim5
Chr10_104504031	10	104504031	91.6482	212.999	2.32409	1.21667	0.154579	1	intron (ENSRNOT00000007362, intron 4 of 10)	18211	ENSRNOT00000046010	Rps18l1
Chr10_104570352	10	104570352	2.26292	23.863	10.5452	3.39852	0.231415	1	Intergenic	5539	ENSRNOT00000050223	H3f3b
Chr10_104714272	10	104714272	1.13295	27.3621	24.1512	4.59402	0.120793	1	promoter-TSS (ENSRNOT00000085844)	-178	ENSRNOT00000085844	NA
Chr10_104824994	10	104824994	5	11	2.2	1.1375	0.776654	1	Intergenic	-4594	ENSRNOT00000090488	NA
Chr10_104840307	10	104840307	7.97981	22.8076	2.85816	1.51508	0.524276	1	intron (ENSRNOT00000081753, intron 1 of 1)	1787	ENSRNOT00000081753	NA
Chr10_104847537	10	104847537	6	16	2.66667	1.41504	0.669602	1	TTS (ENSRNOT00000073646)	5150	ENSRNOT00000073646	Igsf7
Chr10_104918325	10	104918325	2	6	3	1.58496	0.79786	1	exon (ENSRNOT00000077158, exon 3 of 3)	3542	ENSRNOT00000077158	LOC100909671
Chr10_104938150	10	104938150	5.6573	41.5393	7.3426	2.87629	0.15723	1	Intergenic	5533	ENSRNOT00000075706	RGD1562667
Chr10_104975288	10	104975288	3.39438	7.07051	2.08301	1.05867	0.834757	1	promoter-TSS (ENSRNOT00000083683)	-590	ENSRNOT00000083683	RGD1561778
Chr10_104988417	10	104988417	4.52584	22.0954	4.88205	2.28749	0.38608	1	intron (ENSRNOT00000083683, intron 1 of 2)	-8789	ENSRNOT00000074003	RGD1561778
Chr10_105131802	10	105131802	23.9394	107.02	4.47045	2.16042	0.069467	1	intron (ENSRNOT00000028875, intron 8 of 15)	-14885	ENSRNOT00000012373	Evpl
Chr10_105307231	10	105307231	7.97981	76.3176	9.56383	3.25759	0.0347511	1	intron (ENSRNOT00000075293, intron 13 of 20)	-23376	ENSRNOT00000072687	NA
Chr10_105391559	10	105391559	29.418	137.875	4.68676	2.22859	0.0461147	1	Intergenic	-1514	ENSRNOT00000013359	Ubald2
Chr10_10540748	10	10540748	5	12	2.4	1.26303	0.74057	1	TTS (ENSRNOT00000003843)	9391	ENSRNOT00000067932	Alg1
Chr10_105539726	10	105539726	6	12	2	1	0.792295	1	intron (ENSRNOT00000014699, intron 1 of 17)	-8873	ENSRNOT00000084863	NA
Chr10_105564987	10	105564987	6	19	3.16667	1.66297	0.595026	1	exon (ENSRNOT00000014838, exon 1 of 3)	451	ENSRNOT00000014838	NA
Chr10_10560792	10	10560792	2.26292	71.5889	31.6357	4.98348	0.00943891	0.403391	TTS (ENSRNOT00000072226)	499	ENSRNOT00000072226	NA
Chr10_105623189	10	105623189	2.27995	35.9658	15.7748	3.97955	0.0967058	1	intron (ENSRNOT00000016067, intron 1 of 3)	4903	ENSRNOT00000016067	Cygb
Chr10_105635216	10	105635216	5	12	2.4	1.26303	0.74057	1	Intergenic	4405	ENSRNOT00000064904	Prcd
Chr10_105773002	10	105773002	39.6533	326.58	8.23588	3.04192	0.000168799	0.0133348	Intergenic	-1029	ENSRNOT00000066137	Mxra7
Chr10_105778105	10	105778105	3.39438	12.3734	3.64526	1.86602	0.599705	1	Intergenic	6096	ENSRNOT00000078241	NA
Chr10_105790687	10	105790687	18.1034	57.4479	3.17333	1.666	0.282316	1	intron (ENSRNOT00000000266, intron 1 of 4)	2751	ENSRNOT00000000266	Mettl23
Chr10_105795443	10	105795443	9.06362	55.6069	6.13517	2.6171	0.124502	1	exon (ENSRNOT00000067739, exon 1 of 3)	516	ENSRNOT00000067739	Srsf2
Chr10_106738366	10	106738366	17	42	2.47059	1.30485	0.589876	1	intron (ENSRNOT00000040629, intron 7 of 18)	26238	ENSRNOT00000040629	Tnrc6c
Chr10_106790303	10	106790303	1	8	8	3	0.5996	1	intron (ENSRNOT00000075047, intron 9 of 15)	5225	ENSRNOT00000075047	Tmc8
Chr10_106810951	10	106810951	7.92022	19.4439	2.45497	1.29571	0.614892	1	Intergenic	-1789	ENSRNOT00000074225	Syngr2
Chr10_10682198	10	10682198	9.11979	96.4935	10.5807	3.40336	0.0151719	0.716325	intron (ENSRNOT00000004026, intron 17 of 21)	37625	ENSRNOT00000004026	Ppl
Chr10_106863968	10	106863968	2	26	13	3.70044	0.258998	1	exon (ENSRNOT00000072387, exon 4 of 4)	-3642	ENSRNOT00000068838	NA
Chr10_106966121	10	106966121	250.794	558.785	2.22806	1.15579	0.0406386	1	Intergenic	9920	ENSRNOT00000003940	Socs3
Chr10_107092394	10	107092394	30	91	3.03333	1.6009	0.439243	1	intron (ENSRNOT00000004047, intron 36 of 80)	21878	ENSRNOT00000004035	Dnah17
Chr10_107400363	10	107400363	1	26	26	4.70044	0.192464	1	Intergenic	-14290	ENSRNOT00000004290	Timp2
Chr10_107432890	10	107432890	48.6528	113.128	2.32522	1.21736	0.267962	1	exon (ENSRNOT00000066303, exon 4 of 4)	-8179	ENSRNOT00000004320	Lgals3bp
Chr10_107442649	10	107442649	10.2598	63.1594	6.15603	2.622	0.0989926	1	intron (ENSRNOT00000066303, intron 1 of 3)	2874	ENSRNOT00000066303	Cant1
Chr10_107460706	10	107460706	5.69987	26.3164	4.61702	2.20696	0.349905	1	intron (ENSRNOT00000004373, intron 1 of 3)	4860	ENSRNOT00000004373	C1qtnf1
Chr10_10760662	10	10760662	135.775	330.546	2.43451	1.28363	0.0820118	1	promoter-TSS (ENSRNOT00000004176)	-816	ENSRNOT00000004176	Rogdi
Chr10_10766459	10	10766459	53.2488	116.51	2.18803	1.12963	0.278523	1	TTS (ENSRNOT00000004176)	931	ENSRNOT00000066754	Smim22
Chr10_107805299	10	107805299	12.4461	29.1659	2.34338	1.22859	0.550743	1	Intergenic	-95413	ENSRNOT00000078771	NA
Chr10_108212803	10	108212803	5.6573	23.863	4.21809	2.07659	0.404793	1	Intergenic	-16585	ENSRNOT00000075440	Cbx4
Chr10_108297671	10	108297671	37.6191	153.512	4.0807	2.02882	0.0421998	1	intron (ENSRNOT00000075171, intron 2 of 10)	23974	ENSRNOT00000075171	Tbc1d16
Chr10_108403191	10	108403191	2	10	5	2.32193	0.613824	1	intron (ENSRNOT00000075796, intron 8 of 19)	7330	ENSRNOT00000075796	Gaa
Chr10_108444098	10	108444098	3	18	6	2.58496	0.452883	1	intron (ENSRNOT00000070842, intron 2 of 21)	3147	ENSRNOT00000070842	Card14
Chr10_108480488	10	108480488	4.55989	29.8253	6.54078	2.70946	0.243755	1	exon (ENSRNOT00000054987, exon 1 of 18)	119	ENSRNOT00000054987	Slc26a11
Chr10_108537387	10	108537387	90.0579	303.516	3.37023	1.75285	0.0173411	0.77833	intron (ENSRNOT00000044983, intron 1 of 71)	9646	ENSRNOT00000044983	Rnf213
Chr10_108643719	10	108643719	50.9157	121.966	2.39546	1.2603	0.238693	1	intron (ENSRNOT00000004966, intron 5 of 6)	12878	ENSRNOT00000004966	Endov
Chr10_108717189	10	108717189	25	52	2.08	1.05658	0.645279	1	Intergenic	9235	ENSRNOT00000052258	NA
Chr10_108731149	10	108731149	2	11	5.5	2.45943	0.576691	1	Intergenic	-2504	ENSRNOT00000078433	NA
Chr10_10874687	10	10874687	16.9943	105.918	6.23256	2.63982	0.0374037	1	intron (ENSRNOT00000004416, intron 1 of 16)	-1297	ENSRNOT00000052265	LOC679823
Chr10_108787931	10	108787931	29.6393	101.757	3.43317	1.77954	0.128814	1	intron (ENSRNOT00000005337, intron 1 of 33)	37310	ENSRNOT00000005337	Rptor
Chr10_10880638	10	10880638	1.13146	15.9087	14.0603	3.81355	0.311555	1	intron (ENSRNOT00000004416, intron 1 of 16)	1207	ENSRNOT00000087118	Mgrn1
Chr10_109088439	10	109088439	41.039	201.759	4.91627	2.29756	0.0114962	0.585893	Intergenic	10507	ENSRNOT00000091969	NA
Chr10_109104334	10	109104334	19.2602	49.4284	2.56635	1.35972	0.391835	1	Intergenic	-3056	ENSRNOT00000068437	Baiap2
Chr10_109234669	10	109234669	5	18	3.6	1.848	0.568745	1	Intergenic	10033	ENSRNOT00000071346	NA
Chr10_109245948	10	109245948	69.019	182.066	2.63791	1.39939	0.129622	1	TTS (ENSRNOT00000070927)	908	ENSRNOT00000070927	NA
Chr10_109264245	10	109264245	27.155	87.4976	3.22215	1.68802	0.189216	1	exon (ENSRNOT00000005977, exon 2 of 26)	3256	ENSRNOT00000005977	Cep131
Chr10_109520350	10	109520350	4	9	2.25	1.16993	0.798002	1	promoter-TSS (ENSRNOT00000075016)	497	ENSRNOT00000054976	LOC100361457
Chr10_109532581	10	109532581	82.0781	194.741	2.37264	1.24649	0.133676	1	promoter-TSS (ENSRNOT00000054975)	-907	ENSRNOT00000054975	Fscn2
Chr10_109619216	10	109619216	2.26292	16.7925	7.42071	2.89156	0.37788	1	TTS (ENSRNOT00000071432)	3530	ENSRNOT00000074354	Pde6g
Chr10_109623782	10	109623782	27.3594	57.8961	2.11613	1.08143	0.444423	1	Intergenic	-1036	ENSRNOT00000088317	Pde6g
Chr10_109627236	10	109627236	6.79772	30.0101	4.41473	2.14232	0.326456	1	Intergenic	2770	ENSRNOT00000075206	Oxld1
Chr10_109713988	10	109713988	63.4454	164.173	2.58762	1.37163	0.13574	1	exon (ENSRNOT00000088898, exon 7 of 13)	5232	ENSRNOT00000083601	Gcgr
Chr10_109724280	10	109724280	11	45	4.09091	2.03242	0.412191	1	Intergenic	-2084	ENSRNOT00000054960	Mcrip1
Chr10_109738419	10	109738419	1	19	19	4.24793	0.281707	1	exon (ENSRNOT00000054958, exon 10 of 11)	-9399	ENSRNOT00000054959	Ppp1r27
Chr10_109771735	10	109771735	14.8197	32.4569	2.19013	1.13101	0.550774	1	exon (ENSRNOT00000054955, exon 5 of 7)	-2156	ENSRNOT00000071823	AC131537.1
Chr10_109832981	10	109832981	22.7995	45.6151	2.00071	1.00051	0.525976	1	TTS (ENSRNOT00000054947)	-5837	ENSRNOT00000054948	Myadml2
Chr10_109835577	10	109835577	44.1852	202.127	4.57454	2.19363	0.0163546	0.731125	exon (ENSRNOT00000054947, exon 8 of 12)	-3466	ENSRNOT00000075285	NA
Chr10_109848580	10	109848580	23.792	58.2549	2.4485	1.2919	0.375601	1	Intergenic	-3275	ENSRNOT00000087005	Aspscr1
Chr10_110361794	10	110361794	10.1831	53.9127	5.29431	2.40444	0.161848	1	Intergenic	-2498	ENSRNOT00000054926	Uts2r
Chr10_110410663	10	110410663	10	37	3.7	1.88753	0.462804	1	intron (ENSRNOT00000054924, intron 2 of 12)	1824	ENSRNOT00000085127	NA
Chr10_110422442	10	110422442	3.41992	20.1759	5.89953	2.5606	0.361986	1	intron (ENSRNOT00000054924, intron 9 of 12)	9351	ENSRNOT00000054922	LOC619574
Chr10_110578078	10	110578078	56.573	124.618	2.20278	1.13932	0.276553	1	intron (ENSRNOT00000054917, intron 1 of 5)	6298	ENSRNOT00000079049	NA
Chr10_11089060	10	11089060	15.8613	45.0151	2.83804	1.50489	0.371791	1	Intergenic	-1255	ENSRNOT00000086305	Coro7
Chr10_11117847	10	11117847	2	4	2	1	0.919774	1	intron (ENSRNOT00000006067, intron 4 of 22)	13702	ENSRNOT00000005490	Vasn
Chr10_111522844	10	111522844	3.39886	7.06119	2.07752	1.05486	0.828264	1	Intergenic	43831	ENSRNOT00000075323	Vom2r1
Chr10_111702922	10	111702922	9.05168	32.7011	3.61271	1.85308	0.369624	1	Intergenic	-14045	ENSRNOT00000070942	LOC100911926
Chr10_11283898	10	11283898	20.3663	112.244	5.51129	2.46239	0.0479173	1	exon (ENSRNOT00000048687, exon 7 of 7)	-22658	ENSRNOT00000079369	NA
Chr10_11792891	10	11792891	106.018	219.303	2.06856	1.04863	0.17718	1	intron (ENSRNOT00000033919, intron 4 of 14)	6769	ENSRNOT00000033919	Slx4
Chr10_11810713	10	11810713	7.97981	31.5797	3.95745	1.98457	0.342383	1	promoter-TSS (ENSRNOT00000036189)	-214	ENSRNOT00000036205	Nlrc3
Chr10_11919198	10	11919198	64.9785	135.968	2.09251	1.06523	0.262886	1	Intergenic	6654	ENSRNOT00000045192	Zfp597
Chr10_12068573	10	12068573	2	4	2	1	0.919774	1	Intergenic	21836	ENSRNOT00000084004	Mefv
Chr10_12385404	10	12385404	18.2396	71.9315	3.94371	1.97955	0.157856	1	exon (ENSRNOT00000060994, exon 1 of 1)	819	ENSRNOT00000060994	Olr1364
Chr10_12468100	10	12468100	44.459	150.004	3.37398	1.75445	0.0737606	1	exon (ENSRNOT00000060991, exon 3 of 4)	1011	ENSRNOT00000060991	AC129054.1
Chr10_12547822	10	12547822	8	18	2.25	1.16993	0.707122	1	Intergenic	17315	ENSRNOT00000073887	NA
Chr10_12571781	10	12571781	50.1588	111.406	2.22107	1.15125	0.273793	1	promoter-TSS (ENSRNOT00000074440)	-464	ENSRNOT00000074440	Olr1372
Chr10_12629094	10	12629094	10.2598	36.843	3.59102	1.84439	0.333887	1	promoter-TSS (ENSRNOT00000072967)	21	ENSRNOT00000072967	Olr1374
Chr10_12656548	10	12656548	12.5397	49.124	3.91747	1.96992	0.241177	1	Intergenic	-12255	ENSRNOT00000041612	Olr1375
Chr10_12748835	10	12748835	76.3782	191.233	2.50376	1.3241	0.116738	1	Intergenic	-16937	ENSRNOT00000042582	Olr1378
Chr10_12898698	10	12898698	31.6809	67.1699	2.1202	1.0842	0.424939	1	Intergenic	-6251	ENSRNOT00000030704	Zfp213
Chr10_12926380	10	12926380	1	17	17	4.08746	0.318671	1	Intergenic	-3092	ENSRNOT00000036563	Zscan10
Chr10_12991488	10	12991488	12	33	2.75	1.45943	0.572056	1	exon (ENSRNOT00000004638, exon 10 of 10)	-1082	ENSRNOT00000078647	Thoc6
Chr10_12997926	10	12997926	1	6	6	2.58496	0.694233	1	promoter-TSS (ENSRNOT00000004842)	5	ENSRNOT00000004842	Tnfrsf12a
Chr10_13007079	10	13007079	11.3997	47.3695	4.15532	2.05496	0.233707	1	Intergenic	-2637	ENSRNOT00000004848	Cldn9
Chr10_13038054	10	13038054	39.8991	141.231	3.53972	1.82363	0.072515	1	Intergenic	13101	ENSRNOT00000033457	AABR07029202.1
Chr10_13068290	10	13068290	9.05168	34.4687	3.808	1.92903	0.341209	1	exon (ENSRNOT00000004936, exon 2 of 8)	7119	ENSRNOT00000004936	Pkmyt1
Chr10_13170127	10	13170127	1	2	2	1	1	1	Intergenic	-1909	ENSRNOT00000087768	Elob
Chr10_13173171	10	13173171	2	20	10	3.32193	0.34514	1	TTS (ENSRNOT00000034380)	2693	ENSRNOT00000034380	Prss33
Chr10_13197123	10	13197123	7.92022	38.004	4.79835	2.26254	0.257504	1	intron (ENSRNOT00000071525, intron 1 of 5)	176	ENSRNOT00000071525	Prss32
Chr10_13214182	10	13214182	6.83984	20.1759	2.94976	1.5606	0.540535	1	promoter-TSS (ENSRNOT00000073065)	51	ENSRNOT00000073065	Prss21
Chr10_13239223	10	13239223	5	11	2.2	1.1375	0.776654	1	Intergenic	9064	ENSRNOT00000075648	Csap1
Chr10_13337540	10	13337540	37.6191	142.986	3.80088	1.92633	0.0590786	1	Intergenic	-13003	ENSRNOT00000082035	Sbpl
Chr10_13409869	10	13409869	21.5261	75.0252	3.48531	1.80129	0.187439	1	Intergenic	-1031	ENSRNOT00000007392	Prss27
Chr10_13473036	10	13473036	25.0794	108.774	4.3372	2.11676	0.071966	1	intron (ENSRNOT00000067660, intron 5 of 13)	-26900	ENSRNOT00000084991	Kctd5
Chr10_13570962	10	13570962	1	43	43	5.42626	0.0953572	1	Intergenic	9860	ENSRNOT00000009735	Ntn3
Chr10_13668453	10	13668453	15	52	3.46667	1.79355	0.44965	1	intron (ENSRNOT00000060818, intron 14 of 29)	48479	ENSRNOT00000060818	Abca17
Chr10_13796296	10	13796296	8	32	4	2	0.456848	1	exon (ENSRNOT00000010915, exon 8 of 8)	-1267	ENSRNOT00000011784	Eci1
Chr10_13837665	10	13837665	12.5397	64.9138	5.17666	2.37202	0.121186	1	exon (ENSRNOT00000012720, exon 2 of 2)	1536	ENSRNOT00000012720	Pgp
Chr10_13842196	10	13842196	7.93067	50.311	6.34385	2.66536	0.137364	1	intron (ENSRNOT00000014269, intron 6 of 8)	2239	ENSRNOT00000012794	Bricd5
Chr10_13894055	10	13894055	1.13146	12.3734	10.9358	3.45098	0.411819	1	TTS (ENSRNOT00000080140)	408	ENSRNOT00000080140	NA
Chr10_13919122	10	13919122	59.2786	128.073	2.16053	1.11138	0.25806	1	intron (ENSRNOT00000015092, intron 1 of 45)	3907	ENSRNOT00000015092	Pkd1
Chr10_13946238	10	13946238	8	21	2.625	1.39232	0.638122	1	intron (ENSRNOT00000015092, intron 21 of 45)	-14276	ENSRNOT00000063374	NA
Chr10_14008149	10	14008149	13.6797	32.4569	2.37264	1.24649	0.515192	1	intron (ENSRNOT00000004172, intron 2 of 6)	5722	ENSRNOT00000004172	Slc9a3r2
Chr10_14043729	10	14043729	40.7325	117.547	2.88583	1.52899	0.170756	1	exon (ENSRNOT00000065827, exon 6 of 12)	8579	ENSRNOT00000065827	Zfp598
Chr10_14047218	10	14047218	4.52584	42.4231	9.37353	3.22859	0.121102	1	TTS (ENSRNOT00000065827)	8952	ENSRNOT00000017833	Syngr3
Chr10_14059911	10	14059911	15.8613	55.6069	3.50581	1.80975	0.24987	1	exon (ENSRNOT00000017917, exon 3 of 3)	1793	ENSRNOT00000017917	Gfer
Chr10_14063496	10	14063496	9.06362	54.7243	6.03779	2.59402	0.129878	1	intron (ENSRNOT00000029652, intron 1 of 7)	1164	ENSRNOT00000029652	Noxo1
Chr10_14081869	10	14081869	12.4461	47.726	3.83463	1.93909	0.264768	1	Intergenic	3987	ENSRNOT00000018964	Rnf151
Chr10_14087868	10	14087868	1	4	4	2	0.810037	1	promoter-TSS (ENSRNOT00000080757)	0	ENSRNOT00000080757	NA
Chr10_14099776	10	14099776	3	13	4.33333	2.11548	0.585807	1	exon (ENSRNOT00000019660, exon 3 of 10)	5021	ENSRNOT00000019660	Rpl3l
Chr10_14129142	10	14129142	16.9719	53.9127	3.17658	1.66748	0.296339	1	TTS (ENSRNOT00000052008)	6263	ENSRNOT00000052008	Hs3st6
Chr10_14131065	10	14131065	4	9	2.25	1.16993	0.798002	1	Intergenic	-5819	ENSRNOT00000082295	AC115181.1
Chr10_14218926	10	14218926	1	8	8	3	0.5996	1	exon (ENSRNOT00000020192, exon 2 of 9)	2770	ENSRNOT00000020192	Hagh
Chr10_14243110	10	14243110	6	61	10.1667	3.34577	0.185562	1	exon (ENSRNOT00000020233, exon 2 of 2)	2890	ENSRNOT00000020233	Igfals
Chr10_14244236	10	14244236	46.4511	98.8567	2.12819	1.08963	0.329768	1	TTS (ENSRNOT00000020504)	3651	ENSRNOT00000020504	Nubp2
Chr10_1426217	10	1426217	4	8	2	1	0.842041	1	intron (ENSRNOT00000078421, intron 13 of 23)	-12158	ENSRNOT00000093414	NA
Chr10_14287491	10	14287491	6.83984	52.6328	7.69504	2.94393	0.100141	1	intron (ENSRNOT00000042066, intron 2 of 30)	11677	ENSRNOT00000042066	Mapk8ip3
Chr10_14414037	10	14414037	1	18	18	4.16993	0.299192	1	intron (ENSRNOT00000022063, intron 17 of 29)	28974	ENSRNOT00000022142	Tmem204
Chr10_14474085	10	14474085	3.41992	14.0354	4.10402	2.03704	0.535612	1	intron (ENSRNOT00000022670, intron 3 of 20)	2701	ENSRNOT00000022670	Telo2
Chr10_14517978	10	14517978	36.2067	142.294	3.93005	1.97455	0.0667621	1	Intergenic	-1187	ENSRNOT00000046884	Ccdc154
Chr10_1460369	10	1460369	4.53181	11.4744	2.53198	1.34026	0.697704	1	intron (ENSRNOT00000083125, intron 2 of 6)	848	ENSRNOT00000083125	Parn
Chr10_14611030	10	14611030	65.6247	150.248	2.28951	1.19504	0.220705	1	intron (ENSRNOT00000024072, intron 1 of 33)	2849	ENSRNOT00000024072	Baiap3
Chr10_1462842	10	1462842	7	17	2.42857	1.28011	0.689647	1	Intergenic	-1572	ENSRNOT00000078421	Parn
Chr10_14639682	10	14639682	39.6011	116.663	2.94597	1.55874	0.165174	1	Intergenic	-9530	ENSRNOT00000024406	Ube2i
Chr10_14662082	10	14662082	4.55989	43.8607	9.61879	3.26586	0.105705	1	Intergenic	-2077	ENSRNOT00000084652	NA
Chr10_14715138	10	14715138	2	19	9.5	3.24793	0.363273	1	Intergenic	-7619	ENSRNOT00000025220	Tpsb2
Chr10_14844996	10	14844996	8	32	4	2	0.456848	1	Intergenic	3972	ENSRNOT00000080944	Sstr5
Chr10_14868840	10	14868840	6.78876	30.9335	4.55658	2.18795	0.320138	1	Intergenic	-15012	ENSRNOT00000025451	Sstr5
Chr10_15102269	10	15102269	36.2545	122.688	3.38408	1.75877	0.106471	1	exon (ENSRNOT00000015206, exon 6 of 6)	3259	ENSRNOT00000015206	Rpusd1
Chr10_15125102	10	15125102	2	15	7.5	2.90689	0.453138	1	intron (ENSRNOT00000026395, intron 1 of 15)	307	ENSRNOT00000026395	Msln
Chr10_15158129	10	15158129	10.1966	60.9028	5.97287	2.57842	0.112902	1	intron (ENSRNOT00000020363, intron 7 of 12)	1921	ENSRNOT00000020363	Ccdc78
Chr10_15164911	10	15164911	7.93067	18.5356	2.33721	1.22479	0.634746	1	exon (ENSRNOT00000026676, exon 3 of 4)	1547	ENSRNOT00000026676	Metrn
Chr10_15173360	10	15173360	16	45	2.8125	1.49185	0.535189	1	intron (ENSRNOT00000086196, intron 1 of 1)	2965	ENSRNOT00000086196	NA
Chr10_15202950	10	15202950	1	4	4	2	0.810037	1	exon (ENSRNOT00000026971, exon 4 of 8)	1194	ENSRNOT00000026971	Rhbdl1
Chr10_15236901	10	15236901	5.69987	14.0354	2.46241	1.30007	0.672227	1	Intergenic	-1160	ENSRNOT00000027170	Mcrip2
Chr10_15241359	10	15241359	4.55989	15.7898	3.46277	1.79192	0.548123	1	promoter-TSS (ENSRNOT00000037372)	-232	ENSRNOT00000037372	Mettl26
Chr10_15302498	10	15302498	8	19	2.375	1.24793	0.682902	1	intron (ENSRNOT00000027353, intron 1 of 10)	3052	ENSRNOT00000027353	Pigq
Chr10_15310348	10	15310348	7.97981	78.9492	9.89362	3.3065	0.0301854	1	exon (ENSRNOT00000027371, exon 1 of 2)	842	ENSRNOT00000027371	Prr35
Chr10_15462984	10	15462984	2.26591	33.5407	14.8023	3.88775	0.114406	1	intron (ENSRNOT00000027593, intron 4 of 4)	2421	ENSRNOT00000077826	Decr2
Chr10_15565945	10	15565945	18.2396	79.8264	4.37655	2.12979	0.116174	1	intron (ENSRNOT00000060078, intron 7 of 9)	12033	ENSRNOT00000052292	Hba-a3
Chr10_15599341	10	15599341	1	14	14	3.80735	0.389676	1	TTS (ENSRNOT00000035459)	1518	ENSRNOT00000035459	Hbq1b
Chr10_15664490	10	15664490	117.672	345.571	2.93674	1.55421	0.0369451	1	exon (ENSRNOT00000027940, exon 3 of 4)	3466	ENSRNOT00000085746	Mpg
Chr10_15682026	10	15682026	2	5	2.5	1.32193	0.85456	1	exon (ENSRNOT00000027965, exon 11 of 18)	7300	ENSRNOT00000027989	Snrnp25
Chr10_16045642	10	16045642	1	22	22	4.45943	0.237591	1	exon (ENSRNOT00000089460, exon 1 of 10)	194	ENSRNOT00000064832	Cpeb4
Chr10_16197711	10	16197711	4.52584	25.6306	5.66317	2.50161	0.318573	1	Intergenic	-5246	ENSRNOT00000084188	NA
Chr10_16237137	10	16237137	1	3	3	1.58496	0.885204	1	TTS (ENSRNOT00000079187)	1717	ENSRNOT00000079187	NA
Chr10_16338564	10	16338564	22.6292	155.551	6.87392	2.78113	0.0128146	0.514442	Intergenic	78835	ENSRNOT00000028115	Bod1
Chr10_16416117	10	16416117	70.1505	150.248	2.1418	1.09882	0.2555	1	Intergenic	97723	ENSRNOT00000083520	NA
Chr10_16530753	10	16530753	23.7607	106.058	4.46358	2.1582	0.0816527	1	Intergenic	-12130	ENSRNOT00000028146	Stc2
Chr10_16774473	10	16774473	18	38	2.11111	1.078	0.660597	1	intron (ENSRNOT00000004653, intron 3 of 3)	13654	ENSRNOT00000077386	Atp6v0e1
Chr10_16900051	10	16900051	10	103	10.3	3.36457	0.135742	1	intron (ENSRNOT00000005273, intron 1 of 9)	10591	ENSRNOT00000005273	Ergic1
Chr10_16948827	10	16948827	1	18	18	4.16993	0.299192	1	exon (ENSRNOT00000086750, exon 3 of 3)	2466	ENSRNOT00000086750	NA
Chr10_1700497	10	1700497	2.27995	12.281	5.38652	2.42935	0.513857	1	TTS (ENSRNOT00000083856)	2208	ENSRNOT00000083856	NA
Chr10_17376983	10	17376983	4	14	3.5	1.80735	0.618513	1	intron (ENSRNOT00000005486, intron 2 of 2)	38269	ENSRNOT00000005509	Efcab9
Chr10_1750407	10	1750407	7.92022	45.0745	5.69107	2.5087	0.184298	1	Intergenic	-5759	ENSRNOT00000081886	AABR07028997.1
Chr10_175936	10	175936	147.284	330.111	2.24132	1.16435	0.0850987	1	Intergenic	21115	ENSRNOT00000088497	NA
Chr10_17694381	10	17694381	3.39438	68.9375	20.3093	4.34407	0.018128	0.664809	Intergenic	26853	ENSRNOT00000031337	Smim23
Chr10_18088657	10	18088657	3.41992	29.8253	8.72104	3.1245	0.197849	1	exon (ENSRNOT00000064744, exon 4 of 10)	2276	ENSRNOT00000064744	Npm1
Chr10_18456580	10	18456580	1	28	28	4.80735	0.17461	1	Intergenic	-12615	ENSRNOT00000080021	Ranbp17
Chr10_18612688	10	18612688	8	24	3	1.58496	0.579062	1	intron (ENSRNOT00000007187, intron 2 of 9)	-23798	ENSRNOT00000039882	AABR07029262.1
Chr10_19212095	10	19212095	6.78876	47.726	7.03015	2.81355	0.137442	1	Intergenic	-47589	ENSRNOT00000009058	Foxi1
Chr10_19363458	10	19363458	5	97	19.4	4.27798	0.0794389	1	Intergenic	-3336	ENSRNOT00000050610	Fam196b
Chr10_19540283	10	19540283	4	56	14	3.80735	0.151936	1	intron (ENSRNOT00000059810, intron 7 of 25)	33812	ENSRNOT00000059810	Dock2
Chr10_19657148	10	19657148	18.1272	55.6069	3.06759	1.6171	0.294297	1	Intergenic	-1348	ENSRNOT00000086589	NA
Chr10_19670145	10	19670145	17	47	2.76471	1.46713	0.537755	1	Intergenic	-10015	ENSRNOT00000091968	NA
Chr10_20099346	10	20099346	8	21	2.625	1.39232	0.638122	1	Intergenic	86224	ENSRNOT00000089669	NA
Chr10_20614203	10	20614203	21.4977	56.5641	2.63117	1.3957	0.357884	1	exon (ENSRNOT00000059780, exon 7 of 7)	7487	ENSRNOT00000053626	NA
Chr10_20623501	10	20623501	3	18	6	2.58496	0.452883	1	promoter-TSS (ENSRNOT00000020554)	-900	ENSRNOT00000020554	Fbll1
Chr10_20715645	10	20715645	35.3392	154.39	4.36879	2.12724	0.0344547	1	intron (ENSRNOT00000011061, intron 5 of 22)	-57544	ENSRNOT00000010252	Rars
Chr10_2147867	10	2147867	6	36	6	2.58496	0.339959	1	Intergenic	72871	ENSRNOT00000041674	RGD1562055
Chr10_27915342	10	27915342	1	6	6	2.58496	0.694233	1	Intergenic	-52473	ENSRNOT00000004877	Gabra6
Chr10_28873484	10	28873484	2	10	5	2.32193	0.613824	1	Intergenic	-16173	ENSRNOT00000086973	NA
Chr10_29175018	10	29175018	24	58	2.41667	1.27302	0.574215	1	intron (ENSRNOT00000005171, intron 3 of 4)	9440	ENSRNOT00000078415	Ccnjl
Chr10_29189393	10	29189393	15.9596	35.0885	2.19858	1.13657	0.53317	1	promoter-TSS (ENSRNOT00000088987)	-16	ENSRNOT00000088987	NA
Chr10_29195853	10	29195853	2	12	6	2.58496	0.54249	1	intron (ENSRNOT00000005205, intron 1 of 3)	400	ENSRNOT00000083910	Fabp6
Chr10_29217039	10	29217039	8	67	8.375	3.06609	0.20855	1	Intergenic	-20475	ENSRNOT00000005205	Fabp6
Chr10_29616893	10	29616893	10	79	7.9	2.98185	0.204099	1	intron (ENSRNOT00000077842, intron 1 of 2)	4295	ENSRNOT00000077842	NA
Chr10_31167948	10	31167948	3	43	14.3333	3.8413	0.175872	1	intron (ENSRNOT00000008184, intron 3 of 22)	21840	ENSRNOT00000008184	Adam19
Chr10_31185025	10	31185025	16	80	5	2.32193	0.301085	1	intron (ENSRNOT00000008184, intron 3 of 22)	-10722	ENSRNOT00000090496	NA
Chr10_31256367	10	31256367	2	10	5	2.32193	0.613824	1	intron (ENSRNOT00000008544, intron 1 of 5)	1739	ENSRNOT00000008544	Nipal4
Chr10_31539607	10	31539607	11	25	2.27273	1.18442	0.66814	1	Intergenic	7356	ENSRNOT00000009238	Med7
Chr10_31570190	10	31570190	12	41	3.41667	1.77259	0.477	1	intron (ENSRNOT00000048485, intron 3 of 6)	8294	ENSRNOT00000048485	Havcr2
Chr10_31599956	10	31599956	5	20	4	2	0.524241	1	Intergenic	-3658	ENSRNOT00000064181	LOC100359777
Chr10_31656926	10	31656926	3.41992	25.4392	7.43853	2.89502	0.262391	1	exon (ENSRNOT00000066536, exon 3 of 6)	9027	ENSRNOT00000066536	LOC689968
Chr10_31777464	10	31777464	2	9	4.5	2.16993	0.654697	1	intron (ENSRNOT00000059468, intron 1 of 8)	12800	ENSRNOT00000059468	Timd2
Chr10_31815994	10	31815994	131.249	272.215	2.07403	1.05244	0.172324	1	intron (ENSRNOT00000009573, intron 1 of 8)	2179	ENSRNOT00000009573	Havcr1
Chr10_3193233	10	3193233	44.1269	97.2195	2.20318	1.13959	0.326977	1	intron (ENSRNOT00000004459, intron 9 of 17)	13795	ENSRNOT00000093415	NA
Chr10_3220074	10	3220074	2.26292	6.1867	2.73395	1.45098	0.791962	1	intron (ENSRNOT00000093629, intron 1 of 6)	1568	ENSRNOT00000077695	Ntan1
Chr10_34180704	10	34180704	60.0465	179.178	2.98398	1.57724	0.0813103	1	Intergenic	3756	ENSRNOT00000081230	NA
Chr10_34224908	10	34224908	30.5494	61.867	2.02514	1.01803	0.467586	1	Intergenic	-2979	ENSRNOT00000045545	Irgm
Chr10_34236705	10	34236705	26.0236	77.7756	2.98866	1.5795	0.238064	1	intron (ENSRNOT00000046438, intron 1 of 1)	6281	ENSRNOT00000046438	RGD1559575
Chr10_34288384	10	34288384	1	18	18	4.16993	0.299192	1	Intergenic	10390	ENSRNOT00000003343	Ifi47
Chr10_34292075	10	34292075	55.8587	113.161	2.02584	1.01852	0.322333	1	Intergenic	9123	ENSRNOT00000044667	Olr1383
Chr10_34321284	10	34321284	21.6595	69.2999	3.19951	1.67785	0.224915	1	Intergenic	4446	ENSRNOT00000073403	NA
Chr10_34406818	10	34406818	40.7863	121.806	2.98643	1.57842	0.141157	1	Intergenic	4335	ENSRNOT00000072317	Tpcr12
Chr10_34579573	10	34579573	1	31	31	4.9542	0.152325	1	TTS (ENSRNOT00000047454)	1216	ENSRNOT00000047454	Olr1389
Chr10_34645800	10	34645800	39.6533	120.04	3.02724	1.598	0.139683	1	exon (ENSRNOT00000051001, exon 1 of 1)	424	ENSRNOT00000051001	Olr1392
Chr10_34676272	10	34676272	6	14	2.33333	1.22239	0.726944	1	Intergenic	3545	ENSRNOT00000043058	Olr1394
Chr10_34693233	10	34693233	6	20	3.33333	1.73697	0.572899	1	exon (ENSRNOT00000048930, exon 1 of 1)	362	ENSRNOT00000048930	Olr1395
Chr10_34706326	10	34706326	3.41992	15.7898	4.61702	2.20696	0.478553	1	intron (ENSRNOT00000090220, intron 1 of 2)	2162	ENSRNOT00000090220	NA
Chr10_34746463	10	34746463	4	43	10.75	3.42626	0.212747	1	Intergenic	2403	ENSRNOT00000041540	Olr1398
Chr10_34755637	10	34755637	7.97981	28.0708	3.51773	1.81464	0.406797	1	promoter-TSS (ENSRNOT00000050554)	-458	ENSRNOT00000050554	Olr1399
Chr10_35194822	10	35194822	3	27	9	3.16993	0.304888	1	Intergenic	-7405	ENSRNOT00000084509	Cnot6
Chr10_35341669	10	35341669	53.2488	120.04	2.25433	1.1727	0.256461	1	intron (ENSRNOT00000004010, intron 1 of 11)	-1521	ENSRNOT00000083688	Mapk9
Chr10_35748978	10	35748978	3.39438	37.1202	10.9358	3.45098	0.129214	1	Intergenic	-9352	ENSRNOT00000004359	Ltc4s
Chr10_35819655	10	35819655	59.2786	146.495	2.47129	1.30526	0.167226	1	exon (ENSRNOT00000049942, exon 2 of 15)	14207	ENSRNOT00000049942	Canx
Chr10_35859332	10	35859332	12.5397	35.9658	2.86815	1.52012	0.416232	1	exon (ENSRNOT00000004517, exon 2 of 2)	-1176	ENSRNOT00000062136	NA
Chr10_35912265	10	35912265	93.4778	223.689	2.39297	1.2588	0.110053	1	intron (ENSRNOT00000004740, intron 5 of 17)	15004	ENSRNOT00000004740	Rufy1
Chr10_36010421	10	36010421	16.9719	60.0994	3.54111	1.8242	0.2368	1	Intergenic	-44631	ENSRNOT00000084731	NA
Chr10_36096843	10	36096843	2	34	17	4.08746	0.186896	1	Intergenic	-1209	ENSRNOT00000083971	Adamts2
Chr10_36333944	10	36333944	21.6595	50.0012	2.30851	1.20696	0.432922	1	intron (ENSRNOT00000030035, intron 2 of 4)	2685	ENSRNOT00000030035	Zfp879
Chr10_36420169	10	36420169	23.7607	83.0785	3.49647	1.8059	0.17465	1	promoter-TSS (ENSRNOT00000004902)	-242	ENSRNOT00000004902	Znf354b
Chr10_36465364	10	36465364	7	38	5.42857	2.44057	0.356218	1	promoter-TSS (ENSRNOT00000004865)	-866	ENSRNOT00000004865	Olr1404
Chr10_36479414	10	36479414	9	32	3.55556	1.83007	0.491341	1	TTS (ENSRNOT00000044464)	1721	ENSRNOT00000044464	Olr1405
Chr10_36498388	10	36498388	5.69987	25.4392	4.46312	2.15805	0.367205	1	promoter-TSS (ENSRNOT00000047984)	-974	ENSRNOT00000047984	Olr1407
Chr10_36554467	10	36554467	15.8613	55.6069	3.50581	1.80975	0.24987	1	promoter-TSS (ENSRNOT00000049730)	50	ENSRNOT00000049730	Olr1411
Chr10_36567981	10	36567981	33.0592	85.9669	2.60039	1.37873	0.255485	1	exon (ENSRNOT00000049730, exon 2 of 2)	12332	ENSRNOT00000086358	NA
Chr10_37213693	10	37213693	5.66476	42.3672	7.47907	2.90286	0.144518	1	intron (ENSRNOT00000006356, intron 1 of 23)	2207	ENSRNOT00000006356	Sec24a
Chr10_37243131	10	37243131	72.9583	207.9	2.84957	1.51074	0.0692818	1	intron (ENSRNOT00000006567, intron 5 of 6)	27193	ENSRNOT00000006567	Sar1b
Chr10_37309048	10	37309048	1	13	13	3.70044	0.417165	1	intron (ENSRNOT00000043343, intron 1 of 11)	2578	ENSRNOT00000043343	Jade2
Chr10_37557295	10	37557295	43.319	102.634	2.36926	1.24444	0.259331	1	Intergenic	-2630	ENSRNOT00000007621	Ppp2ca
Chr10_37606185	10	37606185	4	18	4.5	2.16993	0.514047	1	intron (ENSRNOT00000007676, intron 3 of 5)	-5161	ENSRNOT00000087463	NA
Chr10_37750992	10	37750992	6.83984	19.2987	2.82151	1.49647	0.563994	1	intron (ENSRNOT00000008477, intron 8 of 8)	-6155	ENSRNOT00000008119	RGD1310352
Chr10_38050914	10	38050914	3	9	3	1.58496	0.732094	1	intron (ENSRNOT00000089709, intron 1 of 1)	3414	ENSRNOT00000089709	NA
Chr10_38666138	10	38666138	30.7793	76.3176	2.47951	1.31006	0.302779	1	intron (ENSRNOT00000009098, intron 3 of 5)	4236	ENSRNOT00000009098	Zcchc10
Chr10_38706457	10	38706457	3	6	2	1	0.876752	1	intron (ENSRNOT00000009440, intron 1 of 20)	14245	ENSRNOT00000009440	Aff4
Chr10_38784673	10	38784673	3.39438	10.6058	3.12451	1.64363	0.66819	1	Intergenic	-2253	ENSRNOT00000073964	Uqcrq
Chr10_38905659	10	38905659	41.039	110.529	2.69326	1.42935	0.189098	1	exon (ENSRNOT00000083162, exon 10 of 10)	-13090	ENSRNOT00000009999	Kif3a
Chr10_39034075	10	39034075	2	5	2.5	1.32193	0.85456	1	exon (ENSRNOT00000063772, exon 13 of 25)	20068	ENSRNOT00000063772	Rad50
Chr10_39125699	10	39125699	16.9719	96.3357	5.67619	2.50492	0.0603991	1	Intergenic	16176	ENSRNOT00000010968	Irf1
Chr10_39415501	10	39415501	2	8	4	2	0.69917	1	Intergenic	1481	ENSRNOT00000086089	NA
Chr10_39653229	10	39653229	2.26292	18.5601	8.20184	3.03595	0.333284	1	Intergenic	-2227	ENSRNOT00000058817	Acsl6
Chr10_40305742	10	40305742	95.7578	198.25	2.07033	1.04986	0.194097	1	Intergenic	-9271	ENSRNOT00000086456	Tnip1
Chr10_40317750	10	40317750	53.5787	107.897	2.01381	1.00993	0.336548	1	Intergenic	-4952	ENSRNOT00000019871	NA
Chr10_40391640	10	40391640	7.92022	38.004	4.79835	2.26254	0.257504	1	TTS (ENSRNOT00000039040)	-9753	ENSRNOT00000050213	LOC100912427
Chr10_40449351	10	40449351	1	9	9	3.16993	0.556635	1	intron (ENSRNOT00000078910, intron 3 of 3)	10994	ENSRNOT00000078910	Gm2a
Chr10_40695246	10	40695246	10	20	2	1	0.736552	1	Intergenic	15649	ENSRNOT00000087751	NA
Chr10_40841485	10	40841485	1	11	11	3.45943	0.479795	1	exon (ENSRNOT00000018149, exon 12 of 12)	16578	ENSRNOT00000082649	NA
Chr10_4290173	10	4290173	67.9772	150.933	2.22035	1.15079	0.216482	1	Intergenic	-22691	ENSRNOT00000091610	LOC100911685
Chr10_43157446	10	43157446	6	27	4.5	2.16993	0.447944	1	intron (ENSRNOT00000003447, intron 3 of 11)	-30892	ENSRNOT00000053294	NA
Chr10_43206991	10	43206991	41.864	177.647	4.24342	2.08523	0.0361029	1	intron (ENSRNOT00000003447, intron 10 of 11)	-17279	ENSRNOT00000003473	Sap30l
Chr10_43379170	10	43379170	1	16	16	4	0.340303	1	Intergenic	-12926	ENSRNOT00000082362	NA
Chr10_43512724	10	43512724	79.7981	167.548	2.09965	1.07015	0.217808	1	promoter-TSS (ENSRNOT00000036481)	-436	ENSRNOT00000036481	Faxdc2
Chr10_43603236	10	43603236	38.4696	121.966	3.17046	1.66469	0.135123	1	intron (ENSRNOT00000029238, intron 2 of 6)	1546	ENSRNOT00000029238	Mrpl22
Chr10_43720924	10	43720924	1	5	5	2.32193	0.748632	1	intron (ENSRNOT00000065701, intron 1 of 6)	5016	ENSRNOT00000065701	RGD1308564
Chr10_43814510	10	43814510	2	6	3	1.58496	0.79786	1	Intergenic	-3438	ENSRNOT00000032816	Lypd8
Chr10_43862072	10	43862072	8	16	2	1	0.759672	1	Intergenic	-9542	ENSRNOT00000080540	LOC24906
Chr10_43894963	10	43894963	2	12	6	2.58496	0.54249	1	exon (ENSRNOT00000031811, exon 1 of 1)	414	ENSRNOT00000031811	Olr1413
Chr10_43906627	10	43906627	5	31	6.2	2.63227	0.353078	1	Intergenic	6274	ENSRNOT00000029524	Olr1414
Chr10_43994162	10	43994162	10	29	2.9	1.53605	0.567486	1	Intergenic	4372	ENSRNOT00000047037	Olr1417
Chr10_44094297	10	44094297	4	9	2.25	1.16993	0.798002	1	TTS (ENSRNOT00000047892)	1479	ENSRNOT00000047892	Olr1422
Chr10_44112812	10	44112812	1	18	18	4.16993	0.299192	1	Intergenic	10167	ENSRNOT00000045318	Olr1423
Chr10_44149319	10	44149319	1.13295	25.5968	22.593	4.49781	0.137621	1	promoter-TSS (ENSRNOT00000080737)	-865	ENSRNOT00000080737	NA
Chr10_44250152	10	44250152	1	5	5	2.32193	0.748632	1	Intergenic	-6749	ENSRNOT00000058517	LOC691352
Chr10_44271303	10	44271303	9.11979	20.1759	2.21232	1.14556	0.642493	1	promoter-TSS (ENSRNOT00000047700)	-285	ENSRNOT00000047700	Trim58
Chr10_44398501	10	44398501	17.0996	76.3176	4.46312	2.15805	0.120042	1	Intergenic	-8975	ENSRNOT00000071556	Olr1437
Chr10_44434392	10	44434392	55.5147	207.423	3.73636	1.90163	0.0304538	1	Intergenic	-12798	ENSRNOT00000091121	NA
Chr10_44776837	10	44776837	2	28	14	3.80735	0.237442	1	Intergenic	2556	ENSRNOT00000044769	Olr1458
Chr10_44798022	10	44798022	2	10	5	2.32193	0.613824	1	Intergenic	-6610	ENSRNOT00000040720	Olr1460
Chr10_4510517	10	4510517	29.4568	96.2088	3.2661	1.70757	0.157716	1	Intergenic	22619	ENSRNOT00000092119	LOC108348298
Chr10_45175692	10	45175692	2.27995	21.0531	9.23404	3.20696	0.275034	1	intron (ENSRNOT00000081224, intron 2 of 4)	6282	ENSRNOT00000081224	RGD1561277
Chr10_4519040	10	4519040	49.8499	107.683	2.16015	1.11113	0.302685	1	Intergenic	-17141	ENSRNOT00000003309	Zc3h7a
Chr10_45251233	10	45251233	44.459	135.091	3.03855	1.60338	0.113251	1	Intergenic	-7560	ENSRNOT00000019991	Zfp39
Chr10_45256689	10	45256689	5	22	4.4	2.1375	0.484783	1	Intergenic	-2199	ENSRNOT00000048642	Btnl10
Chr10_45303640	10	45303640	26.0579	100.622	3.86148	1.94915	0.108368	1	intron (ENSRNOT00000066367, intron 1 of 6)	-3368	ENSRNOT00000003885	Trim17
Chr10_45315404	10	45315404	20.5195	63.1594	3.07801	1.622	0.258723	1	TTS (ENSRNOT00000003885)	-6845	ENSRNOT00000047268	Trim11
Chr10_45482233	10	45482233	8	25	3.125	1.64386	0.561213	1	Intergenic	-1224	ENSRNOT00000087926	Obscn
Chr10_45873595	10	45873595	1	16	16	4	0.340303	1	Intergenic	-19424	ENSRNOT00000004280	Nlrp3
Chr10_46173931	10	46173931	27.3594	140.354	5.13002	2.35897	0.0280982	1	Intergenic	-1621	ENSRNOT00000004412	Flcn
Chr10_46198875	10	46198875	2	5	2.5	1.32193	0.85456	1	intron (ENSRNOT00000091471, intron 4 of 11)	-5037	ENSRNOT00000077811	NA
Chr10_46205008	10	46205008	4.52584	57.4479	12.6933	3.666	0.0512926	1	intron (ENSRNOT00000091471, intron 1 of 11)	1128	ENSRNOT00000091471	Cops3
Chr10_46403929	10	46403929	72.9583	202.636	2.77743	1.47375	0.0783387	1	intron (ENSRNOT00000083698, intron 1 of 7)	714	ENSRNOT00000083698	Pemt
Chr10_46483735	10	46483735	14.8197	50.8784	3.43317	1.77954	0.272085	1	TTS (ENSRNOT00000090067)	13889	ENSRNOT00000090067	AC128154.1
Chr10_46578646	10	46578646	1	10	10	3.32193	0.516396	1	exon (ENSRNOT00000004753, exon 3 of 19)	4209	ENSRNOT00000004753	Srebf1
Chr10_46835483	10	46835483	30.7793	64.9138	2.10901	1.07657	0.421023	1	Intergenic	-4631	ENSRNOT00000079133	Myo15a
Chr10_47028001	10	47028001	9.11979	34.2113	3.75133	1.9074	0.337985	1	Intergenic	8674	ENSRNOT00000006984	Smcr8
Chr10_47059516	10	47059516	3.41992	14.9126	4.36052	2.1245	0.506317	1	promoter-TSS (ENSRNOT00000007092)	-299	ENSRNOT00000007092	Shmt1
Chr10_47475548	10	47475548	6	37	6.16667	2.62449	0.330491	1	Intergenic	-4014	ENSRNOT00000077141	NA
Chr10_47500832	10	47500832	23	54	2.34783	1.23133	0.591348	1	TTS (ENSRNOT00000003182)	10678	ENSRNOT00000003182	Aldh3a1
Chr10_47707437	10	47707437	1.13146	18.5601	16.4037	4.03595	0.250472	1	Intergenic	17063	ENSRNOT00000085011	Rnf112
Chr10_47940410	10	47940410	2	36	18	4.16993	0.173599	1	intron (ENSRNOT00000003515, intron 2 of 4)	9776	ENSRNOT00000003515	Grap
Chr10_48004992	10	48004992	4	51	12.75	3.67243	0.171827	1	Intergenic	-7195	ENSRNOT00000078422	Slc5a10
Chr10_48026542	10	48026542	3	9	3	1.58496	0.732094	1	intron (ENSRNOT00000078448, intron 4 of 8)	12106	ENSRNOT00000078448	Prpsap2
Chr10_48164457	10	48164457	4	19	4.75	2.24793	0.491973	1	intron (ENSRNOT00000003871, intron 12 of 14)	1885	ENSRNOT00000091025	NA
Chr10_48709129	10	48709129	2	7	3.5	1.80735	0.746767	1	intron (ENSRNOT00000081409, intron 11 of 44)	63762	ENSRNOT00000081409	Ncor1
Chr10_48902467	10	48902467	4	21	5.25	2.39232	0.451564	1	promoter-TSS (ENSRNOT00000077633)	-261	ENSRNOT00000077633	NA
Chr10_48927700	10	48927700	42.9955	94.5681	2.19949	1.13717	0.333611	1	promoter-TSS (ENSRNOT00000077980)	-22	ENSRNOT00000081324	NA
Chr10_48932919	10	48932919	14.709	94.5681	6.42928	2.68466	0.0495474	1	intron (ENSRNOT00000030379, intron 2 of 2)	3752	ENSRNOT00000085658	NA
Chr10_48993837	10	48993837	2	6	3	1.58496	0.79786	1	Intergenic	-1685	ENSRNOT00000072548	AABR07029742.2
Chr10_49126934	10	49126934	2	23	11.5	3.52356	0.2975	1	Intergenic	22546	ENSRNOT00000004291	Zfp287
Chr10_49191356	10	49191356	10	35	3.5	1.80735	0.485975	1	intron (ENSRNOT00000084418, intron 3 of 4)	1338	ENSRNOT00000004294	Zfp286a
Chr10_49234084	10	49234084	18.2396	41.229	2.26042	1.17659	0.485858	1	intron (ENSRNOT00000065335, intron 1 of 5)	2353	ENSRNOT00000065335	Trim16
Chr10_49252221	10	49252221	1.13997	4.38607	3.84752	1.94393	0.783238	1	exon (ENSRNOT00000065335, exon 6 of 6)	-6974	ENSRNOT00000004390	Fbxw10
Chr10_49296316	10	49296316	71.282	177.647	2.49217	1.3174	0.154242	1	exon (ENSRNOT00000091100, exon 29 of 29)	-2810	ENSRNOT00000074853	Tvp23b
Chr10_49508302	10	49508302	15	36	2.4	1.26303	0.614009	1	Intergenic	-30287	ENSRNOT00000081415	Pmp22
Chr10_4951133	10	4951133	6	15	2.5	1.32193	0.697396	1	promoter-TSS (ENSRNOT00000003451)	-425	ENSRNOT00000003451	Prm3
Chr10_4952766	10	4952766	2	55	27.5	4.78136	0.0964749	1	TTS (ENSRNOT00000003451)	-1114	ENSRNOT00000003455	Tnp2
Chr10_5159749	10	5159749	2	21	10.5	3.39232	0.328188	1	intron (ENSRNOT00000083982, intron 9 of 22)	-24045	ENSRNOT00000074959	AC103514.1
Chr10_51661709	10	51661709	88.9179	183.338	2.06187	1.04396	0.210592	1	intron (ENSRNOT00000071595, intron 1 of 20)	7589	ENSRNOT00000071595	Arhgap44
Chr10_5261428	10	5261428	5.6573	15.9087	2.81206	1.49163	0.610402	1	promoter-TSS (ENSRNOT00000003572)	-819	ENSRNOT00000003572	Ciita
Chr10_53340145	10	53340145	2	8	4	2	0.69917	1	Intergenic	-126726	ENSRNOT00000057503	Pirt
Chr10_53575822	10	53575822	26.2194	407.027	15.5239	3.95642	6.64448e-07	7.24326e-05	exon (ENSRNOT00000064764, exon 6 of 8)	4832	ENSRNOT00000004516	Tmem220
Chr10_53645614	10	53645614	6	24	4	2	0.495782	1	TTS (ENSRNOT00000004147)	2858	ENSRNOT00000086057	NA
Chr10_53688363	10	53688363	20	43	2.15	1.10434	0.643907	1	Intergenic	-2446	ENSRNOT00000086494	NA
Chr10_53717370	10	53717370	2	10	5	2.32193	0.613824	1	intron (ENSRNOT00000085582, intron 6 of 37)	3428	ENSRNOT00000085582	Myh2
Chr10_53742993	10	53742993	7	23	3.28571	1.71621	0.557007	1	exon (ENSRNOT00000004295, exon 4 of 40)	2151	ENSRNOT00000004295	Myh2
Chr10_53777926	10	53777926	4	17	4.25	2.08746	0.537488	1	promoter-TSS (ENSRNOT00000045718)	-737	ENSRNOT00000045718	Myh2
Chr10_53835650	10	53835650	5	30	6	2.58496	0.364842	1	exon (ENSRNOT00000057260, exon 25 of 34)	16831	ENSRNOT00000057260	Myh8
Chr10_54378392	10	54378392	3	34	11.3333	3.5025	0.234998	1	Intergenic	26121	ENSRNOT00000036752	Dhrs7c
Chr10_54754050	10	54754050	36.4791	106.143	2.90969	1.54086	0.169548	1	TTS (ENSRNOT00000005204)	-15583	ENSRNOT00000070824	NA
Chr10_55023138	10	55023138	43.319	191.233	4.41452	2.14226	0.019425	0.832941	intron (ENSRNOT00000032785, intron 1 of 18)	9434	ENSRNOT00000032785	Pik3r5
Chr10_5504287	10	5504287	2	17	8.5	3.08746	0.404094	1	intron (ENSRNOT00000039429, intron 3 of 9)	7669	ENSRNOT00000039429	Atf7ip2
Chr10_55462576	10	55462576	2	11	5.5	2.45943	0.576691	1	Intergenic	-15723	ENSRNOT00000038454	Rnf222
Chr10_55509329	10	55509329	12	74	6.16667	2.62449	0.259508	1	Intergenic	6557	ENSRNOT00000005667	Odf4
Chr10_55567243	10	55567243	3	12	4	2	0.618781	1	Intergenic	-6820	ENSRNOT00000006883	Rangrf
Chr10_55615872	10	55615872	16.9719	66.2861	3.90564	1.96556	0.188571	1	intron (ENSRNOT00000007447, intron 20 of 22)	-1885	ENSRNOT00000090617	NA
Chr10_55639524	10	55639524	18.1272	69.7293	3.84666	1.94361	0.175316	1	Intergenic	-2547	ENSRNOT00000008507	Borcs6
Chr10_55647399	10	55647399	26.0579	65.316	2.50657	1.32572	0.339027	1	Intergenic	-4717	ENSRNOT00000057157	AC129753.1
Chr10_55947896	10	55947896	34	69	2.02941	1.02106	0.634739	1	intron (ENSRNOT00000057058, intron 34 of 38)	3041	ENSRNOT00000082371	NA
Chr10_56032291	10	56032291	5	28	5.6	2.48543	0.390222	1	intron (ENSRNOT00000090809, intron 80 of 87)	-23405	ENSRNOT00000067677	Kdm6b
Chr10_56146900	10	56146900	2	5	2.5	1.32193	0.85456	1	intron (ENSRNOT00000090809, intron 2 of 87)	7649	ENSRNOT00000090809	Dnah2
Chr10_56193719	10	56193719	13.5775	37.1202	2.73395	1.45098	0.43701	1	promoter-TSS (ENSRNOT00000083458)	-138	ENSRNOT00000080584	Tp53
Chr10_56198997	10	56198997	16.9719	42.4231	2.49961	1.3217	0.444453	1	TTS (ENSRNOT00000046490)	5130	ENSRNOT00000083458	Tp53
Chr10_56214087	10	56214087	31.9193	118.424	3.71011	1.89146	0.0876289	1	Intergenic	-2195	ENSRNOT00000015076	Atp1b2
Chr10_56229580	10	56229580	5.66476	38.8366	6.85581	2.77733	0.174694	1	exon (ENSRNOT00000079617, exon 7 of 7)	1536	ENSRNOT00000015769	Sat2
Chr10_56272568	10	56272568	1	20	20	4.32193	0.265811	1	promoter-TSS (ENSRNOT00000080700)	-238	ENSRNOT00000080700	NA
Chr10_56273235	10	56273235	12	35	2.91667	1.54432	0.545702	1	promoter-TSS (ENSRNOT00000080700)	108	ENSRNOT00000079842	NA
Chr10_56279875	10	56279875	28.3238	97.0914	3.42791	1.77733	0.142642	1	intron (ENSRNOT00000018670, intron 7 of 10)	-3110	ENSRNOT00000049048	Eif4a1
Chr10_56287515	10	56287515	3.39438	16.7925	4.94714	2.30659	0.453429	1	exon (ENSRNOT00000056903, exon 6 of 6)	-1123	ENSRNOT00000018670	Senp3
Chr10_56289768	10	56289768	3.39438	11.4896	3.38489	1.75911	0.633067	1	exon (ENSRNOT00000056903, exon 1 of 6)	115	ENSRNOT00000090762	Tnfsf13
Chr10_56292443	10	56292443	52.1158	112.096	2.15091	1.10495	0.296267	1	intron (ENSRNOT00000064401, intron 5 of 6)	-2490	ENSRNOT00000056903	Tnfsf13
Chr10_56313353	10	56313353	22.6292	97.2195	4.2962	2.10306	0.100266	1	Intergenic	-13275	ENSRNOT00000064401	Tnfsf12
Chr10_56381019	10	56381019	9	35	3.88889	1.95936	0.454229	1	promoter-TSS (ENSRNOT00000019687)	-795	ENSRNOT00000019687	Zbtb4
Chr10_56426333	10	56426333	2.26591	61.7855	27.2674	4.76911	0.0166339	0.741724	promoter-TSS (ENSRNOT00000092506)	-320	ENSRNOT00000084068	LOC497938
Chr10_56434468	10	56434468	4.52584	14.141	3.12451	1.64363	0.606846	1	exon (ENSRNOT00000056872, exon 7 of 9)	-4634	ENSRNOT00000092704	Spem1
Chr10_56447577	10	56447577	4.55989	10.5266	2.30851	1.20696	0.745085	1	TTS (ENSRNOT00000092275)	807	ENSRNOT00000092275	NA
Chr10_56454127	10	56454127	1.13997	3.50885	3.07801	1.622	0.852694	1	promoter-TSS (ENSRNOT00000092358)	249	ENSRNOT00000031640	Plscr3
Chr10_56508368	10	56508368	20.3932	45.8978	2.25065	1.17034	0.468438	1	intron (ENSRNOT00000021402, intron 6 of 7)	-1123	ENSRNOT00000082361	NA
Chr10_56510342	10	56510342	2.26591	9.70914	4.28488	2.09926	0.603961	1	exon (ENSRNOT00000021402, exon 3 of 8)	1242	ENSRNOT00000021402	LOC497940
Chr10_56519290	10	56519290	9	18	2	1	0.747138	1	exon (ENSRNOT00000021883, exon 18 of 29)	-5179	ENSRNOT00000022041	Gps2
Chr10_56530767	10	56530767	1	2	2	1	1	1	promoter-TSS (ENSRNOT00000077451)	76	ENSRNOT00000077451	AABR07029863.3
Chr10_56564591	10	56564591	34.1992	144.74	4.23227	2.08143	0.0434865	1	Intergenic	3200	ENSRNOT00000084581	AABR07029863.4
Chr10_56583741	10	56583741	11.3146	38.8878	3.43696	1.78113	0.344981	1	intron (ENSRNOT00000032481, intron 5 of 8)	-6979	ENSRNOT00000087455	NA
Chr10_56599783	10	56599783	11.3146	67.1699	5.93657	2.56963	0.102991	1	exon (ENSRNOT00000023379, exon 8 of 8)	-1506	ENSRNOT00000023724	Gabarap
Chr10_56603978	10	56603978	6.78876	21.2115	3.12451	1.64363	0.516965	1	exon (ENSRNOT00000023724, exon 4 of 4)	-1163	ENSRNOT00000024079	Phf23
Chr10_56620005	10	56620005	1	24	24	4.58496	0.213228	1	TTS (ENSRNOT00000024348)	-1120	ENSRNOT00000053642	NA
Chr10_56651542	10	56651542	37.3382	126.385	3.38489	1.75911	0.112347	1	intron (ENSRNOT00000068493, intron 17 of 19)	-10701	ENSRNOT00000086919	Asgr1
Chr10_56699235	10	56699235	2	11	5.5	2.45943	0.576691	1	Intergenic	-11230	ENSRNOT00000065370	Asgr2
Chr10_56785922	10	56785922	4.52584	18.5601	4.10092	2.03595	0.47079	1	Intergenic	20529	ENSRNOT00000080323	Clec10a
Chr10_56823847	10	56823847	9.06362	18.5356	2.04506	1.03214	0.686006	1	promoter-TSS (ENSRNOT00000067128)	-659	ENSRNOT00000067128	Slc16a11
Chr10_56829797	10	56829797	6.78876	23.863	3.51507	1.81355	0.455416	1	intron (ENSRNOT00000025403, intron 2 of 3)	1447	ENSRNOT00000025403	Slc16a13
Chr10_56853577	10	56853577	9.05168	30.9335	3.41743	1.77291	0.400421	1	TTS (ENSRNOT00000091131)	-3491	ENSRNOT00000025767	Rnasek
Chr10_56943971	10	56943971	4	24	6	2.58496	0.399708	1	Intergenic	-8829	ENSRNOT00000025910	Alox12e
Chr10_56976634	10	56976634	35.0753	102.522	2.92293	1.54741	0.191525	1	Intergenic	-14472	ENSRNOT00000026038	Alox15
Chr10_57033671	10	57033671	20.3663	58.3317	2.86413	1.5181	0.316442	1	Intergenic	-6597	ENSRNOT00000026207	Arrb2
Chr10_57101113	10	57101113	13	66	5.07692	2.34395	0.316581	1	Intergenic	-10795	ENSRNOT00000026437	Tm4sf5
Chr10_57118716	10	57118716	3	13	4.33333	2.11548	0.585807	1	TTS (ENSRNOT00000026437)	2869	ENSRNOT00000029421	Vmo1
Chr10_57125363	10	57125363	12	26	2.16667	1.11548	0.681974	1	promoter-TSS (ENSRNOT00000029230)	-599	ENSRNOT00000029230	Gltpd2
Chr10_57154180	10	57154180	1	11	11	3.45943	0.479795	1	intron (ENSRNOT00000089955, intron 1 of 1)	5314	ENSRNOT00000089955	NA
Chr10_57168998	10	57168998	1	6	6	2.58496	0.694233	1	intron (ENSRNOT00000056998, intron 9 of 27)	5823	ENSRNOT00000056998	Pld2
Chr10_57226931	10	57226931	2	32	16	4	0.201796	1	exon (ENSRNOT00000086374, exon 10 of 32)	8843	ENSRNOT00000089853	Mink1
Chr10_57263425	10	57263425	55.5147	130.632	2.35311	1.23457	0.217794	1	exon (ENSRNOT00000035445, exon 2 of 2)	2744	ENSRNOT00000035445	Gp1ba
Chr10_57265923	10	57265923	32.8556	67.964	2.06856	1.04863	0.427703	1	exon (ENSRNOT00000005144, exon 8 of 8)	2159	ENSRNOT00000005144	Slc25a11
Chr10_57274230	10	57274230	7.93067	25.5968	3.22757	1.69045	0.455499	1	intron (ENSRNOT00000005370, intron 1 of 2)	1479	ENSRNOT00000005370	Pfn1
Chr10_57307788	10	57307788	1	11	11	3.45943	0.479795	1	exon (ENSRNOT00000056622, exon 2 of 23)	1511	ENSRNOT00000056622	Camta2
Chr10_57443765	10	57443765	10	24	2.4	1.26303	0.652951	1	Intergenic	-7396	ENSRNOT00000056608	Scimp
Chr10_57521332	10	57521332	15.9596	56.1417	3.51773	1.81464	0.241894	1	intron (ENSRNOT00000041443, intron 4 of 17)	58884	ENSRNOT00000041443	Rabep1
Chr10_57703129	10	57703129	58.8359	136.107	2.31334	1.20998	0.234211	1	intron (ENSRNOT00000082171, intron 9 of 13)	-27075	ENSRNOT00000085180	NA
Chr10_58287974	10	58287974	40.7325	88.3814	2.1698	1.11756	0.355074	1	Intergenic	-44615	ENSRNOT00000081954	Wscd1
Chr10_58526641	10	58526641	5	15	3	1.58496	0.646007	1	Intergenic	-8140	ENSRNOT00000087110	NA
Chr10_58580636	10	58580636	1	7	7	2.80735	0.644963	1	Intergenic	28272	ENSRNOT00000010533	Aipl1
Chr10_58852796	10	58852796	11	26	2.36364	1.24101	0.650017	1	Intergenic	5039	ENSRNOT00000069768	NA
Chr10_58864833	10	58864833	23.7607	89.2652	3.75685	1.90952	0.142724	1	exon (ENSRNOT00000056551, exon 3 of 7)	3892	ENSRNOT00000074523	XAF1
Chr10_59535500	10	59535500	2	4	2	1	0.919774	1	intron (ENSRNOT00000087723, intron 1 of 20)	2019	ENSRNOT00000087723	Atp2a3
Chr10_59563288	10	59563288	7	15	2.14286	1.09954	0.744557	1	intron (ENSRNOT00000077107, intron 1 of 32)	-2936	ENSRNOT00000024068	P2rx1
Chr10_59685931	10	59685931	95.0426	223.605	2.35268	1.23431	0.142179	1	intron (ENSRNOT00000073209, intron 19 of 30)	12238	ENSRNOT00000074018	Gsg2
Chr10_59715314	10	59715314	30.7793	70.1771	2.28001	1.18904	0.362225	1	promoter-TSS (ENSRNOT00000093659)	-750	ENSRNOT00000093659	NA
Chr10_59754117	10	59754117	9.05168	40.6554	4.49148	2.16719	0.258594	1	exon (ENSRNOT00000030343, exon 6 of 11)	7484	ENSRNOT00000093133	NA
Chr10_59884466	10	59884466	3.39886	24.7142	7.27132	2.86222	0.270679	1	promoter-TSS (ENSRNOT00000093579)	-626	ENSRNOT00000093579	Aspa
Chr10_59926597	10	59926597	55.4415	115.78	2.08832	1.06234	0.321294	1	intron (ENSRNOT00000045573, intron 1 of 2)	3383	ENSRNOT00000045573	Olr1498
Chr10_60034701	10	60034701	11.3146	22.9792	2.03093	1.02214	0.657693	1	intron (ENSRNOT00000026857, intron 1 of 2)	-2482	ENSRNOT00000072328	Olr1481
Chr10_60046664	10	60046664	6	22	3.66667	1.87447	0.532186	1	intron (ENSRNOT00000080593, intron 1 of 4)	2815	ENSRNOT00000080593	AABR07029918.1
Chr10_60304525	10	60304525	63.8385	139.477	2.18484	1.12753	0.23389	1	Intergenic	4782	ENSRNOT00000083439	Olr1486
Chr10_60408567	10	60408567	2.26292	8.83814	3.90564	1.96556	0.657079	1	Intergenic	-2363	ENSRNOT00000041318	Olr1505
Chr10_60476570	10	60476570	6.79772	34.4233	5.06395	2.34026	0.259859	1	Intergenic	-20295	ENSRNOT00000081152	Olfr390
Chr10_60536486	10	60536486	4.55989	32.4569	7.11791	2.83145	0.208159	1	exon (ENSRNOT00000026813, exon 1 of 2)	362	ENSRNOT00000026813	NA
Chr10_60655799	10	60655799	13.5954	29.1274	2.14244	1.09926	0.582802	1	Intergenic	18567	ENSRNOT00000077180	NA
Chr10_60900107	10	60900107	5	18	3.6	1.848	0.568745	1	Intergenic	-34640	ENSRNOT00000026924	Olr1507
Chr10_61063974	10	61063974	6.79772	20.3009	2.98643	1.57842	0.532761	1	Intergenic	-2519	ENSRNOT00000074462	LOC100909754
Chr10_61073708	10	61073708	2.26591	9.70914	4.28488	2.09926	0.603961	1	Intergenic	2429	ENSRNOT00000073002	Olr1516
Chr10_61424135	10	61424135	15	44	2.93333	1.55254	0.522015	1	Intergenic	-1800	ENSRNOT00000092449	NA
Chr10_61432502	10	61432502	3.39886	8.82649	2.5969	1.37679	0.736611	1	promoter-TSS (ENSRNOT00000092478)	-318	ENSRNOT00000003687	Cluh
Chr10_61448319	10	61448319	5.6573	15.0248	2.65583	1.40916	0.639735	1	promoter-TSS (ENSRNOT00000092439)	641	ENSRNOT00000092409	NA
Chr10_61450855	10	61450855	23	53	2.30435	1.20436	0.600397	1	intron (ENSRNOT00000003687, intron 19 of 24)	1742	ENSRNOT00000092439	NA
Chr10_61464167	10	61464167	1	39	39	5.2854	0.110096	1	intron (ENSRNOT00000003696, intron 9 of 10)	-3704	ENSRNOT00000092711	NA
Chr10_61507967	10	61507967	39.6533	91.7955	2.31495	1.21098	0.301258	1	intron (ENSRNOT00000003696, intron 1 of 10)	-19496	ENSRNOT00000092746	NA
Chr10_61638582	10	61638582	10.1966	86.4996	8.4832	3.08461	0.0332971	1	intron (ENSRNOT00000003750, intron 2 of 9)	-1434	ENSRNOT00000092714	Mettl16
Chr10_61674034	10	61674034	33.9438	91.9167	2.70791	1.43718	0.241686	1	Intergenic	-11208	ENSRNOT00000092606	Mnt
Chr10_61691166	10	61691166	2.26292	41.5393	18.3565	4.19822	0.0696825	1	exon (ENSRNOT00000092606, exon 2 of 6)	5520	ENSRNOT00000003933	Mnt
Chr10_61731968	10	61731968	152.747	355.293	2.32602	1.21787	0.0892411	1	intron (ENSRNOT00000034298, intron 2 of 22)	13009	ENSRNOT00000079926	Sgsm2
Chr10_61750813	10	61750813	3.39438	38.004	11.1962	3.48493	0.122189	1	intron (ENSRNOT00000092256, intron 6 of 7)	2818	ENSRNOT00000092387	NA
Chr10_61755372	10	61755372	2	11	5.5	2.45943	0.576691	1	promoter-TSS (ENSRNOT00000092475)	228	ENSRNOT00000092464	NA
Chr10_62025578	10	62025578	32.8556	77.6731	2.36407	1.24128	0.327738	1	exon (ENSRNOT00000004161, exon 5 of 13)	-1569	ENSRNOT00000092323	NA
Chr10_62034677	10	62034677	2.27995	21.9303	9.61879	3.26586	0.25874	1	Intergenic	-1190	ENSRNOT00000067414	Rtn4rl1
Chr10_62173463	10	62173463	18.1034	88.3814	4.88205	2.28749	0.0917989	1	intron (ENSRNOT00000092728, intron 4 of 14)	-9810	ENSRNOT00000092664	NA
Chr10_62187047	10	62187047	7	14	2	1	0.774405	1	intron (ENSRNOT00000092728, intron 1 of 14)	-2172	ENSRNOT00000004229	Rpa1
Chr10_62189844	10	62189844	2.26292	19.4439	8.5924	3.10306	0.313158	1	intron (ENSRNOT00000092728, intron 1 of 14)	1644	ENSRNOT00000092728	NA
Chr10_62235061	10	62235061	49.0189	100.88	2.05797	1.04123	0.338361	1	intron (ENSRNOT00000029866, intron 8 of 10)	19227	ENSRNOT00000004313	Serpinf1
Chr10_62269687	10	62269687	4	26	6.5	2.70044	0.370057	1	exon (ENSRNOT00000004322, exon 6 of 10)	3433	ENSRNOT00000004322	Serpinf2
Chr10_62278473	10	62278473	1	6	6	2.58496	0.694233	1	exon (ENSRNOT00000004365, exon 7 of 10)	1670	ENSRNOT00000074132	NA
Chr10_62289611	10	62289611	72.509	242.729	3.34757	1.74311	0.0316063	1	Intergenic	-2421	ENSRNOT00000004365	Wdr81
Chr10_62596993	10	62596993	3	7	2.33333	1.22239	0.824646	1	intron (ENSRNOT00000021368, intron 16 of 23)	30260	ENSRNOT00000021368	Taok1
Chr10_62645180	10	62645180	28.2865	105.174	3.71817	1.89459	0.118281	1	exon (ENSRNOT00000034282, exon 2 of 2)	3665	ENSRNOT00000034282	Abhd15
Chr10_62655462	10	62655462	2.26591	25.5968	11.2965	3.49781	0.199147	1	TTS (ENSRNOT00000010691)	4742	ENSRNOT00000010691	Tp53i13
Chr10_62686700	10	62686700	3.39438	66.2861	19.5282	4.28749	0.0213785	0.744806	exon (ENSRNOT00000056110, exon 6 of 15)	11842	ENSRNOT00000019759	Coro6
Chr10_62752573	10	62752573	3	21	7	2.80735	0.393683	1	intron (ENSRNOT00000019410, intron 3 of 13)	-48971	ENSRNOT00000071604	NA
Chr10_63195877	10	63195877	181.034	395.065	2.18227	1.12583	0.101134	1	Intergenic	-19413	ENSRNOT00000004717	Slc6a4
Chr10_63223312	10	63223312	12	42	3.5	1.80735	0.466851	1	intron (ENSRNOT00000005125, intron 6 of 11)	-4002	ENSRNOT00000076357	Blmh
Chr10_63241486	10	63241486	84.9715	212.718	2.50341	1.3239	0.106574	1	Intergenic	-1153	ENSRNOT00000005125	Blmh
Chr10_63326102	10	63326102	4	10	2.5	1.32193	0.757231	1	exon (ENSRNOT00000005262, exon 1 of 21)	902	ENSRNOT00000005262	Cpd
Chr10_63342413	10	63342413	3	15	5	2.32193	0.526131	1	intron (ENSRNOT00000005262, intron 2 of 20)	14857	ENSRNOT00000084535	Cpd
Chr10_63671610	10	63671610	1	4	4	2	0.810037	1	TTS (ENSRNOT00000088722)	-5787	ENSRNOT00000005100	Slc43a2
Chr10_63703294	10	63703294	9	40	4.44444	2.152	0.401333	1	intron (ENSRNOT00000005100, intron 5 of 13)	6685	ENSRNOT00000075609	NA
Chr10_63948790	10	63948790	6	14	2.33333	1.22239	0.726944	1	intron (ENSRNOT00000090461, intron 1 of 10)	-2710	ENSRNOT00000086615	NA
Chr10_64127046	10	64127046	2	10	5	2.32193	0.613824	1	Intergenic	-18491	ENSRNOT00000081725	Rph3al
Chr10_64246112	10	64246112	3	17	5.66667	2.5025	0.475365	1	intron (ENSRNOT00000082825, intron 16 of 20)	-43731	ENSRNOT00000008982	Rflnb
Chr10_64719559	10	64719559	155.215	337.172	2.1723	1.11922	0.093653	1	Intergenic	-17464	ENSRNOT00000017071	Lgals9
Chr10_64737437	10	64737437	2	4	2	1	0.919774	1	intron (ENSRNOT00000093244, intron 1 of 6)	326	ENSRNOT00000093529	Lgals9
Chr10_64740083	10	64740083	17	42	2.47059	1.30485	0.589876	1	TTS (ENSRNOT00000088241)	270	ENSRNOT00000088241	NA
Chr10_64800959	10	64800959	5.6573	27.3982	4.84299	2.2759	0.336263	1	Intergenic	-10652	ENSRNOT00000093575	NA
Chr10_64891042	10	64891042	1	3	3	1.58496	0.885204	1	intron (ENSRNOT00000048543, intron 3 of 16)	24107	ENSRNOT00000048543	Sez6
Chr10_65076484	10	65076484	32.8123	90.149	2.74741	1.45807	0.239806	1	intron (ENSRNOT00000088919, intron 1 of 44)	4052	ENSRNOT00000088919	Myo18a
Chr10_65308274	10	65308274	11.3997	43.8607	3.84752	1.94393	0.27245	1	exon (ENSRNOT00000014118, exon 5 of 11)	-16826	ENSRNOT00000053770	NA
Chr10_65332868	10	65332868	1.13146	10.6058	9.37353	3.22859	0.473938	1	exon (ENSRNOT00000012825, exon 8 of 10)	1633	ENSRNOT00000012825	Dhrs13
Chr10_65446445	10	65446445	1	2	2	1	1	1	Intergenic	-2463	ENSRNOT00000035657	Rpl23a
Chr10_65451461	10	65451461	19.2602	67.964	3.52873	1.81915	0.20426	1	intron (ENSRNOT00000082348, intron 9 of 10)	2499	ENSRNOT00000037016	Rab34
Chr10_65490260	10	65490260	1	6	6	2.58496	0.694233	1	intron (ENSRNOT00000016759, intron 11 of 36)	12677	ENSRNOT00000089615	Supt6h
Chr10_65510910	10	65510910	5.6573	25.6306	4.53054	2.17968	0.369361	1	intron (ENSRNOT00000016297, intron 1 of 2)	-3328	ENSRNOT00000016759	Supt6h
Chr10_65548711	10	65548711	5	15	3	1.58496	0.646007	1	intron (ENSRNOT00000016084, intron 32 of 38)	-1266	ENSRNOT00000079486	NA
Chr10_65551044	10	65551044	9.05168	60.9832	6.73722	2.75215	0.100847	1	exon (ENSRNOT00000016084, exon 37 of 39)	-1854	ENSRNOT00000056217	Spag5
Chr10_65562881	10	65562881	13.6797	35.9658	2.62914	1.39459	0.450147	1	TTS (ENSRNOT00000074979)	455	ENSRNOT00000074979	NA
Chr10_65576821	10	65576821	82.7056	170.351	2.05973	1.04246	0.232574	1	intron (ENSRNOT00000015651, intron 7 of 23)	-9684	ENSRNOT00000015535	Aldoc
Chr10_65610063	10	65610063	10	29	2.9	1.53605	0.567486	1	intron (ENSRNOT00000015091, intron 1 of 4)	3164	ENSRNOT00000015091	Unc119
Chr10_65769626	10	65769626	22.6591	48.5457	2.14244	1.09926	0.481057	1	intron (ENSRNOT00000039954, intron 6 of 7)	1695	ENSRNOT00000039954	Vtn
Chr10_65778253	10	65778253	5.66476	20.3009	3.58372	1.84146	0.476812	1	intron (ENSRNOT00000013220, intron 2 of 5)	2097	ENSRNOT00000013220	Tmem199
Chr10_65828748	10	65828748	22.7995	113.161	4.9633	2.3113	0.0497516	1	Intergenic	4414	ENSRNOT00000089500	NA
Chr10_66498208	10	66498208	10	54	5.4	2.43296	0.319332	1	Intergenic	-10900	ENSRNOT00000017230	RGD1565317
Chr10_66577511	10	66577511	2.26292	15.9087	7.03015	2.81355	0.402364	1	Intergenic	-4575	ENSRNOT00000088849	NA
Chr10_66589729	10	66589729	9.05168	33.5849	3.71035	1.89156	0.355121	1	exon (ENSRNOT00000017949, exon 7 of 9)	-6364	ENSRNOT00000077827	NA
Chr10_66709053	10	66709053	63.8385	132.459	2.07491	1.05305	0.273391	1	intron (ENSRNOT00000046262, intron 1 of 56)	18919	ENSRNOT00000046262	Nf1
Chr10_66856388	10	66856388	7	15	2.14286	1.09954	0.744557	1	TTS (ENSRNOT00000018898)	2211	ENSRNOT00000018898	Evi2b
Chr10_66874604	10	66874604	205.064	431.616	2.10478	1.07367	0.076859	1	promoter-TSS (ENSRNOT00000039261)	-655	ENSRNOT00000039261	Evi2a
Chr10_67041812	10	67041812	109.752	348.223	3.17283	1.66577	0.0264038	0.849995	intron (ENSRNOT00000018986, intron 10 of 14)	24185	ENSRNOT00000053781	NA
Chr10_67105370	10	67105370	10.2598	721.947	70.3668	6.13682	2.09087e-15	4.76077e-13	Intergenic	22680	ENSRNOT00000088428	NA
Chr10_67237589	10	67237589	4	14	3.5	1.80735	0.618513	1	Intergenic	-12956	ENSRNOT00000050325	NA
Chr10_67366818	10	67366818	4	32	8	3	0.298703	1	exon (ENSRNOT00000079002, exon 20 of 22)	35019	ENSRNOT00000073071	Crlf3
Chr10_67549577	10	67549577	33.9886	90.0302	2.64884	1.40536	0.244134	1	intron (ENSRNOT00000005428, intron 5 of 9)	-9809	ENSRNOT00000082685	Rhot1
Chr10_67757511	10	67757511	30.5897	65.316	2.13523	1.09439	0.418728	1	Intergenic	-5455	ENSRNOT00000069236	NA
Chr10_68109700	10	68109700	4	9	2.25	1.16993	0.798002	1	intron (ENSRNOT00000004609, intron 1 of 21)	33165	ENSRNOT00000004609	Myo1d
Chr10_69193125	10	69193125	9	40	4.44444	2.152	0.401333	1	Intergenic	-215391	ENSRNOT00000072658	NA
Chr10_69417894	10	69417894	3	10	3.33333	1.73697	0.691445	1	Intergenic	-5193	ENSRNOT00000000256	Ccl7
Chr10_69445208	10	69445208	3.39438	12.3734	3.64526	1.86602	0.599705	1	Intergenic	10266	ENSRNOT00000009756	Ccl11
Chr10_69533845	10	69533845	4.52584	10.6058	2.34338	1.22859	0.743157	1	Intergenic	4038	ENSRNOT00000031360	Ccl1
Chr10_70008020	10	70008020	8	29	3.625	1.85798	0.497583	1	Intergenic	-67524	ENSRNOT00000076370	NA
Chr10_70097524	10	70097524	8	22	2.75	1.45943	0.617441	1	TTS (ENSRNOT00000076821)	394	ENSRNOT00000076821	NA
Chr10_70129550	10	70129550	56.6476	115.627	2.04116	1.02939	0.319713	1	Intergenic	5016	ENSRNOT00000076931	NA
Chr10_70158620	10	70158620	1	8	8	3	0.5996	1	TTS (ENSRNOT00000076598)	5192	ENSRNOT00000076703	Lig3
Chr10_7016059	10	7016059	74.0983	153.512	2.07174	1.05084	0.242941	1	intron (ENSRNOT00000046232, intron 25 of 30)	13078	ENSRNOT00000091942	AC129395.1
Chr10_70166184	10	70166184	13	44	3.38462	1.75899	0.473116	1	intron (ENSRNOT00000010015, intron 2 of 5)	6556	ENSRNOT00000010015	Rffl
Chr10_70201086	10	70201086	12	53	4.41667	2.14296	0.37395	1	intron (ENSRNOT00000076596, intron 1 of 7)	1313	ENSRNOT00000076089	Rffl
Chr10_70225555	10	70225555	3.41992	7.01771	2.05201	1.03704	0.836877	1	Intergenic	-2334	ENSRNOT00000076509	NA
Chr10_70234736	10	70234736	18.1034	39.7716	2.19692	1.13548	0.516802	1	promoter-TSS (ENSRNOT00000063190)	-54	ENSRNOT00000063190	NA
Chr10_70253957	10	70253957	2	6	3	1.58496	0.79786	1	intron (ENSRNOT00000011320, intron 9 of 12)	5597	ENSRNOT00000011320	Nle1
Chr10_70262237	10	70262237	26	63	2.42308	1.27684	0.566462	1	promoter-TSS (ENSRNOT00000076973)	-125	ENSRNOT00000064625	Unc45b
Chr10_70336716	10	70336716	9.05168	34.4687	3.808	1.92903	0.341209	1	TTS (ENSRNOT00000076269)	817	ENSRNOT00000055963	Slfn13
Chr10_70339270	10	70339270	4	10	2.5	1.32193	0.757231	1	intron (ENSRNOT00000076269, intron 2 of 3)	309	ENSRNOT00000076618	Slfn13
Chr10_70366881	10	70366881	13.6797	48.2467	3.52689	1.8184	0.276022	1	exon (ENSRNOT00000055958, exon 1 of 1)	155	ENSRNOT00000055958	NA
Chr10_70373280	10	70373280	2	21	10.5	3.39232	0.328188	1	intron (ENSRNOT00000076536, intron 1 of 1)	2832	ENSRNOT00000076536	Slfn2
Chr10_70390150	10	70390150	12	33	2.75	1.45943	0.572056	1	Intergenic	-8846	ENSRNOT00000072207	NA
Chr10_70416442	10	70416442	9.05168	21.2115	2.34338	1.22859	0.616259	1	promoter-TSS (ENSRNOT00000079325)	-667	ENSRNOT00000079325	Slfn4
Chr10_70421957	10	70421957	2.26292	14.141	6.24902	2.64363	0.456413	1	intron (ENSRNOT00000079325, intron 3 of 5)	2979	ENSRNOT00000077017	NA
Chr10_70440402	10	70440402	22.6292	129.037	5.70223	2.51153	0.0331475	0.95809	Intergenic	-15421	ENSRNOT00000043306	NA
Chr10_70466647	10	70466647	46.7389	194.741	4.16658	2.05886	0.0224771	0.912515	Intergenic	-5724	ENSRNOT00000055955	NA
Chr10_70508610	10	70508610	4.55989	11.4038	2.50089	1.32244	0.708215	1	Intergenic	-1149	ENSRNOT00000076492	NA
Chr10_70510034	10	70510034	1.13295	5.2959	4.67442	2.22479	0.711005	1	exon (ENSRNOT00000076492, exon 1 of 2)	261	ENSRNOT00000076064	NA
Chr10_70554829	10	70554829	3	10	3.33333	1.73697	0.691445	1	intron (ENSRNOT00000088198, intron 9 of 21)	27108	ENSRNOT00000082909	NA
Chr10_70631482	10	70631482	6	27	4.5	2.16993	0.447944	1	intron (ENSRNOT00000076897, intron 2 of 3)	2231	ENSRNOT00000013687	Rasl10b
Chr10_70983041	10	70983041	3	16	5.33333	2.41504	0.499664	1	intron (ENSRNOT00000084178, intron 1 of 1)	-16740	ENSRNOT00000003376	Anos1
Chr10_71169000	10	71169000	72.509	161.525	2.22765	1.15552	0.201422	1	intron (ENSRNOT00000047427, intron 2 of 9)	9015	ENSRNOT00000047427	Hnf1b
Chr10_71228686	10	71228686	92.3378	200.882	2.17551	1.12135	0.166371	1	Intergenic	10719	ENSRNOT00000076192	Hnf1b
Chr10_71255354	10	71255354	4	16	4	2	0.562516	1	intron (ENSRNOT00000003600, intron 2 of 14)	1755	ENSRNOT00000003600	Ddx52
Chr10_71347262	10	71347262	4	22	5.5	2.45943	0.433218	1	intron (ENSRNOT00000078646, intron 4 of 6)	10929	ENSRNOT00000078646	Ac1576
Chr10_71497160	10	71497160	1	18	18	4.16993	0.299192	1	Intergenic	-5416	ENSRNOT00000038955	LOC102552988
Chr10_71540488	10	71540488	3	32	10.6667	3.41504	0.252288	1	intron (ENSRNOT00000088138, intron 4 of 62)	3954	ENSRNOT00000088138	Acaca
Chr10_71805664	10	71805664	1	10	10	3.32193	0.516396	1	intron (ENSRNOT00000000258, intron 5 of 12)	32188	ENSRNOT00000000258	Aatf
Chr10_71847602	10	71847602	1.13146	19.4439	17.1848	4.10306	0.233024	1	intron (ENSRNOT00000003799, intron 1 of 4)	1692	ENSRNOT00000003799	Lhx1
Chr10_72233849	10	72233849	9.11979	28.0708	3.07801	1.622	0.449281	1	intron (ENSRNOT00000039481, intron 3 of 4)	2040	ENSRNOT00000039481	Znhit3
Chr10_72257846	10	72257846	4	19	4.75	2.24793	0.491973	1	Intergenic	-10397	ENSRNOT00000074522	NA
Chr10_72266155	10	72266155	9.05168	53.0288	5.85846	2.55052	0.146613	1	Intergenic	-6094	ENSRNOT00000003908	Car4
Chr10_7235278	10	7235278	55.8587	145.617	2.60689	1.38233	0.148031	1	intron (ENSRNOT00000003700, intron 2 of 10)	5535	ENSRNOT00000003700	Mettl22
Chr10_72365824	10	72365824	2	13	6.5	2.70044	0.510749	1	exon (ENSRNOT00000036814, exon 7 of 29)	51247	ENSRNOT00000036814	Usp32
Chr10_72539136	10	72539136	3	9	3	1.58496	0.732094	1	intron (ENSRNOT00000033684, intron 1 of 12)	6006	ENSRNOT00000033684	Appbp2
Chr10_73214548	10	73214548	31	85	2.74194	1.45519	0.48583	1	Intergenic	-10932	ENSRNOT00000070134	NA
Chr10_73744779	10	73744779	190.085	387.994	2.04116	1.02939	0.132779	1	intron (ENSRNOT00000035280, intron 8 of 28)	42305	ENSRNOT00000035280	Med13
Chr10_73825722	10	73825722	4	9	2.25	1.16993	0.798002	1	intron (ENSRNOT00000005226, intron 14 of 14)	16564	ENSRNOT00000005064	Rnft1
Chr10_73932764	10	73932764	2	18	9	3.16993	0.382816	1	intron (ENSRNOT00000005658, intron 7 of 11)	-30462	ENSRNOT00000053603	NA
Chr10_73974874	10	73974874	2	10	5	2.32193	0.613824	1	intron (ENSRNOT00000005658, intron 5 of 11)	-11139	ENSRNOT00000091948	NA
Chr10_74218468	10	74218468	2	15	7.5	2.90689	0.453138	1	Intergenic	-64470	ENSRNOT00000090718	NA
Chr10_74400327	10	74400327	8	53	6.625	2.72792	0.274886	1	intron (ENSRNOT00000038296, intron 6 of 9)	-1750	ENSRNOT00000073297	NA
Chr10_74410701	10	74410701	1	5	5	2.32193	0.748632	1	exon (ENSRNOT00000038296, exon 2 of 10)	3045	ENSRNOT00000038296	Prr11
Chr10_74739320	10	74739320	19.2348	50.3774	2.61907	1.38906	0.38601	1	TTS (ENSRNOT00000084475)	450	ENSRNOT00000084475	NA
Chr10_74762740	10	74762740	5	47	9.4	3.23266	0.22322	1	promoter-TSS (ENSRNOT00000077390)	-24	ENSRNOT00000077390	AABR07030184.1
Chr10_74768934	10	74768934	5.6573	13.2572	2.34338	1.22859	0.702823	1	exon (ENSRNOT00000008889, exon 1 of 1)	704	ENSRNOT00000008889	LOC102555183
Chr10_74877900	10	74877900	12.4625	87.3823	7.01163	2.80975	0.0456895	1	TTS (ENSRNOT00000076078)	3761	ENSRNOT00000076196	Sept4
Chr10_74878923	10	74878923	1.13146	7.07051	6.24902	2.64363	0.626005	1	TTS (ENSRNOT00000076196)	-3080	ENSRNOT00000076841	NA
Chr10_75011136	10	75011136	19.3795	45.6151	2.35378	1.23498	0.444458	1	intron (ENSRNOT00000010296, intron 1 of 8)	-21230	ENSRNOT00000010448	Supt4h1
Chr10_75045744	10	75045744	2	6	3	1.58496	0.79786	1	Intergenic	-5089	ENSRNOT00000053756	NA
Chr10_75080919	10	75080919	2	9	4.5	2.16993	0.654697	1	Intergenic	-6974	ENSRNOT00000065910	Mpo
Chr10_75099140	10	75099140	6	23	3.83333	1.9386	0.513471	1	TTS (ENSRNOT00000081951)	9211	ENSRNOT00000066474	Mpo
Chr10_75162384	10	75162384	62.6985	132.459	2.11264	1.07904	0.263119	1	intron (ENSRNOT00000011735, intron 10 of 12)	9391	ENSRNOT00000011735	Epx
Chr10_75208137	10	75208137	37.3382	84.8462	2.27237	1.1842	0.338915	1	Intergenic	-6106	ENSRNOT00000050349	Olr1522
Chr10_75481950	10	75481950	14	81	5.78571	2.5325	0.26439	1	Intergenic	-13868	ENSRNOT00000013743	Cuedc1
Chr10_75783208	10	75783208	1	36	36	5.16993	0.123581	1	intron (ENSRNOT00000003164, intron 5 of 10)	96129	ENSRNOT00000072011	NA
Chr10_76198049	10	76198049	4.52584	26.5144	5.85846	2.55052	0.30318	1	Intergenic	-7511	ENSRNOT00000090469	NA
Chr10_76281928	10	76281928	6	16	2.66667	1.41504	0.669602	1	TTS (ENSRNOT00000051823)	994	ENSRNOT00000051823	RGD1304870
Chr10_76304421	10	76304421	66.1185	168.425	2.54732	1.34898	0.130885	1	Intergenic	9037	ENSRNOT00000000260	NA
Chr10_76318730	10	76318730	4	9	2.25	1.16993	0.798002	1	Intergenic	-1312	ENSRNOT00000037693	Coil
Chr10_76367997	10	76367997	8	35	4.375	2.12928	0.421068	1	Intergenic	4199	ENSRNOT00000084836	NA
Chr10_76448565	10	76448565	10	43	4.3	2.10434	0.40264	1	Intergenic	-8543	ENSRNOT00000088238	NA
Chr10_76628799	10	76628799	4	13	3.25	1.70044	0.649885	1	promoter-TSS (ENSRNOT00000081044)	35	ENSRNOT00000081044	NA
Chr10_76681877	10	76681877	1	8	8	3	0.5996	1	Intergenic	48331	ENSRNOT00000084816	NA
Chr10_76932787	10	76932787	2	9	4.5	2.16993	0.654697	1	Intergenic	-2155	ENSRNOT00000032109	Ankfn1
Chr10_77779145	10	77779145	11	104	9.45455	3.24101	0.146273	1	intron (ENSRNOT00000087765, intron 6 of 6)	16244	ENSRNOT00000003308	Mmd
Chr10_78268243	10	78268243	15.8404	53.9127	3.40348	1.76701	0.273314	1	Intergenic	47693	ENSRNOT00000077728	NA
Chr10_78612449	10	78612449	1	3	3	1.58496	0.885204	1	Intergenic	-73635	ENSRNOT00000086411	NA
Chr10_78698427	10	78698427	38.7591	82.4581	2.12745	1.08913	0.363342	1	Intergenic	-7569	ENSRNOT00000089255	LOC303448
Chr10_78727765	10	78727765	7	16	2.28571	1.19265	0.716354	1	Intergenic	12778	ENSRNOT00000070337	NA
Chr10_79298949	10	79298949	32.8123	74.2404	2.26258	1.17797	0.369208	1	Intergenic	-88154	ENSRNOT00000086543	NA
Chr10_80792013	10	80792013	237.92	4135.21	17.3807	4.11941	9.22365e-38	8.85309e-35	intron (ENSRNOT00000075163, intron 1 of 8)	1844	ENSRNOT00000073315	Car10
Chr10_81622612	10	81622612	2	17	8.5	3.08746	0.404094	1	intron (ENSRNOT00000072783, intron 6 of 16)	30497	ENSRNOT00000072783	Mbtd1
Chr10_81921510	10	81921510	7	14	2	1	0.774405	1	Intergenic	7820	ENSRNOT00000003780	Tob1
Chr10_81945866	10	81945866	5.6573	26.5144	4.68676	2.22859	0.352495	1	Intergenic	-3677	ENSRNOT00000003784	Wfikkn2
Chr10_81996147	10	81996147	9	18	2	1	0.747138	1	exon (ENSRNOT00000003914, exon 9 of 11)	11586	ENSRNOT00000072482	Gm21885
Chr10_82022108	10	82022108	10.2598	31.5797	3.07801	1.622	0.420447	1	intron (ENSRNOT00000003914, intron 1 of 10)	5012	ENSRNOT00000003914	Luc7l3
Chr10_82037442	10	82037442	6.83984	42.1062	6.15603	2.622	0.175072	1	intron (ENSRNOT00000067751, intron 1 of 5)	4785	ENSRNOT00000067751	Ankrd40
Chr10_82202435	10	82202435	11.3997	37.7202	3.30887	1.72634	0.354624	1	TTS (ENSRNOT00000004377)	-4586	ENSRNOT00000081307	Cacna1g
Chr10_82206995	10	82206995	5.69987	24.562	4.30922	2.10743	0.385197	1	exon (ENSRNOT00000004377, exon 10 of 16)	2465	ENSRNOT00000004377	Spata20
Chr10_82252144	10	82252144	41.9193	154.464	3.68479	1.88158	0.0588089	1	intron (ENSRNOT00000086261, intron 1 of 19)	577	ENSRNOT00000066132	Mycbpap
Chr10_82303614	10	82303614	11.3997	28.948	2.53936	1.34447	0.511763	1	intron (ENSRNOT00000004673, intron 1 of 15)	11503	ENSRNOT00000004435	Chad
Chr10_82312199	10	82312199	53.5787	117.547	2.1939	1.1335	0.268529	1	intron (ENSRNOT00000004673, intron 1 of 15)	14573	ENSRNOT00000004673	Acsf2
Chr10_82336733	10	82336733	4.52584	31.8173	7.03015	2.81355	0.223484	1	Intergenic	-1717	ENSRNOT00000085242	NA
Chr10_82372943	10	82372943	81.5726	308.045	3.77632	1.91698	0.0104697	0.530296	exon (ENSRNOT00000032693, exon 1 of 8)	1229	ENSRNOT00000032693	Eme1
Chr10_82773268	10	82773268	3	12	4	2	0.618781	1	intron (ENSRNOT00000005381, intron 9 of 10)	-2424	ENSRNOT00000030737	Hils1
Chr10_82786188	10	82786188	1	27	27	4.75489	0.183197	1	Intergenic	-1045	ENSRNOT00000005381	Sgca
Chr10_82813180	10	82813180	5.69987	23.6848	4.15532	2.05496	0.403827	1	intron (ENSRNOT00000089497, intron 7 of 9)	-10739	ENSRNOT00000005519	Samd14
Chr10_82950045	10	82950045	11.3146	22.9792	2.03093	1.02214	0.657693	1	Intergenic	12073	ENSRNOT00000005797	Dlx3
Chr10_83100247	10	83100247	6.83984	36.843	5.38652	2.42935	0.229712	1	intron (ENSRNOT00000031252, intron 5 of 7)	3927	ENSRNOT00000031252	Kat7
Chr10_83137048	10	83137048	63.3617	129.037	2.03651	1.0261	0.314542	1	Intergenic	-8750	ENSRNOT00000082160	Kat7
Chr10_83572176	10	83572176	44.1269	112.244	2.54367	1.34691	0.228	1	TTS (ENSRNOT00000022811)	15366	ENSRNOT00000022811	Zfp652
Chr10_83653692	10	83653692	6.79772	22.9489	3.37597	1.7553	0.467751	1	intron (ENSRNOT00000007897, intron 1 of 7)	1491	ENSRNOT00000007897	Abi3
Chr10_83868136	10	83868136	44.459	90.353	2.03228	1.0231	0.369955	1	intron (ENSRNOT00000008964, intron 7 of 7)	11855	ENSRNOT00000008964	Snf8
Chr10_83884129	10	83884129	81.4651	271.331	3.33064	1.7358	0.0346612	0.985477	exon (ENSRNOT00000055500, exon 3 of 7)	4695	ENSRNOT00000055500	Ube2z
Chr10_84062539	10	84062539	5.6573	16.7925	2.96828	1.56963	0.582546	1	Intergenic	30583	ENSRNOT00000009934	Hoxb13
Chr10_84161747	10	84161747	7	40	5.71429	2.51457	0.338101	1	Intergenic	-4204	ENSRNOT00000053658	NA
Chr10_84223285	10	84223285	5	32	6.4	2.67807	0.341882	1	Intergenic	8926	ENSRNOT00000011416	Hoxb1
Chr10_8425654	10	8425654	2	5	2.5	1.32193	0.85456	1	exon (ENSRNOT00000082332, exon 6 of 14)	-44259	ENSRNOT00000070442	NA
Chr10_84690918	10	84690918	12.5397	55.2645	4.40716	2.13985	0.185296	1	intron (ENSRNOT00000067542, intron 3 of 5)	7969	ENSRNOT00000067542	Nfe2l1
Chr10_84855167	10	84855167	1.13295	91.7955	81.0233	6.34026	0.000964524	0.0657744	Intergenic	-7309	ENSRNOT00000071495	LOC102552549
Chr10_84979276	10	84979276	27.155	95.4519	3.51507	1.81355	0.148138	1	promoter-TSS (ENSRNOT00000065555)	-442	ENSRNOT00000065555	Mrpl10
Chr10_85258459	10	85258459	2.27995	21.9303	9.61879	3.26586	0.25874	1	intron (ENSRNOT00000014752, intron 1 of 7)	582	ENSRNOT00000014752	Mrpl45
Chr10_85293144	10	85293144	2	6	3	1.58496	0.79786	1	Intergenic	-3366	ENSRNOT00000055427	Gpr179
Chr10_85407965	10	85407965	17	55	3.23529	1.6939	0.468195	1	exon (ENSRNOT00000034305, exon 15 of 23)	23083	ENSRNOT00000034305	Arhgap23
Chr10_85465785	10	85465785	1	3	3	1.58496	0.885204	1	exon (ENSRNOT00000016070, exon 17 of 18)	-30768	ENSRNOT00000079921	4933428G20Rik
Chr10_85611243	10	85611243	112.162	345.116	3.07693	1.62149	0.0197971	0.838929	intron (ENSRNOT00000092122, intron 4 of 17)	2698	ENSRNOT00000092122	Mllt6
Chr10_85635496	10	85635496	5.69987	48.2467	8.46454	3.08143	0.103564	1	intron (ENSRNOT00000017241, intron 4 of 8)	1407	ENSRNOT00000017241	Pcgf2
Chr10_85728024	10	85728024	1	7	7	2.80735	0.644963	1	Intergenic	-2594	ENSRNOT00000005471	Rpl23
Chr10_85803525	10	85803525	6	12	2	1	0.792295	1	intron (ENSRNOT00000055379, intron 6 of 11)	9993	ENSRNOT00000086953	NA
Chr10_85974672	10	85974672	4	8	2	1	0.842041	1	promoter-TSS (ENSRNOT00000006098)	-20	ENSRNOT00000082974	Cacnb1
Chr10_85983520	10	85983520	10	25	2.5	1.32193	0.634331	1	Intergenic	2622	ENSRNOT00000071665	NA
Chr10_86053486	10	86053486	4.55989	21.9303	4.8094	2.26586	0.38562	1	intron (ENSRNOT00000067317, intron 7 of 14)	45209	ENSRNOT00000067317	Fbxl20
Chr10_86330954	10	86330954	4	33	8.25	3.04439	0.288849	1	intron (ENSRNOT00000064190, intron 5 of 14)	-5694	ENSRNOT00000078328	NA
Chr10_86350356	10	86350356	11.3997	50.0012	4.38617	2.13296	0.208055	1	intron (ENSRNOT00000075076, intron 3 of 7)	4651	ENSRNOT00000075076	Pgap3
Chr10_86382824	10	86382824	5	16	3.2	1.67807	0.618659	1	exon (ENSRNOT00000078744, exon 11 of 28)	-4829	ENSRNOT00000087387	NA
Chr10_86420867	10	86420867	6	13	2.16667	1.11548	0.758493	1	TTS (ENSRNOT00000009454)	9390	ENSRNOT00000086055	NA
Chr10_86511652	10	86511652	30.7793	81.5809	2.65051	1.40627	0.258865	1	Intergenic	-2197	ENSRNOT00000009454	Ikzf3
Chr10_86577789	10	86577789	26.2194	106.143	4.04826	2.0173	0.0867266	1	Intergenic	-1776	ENSRNOT00000082514	NA
Chr10_86588874	10	86588874	11	116	10.5455	3.39855	0.120413	1	intron (ENSRNOT00000048349, intron 5 of 11)	6261	ENSRNOT00000048349	Gsdma
Chr10_86735474	10	86735474	7.97981	19.2987	2.41844	1.27408	0.617362	1	intron (ENSRNOT00000013204, intron 8 of 14)	11046	ENSRNOT00000013204	Casc3
Chr10_86785469	10	86785469	10	26	2.6	1.37851	0.616518	1	Intergenic	-3282	ENSRNOT00000086648	NA
Chr10_86791352	10	86791352	23.9394	164.039	6.85225	2.77658	0.00767086	0.422181	Intergenic	-4436	ENSRNOT00000029021	Wipf2
Chr10_86815555	10	86815555	13.5775	38.004	2.79904	1.48493	0.422703	1	Intergenic	-3918	ENSRNOT00000081424	Cdc6
Chr10_86855614	10	86855614	62.2303	125.502	2.01673	1.01202	0.326068	1	Intergenic	-5072	ENSRNOT00000084644	Rara
Chr10_87000414	10	87000414	3	12	4	2	0.618781	1	intron (ENSRNOT00000089131, intron 1 of 12)	843	ENSRNOT00000089131	Tns4
Chr10_87023743	10	87023743	6	28	4.66667	2.22239	0.433531	1	Intergenic	-17899	ENSRNOT00000077366	NA
Chr10_87097597	10	87097597	45.5989	119.301	2.61631	1.38753	0.184891	1	Intergenic	24599	ENSRNOT00000089629	NA
Chr10_87127411	10	87127411	6	49	8.16667	3.02975	0.242511	1	promoter-TSS (ENSRNOT00000085389)	-380	ENSRNOT00000085389	NA
Chr10_87131366	10	87131366	2	44	22	4.45943	0.132637	1	intron (ENSRNOT00000080617, intron 1 of 3)	-2441	ENSRNOT00000082605	NA
Chr10_87137920	10	87137920	2.26591	51.1937	22.593	4.49781	0.0342027	1	promoter-TSS (ENSRNOT00000082494)	46	ENSRNOT00000087775	NA
Chr10_87226202	10	87226202	39.8991	111.406	2.7922	1.4814	0.174357	1	promoter-TSS (ENSRNOT00000086498)	-54	ENSRNOT00000086498	NA
Chr10_87260623	10	87260623	53.5787	169.302	3.15988	1.65987	0.0714334	1	exon (ENSRNOT00000015740, exon 2 of 8)	1095	ENSRNOT00000015740	Krt27
Chr10_87306388	10	87306388	10	21	2.1	1.07039	0.714166	1	Intergenic	-5651	ENSRNOT00000081709	Krt10
Chr10_87350667	10	87350667	19.2348	38.8878	2.02174	1.0156	0.562063	1	exon (ENSRNOT00000034889, exon 1 of 12)	364	ENSRNOT00000034889	Krt20
Chr10_87396335	10	87396335	3	67	22.3333	4.48113	0.0953146	1	intron (ENSRNOT00000016657, intron 5 of 7)	11300	ENSRNOT00000016657	Krt23
Chr10_87455400	10	87455400	3	9	3	1.58496	0.732094	1	intron (ENSRNOT00000018804, intron 5 of 6)	4253	ENSRNOT00000018804	Krt40
Chr10_87466258	10	87466258	7.97981	48.2467	6.0461	2.596	0.150447	1	Intergenic	2454	ENSRNOT00000039983	Krtap3-3
Chr10_87472353	10	87472353	13	39	3	1.58496	0.525371	1	Intergenic	-1192	ENSRNOT00000086816	NA
Chr10_87473890	10	87473890	7	19	2.71429	1.44057	0.640522	1	TTS (ENSRNOT00000045189)	1993	ENSRNOT00000045189	Krtap3-2
Chr10_87477219	10	87477219	2.27995	6.14049	2.69326	1.42935	0.792698	1	TTS (ENSRNOT00000082674)	1179	ENSRNOT00000082674	NA
Chr10_87500196	10	87500196	4	41	10.25	3.35755	0.225285	1	TTS (ENSRNOT00000084798)	724	ENSRNOT00000084798	Krtap1-5
Chr10_87512705	10	87512705	1	12	12	3.58496	0.447035	1	Intergenic	-2075	ENSRNOT00000084197	Krtap1-3
Chr10_87528644	10	87528644	5.69987	55.2645	9.69574	3.27735	0.0695313	1	TTS (ENSRNOT00000074099)	956	ENSRNOT00000074099	Krtap2-1
Chr10_87533079	10	87533079	1	6	6	2.58496	0.694233	1	Intergenic	2360	ENSRNOT00000086873	Krtap2-4
Chr10_87544952	10	87544952	24.925	109.449	4.39112	2.13459	0.0730433	1	Intergenic	-3100	ENSRNOT00000089610	RGD1561684
Chr10_87755788	10	87755788	1	3	3	1.58496	0.885204	1	Intergenic	-2087	ENSRNOT00000047104	Krtap4-3
Chr10_87758797	10	87758797	2.27995	17.5443	7.69504	2.94393	0.35269	1	promoter-TSS (ENSRNOT00000017378)	-973	ENSRNOT00000017378	Krtap9-1
Chr10_87761121	10	87761121	9.06362	43.2498	4.7718	2.25453	0.223129	1	TTS (ENSRNOT00000046526)	1305	ENSRNOT00000046526	Krtap9-1
Chr10_87782274	10	87782274	1	2	2	1	1	1	promoter-TSS (ENSRNOT00000017415)	-103	ENSRNOT00000017415	LOC680396
Chr10_87807260	10	87807260	13.6797	63.1594	4.61702	2.20696	0.147935	1	Intergenic	-1234	ENSRNOT00000065405	LOC680428
Chr10_87822951	10	87822951	16.9943	58.2549	3.42791	1.77733	0.246482	1	Intergenic	3745	ENSRNOT00000064626	LOC680442
Chr10_87925254	10	87925254	3.41992	9.64935	2.82151	1.49647	0.706374	1	Intergenic	-2622	ENSRNOT00000075981	NA
Chr10_87926800	10	87926800	7	50	7.14286	2.8365	0.265547	1	TTS (ENSRNOT00000064120)	1452	ENSRNOT00000064120	Krtap17-1
Chr10_87972284	10	87972284	3.39438	35.3526	10.415	3.3806	0.144516	1	Intergenic	-9437	ENSRNOT00000018176	Krt31
Chr10_88019891	10	88019891	5.6573	13.2572	2.34338	1.22859	0.702823	1	promoter-TSS (ENSRNOT00000047580)	77	ENSRNOT00000047580	Krt36
Chr10_88036209	10	88036209	5.6573	90.149	15.935	3.99413	0.0110181	0.453732	promoter-TSS (ENSRNOT00000018851)	-168	ENSRNOT00000018851	Krt13
Chr10_88071257	10	88071257	10	36	3.6	1.848	0.47417	1	intron (ENSRNOT00000083895, intron 3 of 5)	5714	ENSRNOT00000075903	NA
Chr10_88072110	10	88072110	1	12	12	3.58496	0.447035	1	intron (ENSRNOT00000083895, intron 3 of 5)	5454	ENSRNOT00000076682	NA
Chr10_88119057	10	88119057	19.2348	61.867	3.21641	1.68545	0.2612	1	exon (ENSRNOT00000005285, exon 6 of 8)	3177	ENSRNOT00000005285	Krt14
Chr10_88164841	10	88164841	6	36	6	2.58496	0.339959	1	TTS (ENSRNOT00000046956)	-1117	ENSRNOT00000084493	Krt17
Chr10_88250142	10	88250142	2	5	2.5	1.32193	0.85456	1	Intergenic	4609	ENSRNOT00000019863	Gast
Chr10_88258037	10	88258037	13.6797	53.51	3.91164	1.96777	0.222274	1	TTS (ENSRNOT00000090702)	8174	ENSRNOT00000020603	Hap1
Chr10_88275772	10	88275772	30.5494	113.128	3.70312	1.88874	0.108074	1	Intergenic	-9561	ENSRNOT00000090702	Hap1
Chr10_88338410	10	88338410	25.0794	75.4404	3.00806	1.58883	0.227482	1	TTS (ENSRNOT00000076461)	2045	ENSRNOT00000076929	NA
Chr10_88543236	10	88543236	6	39	6.5	2.70044	0.312736	1	intron (ENSRNOT00000032737, intron 4 of 6)	-1797	ENSRNOT00000091580	NA
Chr10_88560900	10	88560900	13.5775	80.4271	5.92355	2.56646	0.0771128	1	Intergenic	7441	ENSRNOT00000089145	NA
Chr10_88897679	10	88897679	6	18	3	1.58496	0.618498	1	Intergenic	1202	ENSRNOT00000084394	NA
Chr10_88984025	10	88984025	8	26	3.25	1.70044	0.544187	1	intron (ENSRNOT00000052157, intron 5 of 5)	-3534	ENSRNOT00000026878	Hsd17b1
Chr10_89059885	10	89059885	35.0753	78.6595	2.24259	1.16517	0.361637	1	Intergenic	-9372	ENSRNOT00000008576	Tubg2
Chr10_89176989	10	89176989	6.79772	44.1325	6.49225	2.69872	0.158556	1	exon (ENSRNOT00000075857, exon 3 of 3)	115	ENSRNOT00000075894	NA
Chr10_89180526	10	89180526	1.13295	12.3571	10.907	3.44718	0.396249	1	promoter-TSS (ENSRNOT00000076366)	-640	ENSRNOT00000076366	Wnk4
Chr10_89183319	10	89183319	2.26591	10.5918	4.67442	2.22479	0.567445	1	intron (ENSRNOT00000078931, intron 2 of 19)	2065	ENSRNOT00000027770	Wnk4
Chr10_89213319	10	89213319	29	69	2.37931	1.25054	0.565738	1	promoter-TSS (ENSRNOT00000076489)	-782	ENSRNOT00000076489	NA
Chr10_89220665	10	89220665	2	48	24	4.58496	0.117454	1	intron (ENSRNOT00000027868, intron 3 of 11)	-3517	ENSRNOT00000077048	NA
Chr10_89335749	10	89335749	23.792	79.4384	3.33887	1.73936	0.188507	1	exon (ENSRNOT00000073923, exon 5 of 7)	2991	ENSRNOT00000073923	Ptges3l
Chr10_89354767	10	89354767	10.2598	52.6328	5.13002	2.35897	0.162928	1	intron (ENSRNOT00000028060, intron 3 of 4)	1931	ENSRNOT00000028060	Rpl27
Chr10_89364326	10	89364326	35.1215	81.2037	2.31208	1.20919	0.328895	1	intron (ENSRNOT00000028067, intron 1 of 6)	5949	ENSRNOT00000028067	Ifi35
Chr10_89445090	10	89445090	45.2584	178.53	3.94469	1.97991	0.0440824	1	intron (ENSRNOT00000028109, intron 2 of 22)	7111	ENSRNOT00000083111	Brca1
Chr10_89455671	10	89455671	3.39886	16.7703	4.93411	2.30279	0.441707	1	promoter-TSS (ENSRNOT00000028109)	-989	ENSRNOT00000028109	Brca1
Chr10_89459561	10	89459561	1	8	8	3	0.5996	1	promoter-TSS (ENSRNOT00000028149)	-90	ENSRNOT00000028149	Nbr1
Chr10_89498547	10	89498547	2.27995	10.5266	4.61702	2.20696	0.579668	1	intron (ENSRNOT00000089654, intron 1 of 3)	1992	ENSRNOT00000089654	NA
Chr10_89527991	10	89527991	79.3067	179.178	2.2593	1.17588	0.175122	1	Intergenic	-11566	ENSRNOT00000028174	Rdm1
Chr10_89638801	10	89638801	1	12	12	3.58496	0.447035	1	Intergenic	3125	ENSRNOT00000028179	RGD1561590
Chr10_89907573	10	89907573	1.13997	18.4215	16.1596	4.01432	0.247641	1	exon (ENSRNOT00000055194, exon 3 of 3)	-7441	ENSRNOT00000028238	Sost
Chr10_89931477	10	89931477	14.8197	93.8618	6.33361	2.66303	0.0444909	1	intron (ENSRNOT00000084266, intron 17 of 17)	-13049	ENSRNOT00000084217	Dusp3
Chr10_89977479	10	89977479	9.11979	29.8253	3.27039	1.70946	0.414186	1	intron (ENSRNOT00000028277, intron 1 of 6)	931	ENSRNOT00000028277	Cd300lg
Chr10_90126053	10	90126053	37.3874	132.397	3.54123	1.82425	0.0852892	1	intron (ENSRNOT00000028368, intron 1 of 4)	1548	ENSRNOT00000028368	Lsm12
Chr10_90201618	10	90201618	101.966	234.785	2.30258	1.20325	0.121913	1	intron (ENSRNOT00000080965, intron 2 of 9)	8988	ENSRNOT00000065182	LOC303566
Chr10_90207186	10	90207186	1.13997	7.01771	6.15603	2.622	0.623518	1	intron (ENSRNOT00000065182, intron 2 of 8)	-10739	ENSRNOT00000028388	Asb16
Chr10_90225575	10	90225575	13.5954	68.8466	5.06395	2.34026	0.118871	1	exon (ENSRNOT00000028388, exon 5 of 5)	-4867	ENSRNOT00000082722	Tmub2
Chr10_90285925	10	90285925	82.7056	215.366	2.60401	1.38074	0.0926339	1	Intergenic	-20907	ENSRNOT00000048418	Ubtf
Chr10_90305324	10	90305324	42.9955	101.639	2.36394	1.24119	0.281578	1	intron (ENSRNOT00000092102, intron 5 of 16)	2335	ENSRNOT00000092102	Slc4a1
Chr10_90400154	10	90400154	2.27995	28.948	12.6968	3.66639	0.160282	1	intron (ENSRNOT00000055179, intron 29 of 29)	-6836	ENSRNOT00000028563	Fam171a2
Chr10_90408853	10	90408853	1	15	15	3.90689	0.364041	1	intron (ENSRNOT00000036112, intron 1 of 15)	1717	ENSRNOT00000036112	Itga2b
Chr10_90474916	10	90474916	4	13	3.25	1.70044	0.649885	1	intron (ENSRNOT00000050474, intron 2 of 7)	6591	ENSRNOT00000088519	NA
Chr10_90637361	10	90637361	147.057	299.13	2.03411	1.0244	0.138361	1	intron (ENSRNOT00000032856, intron 5 of 7)	14368	ENSRNOT00000032856	Meioc
Chr10_90733827	10	90733827	37.3382	75.1242	2.01199	1.00863	0.431771	1	intron (ENSRNOT00000064429, intron 1 of 24)	1961	ENSRNOT00000064429	Adam11
Chr10_90743440	10	90743440	1.13295	41.4845	36.6163	5.19441	0.0399425	1	TTS (ENSRNOT00000093169)	363	ENSRNOT00000093454	NA
Chr10_90772572	10	90772572	35.3392	114.038	3.22695	1.69017	0.125523	1	promoter-TSS (ENSRNOT00000078597)	67	ENSRNOT00000078597	NA
Chr10_90903502	10	90903502	36.2067	83.0785	2.29456	1.19822	0.338317	1	intron (ENSRNOT00000093570, intron 1 of 2)	6071	ENSRNOT00000073372	Gjc1
Chr10_90926583	10	90926583	3	30	10	3.32193	0.271572	1	Intergenic	-2841	ENSRNOT00000093180	Higd1b
Chr10_90935435	10	90935435	12	34	2.83333	1.5025	0.558637	1	promoter-TSS (ENSRNOT00000093334)	-455	ENSRNOT00000093334	NA
Chr10_90937861	10	90937861	7	17	2.42857	1.28011	0.689647	1	exon (ENSRNOT00000093592, exon 3 of 6)	161	ENSRNOT00000093182	NA
Chr10_90950325	10	90950325	73.5449	161.738	2.19917	1.13696	0.227503	1	intron (ENSRNOT00000055176, intron 11 of 27)	5894	ENSRNOT00000093271	NA
Chr10_90965724	10	90965724	2	6	3	1.58496	0.79786	1	intron (ENSRNOT00000093424, intron 1 of 6)	14680	ENSRNOT00000093424	NA
Chr10_90988567	10	90988567	30.5897	87.3823	2.85659	1.51429	0.220968	1	promoter-TSS (ENSRNOT00000003892)	-166	ENSRNOT00000003892	FAM187A
Chr10_90999236	10	90999236	13.6797	71.0543	5.19415	2.37689	0.105172	1	exon (ENSRNOT00000034401, exon 1 of 9)	271	ENSRNOT00000034401	Gfap
Chr10_91018138	10	91018138	2	4	2	1	0.919774	1	TTS (ENSRNOT00000093704)	-5643	ENSRNOT00000093429	NA
Chr10_91028456	10	91028456	2	8	4	2	0.69917	1	promoter-TSS (ENSRNOT00000032339)	-717	ENSRNOT00000093704	Kif18b
Chr10_91066121	10	91066121	18.1034	83.0785	4.58912	2.19822	0.111742	1	Intergenic	-18943	ENSRNOT00000003986	C1ql1
Chr10_91145883	10	91145883	2	9	4.5	2.16993	0.654697	1	intron (ENSRNOT00000004046, intron 3 of 11)	19193	ENSRNOT00000004046	Nmt1
Chr10_91201251	10	91201251	6.78876	26.5144	3.90564	1.96556	0.399443	1	exon (ENSRNOT00000004272, exon 1 of 1)	376	ENSRNOT00000004272	Hexim1
Chr10_91214591	10	91214591	3	8	2.66667	1.41504	0.776477	1	Intergenic	-2489	ENSRNOT00000004218	Hexim2
Chr10_91280628	10	91280628	3	6	2	1	0.876752	1	TTS (ENSRNOT00000004356)	11147	ENSRNOT00000004356	LOC100361655
Chr10_91547517	10	91547517	18.2396	203.514	11.1578	3.47998	0.000550773	0.0414681	intron (ENSRNOT00000066453, intron 22 of 24)	33716	ENSRNOT00000066453	AABR07030520.1
Chr10_91617591	10	91617591	26.0236	479.911	18.4414	4.20488	3.31241e-07	2.92808e-05	intron (ENSRNOT00000043156, intron 7 of 12)	-36358	ENSRNOT00000068686	AABR07030520.1
Chr10_91777080	10	91777080	3	38	12.6667	3.66297	0.205433	1	Intergenic	20238	ENSRNOT00000078561	Wnt9b
Chr10_91865125	10	91865125	46.7389	130.705	2.79649	1.48362	0.143637	1	exon (ENSRNOT00000005176, exon 2 of 5)	34470	ENSRNOT00000005176	Wnt3
Chr10_92265325	10	92265325	133.512	327.011	2.4493	1.29237	0.0812614	1	Intergenic	19882	ENSRNOT00000006808	Sppl2c
Chr10_92342712	10	92342712	22.6591	115.627	5.10291	2.35132	0.0475303	1	exon (ENSRNOT00000092536, exon 2 of 2)	-1581	ENSRNOT00000092483	NA
Chr10_92384657	10	92384657	1.13997	5.26328	4.61702	2.20696	0.723706	1	exon (ENSRNOT00000006947, exon 10 of 10)	32789	ENSRNOT00000084941	NA
Chr10_93174045	10	93174045	33.9886	112.979	3.32403	1.73293	0.12431	1	intron (ENSRNOT00000081928, intron 3 of 5)	3209	ENSRNOT00000081928	NA
Chr10_93204895	10	93204895	4	20	5	2.32193	0.471143	1	TTS (ENSRNOT00000082506)	651	ENSRNOT00000079852	NA
Chr10_93239367	10	93239367	2.26292	6.1867	2.73395	1.45098	0.791962	1	intron (ENSRNOT00000085485, intron 1 of 1)	1235	ENSRNOT00000085485	NA
Chr10_93273356	10	93273356	8	25	3.125	1.64386	0.561213	1	intron (ENSRNOT00000085367, intron 4 of 9)	7141	ENSRNOT00000085367	NA
Chr10_93322230	10	93322230	33.0592	121.055	3.66178	1.87254	0.0870622	1	intron (ENSRNOT00000008019, intron 9 of 10)	16260	ENSRNOT00000008019	Efcab3
Chr10_93337618	10	93337618	45.5989	133.336	2.92411	1.548	0.126253	1	Intergenic	-16386	ENSRNOT00000008140	Mettl2b
Chr10_94196172	10	94196172	37.3382	93.6843	2.50908	1.32716	0.27035	1	exon (ENSRNOT00000074007, exon 10 of 15)	3580	ENSRNOT00000093039	Ace3
Chr10_94221831	10	94221831	14.8197	105.266	7.10311	2.82845	0.0268413	1	intron (ENSRNOT00000010816, intron 8 of 12)	-9755	ENSRNOT00000063858	Dcaf7
Chr10_94306132	10	94306132	66.1185	142.986	2.16257	1.11275	0.23408	1	intron (ENSRNOT00000088656, intron 2 of 15)	25428	ENSRNOT00000088656	Map3k3
Chr10_94342523	10	94342523	1.13997	6.14049	5.38652	2.42935	0.670821	1	intron (ENSRNOT00000088656, intron 11 of 15)	10358	ENSRNOT00000035973	Limd2
Chr10_94361824	10	94361824	13	27	2.07692	1.05445	0.694644	1	intron (ENSRNOT00000011894, intron 5 of 9)	3226	ENSRNOT00000011894	Strada
Chr10_94389073	10	94389073	38.4696	92.8005	2.41231	1.27041	0.290533	1	exon (ENSRNOT00000012533, exon 13 of 13)	-4733	ENSRNOT00000055125	Strada
Chr10_94445943	10	94445943	1.13146	4.41907	3.90564	1.96556	0.784445	1	promoter-TSS (ENSRNOT00000013997)	65	ENSRNOT00000013997	Psmc5
Chr10_94459112	10	94459112	13.5775	33.5849	2.47357	1.30659	0.498747	1	intron (ENSRNOT00000014508, intron 1 of 12)	1621	ENSRNOT00000014508	Smarcd2
Chr10_94470606	10	94470606	18.1034	92.8005	5.12615	2.35788	0.0778496	1	promoter-TSS (ENSRNOT00000088697)	-871	ENSRNOT00000088697	Tcam1
Chr10_94499792	10	94499792	15.9596	85.0897	5.33156	2.41456	0.0744738	1	exon (ENSRNOT00000015976, exon 2 of 6)	800	ENSRNOT00000015976	Cd79b
Chr10_94565049	10	94565049	11.3997	82.4581	7.23333	2.85466	0.046298	1	Intergenic	-1880	ENSRNOT00000078446	Prr29
Chr10_94687346	10	94687346	20.5195	78.072	3.80477	1.92781	0.150869	1	Intergenic	-5431	ENSRNOT00000085736	Ern1
Chr10_94899406	10	94899406	39.6011	143.178	3.6155	1.8542	0.0808398	1	Intergenic	-45031	ENSRNOT00000078968	Milr1
Chr10_94976484	10	94976484	47.5213	171.46	3.60806	1.85123	0.0607927	1	intron (ENSRNOT00000018394, intron 1 of 7)	2776	ENSRNOT00000018394	Polg2
Chr10_94986344	10	94986344	3.39438	12.3734	3.64526	1.86602	0.599705	1	exon (ENSRNOT00000048490, exon 3 of 14)	-2019	ENSRNOT00000066525	Cep95
Chr10_95203912	10	95203912	167.576	433.343	2.58595	1.37069	0.0292571	1	exon (ENSRNOT00000020795, exon 8 of 11)	8200	ENSRNOT00000020795	Kpna2
Chr10_95246911	10	95246911	9.05168	22.9792	2.53866	1.34407	0.570615	1	Intergenic	3916	ENSRNOT00000080460	RGD1565033
Chr10_95362347	10	95362347	14	31	2.21429	1.14684	0.657899	1	Intergenic	4428	ENSRNOT00000086774	NA
Chr10_95429981	10	95429981	51.2988	137.723	2.68471	1.42477	0.147821	1	Intergenic	1332	ENSRNOT00000085552	AABR07030603.2
Chr10_95434465	10	95434465	104.232	229.489	2.20172	1.13863	0.144253	1	TTS (ENSRNOT00000074809)	224	ENSRNOT00000074809	AABR07030603.1
Chr10_95644368	10	95644368	160.667	332.314	2.06834	1.04847	0.146097	1	intron (ENSRNOT00000029782, intron 2 of 4)	1727	ENSRNOT00000029782	RGD1359290
Chr10_9568952	10	9568952	2	15	7.5	2.90689	0.453138	1	Intergenic	-851279	ENSRNOT00000063715	NA
Chr10_96590537	10	96590537	162.012	336.289	2.0757	1.0536	0.112444	1	Intergenic	-5589	ENSRNOT00000055073	Prkca
Chr10_97456660	10	97456660	4	38	9.5	3.24793	0.24633	1	Intergenic	48844	ENSRNOT00000042056	RGD1565459
Chr10_97754582	10	97754582	40.7325	96.3357	2.36508	1.24189	0.29236	1	promoter-TSS (ENSRNOT00000088215)	-136	ENSRNOT00000088215	Slc16a6
Chr10_97926571	10	97926571	2.26292	10.6058	4.68676	2.22859	0.581199	1	Intergenic	13050	ENSRNOT00000078974	NA
Chr10_98209550	10	98209550	6	12	2	1	0.792295	1	Intergenic	31973	ENSRNOT00000080349	NA
Chr10_99726182	10	99726182	3	20	6.66667	2.73697	0.412214	1	Intergenic	-19759	ENSRNOT00000083213	NA
Chr11_11364239	11	11364239	3	11	3.66667	1.87447	0.653828	1	intron (ENSRNOT00000090497, intron 2 of 22)	140812	ENSRNOT00000054456	NA
Chr11_1145067	11	1145067	3	16	5.33333	2.41504	0.499664	1	Intergenic	-283539	ENSRNOT00000091166	NA
Chr11_11561209	11	11561209	186.691	387.111	2.07354	1.05209	0.125495	1	intron (ENSRNOT00000090497, intron 1 of 22)	23870	ENSRNOT00000088878	Robo2
Chr11_11714129	11	11714129	3	8	2.66667	1.41504	0.776477	1	Intergenic	-58830	ENSRNOT00000079903	NA
Chr11_12862779	11	12862779	1	24	24	4.58496	0.213228	1	Intergenic	-209787	ENSRNOT00000089916	NA
Chr11_14146845	11	14146845	22.6292	53.9127	2.38244	1.25244	0.413036	1	exon (ENSRNOT00000091864, exon 5 of 5)	5870	ENSRNOT00000090570	NA
Chr11_14305430	11	14305430	5	19	3.8	1.926	0.545836	1	promoter-TSS (ENSRNOT00000082143)	-704	ENSRNOT00000082143	Samsn1
Chr11_14588165	11	14588165	8	22	2.75	1.45943	0.617441	1	Intergenic	42559	ENSRNOT00000089620	NA
Chr11_1478292	11	1478292	5	11	2.2	1.1375	0.776654	1	Intergenic	7681	ENSRNOT00000088015	NA
Chr11_16374017	11	16374017	1.13146	13.2572	11.7169	3.55052	0.384504	1	Intergenic	-97965	ENSRNOT00000079502	NA
Chr11_17321878	11	17321878	18	41	2.27778	1.18763	0.623886	1	Intergenic	18496	ENSRNOT00000089762	AABR07033324.1
Chr11_1924053	11	1924053	5.6573	11.4896	2.03093	1.02214	0.772204	1	Intergenic	27843	ENSRNOT00000000909	Cggbp1
Chr11_20474233	11	20474233	4.53181	5811.36	1282.35	10.3246	1.17871e-114	1.13136e-110	promoter-TSS (ENSRNOT00000082417)	-251	ENSRNOT00000082417	Ncam2
Chr11_2166067	11	2166067	6	21	3.5	1.80735	0.551979	1	Intergenic	22435	ENSRNOT00000077234	NA
Chr11_23825555	11	23825555	1	3	3	1.58496	0.885204	1	Intergenic	-9689	ENSRNOT00000089854	NA
Chr11_23941884	11	23941884	42.9955	114.012	2.65172	1.40693	0.207733	1	Intergenic	103469	ENSRNOT00000090241	NA
Chr11_24071205	11	24071205	2	15	7.5	2.90689	0.453138	1	Intergenic	24622	ENSRNOT00000086581	NA
Chr11_24267541	11	24267541	1	4	4	2	0.810037	1	intron (ENSRNOT00000046973, intron 1 of 7)	1195	ENSRNOT00000046973	Jam2
Chr11_25154465	11	25154465	4	23	5.75	2.52356	0.415958	1	Intergenic	70198	ENSRNOT00000088617	NA
Chr11_25923081	11	25923081	4	12	3	1.58496	0.683487	1	Intergenic	195079	ENSRNOT00000071013	NA
Chr11_2652380	11	2652380	10	23	2.3	1.20163	0.672427	1	intron (ENSRNOT00000000905, intron 2 of 5)	6514	ENSRNOT00000000905	Pou1f1
Chr11_26849368	11	26849368	4	16	4	2	0.562516	1	Intergenic	-127827	ENSRNOT00000082485	NA
Chr11_2696366	11	2696366	192.655	458.783	2.38136	1.25179	0.040174	1	Intergenic	-4167	ENSRNOT00000000904	Chmp2b
Chr11_27096231	11	27096231	1	3	3	1.58496	0.885204	1	Intergenic	-1866	ENSRNOT00000050902	Rwdd2b
Chr11_27108165	11	27108165	12.5397	41.229	3.28788	1.71716	0.335744	1	intron (ENSRNOT00000002173, intron 2 of 17)	6937	ENSRNOT00000002173	Usp16
Chr11_27206161	11	27206161	3	15	5	2.32193	0.526131	1	Intergenic	-2404	ENSRNOT00000002158	Map3k7cl
Chr11_27613165	11	27613165	1.13295	7.94384	7.01163	2.80975	0.56727	1	Intergenic	14445	ENSRNOT00000087021	NA
Chr11_2796822	11	2796822	4	11	2.75	1.45943	0.719228	1	Intergenic	-10458	ENSRNOT00000000903	NA
Chr11_28562844	11	28562844	2	17	8.5	3.08746	0.404094	1	Intergenic	20800	ENSRNOT00000071034	Krtap24-1
Chr11_28748289	11	28748289	3	15	5	2.32193	0.526131	1	Intergenic	9069	ENSRNOT00000061620	Krtap13-2
Chr11_29038217	11	29038217	1	23	23	4.52356	0.224936	1	Intergenic	-11372	ENSRNOT00000078323	LOC102551003
Chr11_29353104	11	29353104	6	75	12.5	3.64386	0.141321	1	Intergenic	-54764	ENSRNOT00000061592	AABR07033590.1
Chr11_29639979	11	29639979	37.3874	140.341	3.7537	1.90831	0.0669881	1	TTS (ENSRNOT00000064103)	-1056	ENSRNOT00000048888	LOC100359671
Chr11_30222127	11	30222127	5	13	2.6	1.37851	0.706779	1	Intergenic	78013	ENSRNOT00000079267	AABR07033612.1
Chr11_30391891	11	30391891	4	19	4.75	2.24793	0.491973	1	intron (ENSRNOT00000002881, intron 13 of 20)	20253	ENSRNOT00000002881	Scaf4
Chr11_30428286	11	30428286	14.709	61.867	4.20607	2.07247	0.183938	1	promoter-TSS (ENSRNOT00000047741)	-212	ENSRNOT00000047741	Scaf4
Chr11_31187650	11	31187650	12.5397	25.4392	2.02869	1.02055	0.632974	1	intron (ENSRNOT00000002800, intron 16 of 17)	-7007	ENSRNOT00000002812	Synj1
Chr11_31308334	11	31308334	8	71	8.875	3.14975	0.19394	1	Intergenic	38674	ENSRNOT00000087222	NA
Chr11_31369241	11	31369241	1	2	2	1	1	1	Intergenic	-20274	ENSRNOT00000000325	Olig2
Chr11_31523326	11	31523326	4	18	4.5	2.16993	0.514047	1	Intergenic	-15691	ENSRNOT00000072856	Ifnar2
Chr11_31843086	11	31843086	1	5	5	2.32193	0.748632	1	intron (ENSRNOT00000061304, intron 3 of 8)	4405	ENSRNOT00000061304	Donson
Chr11_32452387	11	32452387	5	59	11.8	3.56071	0.167887	1	intron (ENSRNOT00000061235, intron 1 of 3)	1799	ENSRNOT00000061235	Smim11
Chr11_32537066	11	32537066	44.1269	109.593	2.48358	1.31242	0.243215	1	Intergenic	13474	ENSRNOT00000002715	Rcan1
Chr11_3257410	11	3257410	2	11	5.5	2.45943	0.576691	1	Intergenic	-12039	ENSRNOT00000092010	NA
Chr11_33854047	11	33854047	13.5954	54.7243	4.02519	2.00906	0.214058	1	intron (ENSRNOT00000085961, intron 2 of 2)	-3455	ENSRNOT00000077019	NA
Chr11_33882412	11	33882412	23.7607	60.9832	2.56656	1.35984	0.351798	1	Intergenic	-4731	ENSRNOT00000075105	NA
Chr11_33927239	11	33927239	9.05168	25.6306	2.83159	1.50161	0.507505	1	intron (ENSRNOT00000076259, intron 1 of 36)	1740	ENSRNOT00000076259	NA
Chr11_34088923	11	34088923	13.6797	56.1417	4.10402	2.03704	0.199167	1	exon (ENSRNOT00000076473, exon 15 of 17)	-12275	ENSRNOT00000002299	Chaf1b
Chr11_35605990	11	35605990	9.05168	18.5601	2.05046	1.03595	0.690167	1	Intergenic	-3271	ENSRNOT00000078896	NA
Chr11_36375642	11	36375642	2	17	8.5	3.08746	0.404094	1	intron (ENSRNOT00000002231, intron 25 of 41)	8008	ENSRNOT00000075626	NA
Chr11_36485788	11	36485788	1.13295	2.64795	2.33721	1.22479	0.935127	1	Intergenic	-5919	ENSRNOT00000075762	LOC100911295
Chr11_37992083	11	37992083	10.1831	34.4687	3.38489	1.75911	0.377321	1	intron (ENSRNOT00000002683, intron 1 of 8)	1122	ENSRNOT00000077050	Fam3b
Chr11_38046863	11	38046863	3.41992	11.4038	3.33452	1.73748	0.633338	1	intron (ENSRNOT00000083067, intron 8 of 14)	11166	ENSRNOT00000002695	Mx2
Chr11_38657572	11	38657572	6.83984	14.0354	2.05201	1.03704	0.732122	1	Intergenic	34851	ENSRNOT00000041089	LOC686837
Chr11_38706631	11	38706631	9.06362	21.1836	2.33721	1.22479	0.610399	1	Intergenic	-14208	ENSRNOT00000042713	LOC686837
Chr11_38832466	11	38832466	3	32	10.6667	3.41504	0.252288	1	Intergenic	-49012	ENSRNOT00000081755	NA
Chr11_40491929	11	40491929	8	35	4.375	2.12928	0.421068	1	Intergenic	-17150	ENSRNOT00000023108	AABR07033851.1
Chr11_40545661	11	40545661	1	4	4	2	0.810037	1	intron (ENSRNOT00000089542, intron 1 of 1)	11962	ENSRNOT00000089542	NA
Chr11_43035064	11	43035064	20.5195	57.8961	2.82151	1.49647	0.311138	1	intron (ENSRNOT00000083923, intron 2 of 2)	6476	ENSRNOT00000083923	NA
Chr11_43112826	11	43112826	4	10	2.5	1.32193	0.757231	1	Intergenic	-13413	ENSRNOT00000002281	Gabrr3
Chr11_43150921	11	43150921	10.1966	59.1375	5.79974	2.53599	0.12255	1	Intergenic	-2218	ENSRNOT00000048427	Olr1529
Chr11_43329761	11	43329761	43.0522	150.933	3.50581	1.80975	0.0699568	1	promoter-TSS (ENSRNOT00000060892)	60	ENSRNOT00000060892	Olr1540
Chr11_43357329	11	43357329	42.179	110.529	2.62047	1.38983	0.199704	1	TTS (ENSRNOT00000060891)	947	ENSRNOT00000060891	Olr1542
Chr11_43405740	11	43405740	2.26591	36.1886	15.9709	3.99738	0.0948683	1	Intergenic	-9354	ENSRNOT00000089139	NA
Chr11_4344088	11	4344088	405.831	856.16	2.10965	1.077	0.0238661	0.959879	intron (ENSRNOT00000046370, intron 1 of 7)	-11832	ENSRNOT00000087133	Cadm2
Chr11_43454772	11	43454772	12	52	4.33333	2.11548	0.381166	1	exon (ENSRNOT00000080384, exon 1 of 1)	106	ENSRNOT00000080384	Olr1546
Chr11_43470670	11	43470670	3	15	5	2.32193	0.526131	1	Intergenic	5299	ENSRNOT00000039939	Olr1547
Chr11_44530469	11	44530469	4	8	2	1	0.842041	1	Intergenic	40789	ENSRNOT00000078626	NA
Chr11_44748530	11	44748530	7.97981	25.4392	3.18794	1.67263	0.462014	1	intron (ENSRNOT00000088159, intron 1 of 1)	4716	ENSRNOT00000088159	NA
Chr11_45669508	11	45669508	38.7591	78.9492	2.03692	1.02639	0.397955	1	Intergenic	-2253	ENSRNOT00000072466	Olr1535
Chr11_45878930	11	45878930	155.215	574.605	3.702	1.88831	0.00145762	0.0961552	Intergenic	-9292	ENSRNOT00000066008	Lnp1
Chr11_45988985	11	45988985	16.9719	136.107	8.01957	3.00353	0.0126474	0.509236	Intergenic	-20338	ENSRNOT00000002233	Tmem45a
Chr11_4646374	11	4646374	17	47	2.76471	1.46713	0.537755	1	Intergenic	-249012	ENSRNOT00000046370	Cadm2
Chr11_47067371	11	47067371	4	10	2.5	1.32193	0.757231	1	intron (ENSRNOT00000039997, intron 4 of 4)	6016	ENSRNOT00000039997	Pcnp
Chr11_47126810	11	47126810	3.39438	17.6763	5.20752	2.3806	0.428726	1	Intergenic	-4714	ENSRNOT00000002194	Rpl24
Chr11_47147116	11	47147116	1	4	4	2	0.810037	1	intron (ENSRNOT00000002191, intron 1 of 10)	807	ENSRNOT00000002191	Cep97
Chr11_49370302	11	49370302	6	16	2.66667	1.41504	0.669602	1	Intergenic	-227056	ENSRNOT00000091410	NA
Chr11_50183692	11	50183692	2	35	17.5	4.12928	0.180061	1	Intergenic	-45101	ENSRNOT00000081478	NA
Chr11_51331738	11	51331738	5.6573	35.3526	6.24902	2.64363	0.21908	1	Intergenic	122988	ENSRNOT00000078314	NA
Chr11_53021122	11	53021122	116.54	244.817	2.1007	1.07087	0.181474	1	Intergenic	-59904	ENSRNOT00000002700	Bbx
Chr11_54394575	11	54394575	2.27995	14.9126	6.54078	2.70946	0.42632	1	exon (ENSRNOT00000033837, exon 9 of 21)	-9872	ENSRNOT00000002678	Dzip3
Chr11_54567055	11	54567055	3	25	8.33333	3.05889	0.330726	1	exon (ENSRNOT00000046890, exon 2 of 4)	303	ENSRNOT00000046890	Retnlb
Chr11_55120883	11	55120883	6	23	3.83333	1.9386	0.513471	1	Intergenic	49701	ENSRNOT00000052477	NA
Chr11_55514919	11	55514919	2	11	5.5	2.45943	0.576691	1	Intergenic	17684	ENSRNOT00000070882	LOC108348268
Chr11_56526379	11	56526379	1	4	4	2	0.810037	1	Intergenic	-342518	ENSRNOT00000077854	NA
Chr11_56902953	11	56902953	19.2348	106.058	5.51384	2.46306	0.0534296	1	Intergenic	-206004	ENSRNOT00000035485	Cd96
Chr11_58784241	11	58784241	9	30	3.33333	1.73697	0.518779	1	Intergenic	122996	ENSRNOT00000072958	NA
Chr11_59104875	11	59104875	142.752	3822.75	26.779	4.74303	1.69498e-42	2.4102e-39	intron (ENSRNOT00000047907, intron 1 of 7)	5688	ENSRNOT00000047907	Lsamp
Chr11_60098934	11	60098934	21.4977	89.2652	4.15231	2.05391	0.12003	1	Intergenic	-3188	ENSRNOT00000045521	Tmprss7
Chr11_60164847	11	60164847	19.2348	73.3566	3.81374	1.93121	0.174761	1	TTS (ENSRNOT00000033595)	15185	ENSRNOT00000043020	Gcsam
Chr11_60243150	11	60243150	4	23	5.75	2.52356	0.415958	1	intron (ENSRNOT00000040908, intron 4 of 23)	6016	ENSRNOT00000040908	Slc9c1
Chr11_60372942	11	60372942	19.2348	82.1947	4.27323	2.09533	0.12754	1	intron (ENSRNOT00000093212, intron 1 of 2)	1212	ENSRNOT00000058453	Cd200
Chr11_60561684	11	60561684	52.4388	114.038	2.17468	1.12081	0.279909	1	Intergenic	-14482	ENSRNOT00000093151	Btla
Chr11_60618374	11	60618374	31.6809	72.4728	2.28759	1.19383	0.368687	1	intron (ENSRNOT00000093457, intron 1 of 2)	3468	ENSRNOT00000093457	NA
Chr11_60646556	11	60646556	2.27995	28.948	12.6968	3.66639	0.160282	1	exon (ENSRNOT00000093233, exon 3 of 3)	3738	ENSRNOT00000093233	NA
Chr11_60822057	11	60822057	143.885	440.442	3.06107	1.61404	0.0109259	0.548337	Intergenic	-2807	ENSRNOT00000042447	Cd200r1l
Chr11_61333473	11	61333473	12.5397	42.9835	3.42779	1.77728	0.312211	1	intron (ENSRNOT00000002759, intron 1 of 25)	12013	ENSRNOT00000002759	Sidt1
Chr11_61484878	11	61484878	40.7325	91.9167	2.25659	1.17414	0.325867	1	intron (ENSRNOT00000046208, intron 1 of 6)	8649	ENSRNOT00000093251	NA
Chr11_61499545	11	61499545	6.78876	14.141	2.08301	1.05867	0.729261	1	promoter-TSS (ENSRNOT00000046208)	13	ENSRNOT00000046208	Usf3
Chr11_61659244	11	61659244	15	31	2.06667	1.04731	0.685003	1	intron (ENSRNOT00000082533, intron 11 of 11)	-2067	ENSRNOT00000093325	Zdhhc23
Chr11_61754154	11	61754154	52.1158	126.219	2.42189	1.27613	0.211748	1	intron (ENSRNOT00000093552, intron 1 of 7)	2243	ENSRNOT00000084982	NA
Chr11_61980141	11	61980141	1	60	60	5.90689	0.0568614	1	intron (ENSRNOT00000078921, intron 3 of 3)	9164	ENSRNOT00000078921	Tigit
Chr11_62703025	11	62703025	11	48	4.36364	2.12553	0.387127	1	Intergenic	118065	ENSRNOT00000071065	Gramd1c
Chr11_62936603	11	62936603	7.92022	27.3982	3.45928	1.79047	0.426398	1	Intergenic	13515	ENSRNOT00000089170	NA
Chr11_63044040	11	63044040	1	14	14	3.80735	0.389676	1	Intergenic	-62386	ENSRNOT00000048551	NA
Chr11_63942762	11	63942762	2	31	15.5	3.9542	0.209924	1	Intergenic	38778	ENSRNOT00000086079	NA
Chr11_64403199	11	64403199	6	18	3	1.58496	0.618498	1	intron (ENSRNOT00000066997, intron 1 of 6)	-5893	ENSRNOT00000078654	NA
Chr11_64459689	11	64459689	31	87	2.80645	1.48875	0.474022	1	Intergenic	-12384	ENSRNOT00000042756	RGD1563835
Chr11_64535336	11	64535336	11	50	4.54545	2.18442	0.371671	1	intron (ENSRNOT00000004315, intron 1 of 7)	13205	ENSRNOT00000004315	Upk1b
Chr11_64756611	11	64756611	2.26292	15.0248	6.63958	2.73109	0.428641	1	Intergenic	-4066	ENSRNOT00000048738	Tmem39a
Chr11_64803657	11	64803657	21.6595	71.0543	3.28052	1.71392	0.211463	1	intron (ENSRNOT00000004023, intron 4 of 6)	12855	ENSRNOT00000004023	Timmdc1
Chr11_64859861	11	64859861	89.5033	191.535	2.13998	1.09759	0.189378	1	Intergenic	-1908	ENSRNOT00000038439	Adprh
Chr11_64948209	11	64948209	4	84	21	4.39232	0.0845719	1	intron (ENSRNOT00000087892, intron 1 of 3)	4479	ENSRNOT00000087892	Popdc2
Chr11_65158218	11	65158218	1	11	11	3.45943	0.479795	1	intron (ENSRNOT00000003867, intron 1 of 10)	-11459	ENSRNOT00000088505	NA
Chr11_65388608	11	65388608	3.39438	14.141	4.16601	2.05867	0.536548	1	Intergenic	-38165	ENSRNOT00000003773	Gpr156
Chr11_65633352	11	65633352	45.3181	98.8567	2.1814	1.12525	0.316073	1	Intergenic	11580	ENSRNOT00000071951	NA
Chr11_65720538	11	65720538	13	36	2.76923	1.46949	0.56112	1	Intergenic	-23355	ENSRNOT00000085226	AC106292.2
Chr11_65777427	11	65777427	70.1505	197.974	2.82214	1.49679	0.0972464	1	Intergenic	-17845	ENSRNOT00000034334	Lrrc58
Chr11_66063733	11	66063733	1	4	4	2	0.810037	1	intron (ENSRNOT00000031741, intron 3 of 7)	14937	ENSRNOT00000031741	Rabl3
Chr11_66148303	11	66148303	198.005	400.368	2.022	1.01579	0.133528	1	Intergenic	69482	ENSRNOT00000042864	Gtf2e1
Chr11_66714101	11	66714101	77.5182	158.776	2.04824	1.03438	0.242595	1	exon (ENSRNOT00000003340, exon 1 of 5)	212	ENSRNOT00000003340	Fbxo40
Chr11_66773246	11	66773246	5	25	5	2.32193	0.433557	1	intron (ENSRNOT00000003255, intron 14 of 21)	-13843	ENSRNOT00000003326	Hcls1
Chr11_66813870	11	66813870	4.55989	17.5443	3.84752	1.94393	0.495002	1	intron (ENSRNOT00000003255, intron 1 of 21)	5210	ENSRNOT00000003255	Golgb1
Chr11_67061805	11	67061805	3	14	4.66667	2.22239	0.554869	1	Intergenic	-20389	ENSRNOT00000003129	Cd86
Chr11_67182578	11	67182578	3	16	5.33333	2.41504	0.499664	1	Intergenic	-6053	ENSRNOT00000003092	Casr
Chr11_67223495	11	67223495	31.6809	168.808	5.3284	2.4137	0.0210464	0.737929	intron (ENSRNOT00000086097, intron 1 of 6)	2135	ENSRNOT00000086097	Casr
Chr11_67294395	11	67294395	24.8921	89.2652	3.58608	1.84241	0.154586	1	Intergenic	-14549	ENSRNOT00000051936	Stfa3
Chr11_67332822	11	67332822	6.78876	34.4687	5.07733	2.34407	0.267523	1	exon (ENSRNOT00000040211, exon 2 of 3)	3164	ENSRNOT00000040211	LOC689230
Chr11_67392441	11	67392441	47.8789	109.652	2.29019	1.19547	0.261573	1	Intergenic	-3209	ENSRNOT00000086173	NA
Chr11_67408641	11	67408641	9.11979	57.0189	6.25222	2.64437	0.113985	1	Intergenic	-8439	ENSRNOT00000045639	Stfa2l1
Chr11_67434647	11	67434647	2	6	3	1.58496	0.79786	1	Intergenic	5757	ENSRNOT00000039860	LOC100362978
Chr11_67447318	11	67447318	2.26292	22.9792	10.1547	3.34407	0.245578	1	Intergenic	-4232	ENSRNOT00000042777	Stfa2l2
Chr11_67538429	11	67538429	35.0753	84.8462	2.41897	1.2744	0.307842	1	Intergenic	-4914	ENSRNOT00000083499	NA
Chr11_67547287	11	67547287	5	10	2	1	0.815045	1	intron (ENSRNOT00000049463, intron 1 of 2)	3925	ENSRNOT00000049463	Stfa3l1
Chr11_67558297	11	67558297	2	4	2	1	0.919774	1	intron (ENSRNOT00000039075, intron 1 of 2)	2638	ENSRNOT00000039075	Csta
Chr11_68329212	11	68329212	2	24	12	3.58496	0.28377	1	intron (ENSRNOT00000030074, intron 3 of 24)	20027	ENSRNOT00000030074	Sema5b
Chr11_68598840	11	68598840	29.6393	97.3707	3.28519	1.71598	0.148378	1	TTS (ENSRNOT00000088128)	935	ENSRNOT00000088128	NA
Chr11_69239486	11	69239486	3	8	2.66667	1.41504	0.776477	1	Intergenic	-16327	ENSRNOT00000067060	Mylk
Chr11_69377081	11	69377081	4	26	6.5	2.70044	0.370057	1	Intergenic	-21226	ENSRNOT00000002975	Ropn1
Chr11_70085649	11	70085649	63.8385	181.583	2.84441	1.50813	0.0863312	1	intron (ENSRNOT00000076955, intron 10 of 14)	29024	ENSRNOT00000002447	AC133403.1
Chr11_70581585	11	70581585	8	44	5.5	2.45943	0.336241	1	intron (ENSRNOT00000086955, intron 1 of 7)	3469	ENSRNOT00000086955	Zfp148
Chr11_70689323	11	70689323	2	10	5	2.32193	0.613824	1	TTS (ENSRNOT00000037432)	1822	ENSRNOT00000037432	AC110981.1
Chr11_71149939	11	71149939	41.9193	90.0302	2.14771	1.1028	0.345153	1	Intergenic	-1194	ENSRNOT00000082435	Rubcn
Chr11_71270085	11	71270085	11	31	2.81818	1.49476	0.569936	1	exon (ENSRNOT00000002421, exon 2 of 42)	14855	ENSRNOT00000002421	AABR07034428.1
Chr11_71356012	11	71356012	12.5397	34.2113	2.72824	1.44797	0.446591	1	intron (ENSRNOT00000085568, intron 9 of 13)	12429	ENSRNOT00000085568	Tnk2
Chr11_71371887	11	71371887	2	35	17.5	4.12928	0.180061	1	intron (ENSRNOT00000002411, intron 1 of 14)	-3430	ENSRNOT00000084768	Tnk2
Chr11_71811623	11	71811623	21.4977	151.132	7.03015	2.81355	0.0130987	0.518938	Intergenic	12040	ENSRNOT00000086324	NA
Chr11_71964836	11	71964836	4.55989	23.6848	5.19415	2.37689	0.349826	1	intron (ENSRNOT00000049862, intron 1 of 14)	5607	ENSRNOT00000049862	Pak2
Chr11_71974050	11	71974050	2	7	3.5	1.80735	0.746767	1	intron (ENSRNOT00000049862, intron 1 of 14)	-2632	ENSRNOT00000084140	NA
Chr11_72107697	11	72107697	10	75	7.5	2.90689	0.218506	1	Intergenic	2268	ENSRNOT00000058917	AABR07034445.1
Chr11_72170325	11	72170325	29.6393	106.143	3.58115	1.84042	0.11167	1	intron (ENSRNOT00000058885, intron 27 of 28)	-12802	ENSRNOT00000002373	Meltf
Chr11_72431033	11	72431033	4	17	4.25	2.08746	0.537488	1	Intergenic	-18598	ENSRNOT00000090855	NA
Chr11_72648137	11	72648137	104.094	256.306	2.46225	1.29998	0.10666	1	Intergenic	22686	ENSRNOT00000081844	NA
Chr11_73000301	11	73000301	3.39886	10.5918	3.11628	1.63982	0.658012	1	Intergenic	-15087	ENSRNOT00000090978	Gp5
Chr11_73050085	11	73050085	7	58	8.28571	3.05063	0.223092	1	Intergenic	28021	ENSRNOT00000002361	Ppp1r2
Chr11_73688893	11	73688893	41.9193	85.617	2.04243	1.03028	0.385022	1	Intergenic	-4922	ENSRNOT00000081081	Lsg1
Chr11_73943422	11	73943422	90.5168	240.397	2.65583	1.40916	0.0906433	1	intron (ENSRNOT00000002350, intron 2 of 4)	6671	ENSRNOT00000002350	Atp13a3
Chr11_756369	11	756369	4	23	5.75	2.52356	0.415958	1	intron (ENSRNOT00000040065, intron 2 of 16)	12276	ENSRNOT00000090197	Epha3
Chr11_76049236	11	76049236	1	13	13	3.70044	0.417165	1	intron (ENSRNOT00000002650, intron 3 of 4)	84192	ENSRNOT00000091343	NA
Chr11_7676913	11	7676913	4	16	4	2	0.562516	1	Intergenic	-93825	ENSRNOT00000081657	NA
Chr11_76817661	11	76817661	9.05168	23.863	2.6363	1.39852	0.54884	1	Intergenic	-4711	ENSRNOT00000080870	NA
Chr11_76855813	11	76855813	63.8385	162.284	2.54211	1.34603	0.137903	1	intron (ENSRNOT00000049841, intron 4 of 4)	22051	ENSRNOT00000042650	Uts2b
Chr11_77397326	11	77397326	4	35	8.75	3.12928	0.270576	1	Intergenic	158227	ENSRNOT00000058701	Gmnc
Chr11_78960493	11	78960493	1	12	12	3.58496	0.447035	1	Intergenic	20349	ENSRNOT00000073785	NA
Chr11_79117246	11	79117246	1	6	6	2.58496	0.694233	1	Intergenic	-16577	ENSRNOT00000087988	NA
Chr11_79729919	11	79729919	7	28	4	2	0.474132	1	Intergenic	-26182	ENSRNOT00000044279	Lpp
Chr11_80663243	11	80663243	14.709	33.5849	2.2833	1.19112	0.533198	1	Intergenic	-12440	ENSRNOT00000043660	Rtp4
Chr11_80714468	11	80714468	5	70	14	3.80735	0.133636	1	Intergenic	-22109	ENSRNOT00000047678	Masp1
Chr11_81340214	11	81340214	41.039	133.336	3.24901	1.7	0.0984802	1	intron (ENSRNOT00000002492, intron 1 of 2)	4275	ENSRNOT00000002492	Adipoq
Chr11_81375189	11	81375189	75.9078	207.423	2.73256	1.45025	0.0841944	1	TTS (ENSRNOT00000077510)	197	ENSRNOT00000077510	NA
Chr11_81377823	11	81377823	2.26591	48.5457	21.4244	4.42118	0.0409165	1	promoter-TSS (ENSRNOT00000077490)	642	ENSRNOT00000090592	NA
Chr11_81653391	11	81653391	83.728	201.51	2.40672	1.26707	0.148445	1	intron (ENSRNOT00000048739, intron 4 of 7)	7005	ENSRNOT00000048739	Fetub
Chr11_81761075	11	81761075	30.5897	66.1987	2.16408	1.11376	0.408541	1	intron (ENSRNOT00000088503, intron 1 of 7)	3091	ENSRNOT00000088503	Tbccd1
Chr11_81941077	11	81941077	2	7	3.5	1.80735	0.746767	1	Intergenic	4900	ENSRNOT00000083950	NA
Chr11_82284374	11	82284374	4	26	6.5	2.70044	0.370057	1	Intergenic	82132	ENSRNOT00000041326	RGD1559972
Chr11_82674751	11	82674751	36.2545	128.867	3.55451	1.82965	0.0883412	1	Intergenic	-5503	ENSRNOT00000075512	Liph
Chr11_82787995	11	82787995	7	63	9	3.16993	0.20167	1	intron (ENSRNOT00000035945, intron 2 of 14)	-4666	ENSRNOT00000078072	Map3k13
Chr11_82797899	11	82797899	6	70	11.6667	3.54432	0.155286	1	intron (ENSRNOT00000035945, intron 2 of 14)	12116	ENSRNOT00000083539	Map3k13
Chr11_83410819	11	83410819	9.05168	48.6098	5.37025	2.42499	0.179981	1	Intergenic	-1905	ENSRNOT00000084186	NA
Chr11_83863716	11	83863716	33.9438	88.3814	2.60376	1.3806	0.266019	1	intron (ENSRNOT00000002394, intron 12 of 22)	3488	ENSRNOT00000002394	Chrd
Chr11_83919626	11	83919626	37.3874	135.928	3.63566	1.86222	0.0766456	1	intron (ENSRNOT00000041777, intron 10 of 30)	-3659	ENSRNOT00000089119	NA
Chr11_83962913	11	83962913	10.2598	33.3341	3.24901	1.7	0.389346	1	intron (ENSRNOT00000044482, intron 3 of 18)	1143	ENSRNOT00000044482	Ece2
Chr11_83978964	11	83978964	13.6797	42.1062	3.07801	1.622	0.353552	1	intron (ENSRNOT00000002334, intron 2 of 2)	3596	ENSRNOT00000058131	Camk2n2
Chr11_83995405	11	83995405	4	70	17.5	4.12928	0.111648	1	exon (ENSRNOT00000037612, exon 19 of 23)	-2692	ENSRNOT00000063288	NA
Chr11_84046900	11	84046900	24.925	103.27	4.14323	2.05076	0.0906758	1	intron (ENSRNOT00000088821, intron 1 of 10)	598	ENSRNOT00000088821	Ap2m1
Chr11_84057613	11	84057613	18.1034	51.2612	2.83159	1.50161	0.350283	1	intron (ENSRNOT00000002323, intron 13 of 14)	-10066	ENSRNOT00000058092	Ap2m1
Chr11_84067988	11	84067988	36.4791	84.2125	2.30851	1.20696	0.315186	1	intron (ENSRNOT00000002323, intron 1 of 14)	315	ENSRNOT00000002323	Dvl3
Chr11_84399311	11	84399311	14.709	842.275	57.2626	5.83952	3.77356e-14	6.6069e-12	promoter-TSS (ENSRNOT00000048306)	-107	ENSRNOT00000091595	Abcc5
Chr11_84656422	11	84656422	6	36	6	2.58496	0.339959	1	Intergenic	-22917	ENSRNOT00000052120	Klhl24
Chr11_84783207	11	84783207	6	19	3.16667	1.66297	0.595026	1	intron (ENSRNOT00000002617, intron 6 of 6)	37302	ENSRNOT00000002617	Klhl6
Chr11_85142330	11	85142330	15.8613	46.7804	2.94934	1.56039	0.348313	1	Intergenic	-12851	ENSRNOT00000091872	NA
Chr11_85259458	11	85259458	32.8123	110.477	3.36693	1.75143	0.134871	1	Intergenic	-4079	ENSRNOT00000046465	AABR07034729.1
Chr11_85877424	11	85877424	3.41992	10.5266	3.07801	1.622	0.668757	1	intron (ENSRNOT00000071462, intron 6 of 23)	18190	ENSRNOT00000071462	LOC100911837
Chr11_86032978	11	86032978	6.79772	45.0151	6.62209	2.72729	0.151514	1	Intergenic	40281	ENSRNOT00000084433	AABR07034736.1
Chr11_86272473	11	86272473	27.155	60.9832	2.24574	1.16719	0.415014	1	intron (ENSRNOT00000075164, intron 1 of 24)	3958	ENSRNOT00000075164	Hira
Chr11_86348917	11	86348917	5	15	3	1.58496	0.646007	1	intron (ENSRNOT00000072027, intron 15 of 18)	8802	ENSRNOT00000071806	Cldn5
Chr11_86511743	11	86511743	2.27995	19.2987	8.46454	3.08143	0.311119	1	Intergenic	-1055	ENSRNOT00000051680	Gp1bb
Chr11_86739427	11	86739427	3	109	36.3333	5.18322	0.0397967	1	intron (ENSRNOT00000044635, intron 11 of 17)	21666	ENSRNOT00000091566	NA
Chr11_86782111	11	86782111	6	44	7.33333	2.87447	0.274247	1	intron (ENSRNOT00000044635, intron 2 of 17)	4510	ENSRNOT00000078553	NA
Chr11_86808973	11	86808973	5	16	3.2	1.67807	0.618659	1	intron (ENSRNOT00000046594, intron 1 of 8)	-3730	ENSRNOT00000053708	NA
Chr11_86863230	11	86863230	6	18	3	1.58496	0.618498	1	exon (ENSRNOT00000002581, exon 8 of 15)	5597	ENSRNOT00000063307	NA
Chr11_86923720	11	86923720	4.53181	55.6069	12.2703	3.6171	0.0535885	1	exon (ENSRNOT00000089244, exon 2 of 3)	766	ENSRNOT00000082278	NA
Chr11_86932084	11	86932084	1.13146	9.72195	8.5924	3.10306	0.508095	1	promoter-TSS (ENSRNOT00000089244)	-160	ENSRNOT00000089244	NA
Chr11_87098964	11	87098964	48.6528	182.95	3.76031	1.91085	0.0483228	1	Intergenic	-17013	ENSRNOT00000002574	Dgcr6
Chr11_87208138	11	87208138	1.13146	3.53526	3.12451	1.64363	0.852398	1	TTS (ENSRNOT00000000306)	3962	ENSRNOT00000000306	Slc25a1
Chr11_87241131	11	87241131	27.1909	57.3722	2.10998	1.07723	0.453296	1	promoter-TSS (ENSRNOT00000052200)	-297	ENSRNOT00000052200	Tssk1b
Chr11_87366581	11	87366581	42.9955	143.178	3.33007	1.73555	0.0983411	1	promoter-TSS (ENSRNOT00000040978)	-41	ENSRNOT00000040978	Aifm3
Chr11_87384440	11	87384440	80.3336	174.111	2.16735	1.11593	0.221822	1	exon (ENSRNOT00000002554, exon 3 of 21)	2540	ENSRNOT00000002554	Lztr1
Chr11_87407567	11	87407567	114.428	238.315	2.08266	1.05843	0.164451	1	Intergenic	-4199	ENSRNOT00000057751	Thap7
Chr11_87489487	11	87489487	3.41992	18.4215	5.38652	2.42935	0.404348	1	Intergenic	-3653	ENSRNOT00000079948	AABR07034751.1
Chr11_87724807	11	87724807	27.3594	90.353	3.30245	1.72354	0.160819	1	intron (ENSRNOT00000000313, intron 1 of 10)	2456	ENSRNOT00000000313	Scarf2
Chr11_87886107	11	87886107	156.141	331.43	2.12263	1.08585	0.133904	1	intron (ENSRNOT00000091117, intron 6 of 54)	27653	ENSRNOT00000091117	Pi4ka
Chr11_87946515	11	87946515	10	45	4.5	2.16993	0.385219	1	intron (ENSRNOT00000091117, intron 30 of 54)	-21698	ENSRNOT00000031819	Serpind1
Chr11_88063568	11	88063568	13	44	3.38462	1.75899	0.473116	1	intron (ENSRNOT00000046159, intron 1 of 3)	13805	ENSRNOT00000079151	NA
Chr11_88094055	11	88094055	1	2	2	1	1	1	promoter-TSS (ENSRNOT00000078394)	-538	ENSRNOT00000078394	Ydjc
Chr11_88129373	11	88129373	1.13295	24.7142	21.814	4.44718	0.146797	1	promoter-TSS (ENSRNOT00000053664)	-54	ENSRNOT00000062155	NA
Chr11_88166364	11	88166364	74.6763	173.228	2.31971	1.21395	0.18903	1	intron (ENSRNOT00000034506, intron 13 of 19)	11085	ENSRNOT00000085475	Ypel1
Chr11_88183123	11	88183123	4	20	5	2.32193	0.471143	1	Intergenic	-2580	ENSRNOT00000002539	Ypel1
Chr11_88376025	11	88376025	7.97981	42.9835	5.38652	2.42935	0.195865	1	promoter-TSS (ENSRNOT00000081776)	-232	ENSRNOT00000081776	Vpreb1
Chr11_88383067	11	88383067	1.13146	28.2821	24.9961	4.64363	0.118934	1	Intergenic	-5312	ENSRNOT00000029851	Igll1
Chr11_88398215	11	88398215	58.9135	143.872	2.44208	1.28811	0.182081	1	Intergenic	-5429	ENSRNOT00000090189	NA
Chr11_88771710	11	88771710	2	5	2.5	1.32193	0.85456	1	intron (ENSRNOT00000078367, intron 9 of 17)	39328	ENSRNOT00000078367	Fgd4
Chr11_89551996	11	89551996	10.1831	49.4936	4.86035	2.28106	0.197026	1	Intergenic	-5278	ENSRNOT00000031401	Ube2v2
Chr12_10015556	12	10015556	4.52584	23.863	5.27261	2.39852	0.350828	1	Intergenic	4098	ENSRNOT00000081526	NA
Chr12_10178540	12	10178540	2	24	12	3.58496	0.28377	1	Intergenic	-41375	ENSRNOT00000082137	NA
Chr12_10297260	12	10297260	28.4993	137.723	4.83248	2.27276	0.0344086	1	Intergenic	6280	ENSRNOT00000092621	NA
Chr12_10317555	12	10317555	12	24	2	1	0.719542	1	intron (ENSRNOT00000071567, intron 1 of 9)	-10289	ENSRNOT00000092627	Wasf3
Chr12_10571120	12	10571120	3.39438	13.2572	3.90564	1.96556	0.567498	1	Intergenic	-3049	ENSRNOT00000092401	Rnf6
Chr12_10976854	12	10976854	1.13295	2.64795	2.33721	1.22479	0.935127	1	Intergenic	-3164	ENSRNOT00000072406	AABR07035357.1
Chr12_11031349	12	11031349	2.26591	5.2959	2.33721	1.22479	0.839068	1	Intergenic	-52549	ENSRNOT00000092600	NA
Chr12_11125350	12	11125350	23.9394	64.9138	2.71158	1.43914	0.300646	1	Intergenic	19405	ENSRNOT00000084637	Zfp655
Chr12_11153691	12	11153691	6.78876	51.2612	7.5509	2.91665	0.114766	1	Intergenic	3893	ENSRNOT00000082535	Zkscan5
Chr12_11167742	12	11167742	1	13	13	3.70044	0.417165	1	intron (ENSRNOT00000090073, intron 2 of 5)	-3760	ENSRNOT00000080154	Zkscan5
Chr12_11171768	12	11171768	2.26292	45.0745	19.9187	4.31605	0.0550777	1	intron (ENSRNOT00000090073, intron 1 of 5)	4150	ENSRNOT00000079573	Zkscan5
Chr12_11184160	12	11184160	40.7325	106.058	2.60376	1.3806	0.229248	1	intron (ENSRNOT00000001302, intron 2 of 2)	4830	ENSRNOT00000001302	Zfp394
Chr12_11250812	12	11250812	11.3146	103.406	9.13919	3.19207	0.0204142	0.717618	exon (ENSRNOT00000001310, exon 6 of 6)	3635	ENSRNOT00000076383	NA
Chr12_11294921	12	11294921	9	19	2.11111	1.078	0.72263	1	promoter-TSS (ENSRNOT00000001319)	-862	ENSRNOT00000001319	Arpc1a
Chr12_11303914	12	11303914	2	21	10.5	3.39232	0.328188	1	Intergenic	-1242	ENSRNOT00000051114	NA
Chr12_11353389	12	11353389	12.4625	52.959	4.24947	2.08728	0.207221	1	intron (ENSRNOT00000075986, intron 2 of 9)	5745	ENSRNOT00000075986	Kpna7
Chr12_11539681	12	11539681	5	19	3.8	1.926	0.545836	1	intron (ENSRNOT00000030545, intron 71 of 71)	65747	ENSRNOT00000091346	NA
Chr12_11623508	12	11623508	4	21	5.25	2.39232	0.451564	1	intron (ENSRNOT00000030545, intron 3 of 71)	-1330	ENSRNOT00000082479	NA
Chr12_12093516	12	12093516	12.4461	34.4687	2.76945	1.4696	0.448039	1	Intergenic	-6871	ENSRNOT00000092669	NA
Chr12_12270744	12	12270744	2	20	10	3.32193	0.34514	1	intron (ENSRNOT00000060843, intron 3 of 13)	6124	ENSRNOT00000092440	NA
Chr12_12354868	12	12354868	1	2	2	1	1	1	Intergenic	-19923	ENSRNOT00000001347	Tecpr1
Chr12_12397790	12	12397790	8	17	2.125	1.08746	0.732667	1	promoter-TSS (ENSRNOT00000092700)	-401	ENSRNOT00000092700	NA
Chr12_12543493	12	12543493	9.05168	58.3317	6.4443	2.68802	0.114317	1	intron (ENSRNOT00000092637, intron 1 of 13)	2493	ENSRNOT00000092637	NA
Chr12_12617101	12	12617101	7.92022	21.2115	2.67815	1.42124	0.568046	1	Intergenic	-7623	ENSRNOT00000092601	Ocm2
Chr12_12629869	12	12629869	37.3874	164.173	4.39112	2.13459	0.0317587	1	intron (ENSRNOT00000092601, intron 2 of 4)	1317	ENSRNOT00000043439	Ocm2
Chr12_12640934	12	12640934	5.66476	65.316	11.5302	3.52735	0.0405041	1	intron (ENSRNOT00000092587, intron 3 of 13)	1031	ENSRNOT00000092392	NA
Chr12_12650186	12	12650186	5	21	4.2	2.07039	0.503938	1	intron (ENSRNOT00000092587, intron 8 of 13)	324	ENSRNOT00000092402	Ccz1b
Chr12_12652319	12	12652319	15.8613	103.27	6.5108	2.70283	0.0362175	1	TTS (ENSRNOT00000092544)	825	ENSRNOT00000092544	NA
Chr12_12746457	12	12746457	42.9955	93.6843	2.17893	1.12362	0.340678	1	exon (ENSRNOT00000092233, exon 3 of 4)	3910	ENSRNOT00000092656	NA
Chr12_12755421	12	12755421	2.26591	36.1886	15.9709	3.99738	0.0948683	1	intron (ENSRNOT00000001392, intron 11 of 14)	-1032	ENSRNOT00000001382	Ankrd61
Chr12_12756513	12	12756513	2	8	4	2	0.69917	1	promoter-TSS (ENSRNOT00000092462)	49	ENSRNOT00000092462	Ankrd61
Chr12_12950509	12	12950509	4	38	9.5	3.24793	0.24633	1	Intergenic	-5316	ENSRNOT00000082529	Cyth3
Chr12_13022888	12	13022888	126.537	276.322	2.18373	1.12679	0.116734	1	Intergenic	7425	ENSRNOT00000092549	NA
Chr12_13460124	12	13460124	33.0592	94.7391	2.86574	1.51891	0.197106	1	Intergenic	1915	ENSRNOT00000043110	LOC100360439
Chr12_13718042	12	13718042	56.9987	155.267	2.72404	1.44575	0.122079	1	exon (ENSRNOT00000042459, exon 4 of 6)	1445	ENSRNOT00000080216	Actb
Chr12_13753231	12	13753231	2	22	11	3.45943	0.312302	1	Intergenic	18801	ENSRNOT00000001479	Fbxl18
Chr12_13957002	12	13957002	7	16	2.28571	1.19265	0.716354	1	Intergenic	-32470	ENSRNOT00000001477	Slc29a4
Chr12_1497967	12	1497967	3	12	4	2	0.618781	1	Intergenic	6120	ENSRNOT00000074819	NA
Chr12_15099294	12	15099294	58.1386	133.336	2.29342	1.1975	0.218999	1	promoter-TSS (ENSRNOT00000077967)	-507	ENSRNOT00000089775	NA
Chr12_15126569	12	15126569	3	38	12.6667	3.66297	0.205433	1	Intergenic	10783	ENSRNOT00000082742	NA
Chr12_15726056	12	15726056	47.8789	146.495	3.05969	1.61339	0.0986878	1	intron (ENSRNOT00000092970, intron 1 of 21)	25230	ENSRNOT00000092970	NA
Chr12_15994541	12	15994541	32.8556	97.0914	2.95509	1.5632	0.187395	1	intron (ENSRNOT00000090318, intron 2 of 6)	2418	ENSRNOT00000039726	Amz1
Chr12_16116526	12	16116526	1	10	10	3.32193	0.516396	1	Intergenic	10428	ENSRNOT00000001682	Lfng
Chr12_16184056	12	16184056	12.4461	25.6306	2.05934	1.04218	0.631601	1	Intergenic	13893	ENSRNOT00000001686	Grifin
Chr12_16236641	12	16236641	100.318	224.567	2.23856	1.16257	0.135577	1	Intergenic	11007	ENSRNOT00000077316	NA
Chr12_16282081	12	16282081	41.039	178.952	4.36052	2.1245	0.0240776	0.962347	Intergenic	19371	ENSRNOT00000085248	NA
Chr12_16362819	12	16362819	2	6	3	1.58496	0.79786	1	intron (ENSRNOT00000001696, intron 1 of 10)	21896	ENSRNOT00000001696	Snx8
Chr12_16567156	12	16567156	10	57	5.7	2.51096	0.301181	1	intron (ENSRNOT00000001709, intron 11 of 17)	-92473	ENSRNOT00000063089	NA
Chr12_16768047	12	16768047	2	10	5	2.32193	0.613824	1	intron (ENSRNOT00000033551, intron 1 of 1)	-45485	ENSRNOT00000073482	NA
Chr12_16856491	12	16856491	3.39438	22.0954	6.50939	2.70252	0.325883	1	Intergenic	-42535	ENSRNOT00000001716	Psmg3
Chr12_16924710	12	16924710	3	12	4	2	0.618781	1	exon (ENSRNOT00000001720, exon 3 of 3)	9997	ENSRNOT00000001720	Mafk
Chr12_17167783	12	17167783	2.26292	7.07051	3.12451	1.64363	0.743127	1	Intergenic	18897	ENSRNOT00000001730	Uncx
Chr12_17230069	12	17230069	44.459	140.354	3.15694	1.65853	0.0975083	1	intron (ENSRNOT00000043992, intron 4 of 4)	18757	ENSRNOT00000043992	LOC498152
Chr12_17261412	12	17261412	6.83984	34.2113	5.00177	2.32244	0.263308	1	TTS (ENSRNOT00000083814)	7620	ENSRNOT00000083814	Zfand2a
Chr12_17381752	12	17381752	33.9438	76.008	2.23923	1.163	0.369634	1	Intergenic	6128	ENSRNOT00000091003	Cyp2w1
Chr12_17589387	12	17589387	1	8	8	3	0.5996	1	Intergenic	-4920	ENSRNOT00000035545	Dnaaf5
Chr12_17677205	12	17677205	10.2598	58.7733	5.72853	2.51816	0.122053	1	intron (ENSRNOT00000031896, intron 5 of 10)	-43396	ENSRNOT00000080542	NA
Chr12_17727574	12	17727574	20.3932	69.7293	3.41925	1.77368	0.208234	1	intron (ENSRNOT00000080542, intron 1 of 1)	-6560	ENSRNOT00000042117	Pdgfa
Chr12_18177484	12	18177484	54.7187	252.637	4.61702	2.20696	0.00730446	0.404524	Intergenic	24824	ENSRNOT00000001784	Zfp68
Chr12_18277841	12	18277841	3.39438	36.2364	10.6754	3.41622	0.136653	1	intron (ENSRNOT00000060155, intron 3 of 3)	-3325	ENSRNOT00000078075	LOC100361826
Chr12_1829025	12	1829025	279.839	1694.69	6.05593	2.59835	3.2442e-10	4.66496e-08	Intergenic	-12610	ENSRNOT00000067448	Insr
Chr12_18330170	12	18330170	1.13295	2.64795	2.33721	1.22479	0.935127	1	Intergenic	-27128	ENSRNOT00000032844	LOC288521
Chr12_18530488	12	18530488	1.13295	6.17855	5.45349	2.44718	0.657741	1	exon (ENSRNOT00000037829, exon 2 of 5)	237	ENSRNOT00000078999	Akap17a
Chr12_18536837	12	18536837	1.13146	11.4896	10.1547	3.34407	0.441706	1	intron (ENSRNOT00000001792, intron 10 of 11)	3330	ENSRNOT00000001792	Il3ra
Chr12_18862271	12	18862271	5.6573	63.6346	11.2482	3.49163	0.0475956	1	Intergenic	-69207	ENSRNOT00000077087	Spry3
Chr12_19096946	12	19096946	100.318	223.689	2.22981	1.15692	0.137855	1	intron (ENSRNOT00000073099, intron 10 of 14)	17454	ENSRNOT00000073099	Cyp3a9
Chr12_19161378	12	19161378	9	22	2.44444	1.28951	0.656212	1	Intergenic	-1476	ENSRNOT00000045401	Rpl31l4
Chr12_19180439	12	19180439	2	6	3	1.58496	0.79786	1	Intergenic	-13423	ENSRNOT00000001797	Gjc3
Chr12_19198887	12	19198887	13.5775	58.3317	4.2962	2.10306	0.190907	1	intron (ENSRNOT00000001801, intron 2 of 3)	2275	ENSRNOT00000001801	Azgp1
Chr12_19249907	12	19249907	1.13146	18.5601	16.4037	4.03595	0.250472	1	Intergenic	4621	ENSRNOT00000089349	AABR07035541.3
Chr12_19269298	12	19269298	13.6797	34.2113	2.50089	1.32244	0.481713	1	intron (ENSRNOT00000001810, intron 2 of 3)	6320	ENSRNOT00000001810	Zscan21
Chr12_19287978	12	19287978	3.39438	28.2821	8.33202	3.05867	0.225216	1	TTS (ENSRNOT00000001815)	6911	ENSRNOT00000001815	Zfp113
Chr12_19306845	12	19306845	28.3238	72.3772	2.55535	1.35352	0.307344	1	TTS (ENSRNOT00000053663)	579	ENSRNOT00000053654	NA
Chr12_19310507	12	19310507	45.3181	153.581	3.38895	1.76084	0.0741453	1	exon (ENSRNOT00000001825, exon 6 of 14)	-2673	ENSRNOT00000053663	NA
Chr12_19331019	12	19331019	4.53181	33.5407	7.40116	2.88775	0.194125	1	intron (ENSRNOT00000033288, intron 1 of 5)	2061	ENSRNOT00000033288	Cnpy4
Chr12_19348740	12	19348740	1	22	22	4.45943	0.237591	1	Intergenic	12898	ENSRNOT00000001831	Mblac1
Chr12_19452404	12	19452404	70.2431	161.525	2.29951	1.20133	0.186324	1	Intergenic	-11902	ENSRNOT00000060048	Nxpe5
Chr12_19536379	12	19536379	6	43	7.16667	2.8413	0.281344	1	Intergenic	23278	ENSRNOT00000030161	RGD1562319
Chr12_19577253	12	19577253	23.9394	110.529	4.61702	2.20696	0.0610925	1	TTS (ENSRNOT00000060020)	3343	ENSRNOT00000029279	Lamtor4
Chr12_19596545	12	19596545	16.9943	48.5457	2.85659	1.51429	0.352021	1	intron (ENSRNOT00000001849, intron 4 of 9)	2830	ENSRNOT00000001849	Gpc2
Chr12_19641235	12	19641235	41.864	115.78	2.76561	1.4676	0.188657	1	Intergenic	-13111	ENSRNOT00000075685	NA
Chr12_19671393	12	19671393	2	7	3.5	1.80735	0.746767	1	Intergenic	-9320	ENSRNOT00000081310	AABR07035561.2
Chr12_20026748	12	20026748	2.27995	7.01771	3.07801	1.622	0.743322	1	intron (ENSRNOT00000048430, intron 2 of 9)	1350	ENSRNOT00000048430	Vom2r62
Chr12_2025579	12	2025579	13.6797	32.4569	2.37264	1.24649	0.515192	1	intron (ENSRNOT00000049512, intron 2 of 8)	9520	ENSRNOT00000049512	RGD1563425
Chr12_2052850	12	2052850	15.9596	39.4746	2.4734	1.3065	0.454762	1	Intergenic	-1831	ENSRNOT00000001290	Mcoln1
Chr12_20555178	12	20555178	4.52584	15.0248	3.31979	1.73109	0.576712	1	Intergenic	-11080	ENSRNOT00000082889	NA
Chr12_20806539	12	20806539	3.39886	17.653	5.1938	2.37679	0.417535	1	intron (ENSRNOT00000087357, intron 1 of 1)	7584	ENSRNOT00000072097	NA
Chr12_2084794	12	2084794	3.41992	52.6328	15.3901	3.94393	0.0455547	1	exon (ENSRNOT00000072952, exon 14 of 33)	14428	ENSRNOT00000072952	Pnpla6
Chr12_21417391	12	21417391	10.1966	28.2448	2.77003	1.4699	0.484798	1	intron (ENSRNOT00000081965, intron 2 of 4)	4852	ENSRNOT00000081965	NA
Chr12_2157679	12	2157679	2	51	25.5	4.67243	0.107711	1	TTS (ENSRNOT00000001305)	-6334	ENSRNOT00000083673	NA
Chr12_2167299	12	2167299	5.6573	46.8421	8.27995	3.04962	0.118719	1	exon (ENSRNOT00000001309, exon 2 of 19)	3206	ENSRNOT00000001309	Xab2
Chr12_21696095	12	21696095	9.05168	43.3069	4.7844	2.25834	0.229453	1	intron (ENSRNOT00000032838, intron 11 of 16)	17514	ENSRNOT00000039797	LOC100910669
Chr12_21914304	12	21914304	2	13	6.5	2.70044	0.510749	1	intron (ENSRNOT00000075641, intron 2 of 4)	8978	ENSRNOT00000075641	RGD1561143
Chr12_2192474	12	2192474	55.5147	175.647	3.16398	1.66174	0.0710604	1	Intergenic	-9418	ENSRNOT00000091197	Retn
Chr12_22115265	12	22115265	6	14	2.33333	1.22239	0.726944	1	intron (ENSRNOT00000077711, intron 11 of 12)	-7689	ENSRNOT00000001874	Irs3
Chr12_22126262	12	22126262	2	4	2	1	0.919774	1	promoter-TSS (ENSRNOT00000076328)	89	ENSRNOT00000076328	Sap25
Chr12_22145503	12	22145503	5.69987	39.4746	6.92553	2.79192	0.168493	1	intron (ENSRNOT00000038397, intron 4 of 9)	2982	ENSRNOT00000038397	Fbxo24
Chr12_22156500	12	22156500	14.709	54.7965	3.72538	1.89739	0.242099	1	exon (ENSRNOT00000080775, exon 4 of 10)	2504	ENSRNOT00000001894	Pcolce
Chr12_2217828	12	2217828	1.13997	10.5266	9.23404	3.20696	0.470338	1	TTS (ENSRNOT00000031653)	4122	ENSRNOT00000031653	Mcemp1
Chr12_22214111	12	22214111	50.9829	105.918	2.07752	1.05486	0.32847	1	Intergenic	-3030	ENSRNOT00000001910	Actl6b
Chr12_2222533	12	2222533	1	19	19	4.24793	0.281707	1	Intergenic	-6138	ENSRNOT00000001327	Trappc5
Chr12_22241698	12	22241698	4	16	4	2	0.562516	1	exon (ENSRNOT00000001912, exon 10 of 26)	3403	ENSRNOT00000001912	Gigyf1
Chr12_22258053	12	22258053	58.1386	153.512	2.64045	1.40079	0.134197	1	Intergenic	-1661	ENSRNOT00000001913	Pop7
Chr12_22301589	12	22301589	1.13146	45.0745	39.8375	5.31605	0.0330116	0.95809	TTS (ENSRNOT00000085667)	5734	ENSRNOT00000085667	NA
Chr12_22307652	12	22307652	2.26292	18.5601	8.20184	3.03595	0.333284	1	Intergenic	-4475	ENSRNOT00000090947	NA
Chr12_22329211	12	22329211	16	36	2.25	1.16993	0.639129	1	Intergenic	7243	ENSRNOT00000080849	NA
Chr12_22341955	12	22341955	14	39	2.78571	1.47805	0.551496	1	intron (ENSRNOT00000091067, intron 2 of 11)	1380	ENSRNOT00000091067	NA
Chr12_22353226	12	22353226	30.7793	110.529	3.59102	1.84439	0.104693	1	Intergenic	-3717	ENSRNOT00000084705	NA
Chr12_22358984	12	22358984	5	20	4	2	0.524241	1	promoter-TSS (ENSRNOT00000089862)	-499	ENSRNOT00000081199	NA
Chr12_22360377	12	22360377	3	8	2.66667	1.41504	0.776477	1	TTS (ENSRNOT00000084705)	582	ENSRNOT00000089862	NA
Chr12_22432095	12	22432095	15.8613	102.387	6.45515	2.69045	0.0375964	1	Intergenic	-2720	ENSRNOT00000076829	Slc12a9
Chr12_22435548	12	22435548	3.39886	70.6119	20.7752	4.37679	0.0149008	0.695122	promoter-TSS (ENSRNOT00000073757)	-154	ENSRNOT00000073757	Slc12a9
Chr12_22456480	12	22456480	1.13997	19.2987	16.9291	4.08143	0.230314	1	TTS (ENSRNOT00000072838)	3874	ENSRNOT00000077058	NA
Chr12_22469824	12	22469824	32.8556	81.2037	2.47153	1.30541	0.296817	1	exon (ENSRNOT00000074544, exon 8 of 12)	2221	ENSRNOT00000073356	Ufsp1
Chr12_2252198	12	2252198	1.13295	69.7293	61.5465	5.94361	0.0049152	0.2804	Intergenic	-6873	ENSRNOT00000001333	Fcer2
Chr12_22697359	12	22697359	4	23	5.75	2.52356	0.415958	1	Intergenic	13316	ENSRNOT00000050456	Mogat3
Chr12_22738150	12	22738150	12	40	3.33333	1.73697	0.48749	1	TTS (ENSRNOT00000001923)	10711	ENSRNOT00000001923	Cldn15
Chr12_22757823	12	22757823	3	24	8	3	0.344964	1	intron (ENSRNOT00000083471, intron 1 of 4)	-3331	ENSRNOT00000001924	Fis1
Chr12_22785026	12	22785026	2	10	5	2.32193	0.613824	1	Intergenic	11352	ENSRNOT00000078493	NA
Chr12_22817343	12	22817343	12.4461	28.2821	2.27237	1.1842	0.570014	1	Intergenic	-6284	ENSRNOT00000046412	Ift22
Chr12_23088056	12	23088056	4	85	21.25	4.40939	0.0829194	1	Intergenic	-42384	ENSRNOT00000090379	NA
Chr12_23520865	12	23520865	2	4	2	1	0.919774	1	intron (ENSRNOT00000001937, intron 3 of 5)	5883	ENSRNOT00000001937	Prkrip1
Chr12_23600939	12	23600939	11.3295	52.959	4.67442	2.22479	0.184801	1	intron (ENSRNOT00000001943, intron 19 of 20)	1995	ENSRNOT00000073701	NA
Chr12_2367651	12	2367651	12.4461	32.7011	2.62743	1.39365	0.479898	1	Intergenic	-20107	ENSRNOT00000061727	Cd209a
Chr12_23758981	12	23758981	10.2598	68.4227	6.66903	2.73748	0.0767727	1	intron (ENSRNOT00000001953, intron 5 of 9)	6136	ENSRNOT00000001953	Ssc4d
Chr12_2380061	12	2380061	48.6528	104.29	2.14356	1.10001	0.327627	1	Intergenic	7870	ENSRNOT00000031997	Cd209e
Chr12_23945633	12	23945633	39.6011	136.991	3.45928	1.79047	0.0957633	1	intron (ENSRNOT00000001958, intron 5 of 8)	8799	ENSRNOT00000001958	Mdh2
Chr12_24151370	12	24151370	40.7863	192.418	4.7177	2.23808	0.016917	0.750862	intron (ENSRNOT00000045157, intron 2 of 2)	2740	ENSRNOT00000045157	Ccl24
Chr12_24154303	12	24154303	5	16	3.2	1.67807	0.618659	1	Intergenic	-4464	ENSRNOT00000001963	Ccl26
Chr12_24600554	12	24600554	6.78876	75.1242	11.066	3.46806	0.0330902	0.95809	promoter-TSS (ENSRNOT00000074230)	-488	ENSRNOT00000074230	NA
Chr12_24649262	12	24649262	6	12	2	1	0.792295	1	Intergenic	-2053	ENSRNOT00000077016	Vps37d
Chr12_24686964	12	24686964	7	26	3.71429	1.89308	0.504891	1	intron (ENSRNOT00000049601, intron 8 of 9)	7273	ENSRNOT00000085456	NA
Chr12_2512146	12	2512146	33.0592	86.8441	2.62693	1.39338	0.249018	1	Intergenic	-4861	ENSRNOT00000001409	Timm44
Chr12_25160849	12	25160849	25	153	6.12	2.61353	0.175709	1	promoter-TSS (ENSRNOT00000074788)	-282	ENSRNOT00000074788	Ervfrd-1
Chr12_25171152	12	25171152	22.6591	65.316	2.88256	1.52735	0.28084	1	Intergenic	-1854	ENSRNOT00000033200	Clip2
Chr12_2518404	12	2518404	24.8921	66.2861	2.66293	1.41302	0.31749	1	promoter-TSS (ENSRNOT00000083868)	-358	ENSRNOT00000083868	NA
Chr12_25359229	12	25359229	7.92022	25.6306	3.2361	1.69426	0.46335	1	intron (ENSRNOT00000002010, intron 21 of 25)	-51601	ENSRNOT00000073405	NA
Chr12_2536194	12	2536194	20.3663	91.9167	4.51318	2.17414	0.0994509	1	TTS (ENSRNOT00000001399)	1981	ENSRNOT00000001399	Ctxn1
Chr12_2537880	12	2537880	13.5954	43.2498	3.1812	1.66957	0.338992	1	exon (ENSRNOT00000001398, exon 5 of 5)	2789	ENSRNOT00000001398	Snapc2
Chr12_25388579	12	25388579	3.39438	22.0954	6.50939	2.70252	0.325883	1	Intergenic	-22629	ENSRNOT00000077189	Gtf2i
Chr12_25426681	12	25426681	12	27	2.25	1.16993	0.66433	1	intron (ENSRNOT00000077189, intron 1 of 34)	-3784	ENSRNOT00000002020	Gtf2i
Chr12_25468804	12	25468804	8	22	2.75	1.45943	0.617441	1	promoter-TSS (ENSRNOT00000092754)	-742	ENSRNOT00000092754	NA
Chr12_25475431	12	25475431	14.709	81.3109	5.52798	2.46675	0.0848266	1	promoter-TSS (ENSRNOT00000092988)	-74	ENSRNOT00000092988	NA
Chr12_25478060	12	25478060	44.1852	131.515	2.97645	1.57359	0.128761	1	exon (ENSRNOT00000092995, exon 1 of 1)	443	ENSRNOT00000092995	NA
Chr12_25488400	12	25488400	12	91	7.58333	2.92283	0.196381	1	TTS (ENSRNOT00000040356)	3884	ENSRNOT00000092881	NA
Chr12_25497032	12	25497032	13	46	3.53846	1.82312	0.454412	1	promoter-TSS (ENSRNOT00000002028)	-73	ENSRNOT00000002028	Ncf1
Chr12_25505626	12	25505626	3	19	6.33333	2.66297	0.431908	1	exon (ENSRNOT00000002028, exon 11 of 11)	7427	ENSRNOT00000076916	Ncf1
Chr12_25517085	12	25517085	2.27995	7.89492	3.46277	1.79192	0.698129	1	promoter-TSS (ENSRNOT00000075846)	-143	ENSRNOT00000075846	NA
Chr12_25526177	12	25526177	22	112	5.09091	2.34792	0.254247	1	intron (ENSRNOT00000002030, intron 9 of 15)	7667	ENSRNOT00000076298	NA
Chr12_2556147	12	2556147	6.78876	38.8878	5.72827	2.5181	0.213994	1	promoter-TSS (ENSRNOT00000084460)	-982	ENSRNOT00000084460	Map2k7
Chr12_2568145	12	2568145	9.11979	47.3695	5.19415	2.37689	0.182356	1	intron (ENSRNOT00000035142, intron 1 of 2)	238	ENSRNOT00000035142	Lrrc8e
Chr12_2592876	12	2592876	16	115	7.1875	2.84549	0.178326	1	promoter-TSS (ENSRNOT00000079918)	-37	ENSRNOT00000079918	Evi5l
Chr12_2604061	12	2604061	1	8	8	3	0.5996	1	promoter-TSS (ENSRNOT00000001367)	-355	ENSRNOT00000001367	Evi5l
Chr12_2614570	12	2614570	3	9	3	1.58496	0.732094	1	TTS (ENSRNOT00000087848)	-3652	ENSRNOT00000034124	Evi5l
Chr12_26343366	12	26343366	5	13	2.6	1.37851	0.706779	1	Intergenic	101116	ENSRNOT00000078623	NA
Chr12_2669918	12	2669918	2	7	3.5	1.80735	0.746767	1	Intergenic	-8352	ENSRNOT00000064859	Cd209f
Chr12_26823938	12	26823938	2	33	16.5	4.04439	0.194131	1	Intergenic	1241	ENSRNOT00000072595	NA
Chr12_26962855	12	26962855	3	12	4	2	0.618781	1	Intergenic	-72991	ENSRNOT00000077488	NA
Chr12_2818123	12	2818123	6	23	3.83333	1.9386	0.513471	1	intron (ENSRNOT00000061749, intron 9 of 9)	8256	ENSRNOT00000061749	Clec4m
Chr12_29700680	12	29700680	107.157	303.516	2.83243	1.50204	0.036903	1	intron (ENSRNOT00000001185, intron 1 of 5)	43026	ENSRNOT00000001185	Caln1
Chr12_29928149	12	29928149	10.2598	25.4392	2.47951	1.31006	0.550268	1	intron (ENSRNOT00000001190, intron 4 of 4)	6705	ENSRNOT00000001190	Sbds
Chr12_29965724	12	29965724	66.7561	192.671	2.8862	1.52917	0.0946192	1	intron (ENSRNOT00000001196, intron 5 of 7)	-7673	ENSRNOT00000058725	Tmem248
Chr12_30123744	12	30123744	5.6573	26.5144	4.68676	2.22859	0.352495	1	Intergenic	-16850	ENSRNOT00000001200	Tpst1
Chr12_30157087	12	30157087	16	92	5.75	2.52356	0.2507	1	intron (ENSRNOT00000001202, intron 1 of 5)	-5671	ENSRNOT00000079176	Crcp
Chr12_30175949	12	30175949	7	18	2.57143	1.36257	0.664385	1	intron (ENSRNOT00000001211, intron 9 of 15)	4167	ENSRNOT00000001202	Crcp
Chr12_30468983	12	30468983	47.5213	110.477	2.32478	1.2171	0.272834	1	promoter-TSS (ENSRNOT00000093142)	-809	ENSRNOT00000093142	NA
Chr12_30494412	12	30494412	7	66	9.42857	3.23704	0.190305	1	TTS (ENSRNOT00000089881)	326	ENSRNOT00000089881	NA
Chr12_30495973	12	30495973	6.79772	59.1375	8.69961	3.12095	0.0723208	1	exon (ENSRNOT00000093337, exon 1 of 1)	575	ENSRNOT00000093337	NA
Chr12_30500476	12	30500476	27	55	2.03704	1.02647	0.650738	1	promoter-TSS (ENSRNOT00000083071)	-707	ENSRNOT00000083071	NA
Chr12_30509053	12	30509053	23.792	48.5457	2.04042	1.02887	0.506665	1	intron (ENSRNOT00000090466, intron 1 of 1)	-5060	ENSRNOT00000001228	Psph
Chr12_30521574	12	30521574	18	58	3.22222	1.68806	0.465266	1	exon (ENSRNOT00000001228, exon 3 of 6)	-3717	ENSRNOT00000093331	NA
Chr12_30536680	12	30536680	2	50	25	4.64386	0.110821	1	exon (ENSRNOT00000093378, exon 9 of 10)	9306	ENSRNOT00000081172	NA
Chr12_30559632	12	30559632	13.5775	127.269	9.37353	3.22859	0.010631	0.439793	intron (ENSRNOT00000035621, intron 1 of 10)	6384	ENSRNOT00000035621	Gbas
Chr12_30570752	12	30570752	66.8442	152.698	2.28439	1.19181	0.200283	1	exon (ENSRNOT00000093534, exon 3 of 3)	2812	ENSRNOT00000001229	Mrps17
Chr12_30614203	12	30614203	6	13	2.16667	1.11548	0.758493	1	exon (ENSRNOT00000093601, exon 5 of 8)	8041	ENSRNOT00000093601	Sept14
Chr12_30625056	12	30625056	3.41992	7.89492	2.30851	1.20696	0.790273	1	TTS (ENSRNOT00000093296)	1243	ENSRNOT00000093280	NA
Chr12_30711731	12	30711731	2	4	2	1	0.919774	1	intron (ENSRNOT00000035881, intron 6 of 9)	16925	ENSRNOT00000035881	Mmp17
Chr12_30751371	12	30751371	8	35	4.375	2.12928	0.421068	1	exon (ENSRNOT00000093199, exon 1 of 1)	174	ENSRNOT00000093199	NA
Chr12_30785740	12	30785740	4	69	17.25	4.10852	0.11395	1	intron (ENSRNOT00000093237, intron 7 of 17)	-14948	ENSRNOT00000093734	Sfswap
Chr12_30994972	12	30994972	3	123	41	5.35755	0.0298051	1	Intergenic	-46776	ENSRNOT00000091954	NA
Chr12_3151216	12	3151216	3	40	13.3333	3.73697	0.192754	1	Intergenic	18608	ENSRNOT00000081048	NA
Chr12_31542694	12	31542694	14	31	2.21429	1.14684	0.657899	1	intron (ENSRNOT00000067867, intron 3 of 18)	5742	ENSRNOT00000086078	Rimbp2
Chr12_3220789	12	3220789	26.0579	81.2037	3.11628	1.63982	0.205793	1	intron (ENSRNOT00000087032, intron 1 of 3)	-2556	ENSRNOT00000081902	NA
Chr12_33212916	12	33212916	10.1831	38.8878	3.81884	1.93314	0.312566	1	promoter-TSS (ENSRNOT00000087053)	17	ENSRNOT00000087053	NA
Chr12_36075187	12	36075187	6	22	3.66667	1.87447	0.532186	1	intron (ENSRNOT00000090944, intron 4 of 6)	-95993	ENSRNOT00000071104	Tmem132b
Chr12_36409361	12	36409361	9	23	2.55556	1.35364	0.636158	1	Intergenic	-11114	ENSRNOT00000058492	Tmem132b
Chr12_36583152	12	36583152	3	6	2	1	0.876752	1	intron (ENSRNOT00000001295, intron 1 of 2)	4688	ENSRNOT00000001295	Bri3bp
Chr12_36611022	12	36611022	13.6797	38.5974	2.82151	1.49647	0.406187	1	exon (ENSRNOT00000030823, exon 21 of 27)	16974	ENSRNOT00000030823	Dhx37
Chr12_36621447	12	36621447	3.39438	22.0954	6.50939	2.70252	0.325883	1	Intergenic	-17011	ENSRNOT00000085692	Ubc
Chr12_37415141	12	37415141	24	51	2.125	1.08746	0.637258	1	intron (ENSRNOT00000084553, intron 8 of 17)	-3615	ENSRNOT00000087698	Tctn2
Chr12_37422725	12	37422725	2	16	8	3	0.427492	1	intron (ENSRNOT00000084553, intron 4 of 17)	2872	ENSRNOT00000084553	Tctn2
Chr12_37451328	12	37451328	9	29	3.22222	1.68806	0.533402	1	exon (ENSRNOT00000092699, exon 8 of 9)	-7045	ENSRNOT00000001368	Gtf2h3
Chr12_37482770	12	37482770	49.8499	127.984	2.56739	1.3603	0.184437	1	Intergenic	-2472	ENSRNOT00000001397	Tmed2
Chr12_37486288	12	37486288	10.1966	72.3772	7.09819	2.82745	0.0657185	1	Intergenic	-4297	ENSRNOT00000001401	Rilpl1
Chr12_37647476	12	37647476	37.6191	136.845	3.63765	1.86301	0.0716538	1	intron (ENSRNOT00000088787, intron 31 of 31)	-9328	ENSRNOT00000083377	NA
Chr12_37662857	12	37662857	27.3594	62.2822	2.27645	1.18678	0.389968	1	Intergenic	-5513	ENSRNOT00000001419	Cdk2ap1
Chr12_37912055	12	37912055	1.13146	19.4439	17.1848	4.10306	0.233024	1	Intergenic	-1615	ENSRNOT00000001433	Ogfod2
Chr12_37916602	12	37916602	52.1158	106.801	2.04929	1.03513	0.334735	1	Intergenic	-1154	ENSRNOT00000081814	NA
Chr12_38197071	12	38197071	2	51	25.5	4.67243	0.107711	1	Intergenic	36606	ENSRNOT00000032249	Hcar2
Chr12_38286224	12	38286224	79.2022	177.647	2.24295	1.1654	0.200728	1	exon (ENSRNOT00000057788, exon 8 of 12)	11874	ENSRNOT00000057788	Rsrc2
Chr12_38452131	12	38452131	5	15	3	1.58496	0.646007	1	TTS (ENSRNOT00000001685)	-7702	ENSRNOT00000090343	Vps33a
Chr12_38494942	12	38494942	4	30	7.5	2.90689	0.320006	1	intron (ENSRNOT00000047861, intron 3 of 5)	1149	ENSRNOT00000077668	NA
Chr12_38505247	12	38505247	16.9719	98.9872	5.83242	2.54409	0.0545206	1	promoter-TSS (ENSRNOT00000011286)	-472	ENSRNOT00000011286	B3gnt4
Chr12_38523471	12	38523471	6	14	2.33333	1.22239	0.726944	1	intron (ENSRNOT00000011240, intron 1 of 10)	-1048	ENSRNOT00000030573	Il31
Chr12_38552156	12	38552156	4	62	15.5	3.9542	0.132281	1	Intergenic	-26723	ENSRNOT00000011240	Lrrc43
Chr12_38722872	12	38722872	300.968	603.645	2.00568	1.00409	0.0893988	1	intron (ENSRNOT00000001813, intron 18 of 20)	-31796	ENSRNOT00000084192	Bcl7a
Chr12_38925040	12	38925040	4	8	2	1	0.842041	1	Intergenic	-8802	ENSRNOT00000074517	Tmem120b
Chr12_38943937	12	38943937	13.5775	29.1659	2.1481	1.10306	0.587961	1	Intergenic	-21127	ENSRNOT00000074936	Morn3
Chr12_39011414	12	39011414	5	46	9.2	3.20163	0.229015	1	Intergenic	3322	ENSRNOT00000079107	NA
Chr12_39106132	12	39106132	2	5	2.5	1.32193	0.85456	1	intron (ENSRNOT00000044071, intron 5 of 15)	28012	ENSRNOT00000044071	Kdm2b
Chr12_39465553	12	39465553	1	2	2	1	1	1	intron (ENSRNOT00000066952, intron 11 of 18)	41956	ENSRNOT00000066952	Ift81
Chr12_39675877	12	39675877	22.6591	76.7905	3.38895	1.76084	0.190926	1	intron (ENSRNOT00000001722, intron 2 of 7)	3634	ENSRNOT00000001722	Gpn3
Chr12_40330323	12	40330323	1	8	8	3	0.5996	1	intron (ENSRNOT00000001691, intron 2 of 23)	2290	ENSRNOT00000001691	Atxn2
Chr12_40432888	12	40432888	2	18	9	3.16993	0.382816	1	intron (ENSRNOT00000057435, intron 4 of 21)	10137	ENSRNOT00000057435	Acad10
Chr12_40521567	12	40521567	85.9909	228.908	2.662	1.41251	0.0957989	1	exon (ENSRNOT00000001817, exon 8 of 14)	3909	ENSRNOT00000065314	Mapkapk5
[truncated: 8,185 more rows]

## Sheet: Table S1.5
Table S1.5: Hypomethylated CpG sites in the spermatozoa of the HFD group compared to the CD group.
[truncated: 7,593 more rows]

[truncated: 10 more sheets: Table S1.6, Table S1.7, Table S1.8, Table S1.9, Table S1.10, Table S1.11, Table S1.12, Table S1.13, Table S1.14, Table S1.15]
