# Supplementary material for: High-fat diet-induced and genetically inherited obesity differentially alters DNA methylation profile in the germline of adult male rats
Source: Clin Epigenetics. 2020 Nov 19;12:179. doi: 10.1186/s13148-020-00974-7 (PMC7678167; doi:10.1186/s13148-020-00974-7)
Supplement: Supplementary file 2 — Additional file 2: Detailed information on WNIN/Ob group compared to CROb group. [file 13148_2020_974_MOESM2_ESM.xls]

## Sheet: Table S2.1
Table S2.1: Raw read statistics for GIO samples (in million). Values shown are the average of 3 samples pooled from each group.
Reads	LEAN_Rat	CROb_Rat	WNIN/Ob_Rat
Total raw reads (in million)	39.29	38.39	40.01
Processed reads (Sequence pairs analysed in total)	36817369	35420280	37217021
Aligned reads (Paired-end alignment with a unique best hit)	26496325	24877733	26543896
Unaligned Reads (Sequence pairs with no alignments under any condition)	6180085	6847074	6549665
Ambiguously Aligned Reads (Sequence pairs that did not map uniquely)	4140959	3695473	4123460
Total C's analysed	739844176	717884389	748870750
Methylated C's in CpG context	25032960	24236461	25429413
Methylated C's in CHG context	749706	679811	772897
Methylated C's in CHH context	2418379	2217113	2516178
Unmethylated C's in CpG context	7478043	8739018	8368138
Unmethylated C's in CHG context	160196730	155496275	162352638
Unmethylated C's in CHH context	543968358	526515711	549431486
Percentage methylation (CpG context)	0.77	0.735	0.752
Percentage methylation (CHG context)	0.005	0.004	0.005
Percentage methylation (CHH context)	0.004	0.004	0.005

## Sheet: Table S2.2
Table S2.2: Differentially methylated CpG sites in the spermatozoa of the WNIN/Ob group compared to the CROb group.
Chromosome_Position	Chromosome	Position	CROB	OB	FoldChange	log2FoldChange	P Value	Adjusted P Value	Annotation	Distance to TSS	EnsembleID	Gene_Name
Chr1_100060566	1	100060566	67.9353	33.9146	0.499219	-1.00226	0.867631	1	intron (ENSRNOT00000081095, intron 1 of 6)	598	ENSRNOT00000081095	Klk1
Chr1_100147326	1	100147326	10.5248	35.1549	3.34018	1.73993	0.786892	1	intron (ENSRNOT00000091964, intron 4 of 4)	-14547	ENSRNOT00000025777	Klk1c3
Chr1_100189246	1	100189246	6	3	0.5	-1	0.934829	1	promoter-TSS (ENSRNOT00000038353)	-270	ENSRNOT00000038353	Klk15
Chr1_100201194	1	100201194	11.5773	52.2573	4.51376	2.17433	0.709041	1	exon (ENSRNOT00000025831, exon 2 of 5)	2136	ENSRNOT00000025831	Klk1
Chr1_100208595	1	100208595	281.295	91.381	0.324858	-1.62212	0.656661	1	Intergenic	-3447	ENSRNOT00000046737	AABR07003250.1
Chr1_100214231	1	100214231	124.194	60.2926	0.48547	-1.04255	0.823399	1	TTS (ENSRNOT00000086462)	683	ENSRNOT00000086462	NA
Chr1_100223125	1	100223125	52.013	13.189	0.253571	-1.97954	0.783288	1	TTS (ENSRNOT00000081514)	1036	ENSRNOT00000081514	NA
Chr1_100223535	1	100223535	3	21	7	2.80735	0.646084	1	promoter-TSS (ENSRNOT00000025846)	-700	ENSRNOT00000091039	NA
Chr1_100231116	1	100231116	6.31491	19.9528	3.15963	1.65976	0.831649	1	intron (ENSRNOT00000079199, intron 3 of 10)	345	ENSRNOT00000032200	Acpt
Chr1_100248708	1	100248708	21	6	0.285714	-1.80735	0.746339	1	Intergenic	-14667	ENSRNOT00000079199	Acpt
Chr1_100319779	1	100319779	15	30	2	1	0.816445	1	promoter-TSS (ENSRNOT00000092378)	-594	ENSRNOT00000092378	NA
Chr1_100332777	1	100332777	168.777	5.65243	0.0334906	-4.9001	0.358113	0.981505	intron (ENSRNOT00000044257, intron 20 of 22)	10674	ENSRNOT00000092351	NA
Chr1_100351547	1	100351547	790.81	385.308	0.487232	-1.03732	0.689285	1	intron (ENSRNOT00000056420, intron 1 of 4)	7965	ENSRNOT00000056420	RGD1309036
Chr1_100381361	1	100381361	23.1547	64.609	2.79033	1.48043	0.775344	1	intron (ENSRNOT00000077427, intron 1 of 4)	2174	ENSRNOT00000077427	Syt3
Chr1_100437924	1	100437924	94.7236	195.727	2.0663	1.04705	0.752424	1	Intergenic	-10075	ENSRNOT00000026259	Lrrc4b
Chr1_100464920	1	100464920	30	8	0.266667	-1.90689	0.681907	1	intron (ENSRNOT00000026259, intron 2 of 2)	-5803	ENSRNOT00000086917	Aspdh
Chr1_100471755	1	100471755	2.10497	11.4016	5.41651	2.43736	0.805583	1	exon (ENSRNOT00000086917, exon 2 of 7)	688	ENSRNOT00000067562	Aspdh
Chr1_100478947	1	100478947	9.47236	26.6037	2.80856	1.48983	0.830662	1	Intergenic	5303	ENSRNOT00000026379	Josd2
Chr1_100496124	1	100496124	26.6761	149.01	5.58587	2.48178	0.523161	1	intron (ENSRNOT00000026445, intron 6 of 6)	5314	ENSRNOT00000026445	Emc10
Chr1_100515680	1	100515680	169.45	57.9581	0.342037	-1.54778	0.669674	1	intron (ENSRNOT00000067754, intron 16 of 27)	14003	ENSRNOT00000043724	Fam71e1
Chr1_100554503	1	100554503	6	90	15	3.90689	0.246795	1	promoter-TSS (ENSRNOT00000026797)	-14	ENSRNOT00000026797	Pold1
Chr1_100574955	1	100574955	43	6	0.139535	-2.8413	0.501074	1	Intergenic	-2102	ENSRNOT00000026992	Napsa
Chr1_100588813	1	100588813	13.8716	3.74867	0.27024	-1.88768	0.846535	1	intron (ENSRNOT00000026992, intron 8 of 8)	-4868	ENSRNOT00000027063	Kcnc3
Chr1_100836620	1	100836620	7	21	3	1.58496	0.772364	1	TTS (ENSRNOT00000056364)	4295	ENSRNOT00000056364	Il4i1
Chr1_100847542	1	100847542	162.408	26.378	0.162418	-2.62221	0.581332	1	intron (ENSRNOT00000027478, intron 1 of 4)	1978	ENSRNOT00000027478	Akt1s1
Chr1_100850244	1	100850244	71.1198	32.0305	0.450373	-1.15081	0.847221	1	exon (ENSRNOT00000027478, exon 4 of 5)	-3659	ENSRNOT00000083551	Pnkp
Chr1_100859842	1	100859842	10.5248	21.8531	2.07633	1.05404	0.886145	1	TTS (ENSRNOT00000083551)	5935	ENSRNOT00000051640	Pnkp
Chr1_100876508	1	100876508	1	6	6	2.58496	0.821752	1	exon (ENSRNOT00000027675, exon 14 of 18)	-10613	ENSRNOT00000027580	Ptov1
Chr1_100891031	1	100891031	13	1	0.0769231	-3.70044	0.672668	1	promoter-TSS (ENSRNOT00000086890)	-836	ENSRNOT00000086890	Fuz
Chr1_100897006	1	100897006	129.456	287.89	2.22385	1.15306	0.695353	1	TTS (ENSRNOT00000020304)	4999	ENSRNOT00000083336	Fuz
Chr1_100978812	1	100978812	4.26818	12.1832	2.85442	1.5132	0.882408	1	intron (ENSRNOT00000064272, intron 1 of 9)	1529	ENSRNOT00000064272	Prmt1
Chr1_101003404	1	101003404	2.10497	39.9056	18.9578	4.24472	0.555594	1	exon (ENSRNOT00000081430, exon 6 of 10)	4863	ENSRNOT00000081430	Scaf1
Chr1_101025999	1	101025999	276.803	106.415	0.384442	-1.37916	0.649075	1	intron (ENSRNOT00000091711, intron 9 of 13)	13176	ENSRNOT00000027809	Rras
Chr1_101039685	1	101039685	812.04	397.554	0.489575	-1.0304	0.688298	1	intron (ENSRNOT00000091711, intron 4 of 13)	6524	ENSRNOT00000091711	Prr12
Chr1_101051891	1	101051891	11.5773	36.105	3.1186	1.6409	0.795969	1	intron (ENSRNOT00000082560, intron 3 of 5)	2255	ENSRNOT00000082560	Prrg2
Chr1_101086819	1	101086819	71.1198	32.9725	0.463619	-1.10899	0.852199	1	promoter-TSS (ENSRNOT00000027917)	-620	ENSRNOT00000027917	Rcn3
Chr1_101095526	1	101095526	2.10497	38.9554	18.5064	4.20995	0.5611	1	promoter-TSS (ENSRNOT00000027944)	69	ENSRNOT00000027944	Fcgrt
Chr1_101106711	1	101106711	9	86	9.55556	3.25634	0.321195	1	Intergenic	-9264	ENSRNOT00000053683	NA
Chr1_101117283	1	101117283	65.8124	24.4939	0.372177	-1.42594	0.821006	1	TTS (ENSRNOT00000080046)	265	ENSRNOT00000080046	NA
Chr1_101118380	1	101118380	11	4	0.363636	-1.45943	0.855163	1	promoter-TSS (ENSRNOT00000080046)	393	ENSRNOT00000093220	NA
Chr1_101120133	1	101120133	16.9838	53.6981	3.16172	1.66071	0.811701	1	TTS (ENSRNOT00000093139)	1083	ENSRNOT00000079563	NA
Chr1_101121854	1	101121854	6	3	0.5	-1	0.934829	1	promoter-TSS (ENSRNOT00000093428)	-32	ENSRNOT00000093428	NA
Chr1_101124536	1	101124536	23.3528	8.47865	0.363068	-1.46169	0.878869	1	TTS (ENSRNOT00000093498)	-1133	ENSRNOT00000027976	Rpl13a
Chr1_101128169	1	101128169	54.136	23.5518	0.435049	-1.20075	0.857745	1	intron (ENSRNOT00000093443, intron 2 of 4)	1552	ENSRNOT00000093606	NA
Chr1_101130728	1	101130728	2	4	2	1	0.951225	1	intron (ENSRNOT00000093729, intron 2 of 8)	285	ENSRNOT00000082283	Flt3lg
Chr1_101132240	1	101132240	24	10	0.416667	-1.26303	0.798402	1	promoter-TSS (ENSRNOT00000093443)	-826	ENSRNOT00000093729	Flt3lg
Chr1_101136370	1	101136370	128.44	44.2774	0.344731	-1.53646	0.749863	1	Intergenic	2891	ENSRNOT00000093313	NA
Chr1_101141005	1	101141005	121.01	60.2926	0.498246	-1.00507	0.830884	1	TTS (ENSRNOT00000093496)	1346	ENSRNOT00000093496	NA
Chr1_101147594	1	101147594	32.627	90.2626	2.7665	1.46806	0.749612	1	intron (ENSRNOT00000093319, intron 1 of 8)	3446	ENSRNOT00000093419	NA
Chr1_101157398	1	101157398	30.7832	5.65243	0.183621	-2.4452	0.789085	1	TTS (ENSRNOT00000028022)	-3855	ENSRNOT00000028064	Slc17a7
Chr1_101172565	1	101172565	10.6149	123.411	11.6263	3.53931	0.529761	1	TTS (ENSRNOT00000073918)	3006	ENSRNOT00000073918	Gfy
Chr1_101180512	1	101180512	33	15	0.454545	-1.1375	0.783868	1	TTS (ENSRNOT00000037998)	2407	ENSRNOT00000028072	Pth2
Chr1_101204795	1	101204795	8.41988	36.105	4.28807	2.10033	0.747196	1	TTS (ENSRNOT00000028082)	5881	ENSRNOT00000028082	Dkkl1
Chr1_101241191	1	101241191	69	2	0.0289855	-5.10852	0.209627	1	Intergenic	-5125	ENSRNOT00000066834	Cd37
Chr1_101251979	1	101251979	260.065	92.3231	0.355	-1.49411	0.686616	1	intron (ENSRNOT00000033882, intron 6 of 10)	2456	ENSRNOT00000033882	Slc6a16
Chr1_101336131	1	101336131	412.92	179.936	0.435765	-1.19838	0.706582	1	intron (ENSRNOT00000028142, intron 19 of 28)	11478	ENSRNOT00000028116	Hrc
Chr1_101350420	1	101350420	3	18	6	2.58496	0.693538	1	intron (ENSRNOT00000028142, intron 2 of 28)	1460	ENSRNOT00000028142	Ppfia3
Chr1_101368386	1	101368386	37.8894	88.3623	2.33211	1.22164	0.788107	1	exon (ENSRNOT00000028176, exon 9 of 10)	-7414	ENSRNOT00000028164	Lin7b
Chr1_101391865	1	101391865	29.8773	111.523	3.7327	1.90022	0.643942	1	Intergenic	-3735	ENSRNOT00000049957	Snrnp70
Chr1_101399546	1	101399546	213.359	59.3505	0.278172	-1.84595	0.649845	1	intron (ENSRNOT00000028189, intron 1 of 1)	1717	ENSRNOT00000028189	Kcna7
Chr1_101402068	1	101402068	12	2	0.166667	-2.58496	0.754614	1	exon (ENSRNOT00000028189, exon 2 of 2)	-3247	ENSRNOT00000028194	Ntf4
Chr1_101408794	1	101408794	73.2428	1.88414	0.0257246	-5.28071	0.490387	1	TTS (ENSRNOT00000028194)	-1226	ENSRNOT00000042039	Lhb
Chr1_101414409	1	101414409	2	9	4.5	2.16993	0.817848	1	TTS (ENSRNOT00000067468)	1672	ENSRNOT00000067468	Lhb
Chr1_101444811	1	101444811	217.864	92.1629	0.423029	-1.24117	0.70258	1	intron (ENSRNOT00000028271, intron 14 of 15)	3626	ENSRNOT00000054422	NA
Chr1_101452721	1	101452721	1	29	29	4.85798	0.426264	1	intron (ENSRNOT00000028328, intron 5 of 5)	2818	ENSRNOT00000091848	NA
Chr1_101474309	1	101474309	61.0441	133.969	2.19462	1.13397	0.767329	1	promoter-TSS (ENSRNOT00000064245)	-26	ENSRNOT00000064245	Tulp2
Chr1_101482092	1	101482092	49.4668	196.677	3.97595	1.9913	0.576622	1	intron (ENSRNOT00000028390, intron 10 of 12)	-5224	ENSRNOT00000028334	Dhdh
Chr1_101499067	1	101499067	11	44	4	2	0.607646	1	intron (ENSRNOT00000028390, intron 2 of 12)	1784	ENSRNOT00000028390	Nucb1
Chr1_101511670	1	101511670	209.113	77.2499	0.369416	-1.43668	0.717218	1	TTS (ENSRNOT00000064245)	2878	ENSRNOT00000079633	Ppp1r15a
Chr1_101519207	1	101519207	35	8	0.228571	-2.12928	0.628263	1	intron (ENSRNOT00000028423, intron 2 of 19)	1492	ENSRNOT00000028423	Plekha4
Chr1_101533602	1	101533602	318.903	146.32	0.458825	-1.12399	0.693406	1	intron (ENSRNOT00000028423, intron 13 of 19)	-7665	ENSRNOT00000028436	Hsd17b14
Chr1_101561510	1	101561510	23.475	47.7955	2.03602	1.02575	0.849768	1	intron (ENSRNOT00000028474, intron 3 of 10)	6867	ENSRNOT00000028474	Bcat2
Chr1_101597007	1	101597007	436.272	166.747	0.382208	-1.38757	0.662398	1	promoter-TSS (ENSRNOT00000028490)	-184	ENSRNOT00000028490	Fgf21
Chr1_101598560	1	101598560	55.1975	6.59451	0.119471	-3.06527	0.68387	1	promoter-TSS (ENSRNOT00000028494)	-459	ENSRNOT00000028494	Fut1
Chr1_101620326	1	101620326	16	1	0.0625	-4	0.616381	1	intron (ENSRNOT00000032535, intron 8 of 9)	-2983	ENSRNOT00000029167	Mamstr
Chr1_101638276	1	101638276	37.3466	7.49733	0.20075	-2.31653	0.725457	1	intron (ENSRNOT00000028519, intron 2 of 2)	12485	ENSRNOT00000029220	Mamstr
Chr1_101645338	1	101645338	32	5	0.15625	-2.67807	0.577802	1	intron (ENSRNOT00000028519, intron 1 of 2)	6331	ENSRNOT00000028519	Fut2
Chr1_101662617	1	101662617	24	49	2.04167	1.02975	0.765073	1	TTS (ENSRNOT00000028522)	1820	ENSRNOT00000028522	Sec1
Chr1_101676128	1	101676128	23	9	0.391304	-1.35364	0.790926	1	intron (ENSRNOT00000028524, intron 5 of 5)	-6045	ENSRNOT00000028540	Car11
Chr1_101685955	1	101685955	1	11	11	3.45943	0.713554	1	intron (ENSRNOT00000028540, intron 6 of 8)	-1901	ENSRNOT00000028546	Dbp
Chr1_101692500	1	101692500	113.579	24.4939	0.215654	-2.21321	0.67871	1	TTS (ENSRNOT00000028549)	4202	ENSRNOT00000091606	Dbp
Chr1_101695099	1	101695099	4.26818	27.1778	6.36754	2.67074	0.730982	1	intron (ENSRNOT00000028549, intron 3 of 5)	2179	ENSRNOT00000028549	Sphk2
Chr1_101702369	1	101702369	14.8609	65.003	4.37411	2.12899	0.750081	1	exon (ENSRNOT00000028555, exon 2 of 5)	393	ENSRNOT00000028555	Rpl18
Chr1_101706035	1	101706035	36.837	74.1104	2.01185	1.00852	0.832898	1	exon (ENSRNOT00000028564, exon 2 of 5)	1288	ENSRNOT00000028564	Fam83e
Chr1_101722952	1	101722952	10	91	9.1	3.18587	0.319846	1	intron (ENSRNOT00000028570, intron 2 of 6)	-14665	ENSRNOT00000028558	Spaca4
Chr1_101766660	1	101766660	5	10	2	1	0.905755	1	intron (ENSRNOT00000067430, intron 1 of 6)	6849	ENSRNOT00000067430	Sult2b1
Chr1_101782058	1	101782058	17.0727	137.764	8.06921	3.01243	0.464407	1	Intergenic	-1564	ENSRNOT00000067679	Lmtk3
Chr1_101794270	1	101794270	29.8773	202.428	6.77532	2.76029	0.448091	1	Intergenic	8931	ENSRNOT00000028588	Cyth2
Chr1_101814446	1	101814446	29	63	2.17241	1.1193	0.72125	1	intron (ENSRNOT00000056181, intron 6 of 6)	-4901	ENSRNOT00000028591	Kcnj14
Chr1_101855305	1	101855305	4	2	0.5	-1	0.951225	1	intron (ENSRNOT00000028615, intron 1 of 12)	1577	ENSRNOT00000028615	Grin2d
Chr1_10200400	1	10200400	33.0784	14.9947	0.453307	-1.14144	0.858324	1	Intergenic	5148	ENSRNOT00000084106	NA
Chr1_102224007	1	102224007	40	15	0.375	-1.41504	0.714433	1	intron (ENSRNOT00000067392, intron 15 of 20)	31453	ENSRNOT00000067392	Ush1c
Chr1_102267153	1	102267153	16	35	2.1875	1.12928	0.77893	1	intron (ENSRNOT00000068434, intron 7 of 55)	9028	ENSRNOT00000068434	Otog
Chr1_102327132	1	102327132	30	13	0.433333	-1.20645	0.782893	1	TTS (ENSRNOT00000068434)	-42632	ENSRNOT00000071789	NA
Chr1_102578865	1	102578865	6.40228	49.6698	7.75815	2.95571	0.631521	1	intron (ENSRNOT00000015352, intron 9 of 10)	86087	ENSRNOT00000015352	Sergef
Chr1_102743189	1	102743189	29.4696	4.75066	0.161206	-2.63302	0.71304	1	Intergenic	-1607	ENSRNOT00000016254	LOC691143
Chr1_102780317	1	102780317	44	121	2.75	1.45943	0.565322	1	promoter-TSS (ENSRNOT00000080132)	65	ENSRNOT00000080132	Saa4
Chr1_102813763	1	102813763	3	8	2.66667	1.41504	0.884568	1	intron (ENSRNOT00000078692, intron 7 of 16)	13203	ENSRNOT00000078692	Saa4
Chr1_102845680	1	102845680	22	46	2.09091	1.06413	0.763918	1	promoter-TSS (ENSRNOT00000082289)	-596	ENSRNOT00000082289	Saa4
Chr1_102848521	1	102848521	12.6298	1.90027	0.150459	-2.73256	0.776819	1	intron (ENSRNOT00000086856, intron 1 of 22)	910	ENSRNOT00000086856	Saa4
Chr1_102913122	1	102913122	33.0784	74.0362	2.2382	1.16234	0.796655	1	Intergenic	-2070	ENSRNOT00000017851	Ldhc
Chr1_102926629	1	102926629	3	24	8	3	0.602785	1	intron (ENSRNOT00000079440, intron 3 of 5)	2569	ENSRNOT00000078137	AC099150.1
Chr1_103084222	1	103084222	1	9	9	3.16993	0.756433	1	Intergenic	19936	ENSRNOT00000075356	Vom1r70
Chr1_103168742	1	103168742	25.2596	11.4016	0.451376	-1.1476	0.869035	1	Intergenic	-4246	ENSRNOT00000018688	Tmem86a
Chr1_103209055	1	103209055	129.456	334.447	2.58349	1.36932	0.632786	1	intron (ENSRNOT00000018860, intron 9 of 15)	-5280	ENSRNOT00000092090	NA
Chr1_103332231	1	103332231	75	13	0.173333	-2.52838	0.440973	1	Intergenic	-8754	ENSRNOT00000019051	Mrgprx3
Chr1_103426273	1	103426273	438.556	190.245	0.433798	-1.2049	0.679443	1	exon (ENSRNOT00000045792, exon 1 of 1)	195	ENSRNOT00000045792	Mrgprb4
Chr1_103486572	1	103486572	15	6	0.4	-1.32193	0.840308	1	Intergenic	-58212	ENSRNOT00000029958	Mrgprb5
Chr1_103943508	1	103943508	8	4	0.5	-1	0.919633	1	Intergenic	-33581	ENSRNOT00000051589	Mrgprb3
Chr1_104037179	1	104037179	105.087	48.9878	0.466162	-1.1011	0.826866	1	Intergenic	-12496	ENSRNOT00000056081	Mrgprx1
Chr1_104042668	1	104042668	6	2	0.333333	-1.58496	0.889191	1	Intergenic	9465	ENSRNOT00000090142	AABR07003302.1
Chr1_104183939	1	104183939	12	29	2.41667	1.27302	0.77621	1	Intergenic	-17571	ENSRNOT00000092211	Csrp3
Chr1_104250827	1	104250827	35.7845	14.252	0.398273	-1.32817	0.831427	1	Intergenic	-31203	ENSRNOT00000079890	NA
Chr1_104344512	1	104344512	41	16	0.390244	-1.35755	0.721228	1	intron (ENSRNOT00000080210, intron 1 of 1)	57653	ENSRNOT00000080210	NA
Chr1_104397868	1	104397868	3	9	3	1.58496	0.861829	1	Intergenic	27580	ENSRNOT00000085506	NA
Chr1_104503353	1	104503353	5	1	0.2	-2.32193	0.844612	1	Intergenic	46556	ENSRNOT00000081887	NA
Chr1_104747524	1	104747524	4	2	0.5	-1	0.951225	1	intron (ENSRNOT00000078477, intron 6 of 38)	111534	ENSRNOT00000078477	Nav2
Chr1_105056065	1	105056065	346.79	143.387	0.413468	-1.27415	0.675537	1	Intergenic	10818	ENSRNOT00000091414	NA
Chr1_105109210	1	105109210	6.40228	58.1043	9.07558	3.18199	0.586861	1	exon (ENSRNOT00000036258, exon 6 of 6)	-4386	ENSRNOT00000020853	Prmt3
Chr1_105198861	1	105198861	5	19	3.8	1.926	0.747508	1	intron (ENSRNOT00000020853, intron 15 of 15)	20188	ENSRNOT00000078018	NA
Chr1_105331912	1	105331912	240.085	105.9	0.441093	-1.18085	0.714634	1	exon (ENSRNOT00000041950, exon 16 of 16)	-17158	ENSRNOT00000056030	Nell1
Chr1_106807789	1	106807789	6.31491	2.8504	0.451376	-1.1476	0.924129	1	Intergenic	55146	ENSRNOT00000086165	NA
Chr1_106891225	1	106891225	71.1198	398.497	5.60317	2.48624	0.477616	1	Intergenic	-5566	ENSRNOT00000042952	Ano5
Chr1_106906580	1	106906580	298.279	107.396	0.360053	-1.47372	0.678175	1	intron (ENSRNOT00000042952, intron 3 of 19)	9789	ENSRNOT00000064193	Ano5
Chr1_107241639	1	107241639	5	1	0.2	-2.32193	0.844612	1	Intergenic	-9333	ENSRNOT00000032922	Fancf
Chr1_107293753	1	107293753	176.063	58.1043	0.330021	-1.59937	0.649297	1	intron (ENSRNOT00000022499, intron 3 of 7)	31093	ENSRNOT00000022499	Gas2
Chr1_107304777	1	107304777	3	8	2.66667	1.41504	0.884568	1	intron (ENSRNOT00000022499, intron 4 of 7)	-40128	ENSRNOT00000082582	Gas2
Chr1_107671270	1	107671270	38.9419	86.4621	2.22028	1.15074	0.800623	1	Intergenic	-286012	ENSRNOT00000074296	Ccdc179
Chr1_108775965	1	108775965	13.6823	83.6117	6.11094	2.61139	0.610238	1	Intergenic	64658	ENSRNOT00000084945	NA
Chr1_10987544	1	10987544	16	8	0.5	-1	0.871403	1	Intergenic	211904	ENSRNOT00000078557	NA
Chr1_109968463	1	109968463	27	3	0.111111	-3.16993	0.563554	1	Intergenic	-58282	ENSRNOT00000089769	NA
Chr1_110953470	1	110953470	5.26242	19.9528	3.79156	1.92279	0.808154	1	Intergenic	-42327	ENSRNOT00000082080	NA
Chr1_1110301	1	1110301	4	10	2.5	1.32193	0.875579	1	intron (ENSRNOT00000062027, intron 1 of 6)	-5569	ENSRNOT00000077244	NA
Chr1_112870357	1	112870357	10	25	2.5	1.32193	0.785575	1	intron (ENSRNOT00000093306, intron 6 of 9)	-27207	ENSRNOT00000093423	NA
Chr1_113032119	1	113032119	9	4	0.444444	-1.16993	0.897	1	promoter-TSS (ENSRNOT00000082310)	-980	ENSRNOT00000082310	Gabrb3
Chr1_113741186	1	113741186	45	18	0.4	-1.32193	0.71693	1	Intergenic	6042	ENSRNOT00000093421	NA
Chr1_113989659	1	113989659	1	13	13	3.70044	0.672668	1	Intergenic	-48623	ENSRNOT00000081469	NA
Chr1_114069476	1	114069476	310.483	633.739	2.04114	1.02937	0.654546	1	intron (ENSRNOT00000032254, intron 2 of 3)	22997	ENSRNOT00000032254	Siglech
Chr1_114151938	1	114151938	81.0413	189.076	2.33309	1.22224	0.719783	1	Intergenic	-22805	ENSRNOT00000032154	NA
Chr1_114182633	1	114182633	29.8773	74.0362	2.47801	1.30918	0.774441	1	Intergenic	3612	ENSRNOT00000088475	NA
Chr1_114300748	1	114300748	12	24	2	1	0.836528	1	intron (ENSRNOT00000088459, intron 9 of 30)	36858	ENSRNOT00000090788	NA
Chr1_114409757	1	114409757	155.789	62.7902	0.403047	-1.31098	0.712689	1	intron (ENSRNOT00000068501, intron 4 of 7)	12977	ENSRNOT00000068501	Nipa1
Chr1_114439756	1	114439756	47.767	130.948	2.74139	1.45491	0.75953	1	Intergenic	-13299	ENSRNOT00000090796	Herc2
Chr1_115789359	1	115789359	12.6298	38.0053	3.00917	1.58937	0.798506	1	Intergenic	-182461	ENSRNOT00000078995	NA
Chr1_116709794	1	116709794	2.12298	0.942072	0.44375	-1.17218	0.975718	1	TTS (ENSRNOT00000081101)	759	ENSRNOT00000081101	NA
Chr1_116737539	1	116737539	63.6894	29.2042	0.458542	-1.12488	0.856859	1	Intergenic	3394	ENSRNOT00000084105	NA
Chr1_116745400	1	116745400	42.4596	16.9573	0.399375	-1.32418	0.858913	1	promoter-TSS (ENSRNOT00000090677)	-800	ENSRNOT00000090677	NA
Chr1_116755077	1	116755077	1.06149	12.2469	11.5375	3.52826	0.786469	1	promoter-TSS (ENSRNOT00000081336)	-124	ENSRNOT00000081336	NA
Chr1_116878083	1	116878083	2.12298	16.9573	7.9875	2.99774	0.796503	1	intron (ENSRNOT00000075203, intron 6 of 6)	8125	ENSRNOT00000075203	Vom2r25
Chr1_116896335	1	116896335	1.06149	11.3049	10.65	3.41278	0.794745	1	Intergenic	22935	ENSRNOT00000035149	AABR07003616.1
Chr1_116965391	1	116965391	18.0453	4.71036	0.261029	-1.93772	0.856514	1	Intergenic	13217	ENSRNOT00000083805	NA
Chr1_117142249	1	117142249	19.1068	48.0457	2.51458	1.33032	0.851635	1	Intergenic	1441	ENSRNOT00000085726	NA
Chr1_11764598	1	11764598	26.5372	5.65243	0.213	-2.23107	0.815147	1	Intergenic	-2395	ENSRNOT00000081586	NA
Chr1_118108299	1	118108299	6.31491	2.8504	0.451376	-1.1476	0.924129	1	Intergenic	57894	ENSRNOT00000086316	NA
Chr1_118221421	1	118221421	221.851	455.963	2.05526	1.03932	0.734388	1	Intergenic	103194	ENSRNOT00000092146	NA
Chr1_11836464	1	11836464	7.43043	35.7987	4.81786	2.26839	0.790906	1	exon (ENSRNOT00000082588, exon 2 of 2)	4118	ENSRNOT00000082588	NA
Chr1_118826816	1	118826816	1.06149	26.378	24.85	4.63517	0.68124	1	intron (ENSRNOT00000079274, intron 1 of 1)	162	ENSRNOT00000079274	AABR07003833.1
Chr1_11942690	1	11942690	32	12	0.375	-1.41504	0.742999	1	Intergenic	-20061	ENSRNOT00000088595	NA
Chr1_11982775	1	11982775	38.4137	7.49733	0.195174	-2.35717	0.718522	1	exon (ENSRNOT00000078330, exon 6 of 6)	7752	ENSRNOT00000085584	NA
Chr1_12006400	1	12006400	60.5049	15.0732	0.249123	-2.00507	0.768036	1	promoter-TSS (ENSRNOT00000093439)	-199	ENSRNOT00000087070	NA
Chr1_120499282	1	120499282	1	5	5	2.32193	0.844612	1	Intergenic	394716	ENSRNOT00000081028	AABR07003933.1
Chr1_121183295	1	121183295	6	24	4	2	0.705066	1	Intergenic	-2122	ENSRNOT00000072072	NA
Chr1_121188542	1	121188542	52.013	24.4939	0.470918	-1.08645	0.872145	1	promoter-TSS (ENSRNOT00000072474)	-986	ENSRNOT00000072474	NA
Chr1_121193594	1	121193594	30	15	0.5	-1	0.816445	1	promoter-TSS (ENSRNOT00000071684)	-358	ENSRNOT00000071684	NA
Chr1_121196419	1	121196419	2.13409	8.4345	3.95227	1.98268	0.865075	1	TTS (ENSRNOT00000072543)	1034	ENSRNOT00000072543	NA
Chr1_121198470	1	121198470	6	25	4.16667	2.05889	0.691947	1	TTS (ENSRNOT00000075345)	546	ENSRNOT00000075345	NA
Chr1_121202005	1	121202005	30.7832	4.71036	0.153017	-2.70823	0.770586	1	promoter-TSS (ENSRNOT00000071160)	-682	ENSRNOT00000071160	NA
Chr1_121203515	1	121203515	11	27	2.45455	1.29546	0.78072	1	promoter-TSS (ENSRNOT00000075611)	-580	ENSRNOT00000075611	NA
Chr1_121221639	1	121221639	6.40228	21.5548	3.36675	1.75135	0.828099	1	Intergenic	-2196	ENSRNOT00000075299	NA
Chr1_121233063	1	121233063	20.1683	66.8871	3.31645	1.72964	0.787697	1	Intergenic	-5898	ENSRNOT00000072529	NA
Chr1_121333382	1	121333382	73.6262	169.627	2.3039	1.20408	0.728602	1	Intergenic	-44526	ENSRNOT00000086621	NA
Chr1_121393915	1	121393915	57.3204	6.59451	0.115046	-3.11971	0.675093	1	promoter-TSS (ENSRNOT00000088237)	67	ENSRNOT00000088237	NA
Chr1_121471423	1	121471423	4.26818	0.937167	0.21957	-2.18724	0.861616	1	intron (ENSRNOT00000083396, intron 2 of 6)	458	ENSRNOT00000083396	NA
Chr1_122477202	1	122477202	1	14	14	3.80735	0.653216	1	Intergenic	29456	ENSRNOT00000071136	NA
Chr1_12338999	1	12338999	50	8	0.16	-2.64386	0.495407	1	Intergenic	-61650	ENSRNOT00000082324	NA
Chr1_123539536	1	123539536	21	6	0.285714	-1.80735	0.746339	1	intron (ENSRNOT00000090893, intron 8 of 16)	83564	ENSRNOT00000090893	NA
Chr1_124649034	1	124649034	8	30	3.75	1.90689	0.681907	1	intron (ENSRNOT00000021068, intron 5 of 7)	23048	ENSRNOT00000021068	Otud7a
Chr1_124803665	1	124803665	15	60	4	2	0.560621	1	promoter-TSS (ENSRNOT00000066380)	-301	ENSRNOT00000066380	Klf13
Chr1_124934424	1	124934424	4	2	0.5	-1	0.951225	1	Intergenic	-4230	ENSRNOT00000088675	NA
Chr1_125019255	1	125019255	10	2	0.2	-2.32193	0.796029	1	intron (ENSRNOT00000021262, intron 1 of 26)	-22865	ENSRNOT00000053771	NA
Chr1_125101779	1	125101779	129.113	57.1672	0.44277	-1.17537	0.751611	1	Intergenic	-19104	ENSRNOT00000071114	NA
Chr1_125180763	1	125180763	10	3	0.3	-1.73697	0.840171	1	Intergenic	28965	ENSRNOT00000031067	Fan1
Chr1_126320106	1	126320106	11	26	2.36364	1.24101	0.792831	1	Intergenic	83301	ENSRNOT00000085207	NA
Chr1_126696020	1	126696020	14	56	4	2	0.570897	1	Intergenic	-1098	ENSRNOT00000082877	NA
Chr1_126946287	1	126946287	116.308	254.909	2.19168	1.13203	0.722783	1	exon (ENSRNOT00000015845, exon 28 of 28)	-15103	ENSRNOT00000016758	Snrpa1
Chr1_126970843	1	126970843	87.3562	40.8557	0.467691	-1.09637	0.808031	1	intron (ENSRNOT00000016758, intron 6 of 8)	-8733	ENSRNOT00000016916	Selenos
Chr1_127526798	1	127526798	16	47	2.9375	1.55459	0.670138	1	Intergenic	62863	ENSRNOT00000084082	Asb7
Chr1_127596365	1	127596365	83.1463	30.4042	0.365672	-1.45138	0.759094	1	intron (ENSRNOT00000018436, intron 2 of 5)	2893	ENSRNOT00000018436	Asb7
Chr1_127633507	1	127633507	6.31491	40.8557	6.46972	2.6937	0.678142	1	Intergenic	-14728	ENSRNOT00000049340	Cers3
Chr1_127705017	1	127705017	24	12	0.5	-1	0.836528	1	intron (ENSRNOT00000049340, intron 1 of 10)	-1605	ENSRNOT00000082458	Cers3
Chr1_128564536	1	128564536	64	17	0.265625	-1.91254	0.565527	1	intron (ENSRNOT00000033858, intron 5 of 9)	-29580	ENSRNOT00000090056	NA
Chr1_128612129	1	128612129	30.522	2.8504	0.0933882	-3.42062	0.64515	1	intron (ENSRNOT00000073355, intron 1 of 11)	-2010	ENSRNOT00000076227	Ttc23
Chr1_128694948	1	128694948	40.5477	123.706	3.05087	1.60922	0.679013	1	TTS (ENSRNOT00000077020)	849	ENSRNOT00000076329	Synm
Chr1_128699566	1	128699566	775.949	332.551	0.428574	-1.22238	0.64565	1	intron (ENSRNOT00000050832, intron 3 of 3)	-3570	ENSRNOT00000077020	Synm
Chr1_12933270	1	12933270	6	35	5.83333	2.54432	0.576317	1	exon (ENSRNOT00000089066, exon 4 of 10)	17535	ENSRNOT00000089066	Txlnb
Chr1_129546823	1	129546823	4	40	10	3.32193	0.464694	1	Intergenic	16033	ENSRNOT00000089979	NA
Chr1_129749110	1	129749110	11	2	0.181818	-2.45943	0.774956	1	Intergenic	27167	ENSRNOT00000051402	Arrdc4
Chr1_131094136	1	131094136	43	7	0.162791	-2.61891	0.527766	1	Intergenic	-34877	ENSRNOT00000082343	NA
Chr1_131303318	1	131303318	988.085	84.345	0.0853621	-3.55026	0.208146	0.694271	Intergenic	128631	ENSRNOT00000077086	NA
Chr1_131438447	1	131438447	46.95	1070.24	22.7954	4.51067	0.119546	0.464458	Intergenic	-6498	ENSRNOT00000092225	NA
Chr1_131452075	1	131452075	7.46932	26.2407	3.51313	1.81276	0.807075	1	exon (ENSRNOT00000014152, exon 2 of 3)	2615	ENSRNOT00000014152	Nr2f2
Chr1_131461776	1	131461776	42.4596	11.3049	0.26625	-1.90915	0.805661	1	Intergenic	-1302	ENSRNOT00000084336	Nr2f2
Chr1_13164235	1	13164235	284.171	137.769	0.484811	-1.0445	0.721443	1	Intergenic	11642	ENSRNOT00000084870	Abracl
Chr1_131751634	1	131751634	20	7	0.35	-1.51457	0.786702	1	Intergenic	63529	ENSRNOT00000085407	NA
Chr1_131894157	1	131894157	1	2	2	1	1	1	Intergenic	24828	ENSRNOT00000083717	NA
Chr1_132385816	1	132385816	49.4668	149.171	3.01558	1.59243	0.677224	1	Intergenic	-36723	ENSRNOT00000081182	NA
Chr1_132932943	1	132932943	14	64	4.57143	2.19265	0.519305	1	Intergenic	41370	ENSRNOT00000077007	NA
Chr1_13336175	1	13336175	369.422	160.572	0.434659	-1.20205	0.661393	1	intron (ENSRNOT00000079531, intron 4 of 23)	5778	ENSRNOT00000079531	NEWGENE_2319083
Chr1_13354408	1	13354408	191.552	412.358	2.15272	1.10616	0.674433	1	TTS (ENSRNOT00000084609)	3165	ENSRNOT00000084609	NA
Chr1_133563051	1	133563051	1	2	2	1	1	1	Intergenic	-3075	ENSRNOT00000046645	Mctp2
Chr1_133969399	1	133969399	3	22	7.33333	2.87447	0.631116	1	Intergenic	61050	ENSRNOT00000086737	NA
Chr1_134370141	1	134370141	1	11	11	3.45943	0.713554	1	Intergenic	-34076	ENSRNOT00000076660	NA
Chr1_134868709	1	134868709	28.4171	9.50133	0.334353	-1.58056	0.816602	1	intron (ENSRNOT00000076300, intron 2 of 38)	1547	ENSRNOT00000055829	Chd2
Chr1_134880825	1	134880825	22.1022	59.8584	2.70826	1.43736	0.786504	1	intron (ENSRNOT00000076147, intron 3 of 4)	4789	ENSRNOT00000076561	NA
Chr1_135030663	1	135030663	12	40	3.33333	1.73697	0.662558	1	Intergenic	11878	ENSRNOT00000016597	NA
Chr1_135239797	1	135239797	24	9	0.375	-1.41504	0.777691	1	Intergenic	-12871	ENSRNOT00000016461	NA
Chr1_13615035	1	13615035	51.2182	134.952	2.63484	1.39772	0.707693	1	intron (ENSRNOT00000079250, intron 1 of 7)	19739	ENSRNOT00000079250	Nhsl1
Chr1_136747389	1	136747389	3	10	3.33333	1.73697	0.840171	1	intron (ENSRNOT00000015084, intron 1 of 12)	-56225	ENSRNOT00000076780	NA
Chr1_136804770	1	136804770	33	6	0.181818	-2.45943	0.597096	1	promoter-TSS (ENSRNOT00000081931)	-714	ENSRNOT00000081931	NA
Chr1_13684548	1	13684548	65.0898	168.69	2.59165	1.37387	0.695464	1	intron (ENSRNOT00000079250, intron 4 of 7)	35282	ENSRNOT00000079522	Hebp2
Chr1_13917136	1	13917136	51	22	0.431373	-1.21299	0.724316	1	Intergenic	-1541	ENSRNOT00000015927	Arfgef3
Chr1_140490718	1	140490718	27	2	0.0740741	-3.75489	0.514872	1	Intergenic	12849	ENSRNOT00000025008	Mrps11
Chr1_140672994	1	140672994	32.627	152.971	4.68849	2.22912	0.576016	1	Intergenic	70451	ENSRNOT00000085570	Isg20
Chr1_140816671	1	140816671	478.88	231.832	0.484113	-1.04658	0.67601	1	intron (ENSRNOT00000049681, intron 12 of 16)	18481	ENSRNOT00000032174	Hapln3
Chr1_141071714	1	141071714	6	12	2	1	0.893408	1	intron (ENSRNOT00000023506, intron 5 of 10)	4783	ENSRNOT00000080211	NA
Chr1_141105591	1	141105591	9	4	0.444444	-1.16993	0.897	1	exon (ENSRNOT00000022962, exon 5 of 9)	5810	ENSRNOT00000022962	Rlbp1
Chr1_141144919	1	141144919	46	17	0.369565	-1.4361	0.693719	1	intron (ENSRNOT00000050759, intron 13 of 37)	24752	ENSRNOT00000050759	Fanci
Chr1_141176619	1	141176619	61.8887	190.245	3.07399	1.62011	0.639947	1	exon (ENSRNOT00000044567, exon 17 of 22)	11413	ENSRNOT00000044567	Polg
Chr1_141200701	1	141200701	61	2	0.0327869	-4.93074	0.242951	1	Intergenic	9359	ENSRNOT00000077093	NA
Chr1_141222519	1	141222519	7.46932	61.853	8.28094	3.04979	0.589467	1	Intergenic	4423	ENSRNOT00000051411	LOC691427
Chr1_141447348	1	141447348	1	10	10	3.32193	0.734818	1	TTS (ENSRNOT00000020690)	325	ENSRNOT00000020690	AC096024.1
Chr1_141457746	1	141457746	8	24	3	1.58496	0.75551	1	TTS (ENSRNOT00000082164)	-6670	ENSRNOT00000033491	Kif7
Chr1_141472716	1	141472716	118.887	35.7987	0.301116	-1.73161	0.731901	1	Intergenic	-1705	ENSRNOT00000082164	Plin1
Chr1_141479518	1	141479518	7.46932	35.6123	4.76781	2.25333	0.737778	1	intron (ENSRNOT00000020229, intron 1 of 2)	1798	ENSRNOT00000020229	Pex11a
Chr1_141513066	1	141513066	378.952	148.847	0.392787	-1.34818	0.682653	1	intron (ENSRNOT00000034042, intron 11 of 16)	-8954	ENSRNOT00000040164	Snrpep2
Chr1_141541723	1	141541723	30.522	141.57	4.63828	2.21359	0.589798	1	Intergenic	-7814	ENSRNOT00000020117	Mesp1
Chr1_141553727	1	141553727	64.2016	11.4016	0.177591	-2.49337	0.652418	1	TTS (ENSRNOT00000020047)	3093	ENSRNOT00000020047	Mesp2
Chr1_141580659	1	141580659	42	5	0.119048	-3.07039	0.480325	1	promoter-TSS (ENSRNOT00000020002)	-787	ENSRNOT00000020002	Anpep
Chr1_141663682	1	141663682	102.965	18.8414	0.18299	-2.45017	0.66535	1	exon (ENSRNOT00000078857, exon 6 of 6)	-7787	ENSRNOT00000082591	Ap3s2
Chr1_141697482	1	141697482	131.561	36.105	0.274437	-1.86545	0.649878	1	Intergenic	22437	ENSRNOT00000088103	NA
Chr1_141966847	1	141966847	22.408	86.2193	3.84771	1.944	0.667343	1	Intergenic	-2269	ENSRNOT00000088363	NA
Chr1_142026716	1	142026716	47	3	0.0638298	-3.96963	0.368744	1	promoter-TSS (ENSRNOT00000032429)	-535	ENSRNOT00000032429	NA
Chr1_142031141	1	142031141	25.6091	55.2928	2.15911	1.11044	0.827933	1	Intergenic	-3283	ENSRNOT00000090006	Ttll13
Chr1_142084456	1	142084456	35.2125	3.74867	0.106458	-3.23164	0.652503	1	TTS (ENSRNOT00000017862)	-2753	ENSRNOT00000017532	Prc1
Chr1_142123034	1	142123034	15	133	8.86667	3.14839	0.25823	1	intron (ENSRNOT00000017407, intron 11 of 19)	-8399	ENSRNOT00000029471	Rccd1
Chr1_142129353	1	142129353	361.968	160.152	0.442449	-1.17642	0.721377	1	intron (ENSRNOT00000017407, intron 6 of 19)	4275	ENSRNOT00000017407	Unc45a
Chr1_142144890	1	142144890	32.0114	89.0308	2.78123	1.47572	0.731969	1	intron (ENSRNOT00000078982, intron 23 of 23)	8437	ENSRNOT00000016445	Hddc3
Chr1_142155107	1	142155107	595.496	230.808	0.387589	-1.3674	0.639813	1	intron (ENSRNOT00000078982, intron 13 of 23)	8901	ENSRNOT00000078982	Man2a2
Chr1_142169249	1	142169249	275.298	133.078	0.483395	-1.04872	0.737831	1	Intergenic	-4985	ENSRNOT00000016281	Man2a2
Chr1_142661370	1	142661370	30	6	0.2	-2.32193	0.630301	1	Intergenic	-17976	ENSRNOT00000034267	Zscan2
Chr1_142713938	1	142713938	206.287	65.5592	0.317806	-1.65378	0.6288	1	exon (ENSRNOT00000032294, exon 6 of 8)	6320	ENSRNOT00000032294	Wdr73
Chr1_142731925	1	142731925	10	5	0.5	-1	0.905755	1	Intergenic	-7413	ENSRNOT00000014639	Nmb
Chr1_142812610	1	142812610	1	19	19	4.24793	0.565697	1	Intergenic	-21548	ENSRNOT00000091569	Zfp592
Chr1_142902139	1	142902139	2	24	12	3.58496	0.554325	1	intron (ENSRNOT00000015898, intron 3 of 13)	-8185	ENSRNOT00000089410	AABR07004437.1
Chr1_142934638	1	142934638	12	64	5.33333	2.41504	0.48525	1	Intergenic	-15903	ENSRNOT00000025621	Slc28a1
Chr1_143240729	1	143240729	17	4	0.235294	-2.08746	0.747592	1	intron (ENSRNOT00000026009, intron 2 of 11)	15863	ENSRNOT00000080925	Cpeb1
Chr1_143280945	1	143280945	5	1	0.2	-2.32193	0.844612	1	Intergenic	-2459	ENSRNOT00000026009	Cpeb1
Chr1_143335804	1	143335804	3	53	17.6667	4.14296	0.327201	1	Intergenic	-15766	ENSRNOT00000055614	LOC100360933
Chr1_143350780	1	143350780	34	12	0.352941	-1.5025	0.721832	1	Intergenic	-9384	ENSRNOT00000087677	NA
Chr1_143369082	1	143369082	16	5	0.3125	-1.67807	0.795861	1	intron (ENSRNOT00000026089, intron 10 of 11)	-6200	ENSRNOT00000091076	NA
Chr1_143386314	1	143386314	119.983	54.1576	0.451376	-1.1476	0.774665	1	intron (ENSRNOT00000026089, intron 3 of 11)	6219	ENSRNOT00000026089	Fsd2
Chr1_143398557	1	143398557	22	7	0.318182	-1.65208	0.758404	1	promoter-TSS (ENSRNOT00000078916)	-463	ENSRNOT00000078916	Fsd2
Chr1_143539884	1	143539884	408.679	203.365	0.497616	-1.00689	0.730181	1	Intergenic	-4300	ENSRNOT00000087785	Homer2
Chr1_143643896	1	143643896	32.0114	11.246	0.351313	-1.50917	0.820321	1	intron (ENSRNOT00000026595, intron 1 of 7)	3229	ENSRNOT00000026595	Btbd1
Chr1_143655917	1	143655917	23	3	0.130435	-2.9386	0.6167	1	Intergenic	2639	ENSRNOT00000087281	NA
Chr1_143667806	1	143667806	2.13409	19.6805	9.22196	3.20507	0.730677	1	intron (ENSRNOT00000063873, intron 1 of 9)	6284	ENSRNOT00000063873	Tm6sf1
Chr1_143962327	1	143962327	98	37	0.377551	-1.40526	0.606502	1	Intergenic	-107312	ENSRNOT00000026870	Sh3gl3
Chr1_14406284	1	14406284	23	49	2.13043	1.09115	0.752602	1	intron (ENSRNOT00000074583, intron 4 of 7)	6524	ENSRNOT00000074583	Tnfaip3
Chr1_1444449	1	1444449	5.30745	11.3049	2.13	1.09085	0.929944	1	Intergenic	-2262	ENSRNOT00000062051	NA
Chr1_14477418	1	14477418	4	23	5.75	2.52356	0.655838	1	Intergenic	-30539	ENSRNOT00000088269	NA
Chr1_144836499	1	144836499	118.887	47.1036	0.396205	-1.33568	0.784638	1	TTS (ENSRNOT00000039748)	-3239	ENSRNOT00000069672	NA
Chr1_144844201	1	144844201	14	46	3.28571	1.71621	0.645484	1	Intergenic	-3136	ENSRNOT00000082947	NA
Chr1_14519821	1	14519821	3	8	2.66667	1.41504	0.884568	1	Intergenic	-7896	ENSRNOT00000077965	NA
Chr1_145825927	1	145825927	2	43	21.5	4.42626	0.354646	1	intron (ENSRNOT00000016289, intron 3 of 18)	44986	ENSRNOT00000016289	Il16
Chr1_146127908	1	146127908	30	1	0.0333333	-4.90689	0.414869	1	intron (ENSRNOT00000036343, intron 7 of 29)	90481	ENSRNOT00000055583	Mesdc2
Chr1_146253599	1	146253599	7	36	5.14286	2.36257	0.593392	1	intron (ENSRNOT00000017362, intron 1 of 2)	-27136	ENSRNOT00000036343	Cemip
Chr1_146320402	1	146320402	1	9	9	3.16993	0.756433	1	Intergenic	10107	ENSRNOT00000089295	NA
Chr1_146768682	1	146768682	255.819	121.527	0.475052	-1.07384	0.76586	1	intron (ENSRNOT00000018098, intron 1 of 6)	-2027	ENSRNOT00000079387	NA
Chr1_147012076	1	147012076	16.9838	3.76829	0.221875	-2.17218	0.843776	1	TTS (ENSRNOT00000074398)	8225	ENSRNOT00000074398	LOC100911047
Chr1_147127246	1	147127246	70.425	191.182	2.71469	1.44079	0.673962	1	Intergenic	12266	ENSRNOT00000080432	NA
Chr1_147412533	1	147412533	15	3	0.2	-2.32193	0.744044	1	Intergenic	15297	ENSRNOT00000078539	NA
Chr1_147476529	1	147476529	14.9386	59.0415	3.95227	1.98268	0.710388	1	Intergenic	-40631	ENSRNOT00000086488	NA
Chr1_147553564	1	147553564	1.05248	17.1024	16.2495	4.02233	0.678047	1	Intergenic	-23162	ENSRNOT00000030039	Cyp2c7
Chr1_147718432	1	147718432	15.9223	39.567	2.485	1.31325	0.864315	1	intron (ENSRNOT00000092999, intron 2 of 5)	4457	ENSRNOT00000092785	NA
Chr1_147718846	1	147718846	9	29	3.22222	1.68806	0.716131	1	intron (ENSRNOT00000092999, intron 2 of 5)	-4510	ENSRNOT00000093050	NA
Chr1_147743854	1	147743854	25	111	4.44	2.15056	0.437183	1	intron (ENSRNOT00000092999, intron 5 of 5)	20319	ENSRNOT00000092928	Cyp2c6v1
Chr1_147887203	1	147887203	6	28	4.66667	2.22239	0.654026	1	exon (ENSRNOT00000092772, exon 3 of 3)	3025	ENSRNOT00000092772	NA
Chr1_148644283	1	148644283	189.447	54.1576	0.285872	-1.80656	0.611907	1	Intergenic	-200924	ENSRNOT00000072973	Vbp1
Chr1_149073799	1	149073799	2	23	11.5	3.52356	0.568476	1	intron (ENSRNOT00000089091, intron 6 of 7)	101407	ENSRNOT00000089091	Vom2r42
Chr1_149566333	1	149566333	60.8216	167.753	2.75811	1.46368	0.678687	1	Intergenic	12948	ENSRNOT00000047063	Olr12
Chr1_149594298	1	149594298	2.12298	57.4664	27.0688	4.75856	0.5635	1	Intergenic	8975	ENSRNOT00000045582	Olr13
Chr1_149700412	1	149700412	3.18447	41.4512	13.0167	3.70229	0.674814	1	Intergenic	-17054	ENSRNOT00000077975	Olr17
Chr1_149914237	1	149914237	79.6117	36.7408	0.4615	-1.1156	0.84423	1	exon (ENSRNOT00000044773, exon 1 of 1)	370	ENSRNOT00000044773	Olr19
Chr1_150070396	1	150070396	12	3	0.25	-2	0.799522	1	Intergenic	3153	ENSRNOT00000073824	Olr23
Chr1_150124058	1	150124058	7	3	0.428571	-1.22239	0.908694	1	Intergenic	-6027	ENSRNOT00000041243	Olr25
Chr1_150176115	1	150176115	3	48	16	4	0.361331	1	Intergenic	-2798	ENSRNOT00000044676	Olr27
Chr1_150210996	1	150210996	26.6761	92.7795	3.478	1.79826	0.679313	1	promoter-TSS (ENSRNOT00000081156)	-592	ENSRNOT00000081156	Olr29
Chr1_150234701	1	150234701	13	1	0.0769231	-3.70044	0.672668	1	Intergenic	9327	ENSRNOT00000051266	Olr30
Chr1_150255891	1	150255891	55.4864	226.794	4.08739	2.03118	0.551785	1	Intergenic	6323	ENSRNOT00000049595	Olr32
Chr1_150397267	1	150397267	4	22	5.5	2.45943	0.669974	1	Intergenic	-1851	ENSRNOT00000018592	Folh1
Chr1_150488088	1	150488088	19.9972	8.55119	0.42762	-1.2256	0.872206	1	intron (ENSRNOT00000085371, intron 1 of 5)	-4152	ENSRNOT00000047771	Vmn2r78
Chr1_150743579	1	150743579	18	4	0.222222	-2.16993	0.731361	1	Intergenic	53233	ENSRNOT00000086558	NA
Chr1_15104427	1	15104427	8	26	3.25	1.70044	0.729705	1	intron (ENSRNOT00000016354, intron 4 of 4)	10827	ENSRNOT00000016354	Il22ra2
Chr1_151110031	1	151110031	12	30	2.5	1.32193	0.764924	1	Intergenic	-3228	ENSRNOT00000021971	Tyr
Chr1_15235822	1	15235822	36	84	2.33333	1.22239	0.667912	1	Intergenic	-11512	ENSRNOT00000081461	NA
Chr1_152653330	1	152653330	10	20	2	1	0.85277	1	Intergenic	442940	ENSRNOT00000022578	Tmem135
Chr1_153691018	1	153691018	83.1463	190.027	2.28545	1.19248	0.725248	1	Intergenic	49888	ENSRNOT00000023239	Prss23
Chr1_153753164	1	153753164	167.715	73.4816	0.438133	-1.19056	0.777122	1	promoter-TSS (ENSRNOT00000080927)	-622	ENSRNOT00000080927	Prss23
Chr1_153853888	1	153853888	8	52	6.5	2.70044	0.480925	1	Intergenic	-7682	ENSRNOT00000023329	Me3
Chr1_15394829	1	15394829	194.253	1445.14	7.43948	2.8952	0.232937	0.713137	Intergenic	-17775	ENSRNOT00000051496	Map3k5
Chr1_154149493	1	154149493	6	46	7.66667	2.9386	0.475805	1	intron (ENSRNOT00000023468, intron 2 of 3)	16032	ENSRNOT00000023468	Hikeshi
Chr1_154503917	1	154503917	28	2	0.0714286	-3.80735	0.502532	1	intron (ENSRNOT00000078883, intron 1 of 6)	3123	ENSRNOT00000078883	Ccdc83
Chr1_15455634	1	15455634	1910.68	354.219	0.185389	-2.43137	0.245323	0.741315	intron (ENSRNOT00000051496, intron 1 of 31)	43030	ENSRNOT00000067070	Map3k5
Chr1_154599702	1	154599702	1.06149	2.82622	2.6625	1.41278	0.935304	1	TTS (ENSRNOT00000045048)	-6789	ENSRNOT00000024095	Ccdc89
Chr1_15498786	1	15498786	9	1	0.111111	-3.16993	0.756433	1	intron (ENSRNOT00000051496, intron 7 of 31)	41954	ENSRNOT00000091752	NA
Chr1_156278029	1	156278029	53.3523	12.1832	0.228353	-2.13066	0.704705	1	Intergenic	-5100	ENSRNOT00000038333	Tmem126a
Chr1_156409213	1	156409213	5.26242	0.950133	0.18055	-2.46953	0.831397	1	Intergenic	-54859	ENSRNOT00000042163	Sytl2
Chr1_15679066	1	15679066	40	215	5.375	2.42626	0.302686	1	intron (ENSRNOT00000079845, intron 1 of 17)	36912	ENSRNOT00000079845	Map7
Chr1_157192719	1	157192719	20	4	0.2	-2.32193	0.699719	1	intron (ENSRNOT00000055401, intron 13 of 21)	-210877	ENSRNOT00000012781	Ccdc90b
Chr1_157446517	1	157446517	28.8102	4.68583	0.162645	-2.6202	0.726636	1	intron (ENSRNOT00000068402, intron 4 of 11)	15072	ENSRNOT00000068402	Ankrd42
Chr1_157546172	1	157546172	4	9	2.25	1.16993	0.897	1	Intergenic	-4331	ENSRNOT00000087596	NA
Chr1_157637744	1	157637744	61	11	0.180328	-2.47131	0.485027	1	intron (ENSRNOT00000092066, intron 1 of 4)	-8430	ENSRNOT00000013851	Rab30
Chr1_157687081	1	157687081	52.6242	145.37	2.76242	1.46593	0.701371	1	TTS (ENSRNOT00000083599)	781	ENSRNOT00000083599	NA
Chr1_157696187	1	157696187	21.0497	42.756	2.03119	1.02233	0.860281	1	intron (ENSRNOT00000031974, intron 2 of 5)	3878	ENSRNOT00000031974	Ddias
Chr1_15781524	1	15781524	10.6149	277.911	26.1812	4.71046	0.283963	0.825948	promoter-TSS (ENSRNOT00000089966)	-954	ENSRNOT00000089966	Bclaf1
Chr1_15786882	1	15786882	337.554	11.3049	0.0334906	-4.9001	0.238448	0.726574	intron (ENSRNOT00000088025, intron 2 of 24)	4404	ENSRNOT00000088025	Bclaf1
Chr1_157948722	1	157948722	297.217	112.107	0.377188	-1.40665	0.690987	1	Intergenic	-27320	ENSRNOT00000014369	NA
Chr1_161285427	1	161285427	23	1	0.0434783	-4.52356	0.503797	1	Intergenic	4367	ENSRNOT00000074484	NA
Chr1_162329624	1	162329624	4	21	5.25	2.39232	0.684587	1	Intergenic	8893	ENSRNOT00000035743	Kctd21
Chr1_162333550	1	162333550	371.527	174.824	0.470556	-1.08756	0.688644	1	Intergenic	-8502	ENSRNOT00000016478	Alg8
Chr1_162381914	1	162381914	15	1	0.0666667	-3.90689	0.63446	1	exon (ENSRNOT00000016540, exon 2 of 2)	3662	ENSRNOT00000016540	Thrsp
Chr1_162424355	1	162424355	30	14	0.466667	-1.09954	0.800035	1	exon (ENSRNOT00000016654, exon 2 of 2)	5092	ENSRNOT00000016654	Kctd14
Chr1_162672579	1	162672579	92.833	222.109	2.39256	1.25856	0.702184	1	Intergenic	-3691	ENSRNOT00000017702	Clns1a
Chr1_162767089	1	162767089	71.4921	161.193	2.25469	1.17293	0.73793	1	Intergenic	-1068	ENSRNOT00000049321	Pak1
Chr1_16300667	1	16300667	11	1	0.0909091	-3.45943	0.713554	1	Intergenic	-89160	ENSRNOT00000089467	NA
Chr1_163134070	1	163134070	282.356	131.89	0.467105	-1.09818	0.754504	1	Intergenic	-4428	ENSRNOT00000083055	Capn5
Chr1_163316033	1	163316033	75.7789	32.3045	0.4263	-1.23006	0.79834	1	Intergenic	12559	ENSRNOT00000034843	Tsku
Chr1_163398579	1	163398579	36	15	0.416667	-1.26303	0.753004	1	promoter-TSS (ENSRNOT00000020513)	-313	ENSRNOT00000020513	Gucy2e
Chr1_163432120	1	163432120	237.951	52.4813	0.220555	-2.18079	0.521784	1	intron (ENSRNOT00000020513, intron 18 of 20)	-13408	ENSRNOT00000020520	Lrrc32
Chr1_163455668	1	163455668	15	66	4.4	2.1375	0.523102	1	exon (ENSRNOT00000020520, exon 3 of 3)	-3407	ENSRNOT00000082386	NA
Chr1_163845238	1	163845238	12	29	2.41667	1.27302	0.77621	1	exon (ENSRNOT00000022176, exon 15 of 15)	-30873	ENSRNOT00000067026	RGD1561870
Chr1_163887047	1	163887047	23	3	0.130435	-2.9386	0.6167	1	intron (ENSRNOT00000022176, intron 13 of 14)	-9915	ENSRNOT00000091774	NA
Chr1_164090898	1	164090898	110.973	274.59	2.47439	1.30707	0.680827	1	intron (ENSRNOT00000022176, intron 1 of 14)	10681	ENSRNOT00000022176	Uvrag
Chr1_164163206	1	164163206	1	5	5	2.32193	0.844612	1	Intergenic	-19387	ENSRNOT00000022557	Dgat2
Chr1_164212458	1	164212458	131.561	303.092	2.30382	1.20403	0.679265	1	Intergenic	-7235	ENSRNOT00000035774	Mogat2
Chr1_164252068	1	164252068	54.4193	114.334	2.10099	1.07107	0.779984	1	intron (ENSRNOT00000034389, intron 2 of 4)	26133	ENSRNOT00000034389	Map6
Chr1_164315442	1	164315442	4	1	0.25	-2	0.872067	1	Intergenic	-7124	ENSRNOT00000022983	Serpinh1
Chr1_164405216	1	164405216	45.883	131.203	2.85952	1.51577	0.689292	1	exon (ENSRNOT00000055321, exon 6 of 16)	-20260	ENSRNOT00000023386	Klhl35
Chr1_164434676	1	164434676	15	132	8.8	3.1375	0.26082	1	Intergenic	2055	ENSRNOT00000079066	NA
Chr1_164439320	1	164439320	58.3819	0.942072	0.0161364	-5.95354	0.498112	1	TTS (ENSRNOT00000085357)	1120	ENSRNOT00000085357	NA
Chr1_164440974	1	164440974	90.6989	366.432	4.0401	2.01439	0.520298	1	promoter-TSS (ENSRNOT00000085357)	194	ENSRNOT00000023935	Rps3
Chr1_164520074	1	164520074	29	6	0.206897	-2.27302	0.641991	1	intron (ENSRNOT00000043554, intron 1 of 16)	1672	ENSRNOT00000053629	NA
Chr1_16452514	1	16452514	317.98	640.085	2.01297	1.00933	0.709088	1	intron (ENSRNOT00000081799, intron 1 of 1)	3337	ENSRNOT00000081799	NA
Chr1_164635121	1	164635121	45	18	0.4	-1.32193	0.71693	1	intron (ENSRNOT00000024281, intron 8 of 13)	24872	ENSRNOT00000024281	Slco2b1
Chr1_164674631	1	164674631	18	119	6.61111	2.72489	0.333127	1	Intergenic	-3053	ENSRNOT00000091807	Slco2b1
Chr1_164705820	1	164705820	3	15	5	2.32193	0.744044	1	promoter-TSS (ENSRNOT00000024311)	211	ENSRNOT00000071384	Olr36
Chr1_164730658	1	164730658	68.2909	20.6177	0.301909	-1.72781	0.724277	1	intron (ENSRNOT00000086011, intron 1 of 2)	13628	ENSRNOT00000086011	Olr37
Chr1_164773561	1	164773561	23.1547	77.9109	3.3648	1.75052	0.724125	1	Intergenic	-33862	ENSRNOT00000024338	NA
Chr1_164813499	1	164813499	16.8398	38.0053	2.25688	1.17433	0.847058	1	intron (ENSRNOT00000024420, intron 1 of 3)	1153	ENSRNOT00000024420	Neu3
Chr1_164816355	1	164816355	48.0171	22.492	0.468417	-1.09414	0.839956	1	intron (ENSRNOT00000084807, intron 1 of 1)	571	ENSRNOT00000084807	NA
Chr1_164935578	1	164935578	3	37	12.3333	3.62449	0.453132	1	intron (ENSRNOT00000029629, intron 3 of 5)	-17340	ENSRNOT00000087735	NA
Chr1_165183345	1	165183345	133.666	62.7088	0.469147	-1.09189	0.774862	1	Intergenic	-6641	ENSRNOT00000048437	Kcne3
Chr1_165283779	1	165283779	10.6705	27.1778	2.54702	1.34881	0.848954	1	promoter-TSS (ENSRNOT00000083641)	-632	ENSRNOT00000083641	NA
Chr1_16530145	1	16530145	4	8	2	1	0.919633	1	intron (ENSRNOT00000019076, intron 18 of 22)	52017	ENSRNOT00000019076	Ahi1
Chr1_165310032	1	165310032	4	2	0.5	-1	0.951225	1	intron (ENSRNOT00000046943, intron 4 of 12)	14184	ENSRNOT00000046943	P4ha3
Chr1_165512722	1	165512722	26.3121	70.3098	2.67215	1.418	0.777542	1	TTS (ENSRNOT00000024156)	6360	ENSRNOT00000024156	Ucp2
Chr1_165607961	1	165607961	4	8	2	1	0.919633	1	Intergenic	-1585	ENSRNOT00000024290	Mrpl48
Chr1_165615726	1	165615726	12.7379	128.122	10.0583	3.33032	0.543314	1	Intergenic	-9333	ENSRNOT00000025104	Rab6a
Chr1_165626440	1	165626440	13.6823	37.0552	2.70826	1.43736	0.817348	1	intron (ENSRNOT00000087534, intron 1 of 7)	1089	ENSRNOT00000087534	Rab6a
Chr1_165817676	1	165817676	26.6761	74.0362	2.77537	1.47268	0.750645	1	intron (ENSRNOT00000025827, intron 1 of 8)	73952	ENSRNOT00000038408	Relt
Chr1_165909792	1	165909792	2.10497	52.2573	24.8257	4.63376	0.493256	1	Intergenic	-7868	ENSRNOT00000077661	Relt
Chr1_165929188	1	165929188	5	60	12	3.58496	0.352632	1	intron (ENSRNOT00000089359, intron 2 of 21)	-7867	ENSRNOT00000074461	NA
Chr1_165979934	1	165979934	2	1	0.5	-1	1	1	intron (ENSRNOT00000050227, intron 1 of 2)	-12864	ENSRNOT00000089359	Arhgef17
Chr1_166052945	1	166052945	20	41	2.05	1.03562	0.780028	1	Intergenic	-15520	ENSRNOT00000026115	P2ry2
Chr1_166085985	1	166085985	3.15745	22.8032	7.22202	2.8524	0.721256	1	Intergenic	34994	ENSRNOT00000082638	NA
Chr1_166124970	1	166124970	101.039	37.0552	0.366743	-1.44716	0.741907	1	promoter-TSS (ENSRNOT00000091822)	-505	ENSRNOT00000091822	Fchsd2
Chr1_166163149	1	166163149	4	12	3	1.58496	0.835614	1	intron (ENSRNOT00000042524, intron 1 of 18)	21194	ENSRNOT00000042524	Fchsd2
Chr1_166390918	1	166390918	5	13	2.6	1.37851	0.847812	1	intron (ENSRNOT00000042524, intron 18 of 18)	22647	ENSRNOT00000026286	Atg16l2
Chr1_166429711	1	166429711	33	12	0.363636	-1.45943	0.732329	1	intron (ENSRNOT00000085555, intron 1 of 7)	949	ENSRNOT00000085555	Stard10
Chr1_166522451	1	166522451	106.705	38.4238	0.360095	-1.47355	0.715225	1	intron (ENSRNOT00000030037, intron 29 of 32)	-12193	ENSRNOT00000026586	Pde2a
Chr1_166608834	1	166608834	25.6091	157.444	6.14797	2.62011	0.496748	1	exon (ENSRNOT00000090959, exon 5 of 31)	19288	ENSRNOT00000053724	NA
Chr1_166656510	1	166656510	18.9447	62.7088	3.31009	1.72687	0.74579	1	Intergenic	14358	ENSRNOT00000087792	Art2b
Chr1_166674868	1	166674868	64.7509	264.722	4.08832	2.03151	0.595847	1	intron (ENSRNOT00000026644, intron 1 of 4)	2159	ENSRNOT00000076714	Art2b
Chr1_166707313	1	166707313	5	1	0.2	-2.32193	0.844612	1	Intergenic	-20493	ENSRNOT00000076834	NA
Chr1_166736599	1	166736599	7.43043	66.8871	9.00179	3.17021	0.653367	1	Intergenic	-2934	ENSRNOT00000079846	Clpb
Chr1_166901302	1	166901302	130.508	46.5565	0.356733	-1.48708	0.709731	1	intron (ENSRNOT00000066915, intron 24 of 26)	7567	ENSRNOT00000026702	Phox2a
Chr1_166913337	1	166913337	46.7056	16.9573	0.363068	-1.46169	0.840019	1	promoter-TSS (ENSRNOT00000092952)	-812	ENSRNOT00000092952	Inppl1
Chr1_166928251	1	166928251	198.499	75.3658	0.379679	-1.39715	0.728682	1	Intergenic	-8948	ENSRNOT00000026925	Folr2
Chr1_166945320	1	166945320	18	50	2.77778	1.47393	0.67697	1	Intergenic	-1727	ENSRNOT00000026962	Folr1
Chr1_166986459	1	166986459	5.26242	11.4016	2.16661	1.11544	0.90752	1	intron (ENSRNOT00000039564, intron 2 of 2)	1604	ENSRNOT00000039564	Lrtomt
Chr1_166992454	1	166992454	41.3981	173.341	4.18718	2.06598	0.643221	1	intron (ENSRNOT00000027150, intron 1 of 4)	979	ENSRNOT00000027150	LOC100361543
Chr1_167010177	1	167010177	4	44	11	3.45943	0.430102	1	Intergenic	-4337	ENSRNOT00000027261	Lrrc51
Chr1_167044034	1	167044034	5	1	0.2	-2.32193	0.844612	1	Intergenic	-7176	ENSRNOT00000055249	Numa1
Chr1_167075599	1	167075599	17	37	2.17647	1.12199	0.774259	1	exon (ENSRNOT00000055249, exon 15 of 26)	9082	ENSRNOT00000000474	Numa1
Chr1_167146418	1	167146418	11	55	5	2.32193	0.523764	1	intron (ENSRNOT00000027321, intron 2 of 9)	16073	ENSRNOT00000031043	NA
Chr1_167164905	1	167164905	16	5	0.3125	-1.67807	0.795861	1	intron (ENSRNOT00000027321, intron 1 of 9)	361	ENSRNOT00000027321	Rnf121
Chr1_167190580	1	167190580	572.143	235.518	0.411642	-1.28054	0.662584	1	intron (ENSRNOT00000048172, intron 18 of 19)	-6970	ENSRNOT00000027427	Art1
Chr1_167204708	1	167204708	3	6	2	1	0.934829	1	intron (ENSRNOT00000027427, intron 5 of 5)	-1940	ENSRNOT00000055243	Art5
Chr1_167349944	1	167349944	74.3043	36.7408	0.494464	-1.01606	0.860876	1	Intergenic	-2272	ENSRNOT00000076592	Rhog
Chr1_167355793	1	167355793	10	1	0.1	-3.32193	0.734818	1	exon (ENSRNOT00000077009, exon 1 of 1)	115	ENSRNOT00000077009	NA
Chr1_167525054	1	167525054	74.3043	32.9725	0.44375	-1.17218	0.841878	1	intron (ENSRNOT00000092987, intron 2 of 3)	2158	ENSRNOT00000092987	Stim1
Chr1_167532635	1	167532635	6.31491	20.9029	3.31009	1.72687	0.822599	1	TTS (ENSRNOT00000092987)	-5629	ENSRNOT00000074058	Rrm1
Chr1_167565087	1	167565087	10.5248	60.8085	5.77761	2.53047	0.655027	1	Intergenic	16538	ENSRNOT00000083691	NA
Chr1_167616204	1	167616204	25	2	0.08	-3.64386	0.540713	1	Intergenic	-9860	ENSRNOT00000025003	Olr40
Chr1_167639392	1	167639392	32	13	0.40625	-1.29956	0.760984	1	Intergenic	-14845	ENSRNOT00000076911	NA
Chr1_167669426	1	167669426	67.9353	16.0152	0.235742	-2.08472	0.74964	1	Intergenic	-3387	ENSRNOT00000082961	NA
Chr1_167693770	1	167693770	13.7994	62.1768	4.50577	2.17177	0.750193	1	intron (ENSRNOT00000024992, intron 5 of 6)	2929	ENSRNOT00000092837	NA
Chr1_167698469	1	167698469	3	13	4.33333	2.11548	0.780363	1	promoter-TSS (ENSRNOT00000093046)	-205	ENSRNOT00000093046	Trim21
Chr1_167699735	1	167699735	6.31491	17.1024	2.70826	1.43736	0.860675	1	TTS (ENSRNOT00000092857)	598	ENSRNOT00000092890	Trim21
Chr1_167706564	1	167706564	16.8398	1.90027	0.112844	-3.1476	0.726553	1	intron (ENSRNOT00000024992, intron 1 of 6)	2122	ENSRNOT00000092857	Trim21
Chr1_167754199	1	167754199	6	17	2.83333	1.5025	0.807308	1	Intergenic	-4438	ENSRNOT00000024957	Olr46
Chr1_167766253	1	167766253	6.40228	19.6805	3.07399	1.62011	0.845839	1	promoter-TSS (ENSRNOT00000024954)	-700	ENSRNOT00000024954	Bcl2l1-ps1
Chr1_167812397	1	167812397	10	41	4.1	2.03562	0.614279	1	TTS (ENSRNOT00000072109)	905	ENSRNOT00000072109	LOC684171
Chr1_167850577	1	167850577	15.9223	7.53658	0.473333	-1.07907	0.921502	1	promoter-TSS (ENSRNOT00000093075)	-742	ENSRNOT00000075222	Trim68
Chr1_167871325	1	167871325	67.2239	25.3035	0.376406	-1.40964	0.768926	1	TTS (ENSRNOT00000025027)	872	ENSRNOT00000025027	Olr63
Chr1_167879391	1	167879391	5.33523	0.937167	0.175656	-2.50917	0.839187	1	Intergenic	-3889	ENSRNOT00000078322	Olr62
Chr1_167881010	1	167881010	6	3	0.5	-1	0.934829	1	Intergenic	3681	ENSRNOT00000091372	Olr61
Chr1_167903217	1	167903217	16.9838	47.1036	2.77344	1.47168	0.838969	1	Intergenic	-3768	ENSRNOT00000084931	NA
Chr1_167907604	1	167907604	2.10497	32.3045	15.3468	3.93986	0.603839	1	exon (ENSRNOT00000025097, exon 2 of 2)	4358	ENSRNOT00000025097	Olr59
Chr1_167915623	1	167915623	63.6894	208.198	3.26896	1.70883	0.67406	1	Intergenic	3092	ENSRNOT00000025109	NA
Chr1_167928428	1	167928428	143.301	67.8292	0.473333	-1.07907	0.807112	1	Intergenic	-8599	ENSRNOT00000020655	Olr57
Chr1_167968769	1	167968769	57.6205	133.078	2.30956	1.20762	0.743735	1	Intergenic	2383	ENSRNOT00000043023	Olr53
Chr1_168020716	1	168020716	90.6989	19.6805	0.216987	-2.20432	0.625078	1	Intergenic	-5567	ENSRNOT00000020691	Olr50
Chr1_168088268	1	168088268	71.1198	28.2622	0.397388	-1.33138	0.82618	1	Intergenic	-3874	ENSRNOT00000072815	Or51t1
Chr1_168110885	1	168110885	28	12	0.428571	-1.22239	0.787733	1	Intergenic	-6642	ENSRNOT00000051894	Olr67
Chr1_168135011	1	168135011	42.4596	12.2469	0.288438	-1.79367	0.815772	1	Intergenic	-1949	ENSRNOT00000020953	Olr68
Chr1_168146081	1	168146081	68.2909	19.6805	0.288186	-1.79493	0.715548	1	Intergenic	-1800	ENSRNOT00000020969	Olr69
Chr1_168160991	1	168160991	26.6761	74.0362	2.77537	1.47268	0.750645	1	promoter-TSS (ENSRNOT00000020981)	-179	ENSRNOT00000020981	Olr70
Chr1_168180436	1	168180436	32.0114	65.6017	2.04932	1.03515	0.825654	1	Intergenic	-3296	ENSRNOT00000075135	Olr72
Chr1_168186335	1	168186335	18	6	0.333333	-1.58496	0.791329	1	Intergenic	-2013	ENSRNOT00000068335	NA
Chr1_168195905	1	168195905	7.46932	25.3035	3.38766	1.76029	0.814791	1	promoter-TSS (ENSRNOT00000021006)	-958	ENSRNOT00000021006	Olr74
Chr1_168209341	1	168209341	14	1	0.0714286	-3.80735	0.653216	1	Intergenic	4355	ENSRNOT00000049036	Olr75
Chr1_168274042	1	168274042	130.563	61.2347	0.469004	-1.09233	0.812111	1	Intergenic	9822	ENSRNOT00000021115	Olr80
Chr1_168334147	1	168334147	10	5	0.5	-1	0.905755	1	Intergenic	7224	ENSRNOT00000046793	Olr83
Chr1_168378214	1	168378214	8	17	2.125	1.08746	0.855429	1	promoter-TSS (ENSRNOT00000028936)	-424	ENSRNOT00000028936	Olr86
Chr1_168389419	1	168389419	3	29	9.66667	3.27302	0.538994	1	Intergenic	-1197	ENSRNOT00000039822	Olr87
Chr1_168406829	1	168406829	4	26	6.5	2.70044	0.615839	1	Intergenic	3215	ENSRNOT00000079028	Olr88
Chr1_168423738	1	168423738	4	2	0.5	-1	0.951225	1	Intergenic	12274	ENSRNOT00000072397	Olr89
Chr1_168430563	1	168430563	78.5502	275.085	3.50203	1.80819	0.627381	1	Intergenic	-16971	ENSRNOT00000075766	Olr91
Chr1_168454603	1	168454603	8	31	3.875	1.9542	0.670694	1	TTS (ENSRNOT00000021169)	1650	ENSRNOT00000021169	Olr92
Chr1_168469915	1	168469915	23.475	7.49733	0.319375	-1.64668	0.829812	1	TTS (ENSRNOT00000055227)	1247	ENSRNOT00000055227	Olr94
Chr1_168501619	1	168501619	12	44	3.66667	1.87447	0.626677	1	promoter-TSS (ENSRNOT00000014730)	-406	ENSRNOT00000014730	Olr97
Chr1_168564564	1	168564564	14.9386	85.2822	5.70883	2.5132	0.59604	1	Intergenic	-9181	ENSRNOT00000091916	AC129004.1
Chr1_168566320	1	168566320	4	11	2.75	1.45943	0.855163	1	Intergenic	-8771	ENSRNOT00000048299	Olr103
Chr1_168587342	1	168587342	151.793	55.5823	0.366171	-1.44941	0.745485	1	promoter-TSS (ENSRNOT00000021254)	-100	ENSRNOT00000021254	Olr104
Chr1_168639301	1	168639301	1	8	8	3	0.778205	1	exon (ENSRNOT00000021296, exon 1 of 1)	241	ENSRNOT00000021296	Olr108
Chr1_168645406	1	168645406	22.408	9.37167	0.418229	-1.25763	0.869188	1	Intergenic	-1367	ENSRNOT00000021304	Olr109
Chr1_168680886	1	168680886	137.875	38.0053	0.27565	-1.85909	0.644772	1	intron (ENSRNOT00000015108, intron 3 of 18)	12178	ENSRNOT00000015108	AC107531.3
Chr1_168759154	1	168759154	99.2353	327.071	3.29592	1.72068	0.584691	1	Intergenic	-20941	ENSRNOT00000045543	NA
Chr1_168814861	1	168814861	71.4921	33.738	0.471913	-1.08341	0.811223	1	Intergenic	5086	ENSRNOT00000048499	Olr121
Chr1_168837763	1	168837763	80.6732	18.8414	0.233553	-2.09818	0.731317	1	Intergenic	-7113	ENSRNOT00000051398	AC107531.1
Chr1_168852835	1	168852835	27.7432	59.0415	2.12814	1.0896	0.825872	1	exon (ENSRNOT00000021429, exon 1 of 1)	788	ENSRNOT00000021429	Olr124
Chr1_168876497	1	168876497	160.285	21.6677	0.135182	-2.88702	0.552927	1	Intergenic	-7076	ENSRNOT00000021436	Olr125
Chr1_168883375	1	168883375	4	1	0.25	-2	0.872067	1	exon (ENSRNOT00000043967, exon 1 of 1)	212	ENSRNOT00000043967	Olr126
Chr1_168896313	1	168896313	131.625	42.3932	0.322077	-1.63452	0.734049	1	Intergenic	9347	ENSRNOT00000045417	Olr127
Chr1_168956951	1	168956951	27	4	0.148148	-2.75489	0.603155	1	promoter-TSS (ENSRNOT00000090745)	-510	ENSRNOT00000090745	LOC103694857
Chr1_168980505	1	168980505	36.2796	4.68583	0.129159	-2.95278	0.671459	1	Intergenic	-7779	ENSRNOT00000090422	Hbb
Chr1_168991867	1	168991867	32	5	0.15625	-2.67807	0.577802	1	TTS (ENSRNOT00000039946)	2387	ENSRNOT00000039946	Hbg1
Chr1_168999781	1	168999781	2.13409	11.246	5.26969	2.39772	0.825865	1	TTS (ENSRNOT00000048484)	1981	ENSRNOT00000048484	Hbe2
Chr1_169030030	1	169030030	135.871	62.1768	0.457617	-1.12779	0.803615	1	Intergenic	2128	ENSRNOT00000034624	Olr129
Chr1_169038127	1	169038127	43.5211	115.875	2.6625	1.41278	0.776622	1	Intergenic	2599	ENSRNOT00000046616	Olr130
Chr1_169055295	1	169055295	112.518	44.2774	0.393514	-1.34551	0.787981	1	Intergenic	-4331	ENSRNOT00000042637	Olr131
Chr1_169074684	1	169074684	54.4193	127.455	2.34208	1.22779	0.743185	1	exon (ENSRNOT00000050248, exon 1 of 1)	208	ENSRNOT00000050248	Olr132
Chr1_169092841	1	169092841	103.503	49.6698	0.479886	-1.05924	0.788779	1	Intergenic	-1509	ENSRNOT00000022332	NA
Chr1_169106110	1	169106110	43.7489	112.46	2.57058	1.36209	0.729604	1	Intergenic	-9872	ENSRNOT00000067478	Olr135
Chr1_169142500	1	169142500	17.0727	6.56017	0.384248	-1.37989	0.874129	1	Intergenic	-2946	ENSRNOT00000034019	LOC499219
Chr1_169152593	1	169152593	25	10	0.4	-1.32193	0.785575	1	promoter-TSS (ENSRNOT00000052078)	-705	ENSRNOT00000052078	Olr137
Chr1_169161192	1	169161192	46.95	103.088	2.1957	1.13468	0.776067	1	promoter-TSS (ENSRNOT00000067348)	-955	ENSRNOT00000067348	NA
Chr1_169183412	1	169183412	3.20114	29.0522	9.07558	3.18199	0.684174	1	exon (ENSRNOT00000040131, exon 1 of 1)	442	ENSRNOT00000040131	Olr139
Chr1_169203243	1	169203243	2	39	19.5	4.2854	0.387722	1	Intergenic	-5746	ENSRNOT00000050606	Olr140
Chr1_169226567	1	169226567	16	54	3.375	1.75489	0.617194	1	Intergenic	3794	ENSRNOT00000022740	Olr142
Chr1_169245186	1	169245186	22	65	2.95455	1.56294	0.626827	1	Intergenic	3337	ENSRNOT00000022773	Olr144
Chr1_169293372	1	169293372	84.9192	245.881	2.89547	1.5338	0.685323	1	Intergenic	-11861	ENSRNOT00000022789	Olr148
Chr1_169319073	1	169319073	7	36	5.14286	2.36257	0.593392	1	TTS (ENSRNOT00000055216)	2003	ENSRNOT00000055216	RGD1562433
Chr1_169349603	1	169349603	3.20114	57.1672	17.8584	4.15853	0.508185	1	intron (ENSRNOT00000022992, intron 5 of 5)	-5296	ENSRNOT00000022852	Ubqlnl
Chr1_169375914	1	169375914	72.1813	217.619	3.01489	1.59211	0.687933	1	Intergenic	-3376	ENSRNOT00000023002	Olr149
Chr1_169417049	1	169417049	235.817	107.774	0.457024	-1.12966	0.726665	1	intron (ENSRNOT00000023043, intron 2 of 7)	6933	ENSRNOT00000023043	Trim6
Chr1_169444671	1	169444671	144.051	23.4292	0.162645	-2.6202	0.507692	1	exon (ENSRNOT00000055210, exon 8 of 8)	11131	ENSRNOT00000055210	Trim34
Chr1_169446835	1	169446835	63.6894	165.805	2.60333	1.38036	0.748013	1	TTS (ENSRNOT00000030827)	9264	ENSRNOT00000030827	Trim30c
Chr1_16954668	1	16954668	447.949	173.341	0.386967	-1.36972	0.663765	1	Intergenic	13278	ENSRNOT00000084087	NA
Chr1_169546720	1	169546720	1	5	5	2.32193	0.844612	1	Intergenic	-5768	ENSRNOT00000023119	Olr152
Chr1_169561421	1	169561421	51.2182	20.6177	0.402546	-1.31278	0.806569	1	promoter-TSS (ENSRNOT00000023124)	-827	ENSRNOT00000023124	Olr153
Chr1_169592242	1	169592242	68.2909	17.8062	0.26074	-1.93932	0.697165	1	TTS (ENSRNOT00000023147)	1933	ENSRNOT00000023147	Olr155
Chr1_169596392	1	169596392	29.7217	86.6706	2.91607	1.54403	0.786274	1	Intergenic	2444	ENSRNOT00000072996	Olr156
Chr1_169611767	1	169611767	46	17	0.369565	-1.4361	0.693719	1	Intergenic	-4412	ENSRNOT00000023170	Olr157
Chr1_169635675	1	169635675	29.8773	104.963	3.51313	1.81276	0.66381	1	Intergenic	-1240	ENSRNOT00000074466	Olr158
Chr1_169645541	1	169645541	14	35	2.5	1.32193	0.746648	1	exon (ENSRNOT00000075036, exon 1 of 1)	210	ENSRNOT00000075036	Olr159
Chr1_169674548	1	169674548	88.1037	41.4512	0.470482	-1.08779	0.840807	1	Intergenic	5019	ENSRNOT00000073194	Olr161
Chr1_169693731	1	169693731	16	5	0.3125	-1.67807	0.795861	1	Intergenic	-4593	ENSRNOT00000075652	Olr163
Chr1_169720772	1	169720772	4	15	3.75	1.90689	0.781186	1	exon (ENSRNOT00000023213, exon 1 of 1)	987	ENSRNOT00000023213	LOC100910107
Chr1_169748756	1	169748756	197.437	93.2651	0.472379	-1.08198	0.783057	1	Intergenic	7258	ENSRNOT00000072865	Olr164
Chr1_16978685	1	16978685	98.1682	37.4867	0.381862	-1.38888	0.736578	1	Intergenic	8741	ENSRNOT00000087422	NA
Chr1_169807807	1	169807807	60.5049	214.792	3.55	1.82782	0.652151	1	Intergenic	1787	ENSRNOT00000081030	NA
Chr1_169857164	1	169857164	73	16	0.219178	-2.18982	0.498021	1	promoter-TSS (ENSRNOT00000047978)	-436	ENSRNOT00000047978	Olr180
Chr1_169875373	1	169875373	34.1455	98.4025	2.88186	1.527	0.714582	1	Intergenic	7082	ENSRNOT00000043339	Olr181
Chr1_169893154	1	169893154	1.06705	38.4238	36.0095	5.17031	0.518963	1	promoter-TSS (ENSRNOT00000037868)	-303	ENSRNOT00000037868	Olr183
Chr1_169913322	1	169913322	20.2739	1.87433	0.0924507	-3.43517	0.709864	1	exon (ENSRNOT00000023283, exon 1 of 1)	502	ENSRNOT00000023283	Olr185
Chr1_169920812	1	169920812	38.4137	77.7848	2.02493	1.01787	0.815835	1	TTS (ENSRNOT00000050034)	1400	ENSRNOT00000050034	Olr186
Chr1_169938839	1	169938839	15	6	0.4	-1.32193	0.840308	1	Intergenic	-5771	ENSRNOT00000023293	Olr188
Chr1_169952000	1	169952000	24.5421	8.4345	0.343675	-1.54088	0.836367	1	promoter-TSS (ENSRNOT00000040861)	86	ENSRNOT00000040861	Olr189
Chr1_169965639	1	169965639	10.6705	29.0522	2.72267	1.44502	0.834694	1	promoter-TSS (ENSRNOT00000023307)	-552	ENSRNOT00000023307	Olr190
Chr1_170082421	1	170082421	6.40228	25.3035	3.95227	1.98268	0.795055	1	Intergenic	6803	ENSRNOT00000089760	NA
Chr1_170085885	1	170085885	49	13	0.265306	-1.91427	0.604288	1	Intergenic	6178	ENSRNOT00000023335	Olr197
Chr1_170154903	1	170154903	71.4921	146.198	2.04495	1.03207	0.771908	1	Intergenic	7602	ENSRNOT00000048075	Olr200
Chr1_170178429	1	170178429	45.883	134.952	2.94122	1.55642	0.67966	1	Intergenic	-3078	ENSRNOT00000023349	Olr201
Chr1_170221795	1	170221795	2.13409	14.0575	6.58711	2.71965	0.791749	1	intron (ENSRNOT00000023502, intron 9 of 11)	8977	ENSRNOT00000040672	RGD1561034
Chr1_170233494	1	170233494	9.47236	59.8584	6.31927	2.65976	0.643029	1	intron (ENSRNOT00000023502, intron 1 of 11)	5397	ENSRNOT00000023502	Fam160a2
Chr1_170241303	1	170241303	371.521	139.427	0.375286	-1.41394	0.671223	1	Intergenic	-1544	ENSRNOT00000023751	Cnga4
Chr1_17030165	1	17030165	7	1	0.142857	-2.80735	0.799963	1	Intergenic	34425	ENSRNOT00000079604	NA
Chr1_170372399	1	170372399	2	6	3	1.58496	0.889191	1	Intergenic	-11284	ENSRNOT00000024224	Smpd1
Chr1_170399381	1	170399381	1	20	20	4.32193	0.549761	1	intron (ENSRNOT00000024402, intron 1 of 12)	-2189	ENSRNOT00000090181	Apbb1
Chr1_170403359	1	170403359	296.156	117.759	0.397625	-1.33052	0.705707	1	exon (ENSRNOT00000024402, exon 1 of 13)	698	ENSRNOT00000024402	Apbb1
Chr1_170431669	1	170431669	86	16	0.186047	-2.42626	0.433698	1	promoter-TSS (ENSRNOT00000024710)	-595	ENSRNOT00000024710	Hpx
Chr1_170472823	1	170472823	1.05248	19.0027	18.055	4.17433	0.658131	1	TTS (ENSRNOT00000076961)	1544	ENSRNOT00000076631	Timm10b
Chr1_170535277	1	170535277	10.6705	79.6592	7.46539	2.90022	0.563428	1	exon (ENSRNOT00000076783, exon 24 of 46)	43417	ENSRNOT00000025651	Rrp8
Chr1_170582783	1	170582783	2	7	3.5	1.80735	0.864082	1	intron (ENSRNOT00000025906, intron 3 of 12)	-3166	ENSRNOT00000076100	Rrp8
Chr1_170731166	1	170731166	1	18	18	4.16993	0.582064	1	Intergenic	12567	ENSRNOT00000051962	Olr208
Chr1_170761052	1	170761052	16.0057	41.2353	2.57629	1.3653	0.818145	1	Intergenic	2326	ENSRNOT00000041335	Olr209
Chr1_170783004	1	170783004	29.8773	84.345	2.82305	1.49725	0.733885	1	Intergenic	-13268	ENSRNOT00000042820	Olr210
Chr1_170813674	1	170813674	28.8102	74.9733	2.60232	1.3798	0.762827	1	Intergenic	-12113	ENSRNOT00000047852	Olr211
Chr1_170865259	1	170865259	70.425	23.4292	0.332682	-1.58778	0.739492	1	TTS (ENSRNOT00000072749)	1376	ENSRNOT00000072749	Olr214
Chr1_170891230	1	170891230	8	4	0.5	-1	0.919633	1	Intergenic	3866	ENSRNOT00000036261	Olr215
Chr1_170897240	1	170897240	23.475	108.711	4.63094	2.2113	0.601686	1	Intergenic	-2968	ENSRNOT00000067015	NA
Chr1_171020635	1	171020635	64.7509	28.2622	0.436475	-1.19603	0.847752	1	Intergenic	8109	ENSRNOT00000026488	Olr223
Chr1_171072784	1	171072784	25.4758	8.47865	0.332813	-1.58722	0.865027	1	Intergenic	-12772	ENSRNOT00000042829	Olr226
Chr1_171105777	1	171105777	229.282	97.0334	0.423206	-1.24057	0.74293	1	Intergenic	10451	ENSRNOT00000026503	Olr227
Chr1_171137703	1	171137703	18.0453	51.814	2.87132	1.52172	0.827884	1	Intergenic	25210	ENSRNOT00000074866	Olr229
Chr1_171188838	1	171188838	26	11	0.423077	-1.24101	0.792831	1	exon (ENSRNOT00000026511, exon 1 of 1)	704	ENSRNOT00000026511	Olr231
Chr1_171201905	1	171201905	100.842	44.2774	0.439079	-1.18745	0.818032	1	Intergenic	-5285	ENSRNOT00000047839	Olr232
Chr1_171248854	1	171248854	28.8102	86.2193	2.99266	1.58143	0.719084	1	Intergenic	-25452	ENSRNOT00000051038	Olr234
Chr1_171803706	1	171803706	210.497	86.4621	0.410752	-1.28366	0.69733	1	intron (ENSRNOT00000088110, intron 1 of 27)	6189	ENSRNOT00000088110	Ppfibp2
Chr1_17191258	1	17191258	107.772	277.401	2.57397	1.364	0.668077	1	intron (ENSRNOT00000020102, intron 4 of 4)	186790	ENSRNOT00000020102	Themis
Chr1_171965672	1	171965672	8.53637	37.4867	4.39141	2.13468	0.743959	1	exon (ENSRNOT00000047831, exon 24 of 24)	14086	ENSRNOT00000079844	Cyb5r2
Chr1_172001972	1	172001972	8.41988	47.5066	5.6422	2.49626	0.68353	1	Intergenic	-4069	ENSRNOT00000045415	LOC499235
Chr1_1720423	1	1720423	27	12	0.444444	-1.16993	0.79951	1	intron (ENSRNOT00000019181, intron 4 of 6)	6092	ENSRNOT00000085174	NA
Chr1_172055611	1	172055611	35	137	3.91429	1.96875	0.437312	1	Intergenic	3542	ENSRNOT00000046903	Olr237
Chr1_172358876	1	172358876	163.469	76.3078	0.466802	-1.09912	0.794142	1	Intergenic	10292	ENSRNOT00000041144	Olr250
Chr1_172398314	1	172398314	47.767	140.369	2.93861	1.55513	0.738474	1	Intergenic	-2441	ENSRNOT00000055174	Olr252
Chr1_172450596	1	172450596	55.1975	115.875	2.09928	1.06989	0.824631	1	Intergenic	14851	ENSRNOT00000088386	LOC103690410
Chr1_172513287	1	172513287	78.5502	219.503	2.79443	1.48255	0.705124	1	Intergenic	-1144	ENSRNOT00000035046	NA
Chr1_172583206	1	172583206	136.582	53.4185	0.39111	-1.35435	0.714204	1	Intergenic	-15359	ENSRNOT00000012974	Olr259
Chr1_172616893	1	172616893	16.9838	51.814	3.05078	1.60918	0.819292	1	promoter-TSS (ENSRNOT00000012919)	-259	ENSRNOT00000012919	Olr262
Chr1_172639304	1	172639304	130.18	61.853	0.475136	-1.07359	0.770389	1	Intergenic	7874	ENSRNOT00000063224	NA
Chr1_172762151	1	172762151	1	5	5	2.32193	0.844612	1	Intergenic	9734	ENSRNOT00000087448	Olr268
Chr1_172802539	1	172802539	8.53637	18.7433	2.1957	1.13468	0.89133	1	Intergenic	-4851	ENSRNOT00000088537	Olr271
Chr1_172814102	1	172814102	24	5	0.208333	-2.26303	0.675642	1	exon (ENSRNOT00000090059, exon 1 of 1)	707	ENSRNOT00000090059	Olr272
Chr1_172822535	1	172822535	5.33523	24.3663	4.56706	2.19127	0.780838	1	promoter-TSS (ENSRNOT00000090018)	-10	ENSRNOT00000090018	AABR07004960.1
Chr1_172866570	1	172866570	42.6818	16.869	0.395227	-1.33925	0.817976	1	Intergenic	5772	ENSRNOT00000081313	LOC687082
Chr1_172883688	1	172883688	5	11	2.2	1.1375	0.885594	1	Intergenic	-5674	ENSRNOT00000033009	Olr1875
Chr1_172894231	1	172894231	91.7659	44.0468	0.479991	-1.05892	0.797237	1	Intergenic	2096	ENSRNOT00000087918	Olr276
Chr1_172931813	1	172931813	14.9386	61.853	4.14047	2.04979	0.696798	1	exon (ENSRNOT00000048478, exon 1 of 1)	695	ENSRNOT00000048478	RGD1564933
Chr1_172956882	1	172956882	56.259	18.8414	0.334906	-1.57817	0.816084	1	Intergenic	-13028	ENSRNOT00000047040	Olr278
Chr1_172999415	1	172999415	116.308	44.0468	0.378709	-1.40084	0.719586	1	Intergenic	-12833	ENSRNOT00000073864	LOC100912217
Chr1_173046966	1	173046966	45	18	0.4	-1.32193	0.71693	1	promoter-TSS (ENSRNOT00000073565)	-704	ENSRNOT00000073565	LOC687119
Chr1_173095547	1	173095547	76.4273	183.704	2.40365	1.26522	0.757614	1	Intergenic	29396	ENSRNOT00000075518	NA
Chr1_173218970	1	173218970	12	4	0.333333	-1.58496	0.835614	1	Intergenic	-33089	ENSRNOT00000073421	LOC499229
Chr1_173451526	1	173451526	1	12	12	3.58496	0.692801	1	Intergenic	4963	ENSRNOT00000044753	Olr282
Chr1_173529009	1	173529009	28.4171	13.3019	0.468094	-1.09513	0.869462	1	promoter-TSS (ENSRNOT00000020393)	-65	ENSRNOT00000020393	Nlrp10
Chr1_173562983	1	173562983	187.342	76.9608	0.410803	-1.28348	0.708419	1	Intergenic	30179	ENSRNOT00000021017	Eif3f
Chr1_173688438	1	173688438	30	5	0.166667	-2.58496	0.600395	1	Intergenic	-6211	ENSRNOT00000020137	Ric3
Chr1_173733499	1	173733499	21.3409	70.2875	3.29356	1.71965	0.722654	1	intron (ENSRNOT00000019690, intron 1 of 3)	30748	ENSRNOT00000019690	Lmo1
Chr1_174110769	1	174110769	20.2739	88.0937	4.34518	2.11942	0.640961	1	intron (ENSRNOT00000019368, intron 1 of 19)	9047	ENSRNOT00000019368	Trim66
Chr1_174127467	1	174127467	129.113	33.738	0.261307	-1.93618	0.621233	1	Intergenic	-5332	ENSRNOT00000019247	Rpl27a
Chr1_174134604	1	174134604	3	16	5.33333	2.41504	0.72675	1	promoter-TSS (ENSRNOT00000088044)	-144	ENSRNOT00000087056	NA
Chr1_174155795	1	174155795	30	15	0.5	-1	0.816445	1	exon (ENSRNOT00000064902, exon 6 of 20)	21013	ENSRNOT00000088044	NA
Chr1_174309468	1	174309468	122.71	260.532	2.12315	1.08621	0.732019	1	Intergenic	-19820	ENSRNOT00000064902	St5
Chr1_174381447	1	174381447	42.0994	18.0525	0.428807	-1.2216	0.835616	1	Intergenic	-1880	ENSRNOT00000067388	Tmem9b
Chr1_174514411	1	174514411	221.022	107.365	0.485767	-1.04166	0.743167	1	Intergenic	-19152	ENSRNOT00000086349	Scube2
Chr1_174716206	1	174716206	35.2125	15.9318	0.452448	-1.14418	0.854229	1	intron (ENSRNOT00000013733, intron 6 of 15)	13832	ENSRNOT00000013733	Zfp143
Chr1_174757827	1	174757827	18.9447	48.4568	2.5578	1.3549	0.811222	1	Intergenic	-10134	ENSRNOT00000013362	Wee1
Chr1_174785070	1	174785070	1	32	32	5	0.392877	1	exon (ENSRNOT00000013362, exon 11 of 11)	10775	ENSRNOT00000079953	NA
Chr1_175421822	1	175421822	65.8124	18.8414	0.28629	-1.80445	0.780817	1	Intergenic	-1661	ENSRNOT00000077125	Sbf2
Chr1_175661674	1	175661674	15	73	4.86667	2.28293	0.483055	1	Intergenic	-4188	ENSRNOT00000024561	rnf141
Chr1_175783602	1	175783602	199.538	509.819	2.555	1.35332	0.637962	1	intron (ENSRNOT00000024060, intron 1 of 20)	12439	ENSRNOT00000024060	Mrvi1
Chr1_176172154	1	176172154	2	6	3	1.58496	0.889191	1	Intergenic	-93028	ENSRNOT00000047044	RGD1566189
Chr1_176394806	1	176394806	144.051	41.2353	0.286255	-1.80463	0.630696	1	intron (ENSRNOT00000022984, intron 3 of 10)	212661	ENSRNOT00000022984	Galnt18
Chr1_177094388	1	177094388	83	5	0.060241	-4.05311	0.248456	1	intron (ENSRNOT00000021858, intron 1 of 17)	1000	ENSRNOT00000021858	Mical2
Chr1_177197261	1	177197261	4	26	6.5	2.70044	0.615839	1	intron (ENSRNOT00000043017, intron 2 of 9)	3525	ENSRNOT00000043017	Micalcl
Chr1_177551865	1	177551865	314.693	637.539	2.02591	1.01857	0.657076	1	intron (ENSRNOT00000021020, intron 1 of 12)	-17754	ENSRNOT00000090042	Tead1
Chr1_177684245	1	177684245	2	27	13.5	3.75489	0.514872	1	intron (ENSRNOT00000021020, intron 9 of 12)	-80201	ENSRNOT00000037185	Rassf10
Chr1_178204067	1	178204067	50.9515	21.6677	0.42526	-1.23358	0.85772	1	Intergenic	-7772	ENSRNOT00000067170	Btbd10
Chr1_178258151	1	178258151	9	23	2.55556	1.35364	0.790926	1	Intergenic	-39389	ENSRNOT00000019199	Pth
Chr1_178357662	1	178357662	57.8866	19.9528	0.344687	-1.53664	0.775642	1	intron (ENSRNOT00000076925, intron 1 of 4)	5898	ENSRNOT00000076756	Far1
Chr1_178399146	1	178399146	3	1	0.333333	-1.58496	0.913924	1	intron (ENSRNOT00000018532, intron 10 of 13)	-31317	ENSRNOT00000050823	AABR07071968.1
Chr1_178429514	1	178429514	69.464	210.929	3.03653	1.60242	0.635936	1	intron (ENSRNOT00000018532, intron 13 of 13)	46263	ENSRNOT00000076828	NA
Chr1_178957324	1	178957324	2	11	5.5	2.45943	0.774956	1	intron (ENSRNOT00000017199, intron 1 of 5)	-1971	ENSRNOT00000087771	Rras2
Chr1_182843539	1	182843539	2	16	8	3	0.680136	1	TTS (ENSRNOT00000072650)	955	ENSRNOT00000072650	Ssty1
Chr1_183027704	1	183027704	11	3	0.272727	-1.87447	0.819434	1	Intergenic	-95688	ENSRNOT00000063390	NA
Chr1_18331955	1	18331955	44	7	0.159091	-2.65208	0.519101	1	Intergenic	-21858	ENSRNOT00000029394	AABR07000581.1
Chr1_183627787	1	183627787	46	2	0.0434783	-4.52356	0.331697	1	Intergenic	2909	ENSRNOT00000036330	AABR07005506.1
Chr1_183689925	1	183689925	12	1	0.0833333	-3.58496	0.692801	1	Intergenic	39645	ENSRNOT00000083293	Copb1
Chr1_183741355	1	183741355	45.2568	99.7639	2.2044	1.14038	0.791309	1	intron (ENSRNOT00000015946, intron 4 of 9)	3232	ENSRNOT00000015946	Psma1
Chr1_184026367	1	184026367	2	6	3	1.58496	0.889191	1	intron (ENSRNOT00000015498, intron 5 of 15)	79834	ENSRNOT00000067609	Cyp2r1
Chr1_184255968	1	184255968	22.1022	7.60106	0.343906	-1.53992	0.835968	1	Intergenic	-15623	ENSRNOT00000014764	Calcb
Chr1_184291740	1	184291740	6	14	2.33333	1.22239	0.857429	1	Intergenic	-7511	ENSRNOT00000030540	Insc
Chr1_185397431	1	185397431	15	3	0.2	-2.32193	0.744044	1	intron (ENSRNOT00000086681, intron 1 of 24)	-30306	ENSRNOT00000064706	Plekha7
Chr1_185501253	1	185501253	207.007	414.228	2.00103	1.00075	0.731395	1	exon (ENSRNOT00000086681, exon 9 of 25)	67938	ENSRNOT00000090773	RGD1311703
Chr1_1855678	1	1855678	67.2239	31.8637	0.473993	-1.07706	0.817025	1	intron (ENSRNOT00000020417, intron 6 of 10)	29805	ENSRNOT00000020417	Katna1
Chr1_185741690	1	185741690	21	74	3.52381	1.81714	0.560728	1	intron (ENSRNOT00000048020, intron 2 of 15)	68512	ENSRNOT00000048020	Sox6
Chr1_186462143	1	186462143	5	46	9.2	3.20163	0.446601	1	Intergenic	35659	ENSRNOT00000083106	NA
Chr1_186971358	1	186971358	3	11	3.66667	1.87447	0.819434	1	Intergenic	-178096	ENSRNOT00000082738	Xylt1
Chr1_187744912	1	187744912	1.05248	17.1024	16.2495	4.02233	0.678047	1	Intergenic	20833	ENSRNOT00000024678	Rps15a
Chr1_188137166	1	188137166	1	4	4	2	0.872067	1	Intergenic	5556	ENSRNOT00000055106	NA
Chr1_188191583	1	188191583	32.0114	9.37167	0.292761	-1.77221	0.793405	1	promoter-TSS (ENSRNOT00000092454)	-722	ENSRNOT00000022988	Coq7
Chr1_188227181	1	188227181	2	57	28.5	4.83289	0.262493	1	intron (ENSRNOT00000022800, intron 1 of 15)	18448	ENSRNOT00000022800	Tmc7
Chr1_188256944	1	188256944	59.9916	19.9528	0.332593	-1.58817	0.766404	1	intron (ENSRNOT00000091260, intron 1 of 1)	2053	ENSRNOT00000091260	NA
Chr1_188278546	1	188278546	369.398	164.863	0.4463	-1.16391	0.722465	1	promoter-TSS (ENSRNOT00000065601)	76	ENSRNOT00000065601	Tmc5
Chr1_188344546	1	188344546	19.1068	145.079	7.59306	2.92468	0.565195	1	Intergenic	29026	ENSRNOT00000075020	Knop1
Chr1_188440308	1	188440308	246.266	78.192	0.317511	-1.65512	0.664391	1	intron (ENSRNOT00000037870, intron 14 of 15)	-8171	ENSRNOT00000083863	LOC361635
Chr1_188528323	1	188528323	9.60341	22.492	2.34208	1.22779	0.872561	1	intron (ENSRNOT00000050393, intron 25 of 29)	-14590	ENSRNOT00000079619	NA
Chr1_188557503	1	188557503	12.6298	36.105	2.85872	1.51537	0.809976	1	intron (ENSRNOT00000073003, intron 4 of 4)	-14451	ENSRNOT00000055096	Iqck
Chr1_188649556	1	188649556	4	42	10.5	3.39232	0.447076	1	intron (ENSRNOT00000055096, intron 7 of 8)	-59248	ENSRNOT00000089011	NA
Chr1_1887364	1	1887364	1.06149	3.76829	3.55	1.82782	0.894453	1	Intergenic	-1382	ENSRNOT00000020810	Ginm1
Chr1_189066218	1	189066218	3	21	7	2.80735	0.646084	1	Intergenic	-49588	ENSRNOT00000084828	NA
Chr1_1891506	1	1891506	12.8046	34.6752	2.70804	1.43725	0.822891	1	Intergenic	-2269	ENSRNOT00000087944	AABR07000159.2
Chr1_189185008	1	189185008	8	100	12.5	3.64386	0.254262	1	Intergenic	-2701	ENSRNOT00000021249	Gp2
Chr1_189200293	1	189200293	24	12	0.5	-1	0.836528	1	promoter-TSS (ENSRNOT00000021027)	-916	ENSRNOT00000021027	Umod
Chr1_189225272	1	189225272	186.822	65.003	0.34794	-1.52309	0.714127	1	intron (ENSRNOT00000020817, intron 3 of 11)	-7870	ENSRNOT00000049380	Acsm5
Chr1_189340301	1	189340301	4	10	2.5	1.32193	0.875579	1	intron (ENSRNOT00000084260, intron 1 of 14)	5351	ENSRNOT00000080809	NA
Chr1_1893498	1	1893498	84.2966	208.051	2.46808	1.30339	0.696378	1	Intergenic	-3841	ENSRNOT00000021437	Ppil4
Chr1_189364723	1	189364723	17.0727	2.8115	0.164678	-2.60228	0.781136	1	intron (ENSRNOT00000055083, intron 2 of 14)	434	ENSRNOT00000080338	Acsm1
Chr1_189528942	1	189528942	52.6242	132.068	2.50965	1.32749	0.735135	1	exon (ENSRNOT00000020039, exon 7 of 15)	14388	ENSRNOT00000020039	Acsm3
Chr1_189643851	1	189643851	2.13409	21.5548	10.1002	3.33632	0.711835	1	intron (ENSRNOT00000019167, intron 1 of 2)	-22126	ENSRNOT00000033673	Lyrm1
Chr1_189716723	1	189716723	4	2	0.5	-1	0.951225	1	Intergenic	-12881	ENSRNOT00000080401	NA
Chr1_189837647	1	189837647	51.2182	19.6805	0.384248	-1.37989	0.798003	1	exon (ENSRNOT00000073205, exon 12 of 13)	27298	ENSRNOT00000073205	Dnah3
Chr1_189891275	1	189891275	13	3	0.230769	-2.11548	0.780363	1	Intergenic	20297	ENSRNOT00000080996	Zp2
Chr1_189918376	1	189918376	11	25	2.27273	1.18442	0.805238	1	Intergenic	-6725	ENSRNOT00000088536	Zp2
Chr1_189968094	1	189968094	95.5341	401.323	4.20083	2.07068	0.543463	1	Intergenic	-1243	ENSRNOT00000055063	Abca14
Chr1_190366191	1	190366191	31.5745	11.4016	0.361101	-1.46953	0.82228	1	Intergenic	4309	ENSRNOT00000084389	AABR07005618.1
Chr1_190587344	1	190587344	35	17	0.485714	-1.04182	0.794195	1	intron (ENSRNOT00000079335, intron 4 of 4)	9088	ENSRNOT00000079335	Pdzd9
Chr1_190617141	1	190617141	26	5	0.192308	-2.37851	0.649529	1	Intergenic	-19018	ENSRNOT00000044384	Pdzd9
Chr1_190650441	1	190650441	6	20	3.33333	1.73697	0.760872	1	Intergenic	-15709	ENSRNOT00000089361	LOC102547219
Chr1_190673059	1	190673059	13.8716	91.8423	6.62089	2.72703	0.559029	1	Intergenic	1362	ENSRNOT00000084934	AABR07005633.1
Chr1_190706254	1	190706254	2	29	14.5	3.85798	0.490508	1	intron (ENSRNOT00000036175, intron 7 of 32)	25159	ENSRNOT00000036175	Vwa3a
Chr1_190917755	1	190917755	32	87	2.71875	1.44294	0.614485	1	TTS (ENSRNOT00000084089)	246	ENSRNOT00000084089	NA
Chr1_190936584	1	190936584	18	9	0.5	-1	0.861608	1	promoter-TSS (ENSRNOT00000080671)	-95	ENSRNOT00000080671	NA
Chr1_190949928	1	190949928	2.10497	16.1523	7.67339	2.93986	0.746593	1	Intergenic	4668	ENSRNOT00000088283	NA
Chr1_191006813	1	191006813	65.254	178.625	2.73738	1.45279	0.681363	1	intron (ENSRNOT00000023262, intron 1 of 5)	691	ENSRNOT00000023262	Igsf6
Chr1_191515786	1	191515786	10	74	7.4	2.88753	0.393787	1	Intergenic	135843	ENSRNOT00000055048	Usp31
Chr1_191678327	1	191678327	121.643	294.27	2.41913	1.27449	0.68435	1	Intergenic	-1411	ENSRNOT00000082927	Usp31
Chr1_191953532	1	191953532	27	9	0.333333	-1.58496	0.739811	1	intron (ENSRNOT00000025309, intron 15 of 16)	-4554	ENSRNOT00000080534	Cog7
Chr1_191968086	1	191968086	28	70	2.5	1.32193	0.666279	1	intron (ENSRNOT00000025309, intron 5 of 16)	16773	ENSRNOT00000025309	Gga2
Chr1_192020075	1	192020075	8	2	0.25	-2	0.840471	1	intron (ENSRNOT00000071946, intron 2 of 8)	5276	ENSRNOT00000071946	Ears2
Chr1_192029140	1	192029140	32.0114	75.9105	2.37136	1.24571	0.781762	1	intron (ENSRNOT00000025072, intron 3 of 6)	3429	ENSRNOT00000077457	Ubfd1
Chr1_192101565	1	192101565	1	6	6	2.58496	0.821752	1	intron (ENSRNOT00000024367, intron 5 of 5)	12892	ENSRNOT00000024367	Dctn5
Chr1_192169075	1	192169075	19.9972	3.80053	0.190053	-2.39553	0.766896	1	promoter-TSS (ENSRNOT00000025832)	-767	ENSRNOT00000025832	Chp2
Chr1_192218330	1	192218330	268.557	741.411	2.76072	1.46505	0.595842	1	Intergenic	-15581	ENSRNOT00000016442	Prkcb
Chr1_193005788	1	193005788	11	4	0.363636	-1.45943	0.855163	1	Intergenic	10022	ENSRNOT00000077634	NA
Chr1_193329823	1	193329823	16.9838	879.895	51.8078	5.6951	0.0885803	0.360278	Intergenic	-1451	ENSRNOT00000031770	Arhgap17
Chr1_19361946	1	19361946	32	12	0.375	-1.41504	0.742999	1	intron (ENSRNOT00000015547, intron 1 of 14)	14356	ENSRNOT00000015547	Arhgap18
Chr1_193761979	1	193761979	2	1	0.5	-1	1	1	Intergenic	-61305	ENSRNOT00000071314	Paip2l1
Chr1_194770126	1	194770126	5	12	2.4	1.26303	0.866322	1	promoter-TSS (ENSRNOT00000025988)	-601	ENSRNOT00000025988	Nupr1
Chr1_194858211	1	194858211	132.686	267.549	2.0164	1.01178	0.775399	1	Intergenic	-3040	ENSRNOT00000088582	NA
Chr1_194915980	1	194915980	1.06149	13.189	12.425	3.63517	0.778445	1	Intergenic	-1179	ENSRNOT00000082673	NA
Chr1_194921691	1	194921691	114	270	2.36842	1.24393	0.560992	1	promoter-TSS (ENSRNOT00000090150)	69	ENSRNOT00000090150	NA
Chr1_194924557	1	194924557	84.9192	34.8567	0.410469	-1.28466	0.818734	1	promoter-TSS (ENSRNOT00000090109)	-157	ENSRNOT00000090109	NA
Chr1_194988515	1	194988515	14	71	5.07143	2.34239	0.478478	1	TTS (ENSRNOT00000087326)	385	ENSRNOT00000087326	NA
Chr1_196866710	1	196866710	6	27	4.5	2.16993	0.666422	1	intron (ENSRNOT00000089464, intron 2 of 7)	16342	ENSRNOT00000055034	Nsmce1
Chr1_196904865	1	196904865	52	25	0.480769	-1.05658	0.753989	1	Intergenic	-20562	ENSRNOT00000089464	Nsmce1
Chr1_196934327	1	196934327	12	5	0.416667	-1.26303	0.866322	1	Intergenic	-8038	ENSRNOT00000088073	Il4r
Chr1_197587083	1	197587083	32.9062	283.564	8.61734	3.10724	0.438062	1	intron (ENSRNOT00000043433, intron 1 of 8)	3195	ENSRNOT00000043433	Xpo6
Chr1_197616679	1	197616679	360.907	37.6829	0.104412	-3.25964	0.384842	1	Intergenic	-26401	ENSRNOT00000022502	Xpo6
Chr1_197721009	1	197721009	41	6	0.146341	-2.77259	0.518857	1	Intergenic	49661	ENSRNOT00000023563	Lat
Chr1_197781884	1	197781884	77.8944	22.492	0.28875	-1.79211	0.699878	1	Intergenic	-3393	ENSRNOT00000024185	Spns1
Chr1_197807689	1	197807689	50.5193	129.218	2.5578	1.3549	0.732791	1	Intergenic	-6054	ENSRNOT00000090200	Nfatc2ip
Chr1_197810840	1	197810840	47.3618	12.3517	0.260795	-1.93901	0.742954	1	Intergenic	-3124	ENSRNOT00000045531	LOC100361060
Chr1_197835113	1	197835113	130.18	57.1672	0.439141	-1.18724	0.748793	1	Intergenic	-4318	ENSRNOT00000025043	Rabep2
Chr1_197850048	1	197850048	472.363	194.067	0.410843	-1.28334	0.677532	1	exon (ENSRNOT00000025043, exon 7 of 13)	7969	ENSRNOT00000074778	Atp2a1
Chr1_197905146	1	197905146	383.198	127.18	0.331891	-1.59122	0.634125	1	exon (ENSRNOT00000025203, exon 4 of 10)	1563	ENSRNOT00000025203	Tufm
Chr1_197912217	1	197912217	141.178	69.7133	0.493797	-1.01801	0.817881	1	exon (ENSRNOT00000068529, exon 13 of 22)	7264	ENSRNOT00000068529	Atxn2l
Chr1_197985439	1	197985439	25	77	3.08	1.62293	0.592705	1	TTS (ENSRNOT00000025898)	-1974	ENSRNOT00000085421	NA
Chr1_198005710	1	198005710	2	41	20.5	4.35755	0.370783	1	exon (ENSRNOT00000025950, exon 4 of 5)	3184	ENSRNOT00000025950	Il27
Chr1_198052536	1	198052536	23.1547	1.90027	0.0820684	-3.60703	0.663784	1	Intergenic	-6230	ENSRNOT00000091912	NA
Chr1_198064297	1	198064297	39.9944	123.517	3.08836	1.62684	0.694055	1	Intergenic	-2770	ENSRNOT00000084824	Sgf29
Chr1_198103038	1	198103038	26.3121	73.1602	2.78048	1.47533	0.766626	1	exon (ENSRNOT00000026186, exon 3 of 8)	1072	ENSRNOT00000026186	Sult1a1
Chr1_198117055	1	198117055	4.26818	14.9947	3.51313	1.81276	0.848865	1	intron (ENSRNOT00000026231, intron 3 of 5)	493	ENSRNOT00000077226	Slx1b
Chr1_198119512	1	198119512	18	1	0.0555556	-4.16993	0.582064	1	promoter-TSS (ENSRNOT00000073652)	550	ENSRNOT00000026231	Slx1b
Chr1_198122607	1	198122607	6.40228	29.9893	4.68417	2.22779	0.757589	1	Intergenic	2507	ENSRNOT00000073652	Bola2
Chr1_198146927	1	198146927	4.20994	22.8032	5.41651	2.43736	0.754204	1	Intergenic	-18069	ENSRNOT00000026496	Coro1a
Chr1_198196981	1	198196981	234.589	101.744	0.43371	-1.2052	0.747487	1	exon (ENSRNOT00000087625, exon 5 of 9)	-2642	ENSRNOT00000026688	Gdpd3
Chr1_198208612	1	198208612	1	6	6	2.58496	0.821752	1	intron (ENSRNOT00000026688, intron 9 of 10)	-1914	ENSRNOT00000026755	Ypel3
Chr1_198218565	1	198218565	12	4	0.333333	-1.58496	0.835614	1	TTS (ENSRNOT00000026909)	3767	ENSRNOT00000068543	Tbx6
Chr1_198228838	1	198228838	22.1022	53.2074	2.40734	1.26744	0.816483	1	exon (ENSRNOT00000080988, exon 8 of 9)	-3257	ENSRNOT00000026909	Ppp4c
Chr1_198239176	1	198239176	4	15	3.75	1.90689	0.781186	1	Intergenic	3941	ENSRNOT00000081295	NA
Chr1_198240886	1	198240886	184.699	89.4969	0.484555	-1.04527	0.794431	1	TTS (ENSRNOT00000086620)	2631	ENSRNOT00000086620	NA
Chr1_198266780	1	198266780	4.20994	16.1523	3.8367	1.93986	0.820693	1	TTS (ENSRNOT00000026955)	314	ENSRNOT00000047477	RGD1563217
Chr1_198292206	1	198292206	2	11	5.5	2.45943	0.774956	1	intron (ENSRNOT00000027033, intron 6 of 6)	5871	ENSRNOT00000027033	Ino80e
Chr1_198300843	1	198300843	43.1519	18.0525	0.418349	-1.25722	0.829862	1	exon (ENSRNOT00000039964, exon 8 of 8)	2704	ENSRNOT00000039964	Hirip3
Chr1_198310414	1	198310414	1	9	9	3.16993	0.756433	1	exon (ENSRNOT00000064985, exon 12 of 18)	6469	ENSRNOT00000085304	Taok2
Chr1_198336941	1	198336941	32.0114	1.87433	0.0585521	-4.09414	0.605134	1	intron (ENSRNOT00000027094, intron 1 of 6)	-16865	ENSRNOT00000081291	Taok2
Chr1_198348003	1	198348003	5	13	2.6	1.37851	0.847812	1	intron (ENSRNOT00000027094, intron 1 of 6)	6464	ENSRNOT00000027094	Tmem219
Chr1_198359216	1	198359216	12	4	0.333333	-1.58496	0.835614	1	Intergenic	-1412	ENSRNOT00000027129	Kctd13
Chr1_198374646	1	198374646	44.2043	100.714	2.27837	1.18801	0.782892	1	intron (ENSRNOT00000027129, intron 4 of 5)	7969	ENSRNOT00000055016	Asphd1
Chr1_198389900	1	198389900	119.948	279.795	2.33263	1.22196	0.731059	1	intron (ENSRNOT00000037405, intron 5 of 17)	6698	ENSRNOT00000037405	Sez6l2
Chr1_198400159	1	198400159	287.664	143.195	0.497786	-1.0064	0.771842	1	exon (ENSRNOT00000037405, exon 13 of 18)	8347	ENSRNOT00000084011	NA
Chr1_198451585	1	198451585	47.767	20.7256	0.433889	-1.2046	0.864264	1	promoter-TSS (ENSRNOT00000027392)	-896	ENSRNOT00000027392	Pagr1
Chr1_198469704	1	198469704	35.7845	108.315	3.02688	1.59783	0.712615	1	exon (ENSRNOT00000027525, exon 2 of 14)	6773	ENSRNOT00000027525	Kif22
Chr1_198492068	1	198492068	12.6298	35.1549	2.78349	1.47689	0.815875	1	Intergenic	-5910	ENSRNOT00000022758	Zg16
Chr1_198510580	1	198510580	156.856	431.097	2.74836	1.45857	0.622229	1	Intergenic	-5084	ENSRNOT00000070913	NA
Chr1_198530969	1	198530969	32	69	2.15625	1.10852	0.714544	1	exon (ENSRNOT00000022765, exon 2 of 2)	2333	ENSRNOT00000022765	LOC308990
Chr1_198550983	1	198550983	28.8102	155.57	5.39981	2.43291	0.524759	1	intron (ENSRNOT00000023080, intron 1 of 3)	8586	ENSRNOT00000023080	Qprt
Chr1_198610807	1	198610807	62.0966	23.7533	0.382522	-1.38638	0.790331	1	Intergenic	28138	ENSRNOT00000023285	Cd2bp2
Chr1_198654762	1	198654762	5.33523	17.8062	3.33747	1.73875	0.843105	1	promoter-TSS (ENSRNOT00000023944)	-981	ENSRNOT00000023944	Mylpf
Chr1_198683308	1	198683308	2	10	5	2.32193	0.796029	1	exon (ENSRNOT00000023995, exon 1 of 1)	1077	ENSRNOT00000023995	Znf48
Chr1_198686806	1	198686806	45.883	7.49733	0.163401	-2.61351	0.673033	1	Intergenic	-3989	ENSRNOT00000023999	Zfp771
Chr1_198730589	1	198730589	17	8	0.470588	-1.08746	0.855429	1	Intergenic	-9112	ENSRNOT00000074114	NA
Chr1_198756907	1	198756907	27	5	0.185185	-2.43296	0.636865	1	intron (ENSRNOT00000024404, intron 11 of 30)	12856	ENSRNOT00000024404	Itgal
Chr1_198832441	1	198832441	182.576	76.3078	0.417951	-1.2586	0.758994	1	promoter-TSS (ENSRNOT00000074435)	-749	ENSRNOT00000074435	Zfp764
Chr1_198836381	1	198836381	3	20	6.66667	2.73697	0.661629	1	exon (ENSRNOT00000052100, exon 3 of 3)	2848	ENSRNOT00000052100	LOC102553866
Chr1_198866267	1	198866267	70.5165	22.8032	0.323374	-1.62872	0.74847	1	exon (ENSRNOT00000024858, exon 3 of 3)	2743	ENSRNOT00000024858	Zfp688
Chr1_198899184	1	198899184	131.561	33.2546	0.252771	-1.9841	0.632374	1	intron (ENSRNOT00000024969, intron 2 of 2)	1192	ENSRNOT00000024969	Zfp689
Chr1_198908958	1	198908958	186.822	90.4389	0.484091	-1.04665	0.793365	1	intron (ENSRNOT00000085954, intron 1 of 1)	-2954	ENSRNOT00000055002	Prr14
Chr1_198930629	1	198930629	22	4	0.181818	-2.45943	0.669974	1	intron (ENSRNOT00000085954, intron 1 of 1)	-2242	ENSRNOT00000055003	Fbrs
Chr1_198935377	1	198935377	28	81	2.89286	1.5325	0.60471	1	exon (ENSRNOT00000055003, exon 7 of 11)	-1329	ENSRNOT00000079416	NA
Chr1_198950788	1	198950788	23.1547	61.7586	2.66722	1.41534	0.787222	1	intron (ENSRNOT00000085954, intron 1 of 1)	-9755	ENSRNOT00000072389	Srcap
Chr1_199021627	1	199021627	65.8124	169.573	2.57661	1.36548	0.748325	1	intron (ENSRNOT00000087142, intron 2 of 9)	2109	ENSRNOT00000025419	Phkg2
Chr1_199032099	1	199032099	238.835	64.0609	0.268222	-1.8985	0.628538	1	TTS (ENSRNOT00000025419)	5169	ENSRNOT00000078779	Ccdc189
Chr1_199051770	1	199051770	204.868	512.487	2.50155	1.32282	0.662392	1	exon (ENSRNOT00000025499, exon 20 of 20)	9338	ENSRNOT00000085954	Zfp689
Chr1_199065906	1	199065906	19.9972	44.6562	2.23312	1.15906	0.840648	1	Intergenic	-1755	ENSRNOT00000044511	Zfp689
Chr1_199160244	1	199160244	50	14	0.28	-1.8365	0.614035	1	Intergenic	-1118	ENSRNOT00000025618	Bcl7c
Chr1_199164559	1	199164559	43	8	0.186047	-2.42626	0.552274	1	intron (ENSRNOT00000025646, intron 2 of 2)	1472	ENSRNOT00000025646	Ctf1
Chr1_199188499	1	199188499	22.408	62.7902	2.80214	1.48653	0.765789	1	Intergenic	-7561	ENSRNOT00000090428	Fbxl19
Chr1_199210399	1	199210399	1	3	3	1.58496	0.913924	1	exon (ENSRNOT00000090428, exon 9 of 11)	-6618	ENSRNOT00000025732	Orai3
Chr1_199249218	1	199249218	23	4	0.173913	-2.52356	0.655838	1	intron (ENSRNOT00000025933, intron 2 of 6)	747	ENSRNOT00000025933	Hsd3b7
Chr1_199265500	1	199265500	2	4	2	1	0.951225	1	intron (ENSRNOT00000026063, intron 1 of 10)	5128	ENSRNOT00000026063	Stx1b
Chr1_199283853	1	199283853	143.301	45.2195	0.315556	-1.66403	0.72079	1	Intergenic	-3858	ENSRNOT00000082121	Stx4
Chr1_199300027	1	199300027	38.9419	94.0631	2.41547	1.27231	0.775266	1	Intergenic	12131	ENSRNOT00000026224	Stx4
Chr1_199313339	1	199313339	24.2071	208.079	8.59577	3.10363	0.409673	1	intron (ENSRNOT00000022452, intron 2 of 2)	7389	ENSRNOT00000022452	Zfp668
Chr1_199356460	1	199356460	4.20994	39.9056	9.4789	3.24472	0.631083	1	TTS (ENSRNOT00000078578)	4115	ENSRNOT00000026466	Bckdk
Chr1_199366462	1	199366462	2.13409	13.1203	6.14797	2.62011	0.802731	1	intron (ENSRNOT00000026527, intron 3 of 10)	5816	ENSRNOT00000026527	Kat8
Chr1_199375166	1	199375166	311.017	140.369	0.451323	-1.14777	0.738036	1	intron (ENSRNOT00000026572, intron 2 of 5)	1870	ENSRNOT00000026572	Prss8
Chr1_199396818	1	199396818	45.6441	119.643	2.62122	1.39024	0.776846	1	Intergenic	-1454	ENSRNOT00000090368	Prss36
Chr1_199409276	1	199409276	307.832	148.847	0.483534	-1.04831	0.759001	1	Intergenic	-3559	ENSRNOT00000031891	Fus
Chr1_199433218	1	199433218	2	8	4	2	0.840471	1	Intergenic	5993	ENSRNOT00000026699	Pycard
Chr1_199451364	1	199451364	4	25	6.25	2.64386	0.628817	1	intron (ENSRNOT00000029994, intron 2 of 6)	1390	ENSRNOT00000029994	Trim72
Chr1_199566044	1	199566044	9	22	2.44444	1.28951	0.804408	1	exon (ENSRNOT00000054983, exon 17 of 30)	10321	ENSRNOT00000054983	Itgax
Chr1_199621715	1	199621715	219.811	84.345	0.383715	-1.38189	0.67682	1	exon (ENSRNOT00000085336, exon 25 of 30)	3069	ENSRNOT00000026908	Cox6a2
Chr1_199654658	1	199654658	112.04	27.1778	0.242573	-2.04351	0.621471	1	exon (ENSRNOT00000026979, exon 1 of 1)	490	ENSRNOT00000026979	LOC103691238
Chr1_199657664	1	199657664	66.3065	143.47	2.16374	1.11353	0.764854	1	exon (ENSRNOT00000027032, exon 2 of 6)	2003	ENSRNOT00000027032	Armc5
Chr1_199660127	1	199660127	6.40228	19.6805	3.07399	1.62011	0.845839	1	exon (ENSRNOT00000027032, exon 4 of 6)	-4047	ENSRNOT00000054980	Tgfb1i1
Chr1_199673874	1	199673874	214.421	70.6554	0.329517	-1.60157	0.687677	1	Intergenic	-8815	ENSRNOT00000027265	Slc5a2
Chr1_199685871	1	199685871	62.0966	129.218	2.08092	1.05722	0.784232	1	exon (ENSRNOT00000027265, exon 7 of 14)	3177	ENSRNOT00000080872	Slc5a2
Chr1_199960827	1	199960827	6	2	0.333333	-1.58496	0.889191	1	intron (ENSRNOT00000027616, intron 3 of 3)	19665	ENSRNOT00000027616	Bag3
Chr1_200113504	1	200113504	1	2	2	1	1	1	intron (ENSRNOT00000027630, intron 18 of 19)	43357	ENSRNOT00000085904	NA
Chr1_200158599	1	200158599	15.9223	187.472	11.7742	3.55755	0.455139	1	TTS (ENSRNOT00000086874)	866	ENSRNOT00000086874	NA
Chr1_200324006	1	200324006	10.6149	94.2072	8.875	3.14975	0.609221	1	Intergenic	-40366	ENSRNOT00000085396	NA
Chr1_20108226	1	20108226	19	42	2.21053	1.14439	0.757116	1	Intergenic	-7770	ENSRNOT00000044222	NA
Chr1_201105090	1	201105090	182.08	405.707	2.22818	1.15587	0.663552	1	intron (ENSRNOT00000027721, intron 3 of 10)	5839	ENSRNOT00000027721	Nsmce4a
Chr1_201402490	1	201402490	144.19	343.948	2.38537	1.25422	0.656255	1	Intergenic	-27282	ENSRNOT00000027836	Plekha1
Chr1_201467233	1	201467233	4	10	2.5	1.32193	0.875579	1	intron (ENSRNOT00000078244, intron 7 of 12)	28785	ENSRNOT00000078244	Plekha1
Chr1_201640252	1	201640252	17	39	2.29412	1.19794	0.755068	1	intron (ENSRNOT00000093269, intron 2 of 4)	4714	ENSRNOT00000093269	Dmbt1
Chr1_201666153	1	201666153	38.2136	6.59451	0.172569	-2.53475	0.763836	1	exon (ENSRNOT00000093289, exon 4 of 7)	6110	ENSRNOT00000093289	Dmbt1
Chr1_201675547	1	201675547	67.9353	146.963	2.16328	1.11322	0.800046	1	exon (ENSRNOT00000054910, exon 27 of 38)	3018	ENSRNOT00000093490	Dmbt1
Chr1_201695000	1	201695000	19.9972	78.861	3.9436	1.97951	0.693184	1	Intergenic	7241	ENSRNOT00000093308	Dmbt1
Chr1_201718453	1	201718453	2.10497	10.4515	4.96514	2.31183	0.819075	1	Intergenic	-15489	ENSRNOT00000031258	LOC499276
Chr1_201774299	1	201774299	12	40	3.33333	1.73697	0.662558	1	intron (ENSRNOT00000039130, intron 6 of 20)	33277	ENSRNOT00000039130	LOC691970
Chr1_201810720	1	201810720	2	12	6	2.58496	0.754614	1	intron (ENSRNOT00000039130, intron 17 of 20)	-46477	ENSRNOT00000078386	NA
Chr1_201887049	1	201887049	38.9419	239.433	6.14848	2.62023	0.452247	1	intron (ENSRNOT00000050519, intron 6 of 8)	7727	ENSRNOT00000050519	Cuzd1
Chr1_201905760	1	201905760	9	27	3	1.58496	0.739811	1	intron (ENSRNOT00000036625, intron 1 of 1)	527	ENSRNOT00000064511	RGD1560958
Chr1_201906553	1	201906553	15	32	2.13333	1.09311	0.794536	1	promoter-TSS (ENSRNOT00000036625)	-225	ENSRNOT00000036625	RGD1560958
Chr1_20192500	1	20192500	22	10	0.454545	-1.1375	0.825021	1	Intergenic	-36539	ENSRNOT00000061389	Samd3
Chr1_201974213	1	201974213	60.5049	166.747	2.75592	1.46253	0.734777	1	intron (ENSRNOT00000077246, intron 1 of 3)	7017	ENSRNOT00000077246	Ikzf5
Chr1_202598168	1	202598168	39	16	0.410256	-1.2854	0.739712	1	Intergenic	109336	ENSRNOT00000080548	NA
Chr1_202716858	1	202716858	137	2	0.0145985	-6.09803	0.0689605	1	Intergenic	-2416	ENSRNOT00000091587	NA
Chr1_202846291	1	202846291	10	5	0.5	-1	0.905755	1	Intergenic	16723	ENSRNOT00000089033	NA
Chr1_203514130	1	203514130	34	69	2.02941	1.02106	0.734529	1	Intergenic	-1480	ENSRNOT00000028011	Hmx2
Chr1_203520853	1	203520853	26.5372	11.3049	0.426	-1.23107	0.89132	1	intron (ENSRNOT00000028011, intron 1 of 2)	-3574	ENSRNOT00000028020	Bub3
Chr1_20367128	1	20367128	10	1	0.1	-3.32193	0.734818	1	intron (ENSRNOT00000070858, intron 1 of 1)	-21864	ENSRNOT00000081762	NA
Chr1_204246525	1	204246525	117	3	0.025641	-5.2854	0.116665	1	intron (ENSRNOT00000022157, intron 7 of 7)	29279	ENSRNOT00000066711	Chst15
Chr1_204302694	1	204302694	13	3	0.230769	-2.11548	0.780363	1	intron (ENSRNOT00000022157, intron 1 of 7)	-18128	ENSRNOT00000077702	NA
Chr1_204384529	1	204384529	1	29	29	4.85798	0.426264	1	Intergenic	-61984	ENSRNOT00000022157	Chst15
Chr1_204745905	1	204745905	12.8046	28.115	2.1957	1.13468	0.869119	1	intron (ENSRNOT00000086830, intron 4 of 4)	-50547	ENSRNOT00000074337	NA
Chr1_204794244	1	204794244	9	40	4.44444	2.152	0.60225	1	intron (ENSRNOT00000077956, intron 1 of 4)	11495	ENSRNOT00000086830	Fam53b
Chr1_204829546	1	204829546	58.9391	158.672	2.69214	1.42875	0.698076	1	Intergenic	-12465	ENSRNOT00000077956	Fam53b
Chr1_204845740	1	204845740	18	59	3.27778	1.71272	0.612503	1	intron (ENSRNOT00000023121, intron 3 of 5)	9888	ENSRNOT00000023121	Mettl10
Chr1_204895542	1	204895542	2	15	7.5	2.90689	0.697795	1	Intergenic	33975	ENSRNOT00000023214	Fam175b
Chr1_205020558	1	205020558	23.475	5.623	0.239531	-2.06171	0.793561	1	intron (ENSRNOT00000023574, intron 1 of 8)	10010	ENSRNOT00000023404	Ctbp2
Chr1_205157349	1	205157349	60	20	0.333333	-1.58496	0.633499	1	Intergenic	-116593	ENSRNOT00000023574	Ctbp2
Chr1_205411133	1	205411133	5.26242	39.9056	7.58312	2.92279	0.65922	1	Intergenic	218941	ENSRNOT00000037064	Tex36
Chr1_205732458	1	205732458	2.13409	167.753	78.6062	6.29657	0.177518	0.615352	intron (ENSRNOT00000023877, intron 18 of 23)	18329	ENSRNOT00000023946	Mmp21
Chr1_205996926	1	205996926	2	144	72	6.16993	0.0620533	1	intron (ENSRNOT00000024974, intron 12 of 22)	-29003	ENSRNOT00000075539	NA
Chr1_206158367	1	206158367	4	9	2.25	1.16993	0.897	1	intron (ENSRNOT00000024974, intron 3 of 22)	124209	ENSRNOT00000024974	Adam12
Chr1_206415495	1	206415495	1	16	16	4	0.616381	1	intron (ENSRNOT00000091863, intron 1 of 10)	1649	ENSRNOT00000091863	LOC100302465
Chr1_206419929	1	206419929	498.9	239.286	0.479628	-1.06001	0.723239	1	Intergenic	-2785	ENSRNOT00000073836	LOC100302465
Chr1_206835994	1	206835994	20	6	0.3	-1.73697	0.760872	1	Intergenic	-11122	ENSRNOT00000082706	NA
Chr1_207535639	1	207535639	39.9944	19.9528	0.498889	-1.00321	0.8655	1	Intergenic	27224	ENSRNOT00000054896	Nps
Chr1_207693726	1	207693726	16	3	0.1875	-2.41504	0.72675	1	Intergenic	39238	ENSRNOT00000025569	Foxi2
Chr1_207898620	1	207898620	7	15	2.14286	1.09954	0.865157	1	intron (ENSRNOT00000021359, intron 1 of 19)	11410	ENSRNOT00000021359	Ptpre
Chr1_208312668	1	208312668	5	26	5.2	2.37851	0.649529	1	Intergenic	38181	ENSRNOT00000091989	NA
Chr1_208573192	1	208573192	5.26242	120.667	22.9299	4.51916	0.36854	1	Intergenic	51858	ENSRNOT00000086515	NA
Chr1_208743184	1	208743184	103.143	26.6037	0.257929	-1.95495	0.666427	1	Intergenic	-48704	ENSRNOT00000081722	NA
Chr1_209044319	1	209044319	12	37	3.08333	1.62449	0.691377	1	Intergenic	-31937	ENSRNOT00000088021	AABR07005961.1
Chr1_209762372	1	209762372	6	44	7.33333	2.87447	0.492463	1	Intergenic	-6325	ENSRNOT00000022406	Glrx3
Chr1_210284339	1	210284339	22	2	0.0909091	-3.45943	0.58322	1	Intergenic	-113615	ENSRNOT00000083710	NA
Chr1_21052546	1	21052546	981.878	480.457	0.489324	-1.03114	0.667527	1	Intergenic	-89425	ENSRNOT00000017617	Akap7
Chr1_210620450	1	210620450	1	7	7	2.80735	0.799963	1	intron (ENSRNOT00000031734, intron 5 of 11)	-102722	ENSRNOT00000084257	NA
Chr1_211054732	1	211054732	16	3	0.1875	-2.41504	0.72675	1	Intergenic	142137	ENSRNOT00000022714	Mapk1ip1
Chr1_211231975	1	211231975	97.1012	23.4292	0.241286	-2.05118	0.63721	1	intron (ENSRNOT00000023139, intron 7 of 8)	26071	ENSRNOT00000023139	Ppp2r2d
Chr1_211254590	1	211254590	56.5534	134.015	2.3697	1.24471	0.736283	1	intron (ENSRNOT00000080041, intron 2 of 2)	10572	ENSRNOT00000080041	Bnip3
Chr1_211432815	1	211432815	6	73	12.1667	3.60486	0.314045	1	intron (ENSRNOT00000029587, intron 8 of 13)	9792	ENSRNOT00000029587	Dpysl4
Chr1_21147656	1	21147656	89.4612	279.339	3.12246	1.64268	0.594559	1	promoter-TSS (ENSRNOT00000086275)	-809	ENSRNOT00000086275	NA
Chr1_211543083	1	211543083	23	1	0.0434783	-4.52356	0.503797	1	promoter-TSS (ENSRNOT00000049631)	-669	ENSRNOT00000049631	Lrrc27
Chr1_21167037	1	21167037	6	14	2.33333	1.22239	0.857429	1	intron (ENSRNOT00000017617, intron 5 of 7)	1363	ENSRNOT00000085121	NA
Chr1_211935819	1	211935819	361.729	117.146	0.32385	-1.6266	0.597068	1	Intergenic	-11889	ENSRNOT00000054887	Nkx6-2
Chr1_211956774	1	211956774	518.584	213.674	0.412033	-1.27917	0.654384	1	promoter-TSS (ENSRNOT00000054886)	85	ENSRNOT00000054886	Cfap46
Chr1_212003398	1	212003398	9	1	0.111111	-3.16993	0.756433	1	intron (ENSRNOT00000029027, intron 7 of 20)	18170	ENSRNOT00000029027	Cfap46
Chr1_212135600	1	212135600	8.41988	23.7533	2.8211	1.49626	0.836748	1	Intergenic	-10649	ENSRNOT00000089947	NA
Chr1_212284847	1	212284847	78.9614	17.8062	0.225505	-2.14877	0.651431	1	Intergenic	3609	ENSRNOT00000075049	Utf1
Chr1_212295534	1	212295534	1	17	17	4.08746	0.598935	1	TTS (ENSRNOT00000053676)	168	ENSRNOT00000053676	NA
Chr1_212318295	1	212318295	26.6761	59.0415	2.21327	1.14618	0.817873	1	intron (ENSRNOT00000024369, intron 23 of 23)	-1050	ENSRNOT00000068604	LOC103691261
Chr1_212336984	1	212336984	1	16	16	4	0.616381	1	exon (ENSRNOT00000024573, exon 13 of 17)	-6634	ENSRNOT00000024369	Adam8
Chr1_212348430	1	212348430	29.4696	228.982	7.77012	2.95794	0.412958	1	intron (ENSRNOT00000024573, intron 4 of 16)	5844	ENSRNOT00000024573	Tubgcp2
Chr1_212393264	1	212393264	17	6	0.352941	-1.5025	0.807308	1	Intergenic	34086	ENSRNOT00000046314	Zfp511
Chr1_212538328	1	212538328	4.26818	91.8423	21.5179	4.42747	0.394824	1	exon (ENSRNOT00000089729, exon 5 of 6)	10403	ENSRNOT00000089729	Caly
Chr1_212553494	1	212553494	81.0955	11.246	0.138676	-2.85021	0.564643	1	Intergenic	-4016	ENSRNOT00000024765	Caly
Chr1_212557619	1	212557619	171.961	28.2622	0.164352	-2.60514	0.57459	1	promoter-TSS (ENSRNOT00000024912)	-639	ENSRNOT00000024912	Prap1
Chr1_212564418	1	212564418	52.013	5.65243	0.108673	-3.20193	0.680133	1	exon (ENSRNOT00000024976, exon 6 of 6)	3807	ENSRNOT00000024976	LOC100911225
Chr1_212620136	1	212620136	59.7546	29.0522	0.486192	-1.0404	0.831608	1	TTS (ENSRNOT00000025574)	2402	ENSRNOT00000025609	Sprn
Chr1_212628833	1	212628833	11	43	3.90909	1.96683	0.616357	1	Intergenic	4472	ENSRNOT00000025611	Olr286
Chr1_212684801	1	212684801	55	9	0.163636	-2.61143	0.482865	1	Intergenic	-5198	ENSRNOT00000029171	Olr288
Chr1_212690965	1	212690965	59.7546	199.617	3.34061	1.74011	0.614029	1	Intergenic	-4771	ENSRNOT00000049269	Cd163l1
Chr1_212855937	1	212855937	81.7347	4.71036	0.0576299	-4.11704	0.54842	1	Intergenic	-15750	ENSRNOT00000072158	LOC100360557
Chr1_212873757	1	212873757	11.7375	43.1097	3.67281	1.87689	0.756705	1	TTS (ENSRNOT00000075235)	2070	ENSRNOT00000075235	LOC100360557
Chr1_212916873	1	212916873	11	2	0.181818	-2.45943	0.774956	1	Intergenic	-4673	ENSRNOT00000045179	Olr295
Chr1_212959569	1	212959569	186.822	86.6706	0.46392	-1.10805	0.782668	1	Intergenic	-18281	ENSRNOT00000040377	Olr297
Chr1_213096659	1	213096659	1	4	4	2	0.872067	1	Intergenic	-1214	ENSRNOT00000040258	Olr303
Chr1_213166667	1	213166667	11	2	0.181818	-2.45943	0.774956	1	Intergenic	-2818	ENSRNOT00000089511	Olr305
Chr1_21321742	1	21321742	236.809	87.4122	0.369125	-1.43782	0.654225	1	Intergenic	113147	ENSRNOT00000078878	NA
Chr1_213259748	1	213259748	15	7	0.466667	-1.09954	0.865157	1	TTS (ENSRNOT00000091678)	1063	ENSRNOT00000091678	LOC103690271
Chr1_213305487	1	213305487	7	2	0.285714	-1.80735	0.864082	1	Intergenic	17974	ENSRNOT00000047834	Olr308
Chr1_213338170	1	213338170	53.0745	126.238	2.3785	1.25005	0.791885	1	Intergenic	3213	ENSRNOT00000073278	Olr309
Chr1_213343045	1	213343045	61.8887	154.633	2.49856	1.3211	0.711611	1	Intergenic	-4930	ENSRNOT00000074710	Olr310
Chr1_213366562	1	213366562	69.358	188.371	2.71592	1.44144	0.674828	1	Intergenic	-8334	ENSRNOT00000041052	Olr311
Chr1_213405087	1	213405087	25	5	0.2	-2.32193	0.66244	1	exon (ENSRNOT00000072701, exon 1 of 1)	686	ENSRNOT00000072701	Olr312
Chr1_213450508	1	213450508	2	11	5.5	2.45943	0.774956	1	Intergenic	-1214	ENSRNOT00000045652	Olr315
Chr1_213506943	1	213506943	10	25	2.5	1.32193	0.785575	1	Intergenic	-4932	ENSRNOT00000078080	Cyp2e1
Chr1_213521913	1	213521913	108.272	51.814	0.478554	-1.06325	0.830111	1	exon (ENSRNOT00000016883, exon 9 of 9)	10020	ENSRNOT00000016883	Cyp2e1
Chr1_213544288	1	213544288	4	1	0.25	-2	0.872067	1	Intergenic	-9646	ENSRNOT00000033074	Syce1
Chr1_213584325	1	213584325	11	58	5.27273	2.39855	0.503896	1	intron (ENSRNOT00000088899, intron 1 of 1)	718	ENSRNOT00000088899	AC109844.1
Chr1_213591643	1	213591643	27.7432	74.0362	2.66862	1.4161	0.758772	1	Intergenic	-3598	ENSRNOT00000017137	Scgb1c1
Chr1_213600588	1	213600588	12.6298	38.9554	3.0844	1.62499	0.792925	1	TTS (ENSRNOT00000017562)	3109	ENSRNOT00000017562	Odf3
Chr1_213644467	1	213644467	84	27	0.321429	-1.63743	0.578489	1	intron (ENSRNOT00000019642, intron 9 of 12)	5781	ENSRNOT00000019679	Cox8b
Chr1_213725739	1	213725739	320.114	143.387	0.447924	-1.15868	0.705779	1	Intergenic	-12050	ENSRNOT00000020004	Pgghg
Chr1_213742475	1	213742475	9.47236	47.5066	5.01529	2.32633	0.701175	1	exon (ENSRNOT00000020004, exon 13 of 13)	3274	ENSRNOT00000020023	Ifitm5
Chr1_213750780	1	213750780	20.2739	67.476	3.32823	1.73475	0.725413	1	intron (ENSRNOT00000020216, intron 1 of 1)	626	ENSRNOT00000020216	Ifitm2
Chr1_213811575	1	213811575	24	6	0.25	-2	0.705066	1	exon (ENSRNOT00000020265, exon 1 of 2)	327	ENSRNOT00000020265	Ifitm3
Chr1_213837035	1	213837035	60	18	0.3	-1.73697	0.605813	1	Intergenic	-18812	ENSRNOT00000054875	Ifitm6
Chr1_213878250	1	213878250	672.985	334.436	0.496944	-1.00884	0.71289	1	intron (ENSRNOT00000086483, intron 14 of 19)	7747	ENSRNOT00000086483	B4galnt4
Chr1_213917218	1	213917218	10	1	0.1	-3.32193	0.734818	1	intron (ENSRNOT00000044393, intron 13 of 22)	-1126	ENSRNOT00000081279	NA
Chr1_213931321	1	213931321	2	15	7.5	2.90689	0.697795	1	Intergenic	-10112	ENSRNOT00000044393	Ano9
Chr1_214125820	1	214125820	5.33523	18.7433	3.51313	1.81276	0.833532	1	intron (ENSRNOT00000021925, intron 1 of 11)	2775	ENSRNOT00000021925	Ptdss2
Chr1_214163786	1	214163786	1	12	12	3.58496	0.692801	1	promoter-TSS (ENSRNOT00000082284)	23	ENSRNOT00000082284	Rnh1
Chr1_214205945	1	214205945	100.842	21.6677	0.214868	-2.21847	0.693067	1	TTS (ENSRNOT00000023219)	2083	ENSRNOT00000023219	Rassf7
Chr1_214207130	1	214207130	20.2739	67.476	3.32823	1.73475	0.725413	1	Intergenic	-1220	ENSRNOT00000053739	NA
Chr1_214251464	1	214251464	245.229	110.215	0.449439	-1.1538	0.709458	1	intron (ENSRNOT00000023504, intron 3 of 9)	993	ENSRNOT00000023504	Irf7
Chr1_214262410	1	214262410	89.4612	11.4016	0.127447	-2.97203	0.560561	1	intron (ENSRNOT00000044238, intron 3 of 14)	1172	ENSRNOT00000044238	Cdhr5
Chr1_214270772	1	214270772	301.974	103.088	0.341382	-1.55054	0.623855	1	Intergenic	-5103	ENSRNOT00000024094	Sct
Chr1_214312221	1	214312221	39.9944	131.118	3.27842	1.713	0.673778	1	intron (ENSRNOT00000048817, intron 3 of 11)	5246	ENSRNOT00000048817	Deaf1
Chr1_214321546	1	214321546	106.301	44.6562	0.420093	-1.25122	0.767971	1	intron (ENSRNOT00000078754, intron 1 of 4)	3580	ENSRNOT00000078754	Tmem80
Chr1_214346039	1	214346039	790.81	387.192	0.489614	-1.03028	0.691088	1	intron (ENSRNOT00000024725, intron 5 of 20)	17967	ENSRNOT00000024725	Eps8l2
Chr1_214355242	1	214355242	137.875	50.357	0.365236	-1.4531	0.709197	1	Intergenic	-20274	ENSRNOT00000024863	Taldo1
Chr1_214387062	1	214387062	8.49192	1.88414	0.221875	-2.17218	0.864254	1	Intergenic	7350	ENSRNOT00000071528	LOC100911365
Chr1_214611716	1	214611716	16	74	4.625	2.20945	0.492588	1	exon (ENSRNOT00000087497, exon 32 of 32)	15838	ENSRNOT00000087741	NA
Chr1_214628776	1	214628776	813.101	152.616	0.187696	-2.41353	0.400917	1	intron (ENSRNOT00000089110, intron 1 of 34)	1163	ENSRNOT00000087497	Muc6
Chr1_214633310	1	214633310	94.4726	439.948	4.65688	2.21936	0.508187	1	Intergenic	-3371	ENSRNOT00000089110	Muc6
Chr1_214669124	1	214669124	1	8	8	3	0.778205	1	intron (ENSRNOT00000075002, intron 13 of 74)	4586	ENSRNOT00000075002	AABR07006030.1
Chr1_214758634	1	214758634	62.9557	168.69	2.6795	1.42197	0.686218	1	Intergenic	11008	ENSRNOT00000091110	AABR07006033.1
Chr1_214837135	1	214837135	20	48	2.4	1.26303	0.72096	1	intron (ENSRNOT00000046344, intron 1 of 5)	7724	ENSRNOT00000046344	Tollip
Chr1_214974370	1	214974370	1.06705	23.4292	21.957	4.45661	0.639331	1	exon (ENSRNOT00000088263, exon 2 of 2)	-2440	ENSRNOT00000027195	Mob2
Chr1_215013342	1	215013342	50.5193	133.019	2.63303	1.39672	0.722768	1	Intergenic	-8200	ENSRNOT00000088263	NA
Chr1_215025590	1	215025590	3	8	2.66667	1.41504	0.884568	1	Intergenic	1735	ENSRNOT00000078090	NA
Chr1_215031335	1	215031335	136.582	298.019	2.18198	1.12564	0.71697	1	exon (ENSRNOT00000044565, exon 4 of 4)	2126	ENSRNOT00000044565	Dusp8
Chr1_21519711	1	21519711	11	1	0.0909091	-3.45943	0.713554	1	Intergenic	-5711	ENSRNOT00000017911	Arg1
Chr1_215328064	1	215328064	13.7994	40.5091	2.93558	1.55364	0.840937	1	intron (ENSRNOT00000068147, intron 1 of 5)	2429	ENSRNOT00000068147	Krtap5-2
Chr1_215360494	1	215360494	35.0292	81.0182	2.31288	1.20969	0.83172	1	intron (ENSRNOT00000027259, intron 4 of 4)	-10332	ENSRNOT00000081144	Krtap5-2
Chr1_215450122	1	215450122	3.20114	118.083	36.8878	5.20507	0.291244	0.88844	TTS (ENSRNOT00000066317)	1035	ENSRNOT00000066317	AABR07072002.1
Chr1_215584112	1	215584112	54.7292	24.7035	0.451376	-1.1476	0.830383	1	intron (ENSRNOT00000090045, intron 1 of 1)	2170	ENSRNOT00000090045	NA
Chr1_215602097	1	215602097	11.5773	2.8504	0.246205	-2.02207	0.832442	1	Intergenic	-3308	ENSRNOT00000027454	Syt8
Chr1_215608696	1	215608696	2	33	16.5	4.04439	0.445152	1	promoter-TSS (ENSRNOT00000076535)	-341	ENSRNOT00000076187	Tnni2
Chr1_215609172	1	215609172	5	12	2.4	1.26303	0.866322	1	promoter-TSS (ENSRNOT00000076140)	103	ENSRNOT00000076535	NA
Chr1_215609974	1	215609974	1	3	3	1.58496	0.913924	1	promoter-TSS (ENSRNOT00000078903)	242	ENSRNOT00000027487	Tnni2
Chr1_215627630	1	215627630	8	52	6.5	2.70044	0.480925	1	Intergenic	-1156	ENSRNOT00000054864	Lsp1
Chr1_215664746	1	215664746	19.1068	260.954	13.6576	3.77164	0.377944	1	Intergenic	-1883	ENSRNOT00000080339	Tnnt3
Chr1_215667133	1	215667133	262.188	35.7987	0.136538	-2.87262	0.478502	1	intron (ENSRNOT00000051425, intron 1 of 14)	504	ENSRNOT00000066135	Tnnt3
Chr1_215720682	1	215720682	184.185	50.357	0.273405	-1.87089	0.604533	1	Intergenic	19137	ENSRNOT00000027585	Mrpl23
Chr1_21580924	1	21580924	133.381	64.6645	0.484811	-1.0445	0.774506	1	intron (ENSRNOT00000032424, intron 6 of 28)	5987	ENSRNOT00000032424	Med23
Chr1_215831497	1	215831497	24	7	0.291667	-1.77761	0.73146	1	TTS (ENSRNOT00000054369)	664	ENSRNOT00000054369	NA
Chr1_215834971	1	215834971	38.9419	101.664	2.61066	1.38442	0.751225	1	promoter-TSS (ENSRNOT00000073850)	-266	ENSRNOT00000073850	Igf2
Chr1_215864210	1	215864210	42.0994	95.9634	2.27945	1.18869	0.786661	1	Intergenic	-6175	ENSRNOT00000027656	Ins2
Chr1_216239313	1	216239313	5	17	3.4	1.76553	0.779439	1	intron (ENSRNOT00000027760, intron 1 of 7)	1615	ENSRNOT00000027760	Cd81
Chr1_216280127	1	216280127	47	13	0.276596	-1.85415	0.619983	1	Intergenic	-5196	ENSRNOT00000040850	Trpm5
Chr1_216358010	1	216358010	6	39	6.5	2.70044	0.537333	1	intron (ENSRNOT00000087153, intron 2 of 15)	-13815	ENSRNOT00000076661	NA
Chr1_216520072	1	216520072	10	37	3.7	1.88753	0.652416	1	intron (ENSRNOT00000087153, intron 11 of 15)	138492	ENSRNOT00000075927	Kcnq1
Chr1_216665318	1	216665318	9.55341	95.1493	9.95972	3.31611	0.592623	1	Intergenic	-1596	ENSRNOT00000077409	Cdkn1c
Chr1_216741689	1	216741689	24.4143	48.9878	2.00652	1.0047	0.884153	1	intron (ENSRNOT00000054862, intron 3 of 13)	2378	ENSRNOT00000087961	Nap1l4
Chr1_216812287	1	216812287	10.6705	24.3663	2.28353	1.19127	0.871492	1	exon (ENSRNOT00000088856, exon 7 of 8)	-10630	ENSRNOT00000050721	Cars
Chr1_216919309	1	216919309	13.6823	40.8557	2.98603	1.57823	0.795231	1	promoter-TSS (ENSRNOT00000079454)	-339	ENSRNOT00000079454	Osbpl5
Chr1_216924052	1	216924052	263.56	107.774	0.408917	-1.29012	0.686326	1	Intergenic	-3426	ENSRNOT00000028119	Osbpl5
Chr1_216963015	1	216963015	6	36	6	2.58496	0.566277	1	Intergenic	8169	ENSRNOT00000077911	Mrgpre
Chr1_217009804	1	217009804	66.1568	11.246	0.16999	-2.55648	0.628905	1	exon (ENSRNOT00000028175, exon 3 of 21)	3899	ENSRNOT00000028175	Nadsyn1
Chr1_217155730	1	217155730	34.732	163.423	4.70525	2.23427	0.565205	1	intron (ENSRNOT00000071484, intron 1 of 24)	-3163	ENSRNOT00000092232	NA
Chr1_217180938	1	217180938	13	6	0.461538	-1.11548	0.875096	1	intron (ENSRNOT00000075078, intron 1 of 22)	7738	ENSRNOT00000075078	Shank2
Chr1_217299969	1	217299969	39	8	0.205128	-2.2854	0.588896	1	intron (ENSRNOT00000075078, intron 9 of 22)	-45186	ENSRNOT00000092516	Shank2
Chr1_217348424	1	217348424	8.41988	61.7586	7.33486	2.87477	0.617304	1	intron (ENSRNOT00000071741, intron 1 of 15)	-1070	ENSRNOT00000092278	Shank2
Chr1_217451206	1	217451206	50	8	0.16	-2.64386	0.495407	1	intron (ENSRNOT00000071741, intron 5 of 15)	-8010	ENSRNOT00000092386	Shank2
Chr1_217669910	1	217669910	9	1	0.111111	-3.16993	0.756433	1	intron (ENSRNOT00000092939, intron 15 of 30)	-6555	ENSRNOT00000093095	NA
Chr1_217688136	1	217688136	248.389	43.3353	0.174466	-2.51898	0.532884	1	intron (ENSRNOT00000092939, intron 1 of 30)	-2892	ENSRNOT00000092944	NA
Chr1_217695877	1	217695877	12	5	0.416667	-1.26303	0.866322	1	intron (ENSRNOT00000092939, intron 1 of 30)	-3304	ENSRNOT00000042579	LOC100364769
Chr1_217726272	1	217726272	98.9335	279.339	2.8235	1.49749	0.62365	1	intron (ENSRNOT00000042579, intron 9 of 11)	-4895	ENSRNOT00000092748	Ppfia1
Chr1_217740817	1	217740817	18	50	2.77778	1.47393	0.67697	1	Intergenic	-5889	ENSRNOT00000078340	NA
Chr1_217774240	1	217774240	4.26818	13.1203	3.07399	1.62011	0.87081	1	intron (ENSRNOT00000090653, intron 21 of 25)	-25611	ENSRNOT00000075089	Fadd
Chr1_21787993	1	21787993	323.315	82.4707	0.255078	-1.97099	0.536857	1	intron (ENSRNOT00000019519, intron 9 of 24)	39731	ENSRNOT00000019519	Enpp1
Chr1_217888412	1	217888412	487.3	243.234	0.499146	-1.00247	0.686308	1	intron (ENSRNOT00000028329, intron 1 of 25)	14062	ENSRNOT00000028329	Ano1
Chr1_218006907	1	218006907	25.2596	11.4016	0.451376	-1.1476	0.869035	1	TTS (ENSRNOT00000028343)	3888	ENSRNOT00000028343	Fgf3
Chr1_218086485	1	218086485	323.754	161.094	0.497582	-1.00699	0.764415	1	Intergenic	10368	ENSRNOT00000028374	Oraov1
Chr1_218093725	1	218093725	168.398	60.8085	0.361101	-1.46953	0.684234	1	intron (ENSRNOT00000028411, intron 4 of 4)	6548	ENSRNOT00000028411	Ccnd1
Chr1_218275063	1	218275063	36	18	0.5	-1	0.798912	1	Intergenic	-1856	ENSRNOT00000090640	NA
Chr1_218346656	1	218346656	5.26242	39.9056	7.58312	2.92279	0.65922	1	Intergenic	27964	ENSRNOT00000017860	Rmt1
Chr1_218439451	1	218439451	291.538	637.539	2.18681	1.12883	0.625852	1	intron (ENSRNOT00000054857, intron 5 of 23)	9363	ENSRNOT00000017914	Tpcn2
Chr1_218452647	1	218452647	94.9671	32.8008	0.345392	-1.53369	0.71636	1	Intergenic	-3769	ENSRNOT00000054857	Tpcn2
Chr1_218500642	1	218500642	9	19	2.11111	1.078	0.846738	1	Intergenic	12817	ENSRNOT00000017958	Mrgprd
Chr1_218539101	1	218539101	179.264	84.345	0.470508	-1.08771	0.749059	1	intron (ENSRNOT00000018848, intron 6 of 6)	-6958	ENSRNOT00000018487	Ighmbp2
Chr1_218666079	1	218666079	10	23	2.3	1.20163	0.811569	1	Intergenic	-8153	ENSRNOT00000020425	Gal
Chr1_218734008	1	218734008	17.0727	1.87433	0.109785	-3.18724	0.743591	1	intron (ENSRNOT00000020886, intron 10 of 24)	2990	ENSRNOT00000080739	NA
Chr1_218940389	1	218940389	23.475	115.272	4.91039	2.29584	0.582585	1	Intergenic	-5120	ENSRNOT00000034240	RGD1311946
Chr1_218984054	1	218984054	13	36	2.76923	1.46949	0.719342	1	Intergenic	-11006	ENSRNOT00000022226	NA
Chr1_219045994	1	219045994	13.6823	109.265	7.98589	2.99745	0.529701	1	exon (ENSRNOT00000022486, exon 12 of 12)	-31778	ENSRNOT00000022824	Chka
Chr1_219084419	1	219084419	109.333	32.0305	0.292961	-1.77122	0.735691	1	intron (ENSRNOT00000022824, intron 1 of 10)	6389	ENSRNOT00000023020	Chka
Chr1_219145939	1	219145939	1	2	2	1	1	1	exon (ENSRNOT00000085312, exon 12 of 12)	-1328	ENSRNOT00000023526	Ndufs8
Chr1_219176891	1	219176891	1	2	2	1	1	1	intron (ENSRNOT00000024018, intron 5 of 10)	3888	ENSRNOT00000024018	Unc93b1
Chr1_219186221	1	219186221	13	6	0.461538	-1.11548	0.875096	1	intron (ENSRNOT00000085312, intron 1 of 11)	640	ENSRNOT00000085312	Aldh3b1
Chr1_219209641	1	219209641	20	10	0.5	-1	0.85277	1	Intergenic	10482	ENSRNOT00000024034	LOC688778
Chr1_219228991	1	219228991	34.732	14.252	0.410342	-1.2851	0.838006	1	Intergenic	-4760	ENSRNOT00000024112	Acy3
Chr1_219243735	1	219243735	21.3409	283.962	13.306	3.734	0.294529	0.897115	exon (ENSRNOT00000024129, exon 2 of 7)	287	ENSRNOT00000024129	Tbx10
Chr1_219245606	1	219245606	46.3093	12.3517	0.266722	-1.90659	0.748363	1	exon (ENSRNOT00000024129, exon 6 of 7)	-2067	ENSRNOT00000024237	Nudt8
Chr1_219254822	1	219254822	2	7	3.5	1.80735	0.864082	1	exon (ENSRNOT00000024517, exon 8 of 10)	4556	ENSRNOT00000024353	Doc2g
Chr1_219254919	1	219254919	17.0727	42.1725	2.47017	1.30461	0.823624	1	intron (ENSRNOT00000024517, intron 7 of 9)	4530	ENSRNOT00000024517	Ndufv1
Chr1_219291127	1	219291127	6.31491	86.4621	13.6917	3.77523	0.486419	1	TTS (ENSRNOT00000024601)	3021	ENSRNOT00000024601	Gstp1
Chr1_219318397	1	219318397	46.95	123.706	2.63484	1.39772	0.715116	1	Intergenic	-6156	ENSRNOT00000066691	RGD1307603
Chr1_219324136	1	219324136	104.196	30.4042	0.291799	-1.77695	0.690193	1	Intergenic	-5439	ENSRNOT00000071109	Cabp2
Chr1_219359767	1	219359767	43.1519	151.071	3.50092	1.80773	0.640916	1	exon (ENSRNOT00000025084, exon 19 of 24)	9821	ENSRNOT00000000599	Aip
Chr1_219390769	1	219390769	32.9062	102.686	3.12056	1.64181	0.758365	1	exon (ENSRNOT00000054852, exon 1 of 1)	245	ENSRNOT00000054852	Gpr152
Chr1_219401544	1	219401544	22.1022	8.55119	0.386894	-1.36999	0.852703	1	intron (ENSRNOT00000029829, intron 8 of 10)	-2427	ENSRNOT00000029607	Ptprcap
Chr1_219411683	1	219411683	39.2751	96.0914	2.44662	1.29079	0.808428	1	intron (ENSRNOT00000029580, intron 4 of 14)	1134	ENSRNOT00000083204	Rps6kb2
Chr1_219440896	1	219440896	109.333	37.6829	0.34466	-1.53675	0.765242	1	exon (ENSRNOT00000025282, exon 3 of 7)	703	ENSRNOT00000091680	Ppp1ca
Chr1_219466727	1	219466727	36	8	0.222222	-2.16993	0.618173	1	Intergenic	-1949	ENSRNOT00000025342	Clcf1
Chr1_219501031	1	219501031	13	3	0.230769	-2.11548	0.780363	1	Intergenic	13035	ENSRNOT00000079721	NA
Chr1_219537109	1	219537109	48.4143	19.0027	0.392501	-1.34923	0.811577	1	intron (ENSRNOT00000025847, intron 18 of 19)	-4499	ENSRNOT00000025641	Ankrd13d
Chr1_219607537	1	219607537	25	8	0.32	-1.64386	0.742475	1	intron (ENSRNOT00000054850, intron 4 of 20)	-10694	ENSRNOT00000090187	NA
Chr1_219654069	1	219654069	30.522	13.3019	0.435811	-1.19822	0.854424	1	Intergenic	-13774	ENSRNOT00000054850	Kdm2a
Chr1_219749749	1	219749749	2	17	8.5	3.08746	0.663023	1	Intergenic	-4094	ENSRNOT00000054848	LOC689065
Chr1_219752956	1	219752956	9.47236	21.8531	2.30703	1.20604	0.870436	1	exon (ENSRNOT00000086155, exon 3 of 3)	5930	ENSRNOT00000086155	NA
Chr1_219760767	1	219760767	12.6298	2.8504	0.225688	-2.1476	0.818142	1	intron (ENSRNOT00000026316, intron 1 of 19)	1583	ENSRNOT00000026316	Pc
Chr1_219862121	1	219862121	28.4171	188.126	6.62018	2.72687	0.474215	1	exon (ENSRNOT00000026454, exon 6 of 8)	1806	ENSRNOT00000026454	Rce1
Chr1_219879861	1	219879861	111.563	15.2021	0.136264	-2.87552	0.539642	1	intron (ENSRNOT00000036769, intron 8 of 12)	-15934	ENSRNOT00000066455	Rce1
Chr1_219985154	1	219985154	197.867	405.707	2.0504	1.03591	0.693809	1	exon (ENSRNOT00000088288, exon 12 of 37)	20724	ENSRNOT00000088288	Sptbn2
Chr1_220033496	1	220033496	56.5534	124.643	2.20399	1.14012	0.761076	1	Intergenic	15455	ENSRNOT00000067093	Rbm4
Chr1_220055289	1	220055289	24.2071	91.2127	3.76801	1.9138	0.68653	1	TTS (ENSRNOT00000072373)	-6322	ENSRNOT00000087573	Rbm4
Chr1_220059074	1	220059074	32.627	117.816	3.61101	1.8524	0.665666	1	exon (ENSRNOT00000072373, exon 2 of 3)	8050	ENSRNOT00000071020	Rbm14
Chr1_220071467	1	220071467	7.46932	27.1778	3.6386	1.86338	0.799521	1	promoter-TSS (ENSRNOT00000090642)	-345	ENSRNOT00000090642	AC126581.1
Chr1_220098553	1	220098553	200.622	47.1036	0.234788	-2.09057	0.621153	1	exon (ENSRNOT00000034771, exon 1 of 1)	2130	ENSRNOT00000034771	Ccdc87
Chr1_220119832	1	220119832	2	8	4	2	0.840471	1	TTS (ENSRNOT00000026812)	5603	ENSRNOT00000026718	Ctsf
Chr1_220187935	1	220187935	219.728	550.17	2.50386	1.32416	0.656223	1	intron (ENSRNOT00000026968, intron 1 of 16)	607	ENSRNOT00000026968	Dpp3
Chr1_220203317	1	220203317	58.3819	244.939	4.19545	2.06883	0.599658	1	exon (ENSRNOT00000079984, exon 1 of 6)	216	ENSRNOT00000079984	Peli3
Chr1_220207458	1	220207458	12	1	0.0833333	-3.58496	0.692801	1	Intergenic	-3425	ENSRNOT00000027038	Peli3
Chr1_220241854	1	220241854	67.2239	0.937167	0.013941	-6.16452	0.354752	1	Intergenic	-1620	ENSRNOT00000084650	mrpl11
Chr1_220491367	1	220491367	39	5	0.128205	-2.96347	0.50747	1	TTS (ENSRNOT00000041238)	103	ENSRNOT00000042711	Rab1b
Chr1_220672664	1	220672664	216.61	80.5963	0.37208	-1.42632	0.668637	1	intron (ENSRNOT00000039842, intron 2 of 2)	4119	ENSRNOT00000039842	Gal3st3
Chr1_220706569	1	220706569	95.7761	217.58	2.27176	1.18381	0.714696	1	Intergenic	-8427	ENSRNOT00000091244	Catsper1
Chr1_220765178	1	220765178	23.475	9.37167	0.399219	-1.32475	0.859913	1	intron (ENSRNOT00000027811, intron 11 of 18)	6004	ENSRNOT00000027811	Sart1
Chr1_220786577	1	220786577	18	3	0.166667	-2.58496	0.693538	1	promoter-TSS (ENSRNOT00000038198)	39	ENSRNOT00000038198	Tsga10ip
Chr1_220805080	1	220805080	119.948	56.5243	0.471239	-1.08547	0.819604	1	intron (ENSRNOT00000038138, intron 5 of 6)	1354	ENSRNOT00000038138	Drap1
Chr1_220807829	1	220807829	188.945	87.6127	0.463694	-1.10876	0.781688	1	exon (ENSRNOT00000027869, exon 2 of 2)	1355	ENSRNOT00000027869	Bles03
Chr1_220818261	1	220818261	8	18	2.25	1.16993	0.839953	1	Intergenic	-8300	ENSRNOT00000027891	Fosl1
Chr1_220843846	1	220843846	18.9447	76.0106	4.01223	2.00441	0.693655	1	TTS (ENSRNOT00000037404)	3727	ENSRNOT00000027927	Fibp
Chr1_220845633	1	220845633	3.20114	60.9158	19.0294	4.25016	0.489569	1	exon (ENSRNOT00000037404, exon 6 of 10)	2521	ENSRNOT00000037404	Ctsw
Chr1_220865679	1	220865679	199.56	88.5548	0.44375	-1.17218	0.766375	1	exon (ENSRNOT00000028015, exon 6 of 16)	2137	ENSRNOT00000028015	Mus81
Chr1_220872998	1	220872998	10.6149	124.354	11.715	3.55029	0.527454	1	exon (ENSRNOT00000015962, exon 4 of 4)	3192	ENSRNOT00000015962	Cfl1
Chr1_220875331	1	220875331	10.5248	35.1549	3.34018	1.73993	0.786892	1	exon (ENSRNOT00000036745, exon 11 of 13)	2729	ENSRNOT00000036745	Snx32
Chr1_220913957	1	220913957	86.4307	418.914	4.84681	2.27704	0.462868	1	Intergenic	24247	ENSRNOT00000081567	Ovol1
Chr1_220942852	1	220942852	15.9223	64.0609	4.02333	2.00839	0.763201	1	Intergenic	-4037	ENSRNOT00000028081	Ovol1
Chr1_220984868	1	220984868	263.121	128.268	0.487486	-1.03657	0.729394	1	Intergenic	-7903	ENSRNOT00000045233	Rela
Chr1_221017437	1	221017437	628.402	313.71	0.499219	-1.00226	0.720502	1	Intergenic	-1507	ENSRNOT00000028137	Sipa1
Chr1_221045008	1	221045008	166.654	48.0457	0.288296	-1.79438	0.685457	1	intron (ENSRNOT00000028185, intron 1 of 9)	1888	ENSRNOT00000028185	Map3k11
Chr1_221088044	1	221088044	12	44	3.66667	1.87447	0.626677	1	promoter-TSS (ENSRNOT00000016987)	-594	ENSRNOT00000016987	Fam89b
Chr1_221105341	1	221105341	196.336	88.0937	0.448687	-1.15622	0.729893	1	exon (ENSRNOT00000028262, exon 7 of 27)	5342	ENSRNOT00000028262	Ltbp3
Chr1_221116088	1	221116088	167.715	80.0761	0.477453	-1.06657	0.797707	1	TTS (ENSRNOT00000093065)	392	ENSRNOT00000092898	NA
Chr1_221147994	1	221147994	30	11	0.366667	-1.44746	0.746008	1	Intergenic	5285	ENSRNOT00000092869	NA
Chr1_221156550	1	221156550	8	47	5.875	2.55459	0.518603	1	exon (ENSRNOT00000093096, exon 1 of 1)	361	ENSRNOT00000093096	NA
Chr1_221231332	1	221231332	127.351	294.541	2.31284	1.20966	0.680481	1	intron (ENSRNOT00000028331, intron 3 of 10)	2574	ENSRNOT00000092740	Frmd8
Chr1_221233968	1	221233968	2	12	6	2.58496	0.754614	1	promoter-TSS (ENSRNOT00000092740)	-5	ENSRNOT00000028331	Frmd8
Chr1_221236586	1	221236586	1.06705	6.56017	6.14797	2.62011	0.833988	1	promoter-TSS (ENSRNOT00000051979)	-188	ENSRNOT00000051979	Slc25a45
Chr1_221275612	1	221275612	48.8285	114.933	2.3538	1.23499	0.801728	1	intron (ENSRNOT00000084800, intron 17 of 17)	1589	ENSRNOT00000084539	NA
Chr1_221298940	1	221298940	4	21	5.25	2.39232	0.684587	1	exon (ENSRNOT00000084800, exon 17 of 18)	-17759	ENSRNOT00000028379	Cdc42ep2
Chr1_221331781	1	221331781	134.718	65.5592	0.48664	-1.03907	0.783784	1	intron (ENSRNOT00000065532, intron 5 of 7)	-10210	ENSRNOT00000084800	Pola2
Chr1_221334522	1	221334522	131.625	302.405	2.29748	1.20005	0.729749	1	intron (ENSRNOT00000065532, intron 5 of 7)	9368	ENSRNOT00000065532	Slc22a20
Chr1_221369535	1	221369535	38.9419	16.1523	0.414778	-1.26959	0.833897	1	exon (ENSRNOT00000028431, exon 2 of 22)	788	ENSRNOT00000028431	Capn1
Chr1_221411180	1	221411180	110.511	15.2021	0.137562	-2.86184	0.542646	1	exon (ENSRNOT00000028462, exon 4 of 16)	1908	ENSRNOT00000028462	Syvn1
Chr1_221417599	1	221417599	27.3646	1.90027	0.0694425	-3.84804	0.628109	1	exon (ENSRNOT00000028462, exon 16 of 16)	2517	ENSRNOT00000028475	Mrpl49
Chr1_221425225	1	221425225	143.301	20.7256	0.14463	-2.78956	0.581311	1	TTS (ENSRNOT00000028485)	841	ENSRNOT00000028482	Znhit2
Chr1_221428738	1	221428738	10	2	0.2	-2.32193	0.796029	1	intron (ENSRNOT00000028485, intron 7 of 11)	2976	ENSRNOT00000028485	Tm7sf2
Chr1_221433569	1	221433569	14.7348	4.75066	0.322412	-1.63302	0.850508	1	TTS (ENSRNOT00000071300)	525	ENSRNOT00000071300	NA
Chr1_221445554	1	221445554	6	16	2.66667	1.41504	0.823632	1	TTS (ENSRNOT00000073942)	1657	ENSRNOT00000073942	Tmem262
Chr1_221446375	1	221446375	15.9223	63.1188	3.96417	1.98702	0.766629	1	exon (ENSRNOT00000075165, exon 4 of 8)	2196	ENSRNOT00000075165	Zfpl1
Chr1_221469913	1	221469913	122.088	53.2074	0.435811	-1.19822	0.764467	1	promoter-TSS (ENSRNOT00000054835)	-762	ENSRNOT00000054835	Naaladl1
Chr1_221481214	1	221481214	73	4	0.0547945	-4.18982	0.261166	1	exon (ENSRNOT00000054835, exon 13 of 18)	5420	ENSRNOT00000028509	Sac3d1
Chr1_221496915	1	221496915	35.2125	16.869	0.479063	-1.06171	0.863915	1	promoter-TSS (ENSRNOT00000028511)	-608	ENSRNOT00000028511	Snx15
Chr1_221514703	1	221514703	106.149	35.7987	0.33725	-1.56811	0.764015	1	intron (ENSRNOT00000028525, intron 1 of 4)	1408	ENSRNOT00000028525	Arl2
Chr1_221534774	1	221534774	44	19	0.431818	-1.2115	0.739816	1	Intergenic	-3331	ENSRNOT00000028527	Batf2
Chr1_221580208	1	221580208	30	11	0.366667	-1.44746	0.746008	1	intron (ENSRNOT00000077274, intron 3 of 10)	-15941	ENSRNOT00000028536	Gpha2
Chr1_221606943	1	221606943	93.6711	18.0525	0.192722	-2.3754	0.623744	1	Intergenic	-1542	ENSRNOT00000028542	Ppp2r5b
Chr1_221616130	1	221616130	17.0727	58.1043	3.40334	1.76695	0.738102	1	intron (ENSRNOT00000090100, intron 4 of 39)	3545	ENSRNOT00000090100	Atg2a
Chr1_221624722	1	221624722	5	68	13.6	3.76553	0.311616	1	exon (ENSRNOT00000090100, exon 26 of 40)	-10065	ENSRNOT00000053711	NA
Chr1_221637934	1	221637934	10.6705	72.1618	6.76277	2.75761	0.594938	1	Intergenic	2962	ENSRNOT00000053653	NA
Chr1_221647458	1	221647458	16.0057	44.0468	2.75195	1.46045	0.801692	1	intron (ENSRNOT00000054830, intron 1 of 4)	2590	ENSRNOT00000054830	Ehd1
Chr1_221704219	1	221704219	12	6	0.5	-1	0.893408	1	promoter-TSS (ENSRNOT00000028592)	-275	ENSRNOT00000028592	Men1
Chr1_221746777	1	221746777	12	33	2.75	1.45943	0.732329	1	exon (ENSRNOT00000044866, exon 11 of 12)	-9510	ENSRNOT00000028636	Pygm
Chr1_221767806	1	221767806	269.436	111.166	0.412586	-1.27723	0.673615	1	intron (ENSRNOT00000028636, intron 17 of 19)	-5449	ENSRNOT00000028646	Rasgrp2
Chr1_221788739	1	221788739	383.198	153.558	0.400727	-1.31931	0.687557	1	TTS (ENSRNOT00000028646)	-3483	ENSRNOT00000054828	Nrxn2
Chr1_221804430	1	221804430	162.408	385.308	2.37247	1.24639	0.702227	1	intron (ENSRNOT00000031227, intron 1 of 21)	2905	ENSRNOT00000031227	Nrxn2
Chr1_221810253	1	221810253	62	10	0.16129	-2.63227	0.459567	1	intron (ENSRNOT00000031227, intron 1 of 21)	-6201	ENSRNOT00000092538	NA
Chr1_221916357	1	221916357	26	12	0.461538	-1.11548	0.811557	1	exon (ENSRNOT00000092370, exon 1 of 1)	353	ENSRNOT00000092370	NA
Chr1_221918059	1	221918059	23	5	0.217391	-2.20163	0.689178	1	promoter-TSS (ENSRNOT00000092270)	-157	ENSRNOT00000092270	Slc22a12
Chr1_221918605	1	221918605	7	33	4.71429	2.23704	0.624228	1	promoter-TSS (ENSRNOT00000092270)	578	ENSRNOT00000092496	NA
Chr1_222115965	1	222115965	94.4726	23.5518	0.249298	-2.00406	0.724563	1	exon (ENSRNOT00000067217, exon 9 of 27)	2231	ENSRNOT00000092969	NA
Chr1_222169113	1	222169113	1.06149	3.76829	3.55	1.82782	0.894453	1	TTS (ENSRNOT00000078393)	1185	ENSRNOT00000028695	Trmt112
Chr1_222172623	1	222172623	56	24	0.428571	-1.22239	0.712385	1	promoter-TSS (ENSRNOT00000081855)	-637	ENSRNOT00000081855	NA
Chr1_222177878	1	222177878	6.36894	49.9298	7.83958	2.97078	0.703996	1	promoter-TSS (ENSRNOT00000078393)	-456	ENSRNOT00000078393	Esrra
Chr1_222193215	1	222193215	6	13	2.16667	1.11548	0.875096	1	Intergenic	-3610	ENSRNOT00000028704	Kcnk4
Chr1_222233153	1	222233153	113.579	36.7408	0.323481	-1.62825	0.7498	1	exon (ENSRNOT00000028725, exon 3 of 6)	1950	ENSRNOT00000028725	Fkbp2
Chr1_222248255	1	222248255	4.20994	22.8032	5.41651	2.43736	0.754204	1	intron (ENSRNOT00000028734, intron 3 of 5)	-1486	ENSRNOT00000028731	Dnajc4
Chr1_222249930	1	222249930	50.9515	15.0732	0.295833	-1.75714	0.80575	1	intron (ENSRNOT00000028734, intron 2 of 5)	1051	ENSRNOT00000028734	Nudt22
Chr1_222301532	1	222301532	138.716	52.4813	0.378337	-1.40226	0.704223	1	Intergenic	-8383	ENSRNOT00000028743	Stip1
Chr1_222488595	1	222488595	4	52	13	3.70044	0.369896	1	exon (ENSRNOT00000028759, exon 3 of 8)	-3401	ENSRNOT00000071413	NA
Chr1_22262412	1	22262412	8	65	8.125	3.02237	0.400503	1	intron (ENSRNOT00000021318, intron 2 of 9)	7420	ENSRNOT00000081804	Stx7
Chr1_222626482	1	222626482	197.867	88.3623	0.446574	-1.16303	0.727425	1	intron (ENSRNOT00000083157, intron 1 of 5)	2115	ENSRNOT00000083157	RGD1308106
Chr1_222777019	1	222777019	40	3	0.075	-3.73697	0.425845	1	intron (ENSRNOT00000028787, intron 8 of 12)	30995	ENSRNOT00000028787	Atl3
Chr1_222819445	1	222819445	8	1	0.125	-3	0.778205	1	Intergenic	-24700	ENSRNOT00000032879	Pla2g16
Chr1_222865903	1	222865903	2	12	6	2.58496	0.754614	1	intron (ENSRNOT00000090872, intron 2 of 3)	4125	ENSRNOT00000090872	Pla2g16
Chr1_222888635	1	222888635	66.3065	134.919	2.03478	1.02487	0.786466	1	Intergenic	13686	ENSRNOT00000059154	Lgals12
Chr1_22290526	1	22290526	157.873	41.8058	0.264807	-1.91698	0.617539	1	Intergenic	-8737	ENSRNOT00000021318	Stx7
Chr1_222955502	1	222955502	14	5	0.357143	-1.48543	0.829959	1	Intergenic	20008	ENSRNOT00000091992	NA
Chr1_223254862	1	223254862	22.408	56.23	2.50938	1.32733	0.797243	1	intron (ENSRNOT00000066559, intron 3 of 3)	40729	ENSRNOT00000066559	AABR07006142.1
Chr1_22331326	1	22331326	19	49	2.57895	1.36678	0.699109	1	promoter-TSS (ENSRNOT00000091252)	-765	ENSRNOT00000091252	AABR07000663.1
Chr1_22443396	1	22443396	22	44	2	1	0.780665	1	Intergenic	8906	ENSRNOT00000043436	Taar7h
Chr1_22455676	1	22455676	9.60341	64.6645	6.73349	2.75135	0.612607	1	promoter-TSS (ENSRNOT00000086202)	-294	ENSRNOT00000086202	NA
Chr1_224594274	1	224594274	53	10	0.188679	-2.40599	0.517647	1	Intergenic	-61054	ENSRNOT00000051289	Ust5r
Chr1_22464296	1	22464296	36.2796	114.334	3.15148	1.65603	0.67929	1	TTS (ENSRNOT00000044271)	1873	ENSRNOT00000044271	Taar7g
Chr1_224690576	1	224690576	22.408	0.937167	0.0418229	-4.57956	0.63516	1	intron (ENSRNOT00000024234, intron 4 of 9)	7939	ENSRNOT00000024234	Slc22a25
Chr1_22480384	1	22480384	50.1512	138.701	2.76565	1.46762	0.692845	1	exon (ENSRNOT00000046379, exon 1 of 1)	139	ENSRNOT00000046379	Taar7e
Chr1_224811405	1	224811405	13	26	2	1	0.829388	1	intron (ENSRNOT00000024488, intron 2 of 10)	11152	ENSRNOT00000024488	Slc22a8
Chr1_224839274	1	224839274	78	15	0.192308	-2.37851	0.456935	1	Intergenic	14474	ENSRNOT00000024757	Slc22a6
Chr1_224857038	1	224857038	6	26	4.33333	2.11548	0.67908	1	Intergenic	-25402	ENSRNOT00000024785	Chrm1
Chr1_224897186	1	224897186	9	34	3.77778	1.91754	0.661469	1	Intergenic	-10013	ENSRNOT00000089598	NA
Chr1_224923286	1	224923286	37	10	0.27027	-1.88753	0.652416	1	promoter-TSS (ENSRNOT00000082766)	-47	ENSRNOT00000088638	NA
Chr1_224923489	1	224923489	28	11	0.392857	-1.34792	0.76889	1	promoter-TSS (ENSRNOT00000082766)	-86	ENSRNOT00000082766	NA
Chr1_224924435	1	224924435	4.24596	15.0732	3.55	1.82782	0.872111	1	TTS (ENSRNOT00000082766)	602	ENSRNOT00000079816	NA
Chr1_224927129	1	224927129	20.1683	59.3505	2.94276	1.55717	0.814825	1	promoter-TSS (ENSRNOT00000050814)	-636	ENSRNOT00000050814	AC099294.1
Chr1_224935353	1	224935353	36.837	4.75066	0.128965	-2.95495	0.662859	1	intron (ENSRNOT00000066823, intron 3 of 9)	1432	ENSRNOT00000066823	Wdr74
Chr1_224943983	1	224943983	199.56	55.5823	0.278524	-1.84413	0.657777	1	intron (ENSRNOT00000025664, intron 5 of 10)	4485	ENSRNOT00000025664	Stx5
Chr1_224961252	1	224961252	65.254	15.2021	0.232968	-2.10179	0.695774	1	intron (ENSRNOT00000026033, intron 1 of 20)	3734	ENSRNOT00000026033	Nxf1
Chr1_22496588	1	22496588	33	16	0.484848	-1.04439	0.799656	1	Intergenic	-8456	ENSRNOT00000051416	Taar7d
Chr1_224969998	1	224969998	7.36739	30.4042	4.12687	2.04505	0.765878	1	promoter-TSS (ENSRNOT00000026141)	-810	ENSRNOT00000026141	Tmem223
Chr1_224975754	1	224975754	121.01	45.2195	0.373684	-1.42011	0.771436	1	intron (ENSRNOT00000026284, intron 10 of 11)	-1550	ENSRNOT00000065694	Tmem179b
Chr1_224981198	1	224981198	68.4115	26.6037	0.388878	-1.36261	0.786815	1	intron (ENSRNOT00000026284, intron 7 of 11)	5094	ENSRNOT00000026284	Taf6l
Chr1_225024344	1	225024344	135.77	40.8557	0.300917	-1.73256	0.666128	1	intron (ENSRNOT00000026416, intron 10 of 13)	8727	ENSRNOT00000026416	Hnrnpul2
Chr1_225032077	1	225032077	10.5248	24.7035	2.34716	1.23091	0.861734	1	Intergenic	3611	ENSRNOT00000026539	Gng3
Chr1_225037810	1	225037810	123.133	46.1615	0.374892	-1.41545	0.770494	1	promoter-TSS (ENSRNOT00000077959)	72	ENSRNOT00000077959	Bscl2
Chr1_225045840	1	225045840	34.1455	97.4653	2.85442	1.5132	0.717658	1	intron (ENSRNOT00000077959, intron 12 of 12)	-2310	ENSRNOT00000036454	Lrrn4cl
Chr1_225080522	1	225080522	40.5477	5.623	0.138676	-2.85021	0.666367	1	Intergenic	-3442	ENSRNOT00000074747	Uqcc3
Chr1_225081347	1	225081347	26.5372	13.189	0.497	-1.00868	0.909933	1	Intergenic	3761	ENSRNOT00000086318	NA
Chr1_225087034	1	225087034	16.9838	48.0457	2.82891	1.50024	0.834946	1	exon (ENSRNOT00000039991, exon 4 of 4)	1751	ENSRNOT00000039991	RGD1597339
Chr1_225091525	1	225091525	6.40228	14.9947	2.34208	1.22779	0.894695	1	promoter-TSS (ENSRNOT00000036115)	-88	ENSRNOT00000036115	Ints5
Chr1_225097827	1	225097827	121.01	287.332	2.37445	1.24759	0.724152	1	intron (ENSRNOT00000035650, intron 1 of 24)	1228	ENSRNOT00000035650	Ganab
Chr1_225120834	1	225120834	163.135	74.1104	0.454288	-1.13832	0.74884	1	intron (ENSRNOT00000026875, intron 1 of 4)	772	ENSRNOT00000026875	B3gat3
Chr1_225127394	1	225127394	24.2071	2.8504	0.11775	-3.0862	0.695599	1	TTS (ENSRNOT00000026875)	1347	ENSRNOT00000026897	Rom1
Chr1_225133068	1	225133068	23.1547	59.8584	2.58515	1.37025	0.795352	1	intron (ENSRNOT00000026938, intron 7 of 21)	3970	ENSRNOT00000026938	Eml3
Chr1_225147767	1	225147767	4	2	0.5	-1	0.951225	1	exon (ENSRNOT00000027141, exon 15 of 18)	-3638	ENSRNOT00000027187	Tut1
Chr1_225162108	1	225162108	492.531	230.808	0.468615	-1.09352	0.716437	1	exon (ENSRNOT00000027187, exon 9 of 9)	-1284	ENSRNOT00000027305	Eef1g
Chr1_22518877	1	22518877	8	32	4	2	0.659741	1	exon (ENSRNOT00000021559, exon 1 of 1)	760	ENSRNOT00000021559	Taar7b
Chr1_22527917	1	22527917	2.13409	48.7327	22.8353	4.5132	0.512213	1	promoter-TSS (ENSRNOT00000021545)	-827	ENSRNOT00000021545	NA
Chr1_22535923	1	22535923	14.8609	70.6554	4.75446	2.24928	0.730173	1	promoter-TSS (ENSRNOT00000021529)	-277	ENSRNOT00000021529	Taar6
Chr1_22555943	1	22555943	30	3	0.1	-3.32193	0.527051	1	Intergenic	3888	ENSRNOT00000047810	Taar4
Chr1_22568474	1	22568474	45	22	0.488889	-1.03242	0.772221	1	TTS (ENSRNOT00000035539)	1830	ENSRNOT00000035539	Taar3
Chr1_225770123	1	225770123	49	14	0.285714	-1.80735	0.621674	1	Intergenic	8412	ENSRNOT00000049011	LOC100362601
Chr1_225948075	1	225948075	7.46932	27.1778	3.6386	1.86338	0.799521	1	exon (ENSRNOT00000077823, exon 2 of 18)	552	ENSRNOT00000077823	Incenp
Chr1_225969308	1	225969308	10.5248	54.1576	5.14569	2.36336	0.685032	1	Intergenic	-16791	ENSRNOT00000043387	Incenp
Chr1_226076078	1	226076078	1	15	15	3.90689	0.63446	1	Intergenic	-1043	ENSRNOT00000027611	Rab3il1
Chr1_22609986	1	22609986	57	14	0.245614	-2.02554	0.564118	1	Intergenic	-13510	ENSRNOT00000021510	Taar1
Chr1_226107662	1	226107662	9	3	0.333333	-1.58496	0.861829	1	intron (ENSRNOT00000027693, intron 11 of 11)	15887	ENSRNOT00000027693	Fads3
Chr1_226247282	1	226247282	87.3562	19.0027	0.217531	-2.20071	0.653798	1	exon (ENSRNOT00000027834, exon 12 of 12)	-4945	ENSRNOT00000039369	AABR07006258.1
Chr1_226254850	1	226254850	49.4668	13.3019	0.268905	-1.89483	0.744549	1	intron (ENSRNOT00000027842, intron 1 of 1)	1037	ENSRNOT00000027842	Fen1
Chr1_226270392	1	226270392	28	2	0.0714286	-3.80735	0.502532	1	intron (ENSRNOT00000039133, intron 11 of 26)	11974	ENSRNOT00000081839	AABR07006258.2
Chr1_22636221	1	22636221	2	6	3	1.58496	0.889191	1	Intergenic	-11016	ENSRNOT00000021694	Vnn1
Chr1_226499669	1	226499669	354.687	141.57	0.39914	-1.32503	0.636767	1	Intergenic	2252	ENSRNOT00000050716	Lrrc10b
Chr1_226586952	1	226586952	56.8342	142.52	2.50765	1.32633	0.727438	1	intron (ENSRNOT00000028074, intron 6 of 8)	13846	ENSRNOT00000028074	Cpsf7
Chr1_226625287	1	226625287	22.408	2.8115	0.125469	-2.9946	0.726744	1	intron (ENSRNOT00000028092, intron 3 of 4)	5614	ENSRNOT00000028092	Tmem138
Chr1_226654190	1	226654190	4	2	0.5	-1	0.951225	1	intron (ENSRNOT00000028102, intron 2 of 17)	3219	ENSRNOT00000028102	Tkfc
Chr1_226705005	1	226705005	364.16	164.373	0.451376	-1.1476	0.675849	1	intron (ENSRNOT00000079679, intron 11 of 16)	17746	ENSRNOT00000079679	Vwce
Chr1_226755744	1	226755744	538.872	266.987	0.495456	-1.01317	0.674234	1	intron (ENSRNOT00000084270, intron 1 of 4)	12948	ENSRNOT00000084270	NEWGENE_1309258
Chr1_226771072	1	226771072	4.26818	0.937167	0.21957	-2.18724	0.861616	1	TTS (ENSRNOT00000065376)	20702	ENSRNOT00000082482	LOC100911215
Chr1_226792095	1	226792095	2	33	16.5	4.04439	0.445152	1	promoter-TSS (ENSRNOT00000086669)	-215	ENSRNOT00000086669	LOC100911215
Chr1_226818914	1	226818914	58	8	0.137931	-2.85798	0.441265	1	Intergenic	24730	ENSRNOT00000091800	NA
Chr1_226869437	1	226869437	256.881	20.7256	0.0806818	-3.63161	0.394248	1	intron (ENSRNOT00000028347, intron 1 of 12)	17720	ENSRNOT00000054809	Cd6
Chr1_226889485	1	226889485	57.3204	480.457	8.38194	3.06728	0.372532	1	Intergenic	-2328	ENSRNOT00000028347	Cd6
Chr1_226956890	1	226956890	109.458	36.105	0.329852	-1.60011	0.710851	1	intron (ENSRNOT00000028373, intron 15 of 15)	9784	ENSRNOT00000028373	Prpf19
Chr1_226981337	1	226981337	48	12	0.25	-2	0.593858	1	Intergenic	-8590	ENSRNOT00000028396	Zp1
Chr1_226986291	1	226986291	2.10497	19.9528	9.4789	3.24472	0.70653	1	Intergenic	-6960	ENSRNOT00000054808	Ptgdr2
Chr1_227016869	1	227016869	45	16	0.355556	-1.49185	0.686497	1	TTS (ENSRNOT00000028410)	13075	ENSRNOT00000028410	Ms4a10
Chr1_22712073	1	22712073	5.33523	93.7167	17.5656	4.13468	0.414284	1	intron (ENSRNOT00000021944, intron 9 of 13)	36350	ENSRNOT00000021944	Slc18b1
Chr1_227398586	1	227398586	34.732	106.415	3.06389	1.61536	0.711835	1	Intergenic	-6531	ENSRNOT00000054806	Ms4a13-ps1
Chr1_227435630	1	227435630	24.5421	63.7273	2.59666	1.37666	0.779209	1	intron (ENSRNOT00000028433, intron 3 of 6)	5813	ENSRNOT00000028433	Ms4a1
Chr1_227459942	1	227459942	12.8046	2.8115	0.21957	-2.18724	0.829989	1	Intergenic	-2312	ENSRNOT00000073770	Ms4a5
Chr1_227486158	1	227486158	3.20114	34.6752	10.8321	3.43725	0.641377	1	intron (ENSRNOT00000035812, intron 1 of 5)	819	ENSRNOT00000035812	Ms4a14
Chr1_22759699	1	22759699	21	47	2.2381	1.16227	0.742554	1	promoter-TSS (ENSRNOT00000077255)	69	ENSRNOT00000077255	NA
Chr1_227749581	1	227749581	49.0841	115.272	2.34845	1.23171	0.750293	1	intron (ENSRNOT00000028476, intron 3 of 5)	5968	ENSRNOT00000028476	Gm8369
Chr1_227855690	1	227855690	11.7375	37.4867	3.19375	1.67525	0.791083	1	intron (ENSRNOT00000028476, intron 4 of 5)	-37267	ENSRNOT00000028483	AABR07006278.1
Chr1_227959141	1	227959141	57.6205	128.392	2.22823	1.1559	0.75601	1	exon (ENSRNOT00000028491, exon 7 of 7)	6246	ENSRNOT00000028491	Ms4a2
Chr1_227993008	1	227993008	34.1455	9.37167	0.274463	-1.86532	0.778517	1	promoter-TSS (ENSRNOT00000028493)	-384	ENSRNOT00000028493	Ms4a3
Chr1_228145795	1	228145795	28.8102	9.37167	0.325289	-1.6202	0.816923	1	intron (ENSRNOT00000028517, intron 3 of 3)	3016	ENSRNOT00000028517	Mrpl16
Chr1_228176259	1	228176259	176.817	82.6616	0.467497	-1.09697	0.750277	1	intron (ENSRNOT00000028535, intron 1 of 10)	-1614	ENSRNOT00000086402	NA
Chr1_228226312	1	228226312	12	3	0.25	-2	0.799522	1	promoter-TSS (ENSRNOT00000029224)	43	ENSRNOT00000029224	Olr318
Chr1_228254113	1	228254113	151.521	9.37167	0.0618508	-4.01506	0.341045	0.991348	Intergenic	-7969	ENSRNOT00000089864	NA
Chr1_228282312	1	228282312	75.7603	196.805	2.59773	1.37725	0.684662	1	Intergenic	-19113	ENSRNOT00000028572	Olr1874
Chr1_228298292	1	228298292	41	4	0.097561	-3.35755	0.455806	1	Intergenic	-19121	ENSRNOT00000028575	Olr319
Chr1_228358652	1	228358652	39	15	0.384615	-1.37851	0.723803	1	promoter-TSS (ENSRNOT00000081071)	-509	ENSRNOT00000081071	NA
Chr1_228365649	1	228365649	17	2	0.117647	-3.08746	0.663023	1	intron (ENSRNOT00000066247, intron 16 of 18)	2983	ENSRNOT00000089688	NA
Chr1_228434876	1	228434876	203.806	431.469	2.11706	1.08206	0.728702	1	Intergenic	16012	ENSRNOT00000082046	NA
Chr1_228492428	1	228492428	118.442	56.23	0.474747	-1.07477	0.776508	1	Intergenic	12653	ENSRNOT00000028600	Olr322
Chr1_228530988	1	228530988	3	49	16.3333	4.02975	0.354113	1	Intergenic	-6548	ENSRNOT00000028601	Olr323
Chr1_228558047	1	228558047	2	1	0.5	-1	1	1	exon (ENSRNOT00000028606, exon 1 of 1)	547	ENSRNOT00000028606	Olr326
Chr1_228676147	1	228676147	2	11	5.5	2.45943	0.774956	1	Intergenic	-7990	ENSRNOT00000028608	Olr337
Chr1_228706619	1	228706619	113.579	251.533	2.2146	1.14705	0.753175	1	Intergenic	16499	ENSRNOT00000087169	Pfpl
Chr1_228754723	1	228754723	5.26242	12.3517	2.34716	1.23091	0.894324	1	intron (ENSRNOT00000083283, intron 1 of 7)	1144	ENSRNOT00000083283	Dtx4
Chr1_228847932	1	228847932	12	2	0.166667	-2.58496	0.754614	1	Intergenic	-32258	ENSRNOT00000079478	NA
Chr1_229020512	1	229020512	59.9916	9.50133	0.158378	-2.65856	0.64196	1	TTS (ENSRNOT00000016152)	-9722	ENSRNOT00000084503	Glyatl1
Chr1_229055208	1	229055208	49.0841	20.6177	0.420048	-1.25137	0.817902	1	TTS (ENSRNOT00000054800)	-8507	ENSRNOT00000087526	Glyat
Chr1_229065579	1	229065579	13	4	0.307692	-1.70044	0.816826	1	promoter-TSS (ENSRNOT00000016454)	-467	ENSRNOT00000016454	Glyat
Chr1_229313687	1	229313687	4.24596	27.3201	6.43438	2.6858	0.783219	1	intron (ENSRNOT00000076941, intron 14 of 31)	-35447	ENSRNOT00000075498	LOC100910906
Chr1_229405340	1	229405340	23	4	0.173913	-2.52356	0.655838	1	Intergenic	-11150	ENSRNOT00000028617	Olr336
Chr1_229469436	1	229469436	57.6205	127.455	2.21197	1.14533	0.758514	1	Intergenic	8308	ENSRNOT00000035813	Olr332
Chr1_229555670	1	229555670	103.503	45.9212	0.443668	-1.17245	0.768787	1	Intergenic	36163	ENSRNOT00000016593	Glyatl2
Chr1_229585219	1	229585219	5	11	2.2	1.1375	0.885594	1	Intergenic	15814	ENSRNOT00000016690	Cntf
Chr1_229770345	1	229770345	21.3409	81.5335	3.82053	1.93377	0.675761	1	Intergenic	-5198	ENSRNOT00000072071	Olr341
Chr1_229804600	1	229804600	4	2	0.5	-1	0.951225	1	promoter-TSS (ENSRNOT00000049665)	15	ENSRNOT00000049665	Olr343
Chr1_229815283	1	229815283	42.4596	130.006	3.06188	1.61442	0.738376	1	Intergenic	-9260	ENSRNOT00000051124	Olr344
Chr1_229835521	1	229835521	91.7659	39.361	0.428928	-1.22119	0.769755	1	exon (ENSRNOT00000017200, exon 2 of 2)	496	ENSRNOT00000017200	NA
Chr1_229944721	1	229944721	285.968	125.58	0.439141	-1.18724	0.704819	1	Intergenic	6708	ENSRNOT00000087591	NA
Chr1_229982779	1	229982779	23	1	0.0434783	-4.52356	0.503797	1	Intergenic	-28347	ENSRNOT00000087890	Olr352
Chr1_230095507	1	230095507	56.5534	120.895	2.1377	1.09606	0.771452	1	Intergenic	-15590	ENSRNOT00000091024	Olr358
Chr1_230124800	1	230124800	3	11	3.66667	1.87447	0.819434	1	Intergenic	-9457	ENSRNOT00000017444	Olr360
Chr1_230192044	1	230192044	54.4193	127.455	2.34208	1.22779	0.743185	1	Intergenic	-15241	ENSRNOT00000081909	LOC103691301
Chr1_230223271	1	230223271	87.0422	34.8567	0.400457	-1.32028	0.812403	1	Intergenic	6055	ENSRNOT00000072772	LOC687088
Chr1_230284389	1	230284389	30.7832	111.165	3.61121	1.85248	0.724356	1	Intergenic	13796	ENSRNOT00000066512	LOC687097
Chr1_230303122	1	230303122	16.9838	6.59451	0.388281	-1.36483	0.898703	1	Intergenic	-2802	ENSRNOT00000074432	Olr365
Chr1_230386837	1	230386837	5	2	0.4	-1.32193	0.917107	1	Intergenic	9757	ENSRNOT00000042937	Olr367
Chr1_230530735	1	230530735	6	3	0.5	-1	0.934829	1	Intergenic	9249	ENSRNOT00000047374	Olr372
Chr1_230589469	1	230589469	110.395	54.6402	0.494952	-1.01464	0.835759	1	Intergenic	13170	ENSRNOT00000049799	Olr374
Chr1_230601673	1	230601673	16	5	0.3125	-1.67807	0.795861	1	Intergenic	-2714	ENSRNOT00000040608	Olr375
Chr1_230626282	1	230626282	16	38	2.375	1.24793	0.749242	1	Intergenic	-2715	ENSRNOT00000017604	Olr376
Chr1_230651326	1	230651326	39.4807	107.774	2.72979	1.44879	0.718835	1	Intergenic	-1387	ENSRNOT00000017615	Olr377
Chr1_230657687	1	230657687	2	6	3	1.58496	0.889191	1	Intergenic	7743	ENSRNOT00000044719	Olr378
Chr1_230678848	1	230678848	22.2913	115.875	5.19821	2.37802	0.657941	1	Intergenic	-3140	ENSRNOT00000032191	Olr379
Chr1_23162797	1	23162797	34	15	0.441176	-1.18057	0.773391	1	Intergenic	-246612	ENSRNOT00000022362	Eya4
Chr1_231845555	1	231845555	6	2	0.333333	-1.58496	0.889191	1	Intergenic	-55475	ENSRNOT00000087738	NA
Chr1_232350048	1	232350048	94.7236	266.987	2.81859	1.49498	0.629298	1	Intergenic	-4538	ENSRNOT00000086844	NA
Chr1_233899825	1	233899825	10	3	0.3	-1.73697	0.840171	1	Intergenic	186704	ENSRNOT00000088510	NA
Chr1_234207986	1	234207986	7	21	3	1.58496	0.772364	1	Intergenic	24558	ENSRNOT00000050860	AABR07006451.1
Chr1_234601062	1	234601062	49.4668	19.0027	0.38415	-1.38026	0.8063	1	Intergenic	-4090	ENSRNOT00000017892	Trpm6
Chr1_234797297	1	234797297	14	2	0.142857	-2.80735	0.716063	1	TTS (ENSRNOT00000016871)	39339	ENSRNOT00000075366	NA
Chr1_235052146	1	235052146	12	6	0.5	-1	0.893408	1	intron (ENSRNOT00000084649, intron 1 of 1)	29014	ENSRNOT00000084649	NA
Chr1_236049645	1	236049645	160.057	51.5442	0.322037	-1.6347	0.650441	1	intron (ENSRNOT00000016164, intron 1 of 20)	17656	ENSRNOT00000016164	Pcsk5
Chr1_236549533	1	236549533	55.4864	137.764	2.48283	1.31199	0.721708	1	intron (ENSRNOT00000088585, intron 1 of 1)	1948	ENSRNOT00000088585	NA
Chr1_236942481	1	236942481	11	3	0.272727	-1.87447	0.819434	1	Intergenic	-41576	ENSRNOT00000066846	AABR07006480.1
Chr1_237702795	1	237702795	18	9	0.5	-1	0.861608	1	Intergenic	128006	ENSRNOT00000042738	AABR07006504.1
Chr1_238005450	1	238005450	4	10	2.5	1.32193	0.875579	1	Intergenic	-95437	ENSRNOT00000023664	Anxa1
Chr1_238185591	1	238185591	9	1	0.111111	-3.16993	0.756433	1	Intergenic	-36931	ENSRNOT00000024000	Aldh1a1
Chr1_238376178	1	238376178	153.655	67.476	0.439141	-1.18724	0.737704	1	intron (ENSRNOT00000076393, intron 1 of 10)	664	ENSRNOT00000076393	Tmc1
Chr1_238386788	1	238386788	37.8894	15.2021	0.401223	-1.31752	0.829629	1	Intergenic	-4916	ENSRNOT00000077601	Tmc1
Chr1_238737418	1	238737418	168.398	44.6562	0.265183	-1.91494	0.609007	1	Intergenic	99584	ENSRNOT00000070922	AABR07006536.1
Chr1_238963626	1	238963626	39	4	0.102564	-3.2854	0.473757	1	Intergenic	-22391	ENSRNOT00000086713	NA
Chr1_239185153	1	239185153	167.345	80.7613	0.482603	-1.05109	0.763851	1	promoter-TSS (ENSRNOT00000078242)	-551	ENSRNOT00000078242	NA
Chr1_239303409	1	239303409	5	30	6	2.58496	0.600395	1	Intergenic	15595	ENSRNOT00000086926	NA
Chr1_239335990	1	239335990	15	69	4.6	2.20163	0.505441	1	Intergenic	-16252	ENSRNOT00000029774	LOC103691307
Chr1_239385926	1	239385926	35	13	0.371429	-1.42884	0.72948	1	Intergenic	-7830	ENSRNOT00000078466	AABR07006544.1
Chr1_239401716	1	239401716	107.353	218.531	2.03562	1.02547	0.747812	1	intron (ENSRNOT00000087386, intron 1 of 24)	3672	ENSRNOT00000087386	Tmem2
Chr1_239724953	1	239724953	10	27	2.7	1.43296	0.76088	1	Intergenic	116776	ENSRNOT00000088186	NA
Chr1_240501208	1	240501208	81	32	0.395062	-1.33985	0.645876	1	intron (ENSRNOT00000018521, intron 7 of 23)	98207	ENSRNOT00000053595	NA
Chr1_24051196	1	24051196	29	10	0.344828	-1.53605	0.73736	1	intron (ENSRNOT00000015566, intron 1 of 4)	5178	ENSRNOT00000015566	Slc2a12
Chr1_24066057	1	24066057	2.10497	11.4016	5.41651	2.43736	0.805583	1	Intergenic	7458	ENSRNOT00000081325	NA
Chr1_24087157	1	24087157	30.522	4.75066	0.155647	-2.68365	0.705255	1	Intergenic	10238	ENSRNOT00000085871	NA
Chr1_241367569	1	241367569	46	16	0.347826	-1.52356	0.678241	1	intron (ENSRNOT00000054776, intron 4 of 5)	74632	ENSRNOT00000081929	NA
Chr1_241464282	1	241464282	26.3121	106.415	4.04433	2.0159	0.654804	1	Intergenic	-3413	ENSRNOT00000054776	RGD1560242
Chr1_241829456	1	241829456	25	62	2.48	1.31034	0.682816	1	intron (ENSRNOT00000091282, intron 6 of 10)	44135	ENSRNOT00000079029	NA
Chr1_242034402	1	242034402	287.035	139.638	0.486483	-1.03954	0.738118	1	intron (ENSRNOT00000065921, intron 2 of 23)	49083	ENSRNOT00000065921	Tjp2
Chr1_242139476	1	242139476	175.765	1517.36	8.63291	3.10985	0.1184	0.549456	intron (ENSRNOT00000020412, intron 3 of 5)	13359	ENSRNOT00000071614	Fxn
Chr1_242228481	1	242228481	1444.69	209.14	0.144765	-2.78822	0.247185	0.745925	intron (ENSRNOT00000068645, intron 13 of 14)	-75646	ENSRNOT00000020412	Fxn
Chr1_242812711	1	242812711	62.0966	129.218	2.08092	1.05722	0.784232	1	Intergenic	-2524	ENSRNOT00000071075	NA
Chr1_242868938	1	242868938	70.5165	141.57	2.00761	1.00548	0.786113	1	Intergenic	-7170	ENSRNOT00000021185	Cbwd1
Chr1_243024560	1	243024560	5	26	5.2	2.37851	0.649529	1	promoter-TSS (ENSRNOT00000092895)	-947	ENSRNOT00000092895	NA
Chr1_243037827	1	243037827	9	2	0.222222	-2.16993	0.817848	1	intron (ENSRNOT00000015668, intron 6 of 47)	-3443	ENSRNOT00000092937	NA
Chr1_243085340	1	243085340	506.331	186.53	0.368396	-1.44067	0.638082	1	intron (ENSRNOT00000015668, intron 22 of 47)	-7434	ENSRNOT00000093105	NA
Chr1_243105239	1	243105239	47	11	0.234043	-2.09516	0.582692	1	promoter-TSS (ENSRNOT00000093090)	-288	ENSRNOT00000093090	NA
Chr1_243107630	1	243107630	121.01	47.1036	0.389254	-1.36121	0.779558	1	TTS (ENSRNOT00000045504)	1451	ENSRNOT00000045504	NA
Chr1_243128348	1	243128348	4	60	15	3.90689	0.322083	1	intron (ENSRNOT00000015668, intron 37 of 47)	-8938	ENSRNOT00000085977	NA
Chr1_243206376	1	243206376	7	23	3.28571	1.71621	0.744782	1	Intergenic	47124	ENSRNOT00000093054	NA
Chr1_243360158	1	243360158	20	163	8.15	3.0268	0.241636	1	intron (ENSRNOT00000021496, intron 2 of 11)	-15824	ENSRNOT00000080689	Kank1
Chr1_243834439	1	243834439	51.5717	110.215	2.13713	1.09567	0.790832	1	Intergenic	171615	ENSRNOT00000067372	Dmrt2
Chr1_244090496	1	244090496	57.8866	19.0027	0.328274	-1.60703	0.766708	1	Intergenic	121926	ENSRNOT00000086142	NA
Chr1_244611967	1	244611967	56.8342	13.3019	0.234047	-2.09513	0.709492	1	Intergenic	-3855	ENSRNOT00000080124	Smarca2
Chr1_244821508	1	244821508	2	5	2.5	1.32193	0.917107	1	Intergenic	-17880	ENSRNOT00000089067	NA
Chr1_245597064	1	245597064	1	29	29	4.85798	0.426264	1	Intergenic	-82811	ENSRNOT00000033724	Pum3
Chr1_245682294	1	245682294	3	15	5	2.32193	0.744044	1	Intergenic	135516	ENSRNOT00000080607	AABR07006672.1
Chr1_245985381	1	245985381	3	1	0.333333	-1.58496	0.913924	1	intron (ENSRNOT00000023762, intron 1 of 14)	25214	ENSRNOT00000023762	Rfx3
Chr1_246949905	1	246949905	29.8773	12.1832	0.407774	-1.29416	0.847791	1	Intergenic	-2887	ENSRNOT00000089670	NA
Chr1_246957774	1	246957774	35.2125	84.345	2.39531	1.26021	0.770573	1	intron (ENSRNOT00000020272, intron 1 of 11)	2793	ENSRNOT00000020272	Slc1a1
Chr1_247097231	1	247097231	2	67	33.5	5.06609	0.217359	1	Intergenic	-9218	ENSRNOT00000020464	Spata6l
Chr1_247106791	1	247106791	17	1	0.0588235	-4.08746	0.598935	1	promoter-TSS (ENSRNOT00000082290)	-607	ENSRNOT00000082290	Cdc37l1
Chr1_247115734	1	247115734	2.13409	4.68583	2.1957	1.13468	0.940315	1	intron (ENSRNOT00000016000, intron 2 of 6)	5517	ENSRNOT00000016000	Cdc37l1
Chr1_247231409	1	247231409	5.26242	31.3544	5.95817	2.57487	0.713748	1	promoter-TSS (ENSRNOT00000048910)	-315	ENSRNOT00000048910	Rcl1
Chr1_247319680	1	247319680	20	6	0.3	-1.73697	0.760872	1	Intergenic	40552	ENSRNOT00000072051	NA
Chr1_247452208	1	247452208	35	9	0.257143	-1.95936	0.65118	1	intron (ENSRNOT00000087011, intron 22 of 24)	24620	ENSRNOT00000021298	Insl6
Chr1_247501051	1	247501051	309.955	151.674	0.489341	-1.03109	0.76212	1	Intergenic	13490	ENSRNOT00000021544	Plgrkt
Chr1_247798068	1	247798068	2	27	13.5	3.75489	0.514872	1	intron (ENSRNOT00000021958, intron 10 of 14)	23661	ENSRNOT00000021958	Ermp1
Chr1_248160966	1	248160966	5	20	4	2	0.732217	1	Intergenic	-13129	ENSRNOT00000085025	NA
Chr1_248187914	1	248187914	12.7379	4.71036	0.369792	-1.43522	0.902598	1	Intergenic	-7884	ENSRNOT00000066891	LOC103690131
Chr1_248210926	1	248210926	75.7789	17.1024	0.225688	-2.1476	0.675596	1	intron (ENSRNOT00000047024, intron 1 of 4)	884	ENSRNOT00000047024	AABR07006688.2
Chr1_248218929	1	248218929	83	41	0.493976	-1.01749	0.71754	1	Intergenic	-5188	ENSRNOT00000048735	AABR07006688.1
Chr1_248252919	1	248252919	6	22	3.66667	1.87447	0.732221	1	intron (ENSRNOT00000015406, intron 2 of 15)	24422	ENSRNOT00000015406	Uhrf2
Chr1_248407886	1	248407886	25.4758	155.442	6.10156	2.60918	0.590182	1	intron (ENSRNOT00000079361, intron 1 of 1)	2856	ENSRNOT00000079361	NA
Chr1_24852911	1	24852911	7.36739	36.105	4.90066	2.29297	0.727877	1	Intergenic	5406	ENSRNOT00000077927	AABR07000733.1
Chr1_248558920	1	248558920	18	66	3.66667	1.87447	0.567437	1	Intergenic	-84422	ENSRNOT00000054411	NA
Chr1_24903487	1	24903487	22	2	0.0909091	-3.45943	0.58322	1	exon (ENSRNOT00000075616, exon 3 of 6)	2628	ENSRNOT00000075616	LOC501467
Chr1_249425544	1	249425544	17	7	0.411765	-1.28011	0.832359	1	Intergenic	-114316	ENSRNOT00000080284	NA
Chr1_24942885	1	24942885	1.05248	6.65093	6.31927	2.65976	0.817287	1	Intergenic	-17966	ENSRNOT00000043416	AABR07000740.1
Chr1_24956890	1	24956890	86	238	2.76744	1.46855	0.505758	1	Intergenic	25717	ENSRNOT00000074143	RGD1562660
Chr1_250429457	1	250429457	21	6	0.285714	-1.80735	0.746339	1	intron (ENSRNOT00000067643, intron 1 of 11)	3298	ENSRNOT00000067643	A1cf
Chr1_250629741	1	250629741	3.15745	12.3517	3.91193	1.96788	0.834609	1	intron (ENSRNOT00000016688, intron 1 of 20)	937	ENSRNOT00000016688	Asah2
Chr1_250694786	1	250694786	41.0469	103.564	2.52308	1.33518	0.757195	1	intron (ENSRNOT00000087588, intron 3 of 4)	-32064	ENSRNOT00000083581	NA
Chr1_250747724	1	250747724	45	6	0.133333	-2.90689	0.48404	1	intron (ENSRNOT00000054761, intron 5 of 9)	-20505	ENSRNOT00000087588	Sgms1
Chr1_250897501	1	250897501	11	2	0.181818	-2.45943	0.774956	1	intron (ENSRNOT00000054761, intron 2 of 9)	54197	ENSRNOT00000054761	Sgms1
Chr1_251025593	1	251025593	145.243	71.26	0.490626	-1.0273	0.77971	1	Intergenic	-19848	ENSRNOT00000015017	Minpp1
Chr1_251053188	1	251053188	78.5502	226.097	2.87838	1.52526	0.695063	1	intron (ENSRNOT00000015017, intron 3 of 4)	4745	ENSRNOT00000088922	NA
Chr1_251147851	1	251147851	249.439	118.767	0.476135	-1.07056	0.726219	1	intron (ENSRNOT00000014979, intron 1 of 11)	2487	ENSRNOT00000014979	Papss2
Chr1_251245492	1	251245492	17.0727	59.9787	3.51313	1.81276	0.728967	1	intron (ENSRNOT00000092063, intron 9 of 10)	87008	ENSRNOT00000054410	NA
Chr1_251369760	1	251369760	33.9677	16.9573	0.499219	-1.00226	0.900376	1	intron (ENSRNOT00000014684, intron 2 of 9)	-4374	ENSRNOT00000031923	LOC103691072
Chr1_251387362	1	251387362	6	21	3.5	1.80735	0.746339	1	promoter-TSS (ENSRNOT00000092063)	-359	ENSRNOT00000092063	Atad1
Chr1_251399568	1	251399568	6.31491	41.8058	6.62018	2.72687	0.672811	1	intron (ENSRNOT00000090926, intron 1 of 1)	1549	ENSRNOT00000090926	NA
Chr1_251627743	1	251627743	409.735	203.488	0.496632	-1.00975	0.748211	1	Intergenic	-5457	ENSRNOT00000084785	AC094647.2
Chr1_251797028	1	251797028	11	71	6.45455	2.69032	0.427718	1	Intergenic	-27050	ENSRNOT00000091034	NA
Chr1_252497270	1	252497270	58	9	0.155172	-2.68806	0.463402	1	promoter-TSS (ENSRNOT00000075598)	-183	ENSRNOT00000075598	Stambpl1
Chr1_252540493	1	252540493	31	15	0.483871	-1.04731	0.805398	1	intron (ENSRNOT00000083468, intron 8 of 9)	9902	ENSRNOT00000083468	Acta2
Chr1_252587710	1	252587710	122.71	269.904	2.19952	1.13719	0.718985	1	Intergenic	-2076	ENSRNOT00000025928	Fas
Chr1_252666670	1	252666670	15	47	3.13333	1.6477	0.654085	1	Intergenic	71651	ENSRNOT00000086181	NA
Chr1_252881996	1	252881996	7.36739	21.8531	2.96619	1.56861	0.834656	1	Intergenic	-12668	ENSRNOT00000054757	Ifit2
Chr1_252905613	1	252905613	10.5248	38.9554	3.70128	1.88803	0.763856	1	promoter-TSS (ENSRNOT00000031025)	-622	ENSRNOT00000031025	Ifit3
Chr1_252929923	1	252929923	74.3043	176.167	2.37089	1.24543	0.764376	1	Intergenic	-6556	ENSRNOT00000085450	NA
Chr1_252937199	1	252937199	23	5	0.217391	-2.20163	0.689178	1	Intergenic	-6905	ENSRNOT00000025770	Ifit1
Chr1_252979796	1	252979796	418.227	165.805	0.396447	-1.3348	0.676947	1	intron (ENSRNOT00000030024, intron 5 of 5)	-7590	ENSRNOT00000063605	NA
Chr1_253024023	1	253024023	34.732	101.664	2.92711	1.54947	0.726263	1	Intergenic	-23262	ENSRNOT00000030024	Slc16a12
Chr1_253128891	1	253128891	49	2	0.0408163	-4.61471	0.310459	1	promoter-TSS (ENSRNOT00000053762)	-554	ENSRNOT00000053762	NA
Chr1_254457120	1	254457120	15	3	0.2	-2.32193	0.744044	1	Intergenic	12918	ENSRNOT00000083473	NA
Chr1_254527652	1	254527652	71.1198	18.8414	0.264925	-1.91634	0.762479	1	Intergenic	-2470	ENSRNOT00000089627	AC080157.1
Chr1_254727729	1	254727729	65	4	0.0615385	-4.02237	0.296745	1	exon (ENSRNOT00000025258, exon 9 of 9)	7820	ENSRNOT00000025258	Ankrd1
Chr1_255077183	1	255077183	1	3	3	1.58496	0.913924	1	intron (ENSRNOT00000092151, intron 9 of 9)	36756	ENSRNOT00000092151	Pcgf5
Chr1_255102743	1	255102743	6	100	16.6667	4.05889	0.216497	1	Intergenic	-24962	ENSRNOT00000081284	NA
Chr1_255180078	1	255180078	83.2296	36.5495	0.439141	-1.18724	0.782921	1	Intergenic	-5552	ENSRNOT00000083002	Hectd2
Chr1_255381789	1	255381789	50.5193	1.90027	0.0376147	-4.73256	0.488629	1	Intergenic	-4955	ENSRNOT00000024941	Ppp1r3c
Chr1_255454641	1	255454641	8	2	0.25	-2	0.840471	1	Intergenic	-24621	ENSRNOT00000079808	Tnks2
Chr1_255562893	1	255562893	41.0469	5.7008	0.138885	-2.84804	0.661878	1	Intergenic	-1517	ENSRNOT00000081786	Btaf1
Chr1_255571440	1	255571440	19.1068	69.7133	3.64861	1.86735	0.769852	1	intron (ENSRNOT00000081786, intron 1 of 37)	1938	ENSRNOT00000027780	Ubbp4
Chr1_255625107	1	255625107	44	97	2.20455	1.14048	0.670033	1	intron (ENSRNOT00000081786, intron 19 of 37)	45632	ENSRNOT00000024465	Btaf1
Chr1_255674898	1	255674898	137.649	401.107	2.91399	1.543	0.608175	1	intron (ENSRNOT00000047387, intron 10 of 10)	-35761	ENSRNOT00000031545	AC094246.1
Chr1_255800046	1	255800046	46.7056	241.17	5.16364	2.36839	0.558169	1	intron (ENSRNOT00000047387, intron 2 of 10)	-1649	ENSRNOT00000018878	AC103056.1
Chr1_255827282	1	255827282	29.8773	119.02	3.98363	1.99409	0.622321	1	Intergenic	10393	ENSRNOT00000069833	NA
Chr1_255869316	1	255869316	111.563	266.037	2.38463	1.25376	0.680121	1	Intergenic	2079	ENSRNOT00000091447	NA
Chr1_256061710	1	256061710	54.4193	159.318	2.92761	1.54972	0.666612	1	intron (ENSRNOT00000079726, intron 9 of 21)	25843	ENSRNOT00000079726	Kif11
Chr1_256416647	1	256416647	19.9972	41.8058	2.09058	1.06391	0.856069	1	Intergenic	33855	ENSRNOT00000022549	Cyp26a1
Chr1_256737855	1	256737855	74.3043	16.9573	0.228214	-2.13154	0.736216	1	Intergenic	-3124	ENSRNOT00000089456	Myof
Chr1_256769306	1	256769306	7	1	0.142857	-2.80735	0.799963	1	Intergenic	-16819	ENSRNOT00000034563	Ffar4
Chr1_256822946	1	256822946	24.5421	99.3397	4.04773	2.01711	0.639957	1	intron (ENSRNOT00000022317, intron 1 of 21)	611	ENSRNOT00000022317	Pde6c
Chr1_256997421	1	256997421	170.727	48.7327	0.285442	-1.80873	0.614115	1	exon (ENSRNOT00000020411, exon 8 of 8)	41768	ENSRNOT00000020411	Lgi1
Chr1_257088139	1	257088139	30	11	0.366667	-1.44746	0.746008	1	Intergenic	11917	ENSRNOT00000044895	Slc35g1
Chr1_257154745	1	257154745	134.809	42.3932	0.314469	-1.66901	0.726849	1	Intergenic	-2520	ENSRNOT00000067149	Plce1
Chr1_257368494	1	257368494	51.2182	12.1832	0.237868	-2.07177	0.716053	1	intron (ENSRNOT00000079219, intron 5 of 33)	-107496	ENSRNOT00000083185	NA
Chr1_257503102	1	257503102	49.0841	121.832	2.4821	1.31156	0.731609	1	Intergenic	-4257	ENSRNOT00000019056	Noc3l
Chr1_25759421	1	25759421	18	50	2.77778	1.47393	0.67697	1	intron (ENSRNOT00000042072, intron 4 of 37)	28199	ENSRNOT00000093030	Trdn
Chr1_257613677	1	257613677	2.12298	0.942072	0.44375	-1.17218	0.975718	1	intron (ENSRNOT00000072002, intron 6 of 10)	-1055	ENSRNOT00000075680	LOC100911660
Chr1_258174462	1	258174462	63.1491	12.3517	0.195596	-2.35405	0.669718	1	Intergenic	-11249	ENSRNOT00000085577	NA
Chr1_258195790	1	258195790	27	13	0.481481	-1.05445	0.817389	1	Intergenic	-14555	ENSRNOT00000001990	LOC100361492
Chr1_258834028	1	258834028	4	28	7	2.80735	0.59072	1	intron (ENSRNOT00000093005, intron 3 of 6)	41545	ENSRNOT00000093005	Cyp2c13
Chr1_258890948	1	258890948	4	19	4.75	2.24793	0.715393	1	Intergenic	-13902	ENSRNOT00000071633	Cyp2c13
Chr1_259051779	1	259051779	3.18447	0.942072	0.295833	-1.75714	0.898667	1	Intergenic	29023	ENSRNOT00000073780	NA
Chr1_259310728	1	259310728	26	12	0.461538	-1.11548	0.811557	1	intron (ENSRNOT00000022000, intron 5 of 6)	-23043	ENSRNOT00000054724	Cyp2c22
Chr1_259496115	1	259496115	26	1	0.0384615	-4.70044	0.462696	1	Intergenic	-11545	ENSRNOT00000021114	Sorbs1
Chr1_259631496	1	259631496	14.8609	97.0334	6.52946	2.70696	0.647598	1	Intergenic	25469	ENSRNOT00000089366	NA
Chr1_260113567	1	260113567	11.6764	33.9146	2.90455	1.53831	0.853389	1	Intergenic	19925	ENSRNOT00000019521	Ccnj
Chr1_260148165	1	260148165	40.3366	85.7286	2.12533	1.08769	0.842953	1	Intergenic	-5441	ENSRNOT00000085548	NA
Chr1_260161974	1	260161974	19.2068	69.3503	3.61071	1.85228	0.707028	1	intron (ENSRNOT00000054717, intron 2 of 4)	8328	ENSRNOT00000054717	Zfp518a
Chr1_260236331	1	260236331	327.583	146.198	0.446293	-1.16394	0.703439	1	intron (ENSRNOT00000019014, intron 1 of 16)	18270	ENSRNOT00000019014	Blnk
Chr1_260372540	1	260372540	28	8	0.285714	-1.80735	0.705182	1	intron (ENSRNOT00000018179, intron 10 of 20)	-30816	ENSRNOT00000030656	Opalin
Chr1_260430921	1	260430921	107.772	43.1097	0.400009	-1.32189	0.739733	1	intron (ENSRNOT00000018179, intron 2 of 20)	29871	ENSRNOT00000018179	Tll2
Chr1_260657231	1	260657231	43.7489	112.46	2.57058	1.36209	0.729604	1	intron (ENSRNOT00000076237, intron 1 of 1)	-18315	ENSRNOT00000077962	Pik3ap1
Chr1_260778214	1	260778214	41	13	0.317073	-1.65711	0.671389	1	intron (ENSRNOT00000076842, intron 4 of 7)	-20026	ENSRNOT00000036791	Lcor
Chr1_260831534	1	260831534	295.572	99.3397	0.336093	-1.57307	0.620495	1	promoter-TSS (ENSRNOT00000086885)	-752	ENSRNOT00000086885	NA
Chr1_261129856	1	261129856	147.252	60.9158	0.413683	-1.2734	0.723776	1	intron (ENSRNOT00000073193, intron 8 of 33)	10534	ENSRNOT00000073193	Rrp12
Chr1_261161318	1	261161318	42.6818	182.748	4.28162	2.09816	0.559262	1	intron (ENSRNOT00000071965, intron 1 of 3)	3056	ENSRNOT00000071965	Pgam1
Chr1_261335816	1	261335816	25.6091	0.937167	0.0365951	-4.77221	0.604699	1	Intergenic	-1779	ENSRNOT00000019874	Pi4k2a
Chr1_261369758	1	261369758	197.867	72.2101	0.364942	-1.45426	0.670299	1	intron (ENSRNOT00000019978, intron 1 of 2)	1751	ENSRNOT00000019978	Avpi1
Chr1_261388478	1	261388478	15.7873	64.609	4.09248	2.03297	0.705551	1	Intergenic	-1327	ENSRNOT00000064160	Marveld1
Chr1_261403136	1	261403136	53.3523	141.512	2.65241	1.4073	0.702083	1	Intergenic	-12056	ENSRNOT00000083287	Zfyve27
Chr1_261433025	1	261433025	3	9	3	1.58496	0.861829	1	intron (ENSRNOT00000083287, intron 9 of 11)	13546	ENSRNOT00000020182	Sfrp5
Chr1_261469525	1	261469525	86	24	0.27907	-1.8413	0.535186	1	Intergenic	5461	ENSRNOT00000082839	AABR07006871.1
Chr1_261496967	1	261496967	42	12	0.285714	-1.80735	0.64425	1	promoter-TSS (ENSRNOT00000020390)	-93	ENSRNOT00000020390	Golga7b
Chr1_261532104	1	261532104	78	24	0.307692	-1.70044	0.575715	1	intron (ENSRNOT00000020568, intron 11 of 14)	-7780	ENSRNOT00000075718	NA
Chr1_261606190	1	261606190	4	42	10.5	3.39232	0.447076	1	intron (ENSRNOT00000020568, intron 2 of 14)	-30632	ENSRNOT00000076068	Crtac1
Chr1_261726915	1	261726915	1	2	2	1	1	1	Intergenic	-26450	ENSRNOT00000076659	R3hcc1l
Chr1_261906437	1	261906437	1024.34	462.557	0.451567	-1.14699	0.631408	1	Intergenic	17346	ENSRNOT00000077734	NA
Chr1_261935786	1	261935786	90	37	0.411111	-1.2824	0.645687	1	TTS (ENSRNOT00000089811)	391	ENSRNOT00000089811	NA
Chr1_261989753	1	261989753	43.1519	12.3517	0.286239	-1.80471	0.765098	1	exon (ENSRNOT00000087083, exon 19 of 19)	285	ENSRNOT00000088605	NA
Chr1_261991731	1	261991731	202.745	75.3658	0.371728	-1.42768	0.721657	1	TTS (ENSRNOT00000079974)	1405	ENSRNOT00000079974	NA
Chr1_262000988	1	262000988	48	20	0.416667	-1.26303	0.72096	1	intron (ENSRNOT00000084868, intron 5 of 5)	-1301	ENSRNOT00000082119	NA
Chr1_262003260	1	262003260	29	65	2.24138	1.16439	0.708206	1	intron (ENSRNOT00000084868, intron 1 of 5)	2041	ENSRNOT00000084868	NA
Chr1_262011955	1	262011955	302.525	35.7987	0.118333	-3.07907	0.431398	1	exon (ENSRNOT00000077623, exon 3 of 3)	1665	ENSRNOT00000021278	Hps1
Chr1_262290272	1	262290272	5.33523	11.246	2.10788	1.07579	0.919237	1	Intergenic	168930	ENSRNOT00000089252	NA
Chr1_263420644	1	263420644	7	1	0.142857	-2.80735	0.799963	1	exon (ENSRNOT00000022633, exon 4 of 4)	10647	ENSRNOT00000022633	Slc25a28
Chr1_263508224	1	263508224	25.2596	57.008	2.25688	1.17433	0.824721	1	exon (ENSRNOT00000023215, exon 3 of 11)	3282	ENSRNOT00000023215	Cox15
Chr1_263667658	1	263667658	6	14	2.33333	1.22239	0.857429	1	intron (ENSRNOT00000074810, intron 4 of 16)	-32293	ENSRNOT00000087307	NA
Chr1_263865004	1	263865004	16.0057	4.68583	0.292761	-1.77221	0.846382	1	intron (ENSRNOT00000030782, intron 11 of 20)	-19241	ENSRNOT00000017268	Erlin1
Chr1_263890894	1	263890894	7	55	7.85714	2.974	0.43646	1	promoter-TSS (ENSRNOT00000085928)	-65	ENSRNOT00000085928	NA
Chr1_263901596	1	263901596	9.60341	31.8637	3.31795	1.73029	0.798925	1	intron (ENSRNOT00000017202, intron 6 of 13)	8656	ENSRNOT00000017202	Cwf19l1
Chr1_263921603	1	263921603	31.5745	100.714	3.18972	1.67343	0.709078	1	promoter-TSS (ENSRNOT00000090755)	-640	ENSRNOT00000017006	Bloc1s2
Chr1_263928310	1	263928310	20	4	0.2	-2.32193	0.699719	1	intron (ENSRNOT00000068007, intron 8 of 12)	-4677	ENSRNOT00000082920	NA
Chr1_263957408	1	263957408	56.5534	119.957	2.12113	1.08484	0.774089	1	intron (ENSRNOT00000068007, intron 2 of 12)	1911	ENSRNOT00000068007	Pkd2l1
Chr1_264092889	1	264092889	75	27	0.36	-1.47393	0.626304	1	Intergenic	-1192	ENSRNOT00000047602	Scd4
Chr1_264245894	1	264245894	24	76	3.16667	1.66297	0.586478	1	Intergenic	-14612	ENSRNOT00000018815	Wnt8b
Chr1_264286117	1	264286117	20.2739	48.7327	2.40372	1.26527	0.817229	1	intron (ENSRNOT00000035758, intron 6 of 25)	8514	ENSRNOT00000035758	Sec31b
Chr1_264300217	1	264300217	74.7264	36.105	0.483163	-1.04942	0.825979	1	intron (ENSRNOT00000019039, intron 4 of 4)	3546	ENSRNOT00000019039	Ndufb8
Chr1_264413131	1	264413131	20	1	0.05	-4.32193	0.549761	1	Intergenic	-57778	ENSRNOT00000079070	NA
Chr1_264495678	1	264495678	91.2881	43.3353	0.474709	-1.07488	0.840097	1	Intergenic	7119	ENSRNOT00000082461	NA
Chr1_264596925	1	264596925	48.4143	13.3019	0.274751	-1.8638	0.74981	1	Intergenic	-52190	ENSRNOT00000053353	NA
Chr1_264667329	1	264667329	83.8577	41.4512	0.494304	-1.01653	0.853313	1	Intergenic	-3513	ENSRNOT00000034814	Slf2
Chr1_264727427	1	264727427	137.875	310.693	2.25344	1.17213	0.684486	1	intron (ENSRNOT00000034814, intron 18 of 18)	-14485	ENSRNOT00000019956	Sema4g
Chr1_264751145	1	264751145	51.5717	13.3019	0.257929	-1.95495	0.734228	1	exon (ENSRNOT00000019956, exon 14 of 14)	-5355	ENSRNOT00000031018	Peo1
Chr1_264760259	1	264760259	191.068	34.8567	0.182431	-2.45458	0.578159	1	exon (ENSRNOT00000031018, exon 3 of 5)	-3712	ENSRNOT00000020020	Mrpl43
Chr1_264889016	1	264889016	3.15745	0.950133	0.300917	-1.73256	0.898335	1	Intergenic	-4147	ENSRNOT00000021714	Tlx1
Chr1_264962270	1	264962270	152.588	73.099	0.479063	-1.06171	0.763211	1	Intergenic	12863	ENSRNOT00000021748	Lbx1
Chr1_265293741	1	265293741	34.732	79.8112	2.29791	1.20033	0.799187	1	intron (ENSRNOT00000023137, intron 6 of 8)	5057	ENSRNOT00000023137	Poll
Chr1_265466667	1	265466667	15.7873	0.950133	0.0601835	-4.05449	0.680927	1	Intergenic	32165	ENSRNOT00000023558	Fgf8
Chr1_265801527	1	265801527	17.8922	57.008	3.18618	1.67183	0.760265	1	Intergenic	-3359	ENSRNOT00000079483	Ldb1
Chr1_265818911	1	265818911	140.85	47.7955	0.339336	-1.55921	0.674855	1	exon (ENSRNOT00000025221, exon 5 of 14)	9156	ENSRNOT00000025221	Pprc1
Chr1_265890159	1	265890159	133.381	271.778	2.03761	1.02688	0.743625	1	intron (ENSRNOT00000026013, intron 1 of 3)	6803	ENSRNOT00000025938	Elovl3
Chr1_265903554	1	265903554	99.2353	2.8115	0.0283317	-5.14144	0.32547	0.958189	Intergenic	-1013	ENSRNOT00000086041	Gbf1
Chr1_265942637	1	265942637	18	5	0.277778	-1.848	0.763317	1	intron (ENSRNOT00000036156, intron 3 of 39)	-16883	ENSRNOT00000087478	NA
Chr1_266048533	1	266048533	311.577	150.884	0.484258	-1.04615	0.732953	1	Intergenic	-4470	ENSRNOT00000026235	Nfkb2
Chr1_266081688	1	266081688	177.269	74.4237	0.419835	-1.2521	0.762526	1	intron (ENSRNOT00000026609, intron 1 of 8)	4612	ENSRNOT00000026609	Cuedc2
Chr1_266088937	1	266088937	5	46	9.2	3.20163	0.446601	1	promoter-TSS (ENSRNOT00000062201)	-552	ENSRNOT00000062201	NA
Chr1_266378778	1	266378778	32	2	0.0625	-4	0.455965	1	intron (ENSRNOT00000027118, intron 1 of 3)	-2196	ENSRNOT00000080509	Wbp1l
Chr1_266422229	1	266422229	27	2	0.0740741	-3.75489	0.514872	1	TTS (ENSRNOT00000027160)	6011	ENSRNOT00000027160	Cyp17a1
Chr1_266441591	1	266441591	36	16	0.444444	-1.16993	0.76885	1	Intergenic	-9431	ENSRNOT00000027196	Borcs7
Chr1_266770615	1	266770615	4	44	11	3.45943	0.430102	1	intron (ENSRNOT00000027351, intron 1 of 17)	-11003	ENSRNOT00000027417	Ina
Chr1_266799496	1	266799496	94.7236	11.4016	0.120367	-3.05449	0.543826	1	Intergenic	-7988	ENSRNOT00000081024	NA
Chr1_266843832	1	266843832	67.2239	15.9318	0.236997	-2.07706	0.682152	1	promoter-TSS (ENSRNOT00000027482)	-649	ENSRNOT00000027482	Taf5
Chr1_266941165	1	266941165	34.1455	88.0937	2.57995	1.36734	0.749868	1	Intergenic	-6861	ENSRNOT00000036202	Calhm3
Chr1_267168471	1	267168471	2	8	4	2	0.840471	1	intron (ENSRNOT00000027574, intron 2 of 13)	35516	ENSRNOT00000027574	Sh3pxd2a
Chr1_267282614	1	267282614	2	4	2	1	0.951225	1	intron (ENSRNOT00000027614, intron 9 of 9)	33116	ENSRNOT00000027614	Stn1
Chr1_267437415	1	267437415	30.9443	107.774	3.48284	1.80026	0.662887	1	intron (ENSRNOT00000084851, intron 22 of 53)	26280	ENSRNOT00000084851	Col17a1
Chr1_267463727	1	267463727	47.767	18.8414	0.394444	-1.34211	0.850404	1	promoter-TSS (ENSRNOT00000016645)	-21	ENSRNOT00000016645	Col17a1
Chr1_267471303	1	267471303	2	33	16.5	4.04439	0.445152	1	Intergenic	-5086	ENSRNOT00000088181	NA
Chr1_267483294	1	267483294	67.9353	3.76829	0.0554687	-4.17218	0.57273	1	promoter-TSS (ENSRNOT00000080375)	-84	ENSRNOT00000080375	NA
Chr1_267491206	1	267491206	23	4	0.173913	-2.52356	0.655838	1	intron (ENSRNOT00000088962, intron 1 of 3)	-3567	ENSRNOT00000077279	NA
Chr1_267593340	1	267593340	1.06705	10.3088	9.6611	3.27219	0.782131	1	intron (ENSRNOT00000031925, intron 2 of 37)	5300	ENSRNOT00000031925	Cfap43
Chr1_267606194	1	267606194	63.6894	17.8994	0.281042	-1.83114	0.780849	1	Intergenic	-1223	ENSRNOT00000087894	Gsto2
Chr1_267610619	1	267610619	413.981	153.558	0.370929	-1.43078	0.658318	1	intron (ENSRNOT00000076367, intron 2 of 4)	3135	ENSRNOT00000077011	NA
Chr1_267616465	1	267616465	133.748	270.375	2.02153	1.01545	0.774012	1	intron (ENSRNOT00000076367, intron 4 of 4)	-1784	ENSRNOT00000017186	Gsto2
Chr1_267619637	1	267619637	85.2512	190.027	2.22902	1.15641	0.732478	1	intron (ENSRNOT00000076751, intron 1 of 6)	1055	ENSRNOT00000076751	NA
Chr1_267875654	1	267875654	4.26818	23.4292	5.48926	2.45661	0.763521	1	Intergenic	186325	ENSRNOT00000077738	Cfap58
Chr1_269016048	1	269016048	33	4	0.121212	-3.04439	0.532911	1	Intergenic	-39601	ENSRNOT00000084208	NA
Chr1_269558224	1	269558224	41	1	0.0243902	-5.35755	0.311379	1	Intergenic	-213295	ENSRNOT00000074176	NA
Chr1_270082832	1	270082832	13	36	2.76923	1.46949	0.719342	1	intron (ENSRNOT00000015979, intron 9 of 25)	-60247	ENSRNOT00000088154	NA
Chr1_270554339	1	270554339	38.9419	5.7008	0.146392	-2.77209	0.674028	1	Intergenic	-75342	ENSRNOT00000078951	NA
Chr1_271166129	1	271166129	229.282	559.591	2.44062	1.28725	0.663045	1	Intergenic	-62908	ENSRNOT00000064023	LOC103690044
Chr1_271457588	1	271457588	19.9972	1.90027	0.0950266	-3.39553	0.693586	1	Intergenic	165197	ENSRNOT00000076262	Cfap58l1
Chr1_2720071	1	2720071	77	14	0.181818	-2.45943	0.446689	1	promoter-TSS (ENSRNOT00000080492)	-229	ENSRNOT00000080492	NA
Chr1_273351849	1	273351849	13	32	2.46154	1.29956	0.760984	1	Intergenic	-211593	ENSRNOT00000048691	RGD1561333
Chr1_273749257	1	273749257	292.371	99.3397	0.339773	-1.55736	0.62436	1	intron (ENSRNOT00000033148, intron 1 of 19)	8991	ENSRNOT00000033148	Xpnpep1
Chr1_273844598	1	273844598	15	50	3.33333	1.73697	0.630678	1	Intergenic	-9651	ENSRNOT00000044827	Add3
Chr1_273952908	1	273952908	24	67	2.79167	1.48113	0.638822	1	intron (ENSRNOT00000044827, intron 11 of 14)	16990	ENSRNOT00000084033	NA
Chr1_274041211	1	274041211	23	54	2.34783	1.23133	0.714595	1	intron (ENSRNOT00000076387, intron 1 of 5)	-8323	ENSRNOT00000076779	Mxi1
Chr1_274089202	1	274089202	8.53637	66.5388	7.79475	2.9625	0.58643	1	exon (ENSRNOT00000076387, exon 6 of 6)	16732	ENSRNOT00000075874	Smndc1
Chr1_274126404	1	274126404	55	6	0.109091	-3.1964	0.410502	1	Intergenic	9002	ENSRNOT00000084663	NA
Chr1_274186621	1	274186621	22	48	2.18182	1.12553	0.747711	1	Intergenic	-11525	ENSRNOT00000090374	NA
Chr1_274267446	1	274267446	192.605	416.158	2.16069	1.11149	0.672229	1	Intergenic	22261	ENSRNOT00000018889	Dusp5
Chr1_274308370	1	274308370	6.36894	27.3201	4.28958	2.10084	0.823526	1	Intergenic	-1389	ENSRNOT00000019560	Smc3
Chr1_274725252	1	274725252	52.2852	24.3663	0.466027	-1.10151	0.832856	1	intron (ENSRNOT00000020580, intron 3 of 8)	36671	ENSRNOT00000020580	Shoc2
Chr1_27535403	1	27535403	24	5	0.208333	-2.26303	0.675642	1	intron (ENSRNOT00000075427, intron 1 of 5)	5546	ENSRNOT00000088262	NA
Chr1_275893665	1	275893665	9	21	2.33333	1.22239	0.818177	1	intron (ENSRNOT00000092170, intron 1 of 20)	-11220	ENSRNOT00000083215	Gpam
Chr1_275916383	1	275916383	24	78	3.25	1.70044	0.575715	1	Intergenic	-9696	ENSRNOT00000092170	Gpam
Chr1_275958968	1	275958968	17.8922	166.273	9.29304	3.21615	0.435635	1	intron (ENSRNOT00000021041, intron 2 of 9)	1269	ENSRNOT00000021041	Tectb
Chr1_275972863	1	275972863	4.20994	69.3597	16.4752	4.04223	0.495328	1	promoter-TSS (ENSRNOT00000071551)	18	ENSRNOT00000071551	NA
Chr1_276154769	1	276154769	62	1	0.016129	-5.9542	0.190625	1	Intergenic	73806	ENSRNOT00000021746	Gucy2g
Chr1_276252888	1	276252888	2.13409	98.4025	46.1098	5.527	0.307399	0.9238	intron (ENSRNOT00000022126, intron 1 of 23)	12184	ENSRNOT00000022126	Acsl5
Chr1_276977974	1	276977974	37	4	0.108108	-3.20945	0.492486	1	Intergenic	80317	ENSRNOT00000089531	NA
Chr1_277065708	1	277065708	3	20	6.66667	2.73697	0.661629	1	Intergenic	-3054	ENSRNOT00000044183	Habp2
Chr1_277182947	1	277182947	49.0841	20.6177	0.420048	-1.25137	0.817902	1	Intergenic	-1532	ENSRNOT00000038038	Nrap
Chr1_277225275	1	277225275	8	1	0.125	-3	0.778205	1	intron (ENSRNOT00000080511, intron 2 of 6)	34310	ENSRNOT00000080511	Casp7
Chr1_277561061	1	277561061	47	11	0.234043	-2.09516	0.582692	1	intron (ENSRNOT00000083048, intron 1 of 2)	20615	ENSRNOT00000083048	NA
Chr1_277636484	1	277636484	63.6894	7.53658	0.118333	-3.07907	0.665868	1	Intergenic	-5029	ENSRNOT00000084861	Tdrd1
Chr1_277870742	1	277870742	51	6	0.117647	-3.08746	0.437533	1	intron (ENSRNOT00000086726, intron 10 of 10)	-3073	ENSRNOT00000079869	Ablim1
Chr1_277896093	1	277896093	18	6	0.333333	-1.58496	0.791329	1	intron (ENSRNOT00000086726, intron 4 of 10)	6187	ENSRNOT00000078416	Ablim1
Chr1_278027370	1	278027370	67	6	0.0895522	-3.48113	0.342804	1	intron (ENSRNOT00000018693, intron 1 of 15)	14943	ENSRNOT00000018693	Ablim1
Chr1_278133048	1	278133048	17	4	0.235294	-2.08746	0.747592	1	Intergenic	45404	ENSRNOT00000081397	NA
Chr1_278264780	1	278264780	4	1	0.25	-2	0.872067	1	Intergenic	-33896	ENSRNOT00000075015	NA
Chr1_278513540	1	278513540	5	28	5.6	2.48543	0.624407	1	exon (ENSRNOT00000091432, exon 4 of 4)	11679	ENSRNOT00000091432	NA
Chr1_279098366	1	279098366	94	25	0.265957	-1.91073	0.508797	1	Intergenic	12293	ENSRNOT00000081741	NA
Chr1_279284649	1	279284649	172	3	0.0174419	-5.8413	0.0541984	1	Intergenic	-7309	ENSRNOT00000023667	Gfra1
Chr1_279694286	1	279694286	3	8	2.66667	1.41504	0.884568	1	intron (ENSRNOT00000085111, intron 1 of 1)	6452	ENSRNOT00000085111	NA
Chr1_279786268	1	279786268	27	5	0.185185	-2.43296	0.636865	1	Intergenic	-11920	ENSRNOT00000024065	Pnlip
Chr1_279868013	1	279868013	16	71	4.4375	2.14975	0.509137	1	intron (ENSRNOT00000024164, intron 2 of 12)	978	ENSRNOT00000024164	Pnliprp1
Chr1_279884204	1	279884204	114.721	342.048	2.98157	1.57607	0.585557	1	Intergenic	-12770	ENSRNOT00000068119	Pnliprp2
Chr1_279940267	1	279940267	139.783	60.9158	0.435789	-1.1983	0.741716	1	intron (ENSRNOT00000039453, intron 4 of 6)	-1676	ENSRNOT00000078441	NA
Chr1_279983558	1	279983558	18	6	0.333333	-1.58496	0.791329	1	intron (ENSRNOT00000024548, intron 1 of 11)	31801	ENSRNOT00000024548	Hspa12a
Chr1_280069810	1	280069810	24	1	0.0416667	-4.58496	0.489469	1	TTS (ENSRNOT00000071238)	623	ENSRNOT00000071238	NA
Chr1_280124239	1	280124239	3	1	0.333333	-1.58496	0.913924	1	intron (ENSRNOT00000065289, intron 11 of 13)	20543	ENSRNOT00000065289	Eno4
Chr1_280273109	1	280273109	9.47236	22.8032	2.40734	1.26744	0.862038	1	Intergenic	26130	ENSRNOT00000081935	NA
Chr1_280328154	1	280328154	10.5248	0.950133	0.0902752	-3.46953	0.745945	1	Intergenic	10660	ENSRNOT00000011743	Vax1
Chr1_280371378	1	280371378	102.965	259.07	2.51611	1.33119	0.716493	1	Intergenic	-12202	ENSRNOT00000064022	Kcnk18
Chr1_280401786	1	280401786	153.663	315.444	2.05283	1.03762	0.715107	1	Intergenic	18172	ENSRNOT00000042977	Kcnk18
Chr1_280814772	1	280814772	5	2	0.4	-1.32193	0.917107	1	Intergenic	2144	ENSRNOT00000087864	NA
Chr1_281091741	1	281091741	8	1	0.125	-3	0.778205	1	intron (ENSRNOT00000012734, intron 3 of 4)	9698	ENSRNOT00000012734	Rab11fip2
Chr1_281491758	1	281491758	2	10	5	2.32193	0.796029	1	Intergenic	-114923	ENSRNOT00000013031	Fam204a
Chr1_282143207	1	282143207	7.36739	28.504	3.86894	1.95194	0.77982	1	exon (ENSRNOT00000066947, exon 20 of 22)	8225	ENSRNOT00000036203	Nanos1
Chr1_282148063	1	282148063	3	6	2	1	0.934829	1	exon (ENSRNOT00000066947, exon 17 of 22)	6317	ENSRNOT00000077629	NA
Chr1_282209745	1	282209745	37.3466	121.832	3.26219	1.70584	0.664699	1	intron (ENSRNOT00000013845, intron 8 of 8)	21634	ENSRNOT00000013845	Fam45a
Chr1_282237306	1	282237306	58.6875	24.3663	0.415188	-1.26816	0.80099	1	Intergenic	-1331	ENSRNOT00000054674	Sfxn4
Chr1_282298236	1	282298236	48.0171	23.4292	0.487934	-1.03524	0.847754	1	intron (ENSRNOT00000015687, intron 1 of 15)	32865	ENSRNOT00000015687	Grk5
Chr1_282336258	1	282336258	35	2	0.0571429	-4.12928	0.424703	1	intron (ENSRNOT00000015687, intron 1 of 15)	43205	ENSRNOT00000077834	NA
Chr1_282448338	1	282448338	4	31	7.75	2.9542	0.554963	1	intron (ENSRNOT00000015687, intron 9 of 15)	-44396	ENSRNOT00000084319	NA
Chr1_282495461	1	282495461	2.12298	5.65243	2.6625	1.41278	0.920577	1	Intergenic	-2548	ENSRNOT00000047883	NA
Chr1_282519190	1	282519190	15	4	0.266667	-1.90689	0.781186	1	Intergenic	-20309	ENSRNOT00000047645	AABR07007130.2
Chr1_282537600	1	282537600	6	1	0.166667	-2.58496	0.821752	1	Intergenic	-19827	ENSRNOT00000088966	AABR07007134.1
Chr1_282565339	1	282565339	14.9386	0.937167	0.0627344	-3.9946	0.714013	1	Intergenic	-2336	ENSRNOT00000090543	Ces2i
Chr1_282656929	1	282656929	47.3618	11.4016	0.240734	-2.05449	0.730027	1	intron (ENSRNOT00000080995, intron 8 of 11)	16206	ENSRNOT00000080995	Ces2c
Chr1_282677534	1	282677534	84.9192	34.8567	0.410469	-1.28466	0.818734	1	promoter-TSS (ENSRNOT00000045656)	-633	ENSRNOT00000045656	Ces2c
Chr1_282703165	1	282703165	49.4668	118.767	2.40094	1.2636	0.756292	1	TTS (ENSRNOT00000074303)	8258	ENSRNOT00000074303	Ces2c
Chr1_282710774	1	282710774	28.8102	65.6017	2.27703	1.18715	0.803265	1	Intergenic	-4571	ENSRNOT00000074399	LOC100910259
Chr1_2834180	1	2834180	2	21	10.5	3.39232	0.598591	1	intron (ENSRNOT00000017688, intron 3 of 14)	12021	ENSRNOT00000017688	Sash1
Chr1_28805144	1	28805144	21	9	0.428571	-1.22239	0.818177	1	Intergenic	-204557	ENSRNOT00000029444	Hddc2
Chr1_29213718	1	29213718	59.7546	288.647	4.83055	2.27219	0.491833	1	Intergenic	-11990	ENSRNOT00000018849	Ncoa7
Chr1_29326416	1	29326416	4	2	0.5	-1	0.951225	1	intron (ENSRNOT00000018849, intron 7 of 16)	-26365	ENSRNOT00000070636	NA
Chr1_29415531	1	29415531	99.986	46.5565	0.46563	-1.10274	0.797011	1	intron (ENSRNOT00000088885, intron 1 of 3)	2105	ENSRNOT00000088885	Hint3
Chr1_29430200	1	29430200	28.8102	13.1203	0.455405	-1.13478	0.867121	1	Intergenic	-1953	ENSRNOT00000019436	Trmt11
Chr1_29971301	1	29971301	16	3	0.1875	-2.41504	0.72675	1	Intergenic	-55701	ENSRNOT00000091770	NA
Chr1_30408231	1	30408231	3.15745	14.252	4.51376	2.17433	0.810349	1	Intergenic	212078	ENSRNOT00000083825	NA
Chr1_30830200	1	30830200	35	4	0.114286	-3.12928	0.512147	1	Intergenic	-33018	ENSRNOT00000015421	Rnf146
Chr1_30949621	1	30949621	137.875	294.541	2.13628	1.0951	0.706887	1	Intergenic	-31738	ENSRNOT00000015440	Echdc1
Chr1_31136604	1	31136604	165.592	78.192	0.472196	-1.08254	0.795951	1	Intergenic	11778	ENSRNOT00000092105	AABR07000989.1
Chr1_31172318	1	31172318	202.739	101.214	0.499234	-1.00221	0.76145	1	Intergenic	8498	ENSRNOT00000087505	NA
Chr1_31222713	1	31222713	5.30745	15.0732	2.84	1.50589	0.893601	1	Intergenic	39754	ENSRNOT00000029531	Mrpl36
Chr1_31380688	1	31380688	4	8	2	1	0.919633	1	Intergenic	-28892	ENSRNOT00000016989	RGD1311933
Chr1_31432964	1	31432964	95.5341	191.241	2.00181	1.0013	0.79993	1	Intergenic	-3749	ENSRNOT00000038102	AC094217.1
Chr1_31521246	1	31521246	43	8	0.186047	-2.42626	0.552274	1	Intergenic	6838	ENSRNOT00000061041	Rpl26-ps2
Chr1_31533845	1	31533845	62.9557	1.87433	0.0297723	-5.06989	0.424591	1	exon (ENSRNOT00000034704, exon 2 of 2)	2701	ENSRNOT00000034704	Lrrc14b
Chr1_31611396	1	31611396	12	6	0.5	-1	0.893408	1	intron (ENSRNOT00000019806, intron 1 of 10)	8098	ENSRNOT00000019806	Ahrr
Chr1_31662075	1	31662075	3	8	2.66667	1.41504	0.884568	1	intron (ENSRNOT00000019806, intron 4 of 10)	-38879	ENSRNOT00000020251	Exoc3
Chr1_31878885	1	31878885	2	38	19	4.24793	0.396543	1	intron (ENSRNOT00000039166, intron 2 of 3)	2647	ENSRNOT00000081225	Tppp
Chr1_31907887	1	31907887	1	2	2	1	1	1	intron (ENSRNOT00000060971, intron 9 of 10)	-17108	ENSRNOT00000039166	Tppp
Chr1_31932446	1	31932446	6	21	3.5	1.80735	0.746339	1	intron (ENSRNOT00000060971, intron 3 of 10)	4092	ENSRNOT00000060971	Zdhhc11
Chr1_31944987	1	31944987	233.528	113.991	0.488125	-1.03468	0.77962	1	intron (ENSRNOT00000021000, intron 14 of 15)	7333	ENSRNOT00000086351	NA
Chr1_32046458	1	32046458	1	8	8	3	0.778205	1	Intergenic	4954	ENSRNOT00000070500	NA
Chr1_32081616	1	32081616	4	1	0.25	-2	0.872067	1	intron (ENSRNOT00000021898, intron 9 of 9)	23571	ENSRNOT00000021898	Nkd2
Chr1_32180623	1	32180623	4	14	3.5	1.80735	0.798711	1	Intergenic	-19188	ENSRNOT00000036714	Slc6a19
Chr1_32221987	1	32221987	153.663	72.2101	0.469926	-1.08949	0.763232	1	intron (ENSRNOT00000022346, intron 1 of 11)	241	ENSRNOT00000089941	Slc6a18
Chr1_32274173	1	32274173	343.11	161.523	0.47076	-1.08694	0.695979	1	Intergenic	-1696	ENSRNOT00000022683	Tert
Chr1_32303122	1	32303122	2	9	4.5	2.16993	0.817848	1	Intergenic	-5931	ENSRNOT00000023211	Clptm1l
Chr1_32339475	1	32339475	15	69	4.6	2.20163	0.505441	1	exon (ENSRNOT00000040291, exon 7 of 15)	22885	ENSRNOT00000079987	Slc6a3
Chr1_32444481	1	32444481	168.593	340.192	2.01782	1.0128	0.737014	1	Intergenic	-9333	ENSRNOT00000081840	NA
Chr1_3258561	1	3258561	33	4	0.121212	-3.04439	0.532911	1	Intergenic	-372207	ENSRNOT00000079768	NA
Chr1_32588176	1	32588176	202.745	414.512	2.0445	1.03175	0.742696	1	Intergenic	14937	ENSRNOT00000076142	LOC100912599
Chr1_32821799	1	32821799	2	13	6.5	2.70044	0.73499	1	Intergenic	160547	ENSRNOT00000085639	NA
Chr1_32916500	1	32916500	43.1519	136.819	3.17064	1.66478	0.67609	1	Intergenic	152147	ENSRNOT00000087059	NA
Chr1_33742665	1	33742665	174.712	84.5618	0.484006	-1.0469	0.761301	1	Intergenic	21244	ENSRNOT00000084492	NA
Chr1_33777247	1	33777247	10.5248	50.357	4.78459	2.25839	0.703204	1	Intergenic	-17557	ENSRNOT00000089213	NA
Chr1_33967448	1	33967448	2	6	3	1.58496	0.889191	1	intron (ENSRNOT00000088968, intron 1 of 1)	12604	ENSRNOT00000088968	NA
Chr1_34062739	1	34062739	1.05248	4.75066	4.51376	2.17433	0.857018	1	Intergenic	-49290	ENSRNOT00000090610	NA
Chr1_34773734	1	34773734	8	3	0.375	-1.41504	0.884568	1	Intergenic	253638	ENSRNOT00000087018	NA
Chr1_35079734	1	35079734	306.273	643.24	2.10022	1.07054	0.641323	1	intron (ENSRNOT00000022790, intron 3 of 22)	12243	ENSRNOT00000022790	Adamts16
Chr1_35760891	1	35760891	22	1	0.0454545	-4.45943	0.518816	1	Intergenic	-8293	ENSRNOT00000077954	NA
Chr1_36031879	1	36031879	12	35	2.91667	1.54432	0.711499	1	Intergenic	-35342	ENSRNOT00000086733	NA
Chr1_36115820	1	36115820	28.4171	73.1602	2.57452	1.3643	0.782044	1	Intergenic	-2826	ENSRNOT00000023161	Med10
Chr1_36341257	1	36341257	351.058	109.649	0.312337	-1.67882	0.588291	1	intron (ENSRNOT00000023659, intron 3 of 4)	9817	ENSRNOT00000085529	NA
Chr1_37561469	1	37561469	20	51	2.55	1.3505	0.697677	1	intron (ENSRNOT00000047627, intron 10 of 20)	54192	ENSRNOT00000047627	Adcy2
Chr1_37727873	1	37727873	19.2068	119.957	6.24556	2.64283	0.530675	1	Intergenic	-1721	ENSRNOT00000071842	RGD1308544
Chr1_37740559	1	37740559	14.7348	63.6589	4.32031	2.11114	0.697645	1	exon (ENSRNOT00000079186, exon 1 of 5)	1151	ENSRNOT00000079186	Fastkd3
Chr1_37767171	1	37767171	2.13409	56.23	26.3484	4.71965	0.472661	1	intron (ENSRNOT00000061790, intron 8 of 12)	23073	ENSRNOT00000024041	Mtrr
Chr1_37843018	1	37843018	17	8	0.470588	-1.08746	0.855429	1	Intergenic	20085	ENSRNOT00000087608	NA
Chr1_37844207	1	37844207	167.715	71.5975	0.426899	-1.22803	0.771014	1	Intergenic	19550	ENSRNOT00000077781	Zfp874b
Chr1_37886754	1	37886754	38.4137	84.345	2.1957	1.13468	0.79086	1	promoter-TSS (ENSRNOT00000024149)	-78	ENSRNOT00000024149	RGD1566325
Chr1_37992030	1	37992030	8.41988	2.8504	0.338532	-1.56264	0.881738	1	Intergenic	-2022	ENSRNOT00000081054	Gm26965
Chr1_38129163	1	38129163	68.9968	32.0305	0.464231	-1.10709	0.854247	1	Intergenic	-109214	ENSRNOT00000071880	NA
Chr1_38528707	1	38528707	33.0784	162.13	4.90138	2.29319	0.540643	1	exon (ENSRNOT00000090406, exon 3 of 4)	10281	ENSRNOT00000090406	LOC102551340
Chr1_38556646	1	38556646	181.398	55.2928	0.304815	-1.71399	0.625936	1	Intergenic	-17658	ENSRNOT00000071275	LOC102551340
Chr1_3856975	1	3856975	12	30	2.5	1.32193	0.764924	1	Intergenic	-7894	ENSRNOT00000045301	RGD1560633
Chr1_38577550	1	38577550	265.372	126.238	0.4757	-1.07188	0.763803	1	Intergenic	9014	ENSRNOT00000071758	LOC501406
Chr1_38788800	1	38788800	158.925	71.26	0.448387	-1.15718	0.747469	1	Intergenic	46708	ENSRNOT00000082710	NA
Chr1_38844082	1	38844082	14.7348	5.7008	0.386894	-1.36999	0.873399	1	intron (ENSRNOT00000088504, intron 1 of 1)	-1066	ENSRNOT00000086246	NA
Chr1_39967021	1	39967021	7	1	0.142857	-2.80735	0.799963	1	Intergenic	-119450	ENSRNOT00000021895	Iyd
Chr1_40187134	1	40187134	113.668	233.733	2.05627	1.04003	0.738831	1	Intergenic	68574	ENSRNOT00000081556	NA
Chr1_40486761	1	40486761	1	2	2	1	1	1	intron (ENSRNOT00000021471, intron 5 of 15)	-42285	ENSRNOT00000026564	Mthfd1l
Chr1_40895861	1	40895861	301.011	121.617	0.404029	-1.30747	0.656391	1	intron (ENSRNOT00000026482, intron 1 of 2)	4263	ENSRNOT00000026482	Akap12
Chr1_40930754	1	40930754	3	27	9	3.16993	0.563554	1	Intergenic	-9245	ENSRNOT00000026433	Zbtb2
Chr1_40972586	1	40972586	28.8102	72.1618	2.50473	1.32465	0.774557	1	exon (ENSRNOT00000060757, exon 1 of 11)	241	ENSRNOT00000060757	Rmnd1
Chr1_40980972	1	40980972	125.256	27.3201	0.218114	-2.19684	0.668373	1	Intergenic	-1891	ENSRNOT00000026367	Armt1
Chr1_40999712	1	40999712	6	74	12.3333	3.62449	0.309494	1	intron (ENSRNOT00000093126, intron 2 of 4)	1075	ENSRNOT00000093126	NA
Chr1_41213811	1	41213811	535.657	228.669	0.426894	-1.22805	0.665062	1	intron (ENSRNOT00000082133, intron 1 of 2)	20986	ENSRNOT00000082133	Esr1
Chr1_41272877	1	41272877	13	2	0.153846	-2.70044	0.73499	1	intron (ENSRNOT00000082133, intron 1 of 2)	-50318	ENSRNOT00000026350	Esr1
Chr1_41427635	1	41427635	40	1	0.025	-5.32193	0.3192	1	intron (ENSRNOT00000081017, intron 3 of 8)	-43631	ENSRNOT00000086233	NA
Chr1_41645196	1	41645196	2	7	3.5	1.80735	0.864082	1	intron (ENSRNOT00000047472, intron 37 of 52)	51083	ENSRNOT00000092014	NA
Chr1_41853313	1	41853313	4	2	0.5	-1	0.951225	1	intron (ENSRNOT00000081637, intron 55 of 63)	-31768	ENSRNOT00000084571	NA
Chr1_41906118	1	41906118	5	14	2.8	1.48543	0.829959	1	exon (ENSRNOT00000084712, exon 18 of 18)	-20870	ENSRNOT00000084994	NA
Chr1_41935091	1	41935091	77.4888	34.8567	0.449829	-1.15255	0.841486	1	intron (ENSRNOT00000025795, intron 2 of 18)	2732	ENSRNOT00000084712	NA
Chr1_42112422	1	42112422	233.683	108.711	0.465209	-1.10405	0.73271	1	Intergenic	-9215	ENSRNOT00000025616	Myct1
Chr1_42140296	1	42140296	9.47236	20.9029	2.20673	1.14191	0.879088	1	Intergenic	6987	ENSRNOT00000083589	NA
Chr1_42161030	1	42161030	62	4	0.0645161	-3.9542	0.311602	1	Intergenic	-8472	ENSRNOT00000092791	Vip
Chr1_42320286	1	42320286	22.2913	2.82622	0.126786	-2.97954	0.77822	1	Intergenic	103559	ENSRNOT00000080624	NA
Chr1_42472401	1	42472401	70.0583	34.8567	0.497538	-1.00712	0.865343	1	Intergenic	-4777	ENSRNOT00000082750	NA
Chr1_43187364	1	43187364	4.20994	8.55119	2.03119	1.02233	0.925632	1	Intergenic	-205819	ENSRNOT00000086422	NA
Chr1_43460037	1	43460037	98.9335	34.2048	0.345735	-1.53226	0.731167	1	intron (ENSRNOT00000086685, intron 1 of 3)	5166	ENSRNOT00000045144	NA
Chr1_43505941	1	43505941	10	4	0.4	-1.32193	0.875579	1	intron (ENSRNOT00000088253, intron 1 of 3)	2676	ENSRNOT00000088253	NA
Chr1_43622552	1	43622552	66	16	0.242424	-2.04439	0.53839	1	intron (ENSRNOT00000024460, intron 2 of 8)	15610	ENSRNOT00000024460	Ipcef1
Chr1_44285033	1	44285033	5	26	5.2	2.37851	0.649529	1	Intergenic	-26481	ENSRNOT00000065386	Tiam2
Chr1_45345806	1	45345806	8	24	3	1.58496	0.75551	1	Intergenic	63959	ENSRNOT00000089088	NA
Chr1_4585450	1	4585450	2.10497	39.9056	18.9578	4.24472	0.555594	1	Intergenic	-24660	ENSRNOT00000082415	Adgb
Chr1_45887898	1	45887898	28	10	0.357143	-1.48543	0.748981	1	Intergenic	-35325	ENSRNOT00000092976	Arid1b
Chr1_46803767	1	46803767	28.8102	89.968	3.12278	1.64283	0.705545	1	intron (ENSRNOT00000075268, intron 12 of 20)	23906	ENSRNOT00000075268	Snx9
Chr1_46872334	1	46872334	24	12	0.5	-1	0.836528	1	promoter-TSS (ENSRNOT00000067661)	-678	ENSRNOT00000068476	Synj2
Chr1_46957007	1	46957007	1	7	7	2.80735	0.799963	1	intron (ENSRNOT00000060527, intron 10 of 14)	21255	ENSRNOT00000060527	Serac1
Chr1_46981202	1	46981202	132.613	19.9528	0.150459	-2.73256	0.530586	1	intron (ENSRNOT00000024211, intron 2 of 2)	2743	ENSRNOT00000024211	Gtf2h5
Chr1_47144340	1	47144340	16	2	0.125	-3	0.680136	1	Intergenic	-18055	ENSRNOT00000068457	Tmem181
Chr1_47265389	1	47265389	31	6	0.193548	-2.36923	0.618935	1	intron (ENSRNOT00000024967, intron 7 of 14)	34295	ENSRNOT00000024967	Sytl3
Chr1_47495670	1	47495670	25.6091	119.957	4.68417	2.22779	0.587141	1	exon (ENSRNOT00000025580, exon 10 of 10)	7283	ENSRNOT00000025580	Tagap
Chr1_47517411	1	47517411	48.8285	197.835	4.05163	2.0185	0.633525	1	intron (ENSRNOT00000090336, intron 2 of 2)	4344	ENSRNOT00000080468	NA
Chr1_47598243	1	47598243	1	5	5	2.32193	0.844612	1	Intergenic	-7020	ENSRNOT00000089458	Fndc1
Chr1_47834060	1	47834060	11.5773	71.26	6.15513	2.62179	0.627604	1	Intergenic	87528	ENSRNOT00000025794	Sod2
Chr1_47967273	1	47967273	76.8314	34.2048	0.445193	-1.1675	0.806529	1	exon (ENSRNOT00000025936, exon 8 of 8)	-5127	ENSRNOT00000033408	Acat2
Chr1_47998384	1	47998384	7.46932	29.0522	3.88953	1.9596	0.784872	1	intron (ENSRNOT00000076951, intron 1 of 8)	1862	ENSRNOT00000076951	Acat2l1
Chr1_48007729	1	48007729	301.011	134.919	0.44822	-1.15772	0.690354	1	promoter-TSS (ENSRNOT00000018934)	-955	ENSRNOT00000018934	Acat2l1
Chr1_48030709	1	48030709	18	8	0.444444	-1.16993	0.839953	1	promoter-TSS (ENSRNOT00000076684)	-138	ENSRNOT00000079223	NA
Chr1_48032309	1	48032309	5.26242	19.0027	3.61101	1.8524	0.817551	1	intron (ENSRNOT00000019531, intron 1 of 11)	1035	ENSRNOT00000019531	Tcp1
Chr1_48035009	1	48035009	36.837	0.950133	0.0257929	-5.27688	0.504793	1	intron (ENSRNOT00000020064, intron 2 of 3)	1240	ENSRNOT00000020064	Mrpl18
Chr1_48037930	1	48037930	75.3658	28.2622	0.375	-1.41504	0.812371	1	intron (ENSRNOT00000020064, intron 3 of 3)	-1980	ENSRNOT00000076225	Pnldc1
Chr1_48041251	1	48041251	51.5717	11.4016	0.221082	-2.17735	0.709144	1	intron (ENSRNOT00000075858, intron 3 of 18)	1218	ENSRNOT00000076338	Pnldc1
Chr1_48046352	1	48046352	91.5661	186.226	2.03379	1.02417	0.761133	1	intron (ENSRNOT00000075858, intron 7 of 18)	2797	ENSRNOT00000076545	NA
Chr1_48073436	1	48073436	8.41988	3.80053	0.451376	-1.1476	0.914955	1	Intergenic	-2899	ENSRNOT00000020070	Mas1l
Chr1_48117090	1	48117090	47	2	0.0425532	-4.55459	0.324422	1	Intergenic	40056	ENSRNOT00000020100	Mas1
Chr1_48158748	1	48158748	257.859	114.966	0.445849	-1.16537	0.702216	1	Intergenic	-17359	ENSRNOT00000021840	Igf2r
Chr1_48190402	1	48190402	21	49	2.33333	1.22239	0.726629	1	intron (ENSRNOT00000021840, intron 1 of 47)	9921	ENSRNOT00000085710	NA
Chr1_48237863	1	48237863	50.1512	2.8115	0.0560605	-4.15687	0.528243	1	exon (ENSRNOT00000021840, exon 22 of 48)	30191	ENSRNOT00000087503	NA
Chr1_48272175	1	48272175	7	45	6.42857	2.6845	0.510623	1	Intergenic	-1437	ENSRNOT00000022254	Slc22a1
Chr1_48313364	1	48313364	30.522	87.4122	2.8639	1.51798	0.745405	1	Intergenic	-6159	ENSRNOT00000080281	AC114389.1
Chr1_48369883	1	48369883	667.677	310.884	0.46562	-1.10277	0.690744	1	Intergenic	-9621	ENSRNOT00000023116	Slc22a2
Chr1_48455599	1	48455599	6	21	3.5	1.80735	0.746339	1	intron (ENSRNOT00000037369, intron 1 of 10)	22519	ENSRNOT00000037369	Slc22a3
Chr1_48563876	1	48563876	1	32	32	5	0.392877	1	promoter-TSS (ENSRNOT00000023368)	-99	ENSRNOT00000023368	Plg
Chr1_48579372	1	48579372	20	8	0.4	-1.32193	0.810356	1	Intergenic	-13660	ENSRNOT00000023387	AABR07001512.1
Chr1_48687435	1	48687435	137	60	0.437956	-1.19114	0.620203	1	promoter-TSS (ENSRNOT00000091196)	-721	ENSRNOT00000091196	AABR07001516.1
Chr1_48772872	1	48772872	3	46	15.3333	3.9386	0.376352	1	intron (ENSRNOT00000024213, intron 2 of 8)	24760	ENSRNOT00000082958	Agpat4
Chr1_48891465	1	48891465	187.342	60.8085	0.324585	-1.62333	0.645159	1	promoter-TSS (ENSRNOT00000083884)	-334	ENSRNOT00000083884	AC135026.1
Chr1_50197510	1	50197510	5958.14	2898.76	0.48652	-1.03943	0.270095	0.795911	Intergenic	-352962	ENSRNOT00000090521	AABR07001519.1
Chr1_5145575	1	5145575	1978.62	0.942072	0.000476127	-11.0364	0.000833414	0.0199465	intron (ENSRNOT00000019319, intron 2 of 8)	20285	ENSRNOT00000044325	Grm1
Chr1_51617514	1	51617514	12	1	0.0833333	-3.58496	0.692801	1	Intergenic	-2362	ENSRNOT00000023319	Pabpc6
Chr1_52450341	1	52450341	87	17	0.195402	-2.35548	0.443138	1	intron (ENSRNOT00000043474, intron 1 of 21)	45242	ENSRNOT00000067142	Pde10a
Chr1_53011240	1	53011240	114.721	47.5066	0.414107	-1.27193	0.75786	1	intron (ENSRNOT00000049831, intron 1 of 7)	3227	ENSRNOT00000049831	Sft2d1
Chr1_53173809	1	53173809	109.333	278.853	2.55049	1.35077	0.706842	1	Intergenic	-1071	ENSRNOT00000017601	Rnaset2
Chr1_53184603	1	53184603	243.124	110.215	0.45333	-1.14137	0.712965	1	intron (ENSRNOT00000084628, intron 5 of 15)	9627	ENSRNOT00000084628	Rnaset2
Chr1_53203874	1	53203874	275.298	134.015	0.4868	-1.0386	0.740145	1	Intergenic	-16524	ENSRNOT00000089989	AABR07001573.1
Chr1_53466083	1	53466083	19	5	0.263158	-1.926	0.747508	1	intron (ENSRNOT00000017809, intron 11 of 20)	-31016	ENSRNOT00000087216	NA
Chr1_5348158	1	5348158	149.453	70.3098	0.470448	-1.08789	0.765871	1	Intergenic	-18222	ENSRNOT00000019918	Fbxo30
Chr1_53484873	1	53484873	258.225	80.5963	0.312117	-1.67984	0.607383	1	intron (ENSRNOT00000017809, intron 14 of 20)	35916	ENSRNOT00000060121	Gpr31
Chr1_53526321	1	53526321	2	6	3	1.58496	0.889191	1	Intergenic	-4756	ENSRNOT00000018015	Tcp10b
Chr1_53548154	1	53548154	42.0994	136.819	3.24991	1.7004	0.670496	1	intron (ENSRNOT00000077340, intron 6 of 8)	14879	ENSRNOT00000044831	Ttll2
Chr1_54008099	1	54008099	17	8	0.470588	-1.08746	0.855429	1	Intergenic	-21318	ENSRNOT00000081936	NA
Chr1_54034416	1	54034416	298.773	601.661	2.01377	1.0099	0.712994	1	exon (ENSRNOT00000075019, exon 1 of 1)	1653	ENSRNOT00000075019	RGD1560718
Chr1_54149332	1	54149332	14.7348	66.5093	4.51376	2.17433	0.685968	1	Intergenic	-21762	ENSRNOT00000087624	NA
Chr1_54291428	1	54291428	5	30	6	2.58496	0.600395	1	Intergenic	-3680	ENSRNOT00000082026	NA
Chr1_54297671	1	54297671	10.5248	4.75066	0.451376	-1.1476	0.907041	1	promoter-TSS (ENSRNOT00000088831)	-198	ENSRNOT00000088831	NA
Chr1_54324740	1	54324740	8	20	2.5	1.32193	0.810356	1	promoter-TSS (ENSRNOT00000089974)	-153	ENSRNOT00000089974	NA
Chr1_54424301	1	54424301	18	38	2.11111	1.078	0.779396	1	Intergenic	17279	ENSRNOT00000078019	NA
Chr1_54813632	1	54813632	187	395	2.1123	1.07881	0.584717	1	Intergenic	40722	ENSRNOT00000072895	Smok2a
Chr1_54959308	1	54959308	2	27	13.5	3.75489	0.514872	1	Intergenic	-75745	ENSRNOT00000092209	NA
Chr1_55354355	1	55354355	5	34	6.8	2.76553	0.556459	1	intron (ENSRNOT00000089308, intron 1 of 1)	5773	ENSRNOT00000077249	NA
Chr1_55853538	1	55853538	13.6823	35.1549	2.56937	1.36142	0.829016	1	Intergenic	42099	ENSRNOT00000029537	Vom2r9
Chr1_56032461	1	56032461	19.9972	67.4594	3.37344	1.75422	0.736256	1	Intergenic	135561	ENSRNOT00000080065	Dact2
Chr1_56238364	1	56238364	13	1	0.0769231	-3.70044	0.672668	1	Intergenic	-3983	ENSRNOT00000019317	Smoc2
Chr1_56550786	1	56550786	11.5773	2.8504	0.246205	-2.02207	0.832442	1	Intergenic	-9277	ENSRNOT00000087311	NA
Chr1_56865773	1	56865773	160.285	47.1036	0.293874	-1.76673	0.693811	1	promoter-TSS (ENSRNOT00000091915)	-898	ENSRNOT00000091915	NA
Chr1_56873005	1	56873005	4.20994	34.2048	8.12477	3.02233	0.666267	1	promoter-TSS (ENSRNOT00000087736)	68	ENSRNOT00000087736	NA
Chr1_56876430	1	56876430	7.43043	50.8719	6.84643	2.77535	0.71741	1	intron (ENSRNOT00000021141, intron 22 of 23)	-1119	ENSRNOT00000077622	NA
Chr1_56927911	1	56927911	9.60341	1.87433	0.195174	-2.35717	0.833372	1	intron (ENSRNOT00000021141, intron 7 of 23)	14646	ENSRNOT00000021141	Wdr27
Chr1_56947933	1	56947933	28.4171	67.4594	2.3739	1.24726	0.804173	1	Intergenic	-1780	ENSRNOT00000020889	LOC100125364
Chr1_57246934	1	57246934	86.3037	17.1024	0.198165	-2.33522	0.638532	1	Intergenic	80446	ENSRNOT00000080429	Dll1
Chr1_57344092	1	57344092	8	36	4.5	2.16993	0.618173	1	Intergenic	-1486	ENSRNOT00000082790	Fam120b
Chr1_57472439	1	57472439	125.246	58.9082	0.470342	-1.08822	0.7812	1	intron (ENSRNOT00000002037, intron 4 of 5)	17289	ENSRNOT00000002037	Psmb1
Chr1_57516202	1	57516202	143.138	60.8085	0.424825	-1.23506	0.742834	1	intron (ENSRNOT00000002040, intron 3 of 5)	2257	ENSRNOT00000002040	Pdcd2
Chr1_58059199	1	58059199	71	29	0.408451	-1.29177	0.671158	1	intron (ENSRNOT00000084574, intron 1 of 1)	59703	ENSRNOT00000084574	NA
Chr1_5853446	1	5853446	8	26	3.25	1.70044	0.729705	1	Intergenic	113301	ENSRNOT00000091247	NA
Chr1_59147049	1	59147049	15	43	2.86667	1.51937	0.687474	1	TTS (ENSRNOT00000017165)	-9203	ENSRNOT00000017442	Lix1
Chr1_59704692	1	59704692	10	1	0.1	-3.32193	0.734818	1	promoter-TSS (ENSRNOT00000053695)	-136	ENSRNOT00000053695	NA
Chr1_59717359	1	59717359	30.9443	3.74867	0.121142	-3.04523	0.684003	1	Intergenic	12360	ENSRNOT00000014598	LOC688452
Chr1_59735311	1	59735311	26.6761	85.2822	3.19695	1.67669	0.706248	1	Intergenic	-2901	ENSRNOT00000014824	Has1
Chr1_59765886	1	59765886	29	10	0.344828	-1.53605	0.73736	1	promoter-TSS (ENSRNOT00000014842)	50	ENSRNOT00000014842	Fpr1
Chr1_59782782	1	59782782	90.6989	37.4867	0.413309	-1.27471	0.761854	1	Intergenic	12665	ENSRNOT00000080034	NA
Chr1_60314477	1	60314477	13.7994	2.82622	0.204808	-2.28766	0.844881	1	Intergenic	18423	ENSRNOT00000078636	LOC108348087
Chr1_60862655	1	60862655	13	5	0.384615	-1.37851	0.847812	1	Intergenic	-15067	ENSRNOT00000015370	NA
Chr1_61257053	1	61257053	10.5248	39.9056	3.79156	1.92279	0.758357	1	Intergenic	-11196	ENSRNOT00000082730	LOC102552527
Chr1_61357986	1	61357986	108.839	237.103	2.17848	1.12332	0.728067	1	Intergenic	-16394	ENSRNOT00000015343	Zfp53
Chr1_61389280	1	61389280	18	1	0.0555556	-4.16993	0.582064	1	intron (ENSRNOT00000050119, intron 1 of 4)	7161	ENSRNOT00000050119	Zfp52
Chr1_61392103	1	61392103	5	1	0.2	-2.32193	0.844612	1	intron (ENSRNOT00000050119, intron 1 of 4)	6281	ENSRNOT00000079484	NA
Chr1_61485998	1	61485998	50.1512	17.8062	0.35505	-1.49391	0.785645	1	intron (ENSRNOT00000089298, intron 1 of 4)	-36301	ENSRNOT00000029111	Zfp51
Chr1_6151826	1	6151826	26	1	0.0384615	-4.70044	0.462696	1	Intergenic	113224	ENSRNOT00000082128	NA
Chr1_61727328	1	61727328	14.7348	32.3045	2.1924	1.13251	0.859775	1	Intergenic	-6478	ENSRNOT00000086029	LOC682206
Chr1_61836472	1	61836472	18	6	0.333333	-1.58496	0.791329	1	Intergenic	36504	ENSRNOT00000078809	Gm29106
Chr1_62151178	1	62151178	9.60341	38.4238	4.00106	2.00038	0.754941	1	intron (ENSRNOT00000034746, intron 1 of 3)	17361	ENSRNOT00000034746	LOC102555377
Chr1_62430983	1	62430983	63.1491	28.504	0.451376	-1.1476	0.822042	1	Intergenic	-68429	ENSRNOT00000089634	NA
Chr1_62579022	1	62579022	3	44	14.6667	3.87447	0.392152	1	Intergenic	-20988	ENSRNOT00000015520	Zfp40
Chr1_62916988	1	62916988	129.456	64.609	0.499083	-1.00265	0.79374	1	intron (ENSRNOT00000087308, intron 4 of 5)	-47914	ENSRNOT00000075013	LOC100365824
Chr1_63138307	1	63138307	37.3466	122.769	3.28728	1.7169	0.662112	1	Intergenic	-46428	ENSRNOT00000078889	Vom1r110
Chr1_63231643	1	63231643	9.55341	1.88414	0.197222	-2.34211	0.851968	1	Intergenic	-14161	ENSRNOT00000079358	Vom1r29
Chr1_63317213	1	63317213	3.15745	19.0027	6.01835	2.58937	0.757605	1	Intergenic	-1331	ENSRNOT00000088236	NA
Chr1_63347279	1	63347279	28.8102	66.5388	2.30956	1.20762	0.799054	1	Intergenic	13995	ENSRNOT00000086294	Vom1r30
Chr1_63490239	1	63490239	66.8739	25.4359	0.380357	-1.39457	0.823344	1	Intergenic	-33104	ENSRNOT00000083436	AABR07071874.1
Chr1_63554188	1	63554188	8.53637	2.8115	0.329356	-1.60228	0.888613	1	intron (ENSRNOT00000003660, intron 2 of 5)	5374	ENSRNOT00000003660	Vom2r30
Chr1_63726225	1	63726225	7.43043	30.1463	4.05714	2.02046	0.822787	1	Intergenic	-7911	ENSRNOT00000084439	Nilr1
Chr1_63753090	1	63753090	5.30745	0.942072	0.1775	-2.49411	0.846573	1	Intergenic	-6549	ENSRNOT00000080799	Lilrb3a
Chr1_63774239	1	63774239	71.5689	19.9528	0.278791	-1.84274	0.719305	1	intron (ENSRNOT00000087669, intron 3 of 15)	14593	ENSRNOT00000087669	Lilrb3a
Chr1_63980657	1	63980657	44.2043	17.1024	0.386894	-1.36999	0.814609	1	intron (ENSRNOT00000087957, intron 3 of 14)	16501	ENSRNOT00000078512	AABR07002001.1
Chr1_64130718	1	64130718	8	21	2.625	1.39232	0.79616	1	TTS (ENSRNOT00000088502)	3835	ENSRNOT00000091742	Leng1
Chr1_64137369	1	64137369	6	3	0.5	-1	0.934829	1	intron (ENSRNOT00000088502, intron 10 of 17)	-1297	ENSRNOT00000079634	NA
Chr1_64154615	1	64154615	1.06705	17.8062	16.6874	4.06068	0.696515	1	intron (ENSRNOT00000091739, intron 9 of 13)	-7363	ENSRNOT00000088502	Cnot3
Chr1_64166935	1	64166935	18.0453	37.6829	2.08824	1.06228	0.890449	1	exon (ENSRNOT00000089713, exon 3 of 6)	4262	ENSRNOT00000089713	Tfpt
Chr1_64178130	1	64178130	10.6705	2.8115	0.263484	-1.92421	0.857407	1	Intergenic	-3030	ENSRNOT00000091288	Ndufa3
Chr1_64188671	1	64188671	173.928	69.3503	0.398729	-1.32652	0.702322	1	TTS (ENSRNOT00000090790)	6248	ENSRNOT00000090790	Oscar
Chr1_64484828	1	64484828	1.06149	47.1036	44.375	5.47168	0.561394	1	Intergenic	-1424	ENSRNOT00000091497	LOC103689958
Chr1_64495235	1	64495235	11	37	3.36364	1.75002	0.672437	1	Intergenic	3682	ENSRNOT00000084162	Olr386
Chr1_64506451	1	64506451	22.408	65.6017	2.92761	1.54972	0.752877	1	promoter-TSS (ENSRNOT00000086331)	-285	ENSRNOT00000086331	Nlrp12
Chr1_64527369	1	64527369	43.5211	116.817	2.68415	1.42446	0.774322	1	intron (ENSRNOT00000086331, intron 7 of 9)	9335	ENSRNOT00000091889	NA
Chr1_64537008	1	64537008	15	1	0.0666667	-3.90689	0.63446	1	promoter-TSS (ENSRNOT00000089236)	171	ENSRNOT00000082106	NA
Chr1_64608789	1	64608789	23.1547	67.4594	2.91343	1.54272	0.763819	1	Intergenic	-9718	ENSRNOT00000091279	LOC292543
Chr1_64748801	1	64748801	28.4171	90.2626	3.17635	1.66737	0.721224	1	exon (ENSRNOT00000081213, exon 3 of 3)	8313	ENSRNOT00000081213	LOC103691005
Chr1_64832318	1	64832318	271.741	74.4237	0.273877	-1.8684	0.618533	1	Intergenic	-1364	ENSRNOT00000087034	NA
Chr1_64842590	1	64842590	6.36894	117.759	18.4896	4.20864	0.480659	1	Intergenic	-7068	ENSRNOT00000086867	Vom2r12
Chr1_64863619	1	64863619	60.5049	29.2042	0.482675	-1.05087	0.868173	1	intron (ENSRNOT00000081724, intron 3 of 5)	13961	ENSRNOT00000081724	Vom2r12
Chr1_65545873	1	65545873	25.2596	12.3517	0.488991	-1.03212	0.881687	1	intron (ENSRNOT00000029996, intron 12 of 16)	4550	ENSRNOT00000030931	Chmp2a
Chr1_65557463	1	65557463	84.2966	37.4867	0.4447	-1.1691	0.784874	1	Intergenic	-6419	ENSRNOT00000029996	Trim28
Chr1_65560401	1	65560401	14.7348	44.6562	3.03067	1.59964	0.786939	1	Intergenic	-3773	ENSRNOT00000038860	Zbtb45
Chr1_65578128	1	65578128	74.7264	177.675	2.37767	1.24955	0.720097	1	intron (ENSRNOT00000026575, intron 2 of 9)	1592	ENSRNOT00000026575	Slc27a5
Chr1_65599107	1	65599107	44.8159	8.4345	0.188203	-2.40964	0.696018	1	intron (ENSRNOT00000026540, intron 5 of 5)	-1207	ENSRNOT00000046708	Zfp446
Chr1_65608103	1	65608103	14.8609	106.454	7.16339	2.84064	0.620995	1	intron (ENSRNOT00000036874, intron 3 of 3)	3713	ENSRNOT00000036874	Zfp324
Chr1_65616921	1	65616921	26	4	0.153846	-2.70044	0.615839	1	Intergenic	-4430	ENSRNOT00000026540	Zfp446
Chr1_65646574	1	65646574	19	6	0.315789	-1.66297	0.775857	1	Intergenic	6327	ENSRNOT00000079821	NA
Chr1_65663316	1	65663316	4.24596	29.2042	6.87812	2.78202	0.771464	1	intron (ENSRNOT00000088367, intron 2 of 4)	1452	ENSRNOT00000088367	Rps5
Chr1_65691112	1	65691112	4.20994	18.0525	4.28807	2.10033	0.8001	1	TTS (ENSRNOT00000006118)	-9671	ENSRNOT00000026305	Zfp128
Chr1_65721085	1	65721085	42.0994	18.0525	0.428807	-1.2216	0.835616	1	Intergenic	-19217	ENSRNOT00000006118	Zfp128
Chr1_65906435	1	65906435	8.41988	18.0525	2.14404	1.10033	0.889868	1	promoter-TSS (ENSRNOT00000068611)	90	ENSRNOT00000068611	Vom2r34
Chr1_65991739	1	65991739	5	2	0.4	-1.32193	0.917107	1	intron (ENSRNOT00000068611, intron 1 of 5)	-12611	ENSRNOT00000042276	Vom2r34
Chr1_66081437	1	66081437	18	48	2.66667	1.41504	0.692548	1	intron (ENSRNOT00000068611, intron 2 of 5)	51956	ENSRNOT00000062160	NA
Chr1_66262222	1	66262222	46.3093	16.1523	0.348791	-1.51957	0.793535	1	Intergenic	-7232	ENSRNOT00000079249	Zfp606
Chr1_66649530	1	66649530	1.06705	34.6752	32.4964	5.02221	0.545078	1	Intergenic	-4315	ENSRNOT00000084168	LOC100365062
Chr1_66759705	1	66759705	7	30	4.28571	2.09954	0.657253	1	Intergenic	10739	ENSRNOT00000038706	NA
Chr1_66904396	1	66904396	90.2266	218.561	2.42235	1.27641	0.740817	1	exon (ENSRNOT00000074063, exon 2 of 2)	5449	ENSRNOT00000074063	Zfp551
Chr1_66960427	1	66960427	9.55341	92.3231	9.66389	3.2726	0.600971	1	intron (ENSRNOT00000045994, intron 1 of 2)	816	ENSRNOT00000072122	Vom1r48
Chr1_67107788	1	67107788	2	6	3	1.58496	0.889191	1	Intergenic	-13220	ENSRNOT00000073583	AABR07071871.1
Chr1_67127971	1	67127971	15	49	3.26667	1.70782	0.638342	1	Intergenic	6857	ENSRNOT00000045214	Vom1r45
Chr1_67156153	1	67156153	34.1455	139.638	4.0895	2.03192	0.597931	1	Intergenic	17681	ENSRNOT00000091812	AC096201.1
Chr1_67236489	1	67236489	9	4	0.444444	-1.16993	0.897	1	Intergenic	-29775	ENSRNOT00000048195	Vom1r43
Chr1_67338370	1	67338370	3	11	3.66667	1.87447	0.819434	1	Intergenic	-2440	ENSRNOT00000045266	LOC100362054
Chr1_67867396	1	67867396	137.994	27.3201	0.197981	-2.33657	0.639061	1	Intergenic	-13813	ENSRNOT00000003545	Vom2r32
Chr1_68418774	1	68418774	15.9223	2.82622	0.1775	-2.49411	0.82657	1	Intergenic	-17820	ENSRNOT00000080325	LOC108348118
Chr1_68488595	1	68488595	2.12298	23.5518	11.0938	3.47168	0.748104	1	TTS (ENSRNOT00000080325)	-40382	ENSRNOT00000072292	Vom1r27
Chr1_68594104	1	68594104	87.0422	38.625	0.44375	-1.17218	0.830844	1	Intergenic	48607	ENSRNOT00000071347	NA
Chr1_68808096	1	68808096	17	7	0.411765	-1.28011	0.832359	1	Intergenic	137968	ENSRNOT00000043828	Vom1r63
Chr1_68928715	1	68928715	15.9223	33.9146	2.13	1.09085	0.892616	1	Intergenic	87712	ENSRNOT00000093436	Vom2r3
Chr1_69203562	1	69203562	9.55341	0.942072	0.0986111	-3.34211	0.799012	1	Intergenic	43422	ENSRNOT00000073066	LOC103690077
Chr1_69471541	1	69471541	51	24	0.470588	-1.08746	0.749515	1	Intergenic	-24982	ENSRNOT00000021046	AABR07002241.1
Chr1_69605003	1	69605003	1	12	12	3.58496	0.692801	1	Intergenic	-10432	ENSRNOT00000020751	Zfp418
Chr1_69618176	1	69618176	8.41988	2.8504	0.338532	-1.56264	0.881738	1	intron (ENSRNOT00000084806, intron 2 of 3)	2572	ENSRNOT00000084806	Zfp418
Chr1_69655756	1	69655756	180.331	70.2875	0.38977	-1.35931	0.6935	1	Intergenic	25416	ENSRNOT00000080970	NA
Chr1_69692030	1	69692030	42.6818	14.9947	0.351313	-1.50917	0.79797	1	intron (ENSRNOT00000073121, intron 9 of 12)	4689	ENSRNOT00000087309	NA
Chr1_69754843	1	69754843	81.7347	209.14	2.55877	1.35545	0.73109	1	Intergenic	-11226	ENSRNOT00000030259	Zfp772
Chr1_69779750	1	69779750	6	1	0.166667	-2.58496	0.821752	1	Intergenic	-8860	ENSRNOT00000075340	NEWGENE_1305281
Chr1_69824658	1	69824658	1.06149	11.3049	10.65	3.41278	0.794745	1	intron (ENSRNOT00000020757, intron 8 of 9)	10528	ENSRNOT00000020757	LOC108349745
Chr1_69850672	1	69850672	5.33523	41.2353	7.72888	2.95026	0.657152	1	Intergenic	-2882	ENSRNOT00000042086	Zfp954
Chr1_69929929	1	69929929	53.6767	120.667	2.24803	1.16866	0.770793	1	Intergenic	33664	ENSRNOT00000021245	Aurkc
Chr1_70229335	1	70229335	12	32	2.66667	1.41504	0.742999	1	intron (ENSRNOT00000050180, intron 5 of 6)	5757	ENSRNOT00000075745	Apeg3
Chr1_70251626	1	70251626	25	8	0.32	-1.64386	0.742475	1	Intergenic	-2025	ENSRNOT00000087668	Zim1
Chr1_70267412	1	70267412	24.2071	49.4069	2.04101	1.02928	0.852114	1	TTS (ENSRNOT00000020416)	7370	ENSRNOT00000020416	Zim1
Chr1_70442489	1	70442489	45.6441	17.8994	0.392151	-1.35052	0.852222	1	Intergenic	-1639	ENSRNOT00000063490	NA
Chr1_70453532	1	70453532	13	4	0.307692	-1.70044	0.816826	1	promoter-TSS (ENSRNOT00000072272)	-791	ENSRNOT00000072272	Olr4
Chr1_70478810	1	70478810	30	4	0.133333	-2.90689	0.56653	1	Intergenic	-2132	ENSRNOT00000072404	Olr6
Chr1_70489292	1	70489292	115.702	57.4664	0.496674	-1.00963	0.833316	1	Intergenic	-3403	ENSRNOT00000020514	Olr7
Chr1_70498299	1	70498299	78.9614	35.6123	0.451009	-1.14877	0.793216	1	Intergenic	-1951	ENSRNOT00000050607	Olr8
Chr1_70845511	1	70845511	276.803	127.318	0.459957	-1.12043	0.705975	1	Intergenic	290254	ENSRNOT00000064949	Smim17
Chr1_71193718	1	71193718	311.017	61.2347	0.196886	-2.34457	0.527914	1	Intergenic	-3294	ENSRNOT00000035217	Zfp78
Chr1_71226677	1	71226677	136.582	317.7	2.32607	1.2179	0.693008	1	Intergenic	-3011	ENSRNOT00000080825	NA
Chr1_71246253	1	71246253	4	9	2.25	1.16993	0.897	1	Intergenic	-5006	ENSRNOT00000039438	Zfp583
Chr1_71354806	1	71354806	18	9	0.5	-1	0.861608	1	intron (ENSRNOT00000034854, intron 3 of 4)	-12172	ENSRNOT00000071400	Zscan5b
Chr1_71402130	1	71402130	57.6205	170.564	2.96013	1.56566	0.658358	1	Intergenic	-1741	ENSRNOT00000090327	Zfp444
Chr1_71438670	1	71438670	38.4137	107.774	2.80562	1.48832	0.712324	1	intron (ENSRNOT00000059069, intron 1 of 1)	3850	ENSRNOT00000059069	Zfp787
Chr1_71547485	1	71547485	52.013	122.469	2.35459	1.23548	0.796513	1	Intergenic	-59019	ENSRNOT00000045085	Vom2r71
Chr1_71711545	1	71711545	18.1398	59.0415	3.25481	1.70257	0.744312	1	Intergenic	-1124	ENSRNOT00000046152	Nlrp4
Chr1_71743133	1	71743133	2	36	18	4.16993	0.415008	1	Intergenic	8626	ENSRNOT00000059037	NA
Chr1_71839337	1	71839337	59.7546	122.769	2.05455	1.03882	0.781192	1	Intergenic	-5032	ENSRNOT00000044754	Vom1r32
Chr1_71916922	1	71916922	2	10	5	2.32193	0.796029	1	Intergenic	5081	ENSRNOT00000053809	NA
Chr1_72210945	1	72210945	4	43	10.75	3.42626	0.438497	1	TTS (ENSRNOT00000058999)	907	ENSRNOT00000058999	Vom1r37
Chr1_72218087	1	72218087	9.60341	45.9212	4.78176	2.25754	0.709846	1	Intergenic	4760	ENSRNOT00000085804	NA
Chr1_72248296	1	72248296	2.10497	8.55119	4.06239	2.02233	0.848791	1	Intergenic	12494	ENSRNOT00000083875	NA
Chr1_72273350	1	72273350	18.0453	49.9298	2.76691	1.46828	0.835598	1	TTS (ENSRNOT00000050233)	1317	ENSRNOT00000050233	Rasl2-9
Chr1_72280244	1	72280244	20	5	0.25	-2	0.732217	1	exon (ENSRNOT00000021077, exon 1 of 3)	126	ENSRNOT00000021077	Rfpl4a
Chr1_72337211	1	72337211	8	4	0.5	-1	0.919633	1	Intergenic	-1355	ENSRNOT00000021613	Ccdc106
Chr1_72340401	1	72340401	2.12298	47.1036	22.1875	4.47168	0.610761	1	Intergenic	-1005	ENSRNOT00000021772	Zfp580
Chr1_72345698	1	72345698	164.531	70.6554	0.429435	-1.21949	0.773956	1	Intergenic	3250	ENSRNOT00000085559	NA
Chr1_72349722	1	72349722	13	1	0.0769231	-3.70044	0.672668	1	Intergenic	-7159	ENSRNOT00000021917	Zfp865
Chr1_72366898	1	72366898	16.0057	81.5335	5.09403	2.34881	0.622792	1	promoter-TSS (ENSRNOT00000031786)	-442	ENSRNOT00000031786	LOC100911196
Chr1_72382037	1	72382037	2.13409	18.7433	8.78282	3.13468	0.740382	1	exon (ENSRNOT00000022236, exon 2 of 3)	1325	ENSRNOT00000022236	Fiz1
Chr1_72403015	1	72403015	269.618	133.774	0.496161	-1.01112	0.774865	1	TTS (ENSRNOT00000022349)	3857	ENSRNOT00000022349	Zfp579
Chr1_72418248	1	72418248	55.7817	7.60106	0.136264	-2.87552	0.627847	1	Intergenic	-2105	ENSRNOT00000066307	Sbk3
Chr1_72423616	1	72423616	2	18	9	3.16993	0.64639	1	TTS (ENSRNOT00000066307)	-2092	ENSRNOT00000058956	Sbk2
Chr1_72532324	1	72532324	6	27	4.5	2.16993	0.666422	1	intron (ENSRNOT00000022620, intron 1 of 5)	7754	ENSRNOT00000022620	Isoc2b
Chr1_7258005	1	7258005	13.6823	58.9082	4.30543	2.10616	0.705546	1	exon (ENSRNOT00000030329, exon 2 of 2)	5655	ENSRNOT00000030329	Plagl1
Chr1_72601180	1	72601180	107.21	40.5091	0.377847	-1.40413	0.784285	1	Intergenic	20340	ENSRNOT00000058943	Rpl28
Chr1_72624362	1	72624362	37.3466	17.8062	0.476781	-1.0686	0.859626	1	promoter-TSS (ENSRNOT00000023246)	-344	ENSRNOT00000023246	NA
Chr1_72633058	1	72633058	115.702	27.3201	0.236124	-2.08238	0.691724	1	promoter-TSS (ENSRNOT00000066383)	-872	ENSRNOT00000066383	Tmem190
Chr1_72634272	1	72634272	12.6298	5.7008	0.451376	-1.1476	0.89995	1	promoter-TSS (ENSRNOT00000090636)	-996	ENSRNOT00000090636	Il11
Chr1_72638979	1	72638979	24.2071	10.4515	0.431751	-1.21173	0.864248	1	intron (ENSRNOT00000090636, intron 4 of 5)	2019	ENSRNOT00000023489	Il11
Chr1_72643222	1	72643222	44.5826	13.189	0.295833	-1.75714	0.815503	1	TTS (ENSRNOT00000023489)	-1112	ENSRNOT00000048976	Fam71e2
Chr1_72672424	1	72672424	13.6823	32.3045	2.36104	1.23943	0.847407	1	exon (ENSRNOT00000023744, exon 3 of 10)	1848	ENSRNOT00000023744	Kmt5c
Chr1_72695363	1	72695363	521.191	246.823	0.473574	-1.07834	0.715951	1	intron (ENSRNOT00000032439, intron 5 of 6)	3257	ENSRNOT00000032439	Tmem150b
Chr1_72725683	1	72725683	21.3409	6.56017	0.307399	-1.70182	0.831966	1	intron (ENSRNOT00000031172, intron 1 of 18)	1430	ENSRNOT00000031172	Brsk1
Chr1_72751653	1	72751653	1	67	67	6.06609	0.172221	1	intron (ENSRNOT00000024251, intron 5 of 7)	-5157	ENSRNOT00000082423	Ppp6r1
Chr1_72789493	1	72789493	166.459	79.6592	0.478551	-1.06326	0.758104	1	Intergenic	4491	ENSRNOT00000041527	Tmem86b
Chr1_72801871	1	72801871	6	29	4.83333	2.27302	0.641991	1	Intergenic	-8675	ENSRNOT00000092117	Ptprh
Chr1_72859158	1	72859158	4	21	5.25	2.39232	0.684587	1	TTS (ENSRNOT00000092117)	-1061	ENSRNOT00000024547	Syt5
Chr1_72872112	1	72872112	33.0784	0.937167	0.0283317	-5.14144	0.542417	1	Intergenic	-2293	ENSRNOT00000058900	Dnaaf3
Chr1_72888515	1	72888515	3	10	3.33333	1.73697	0.840171	1	promoter-TSS (ENSRNOT00000058843)	-756	ENSRNOT00000058843	Tnnt1
Chr1_7289110	1	7289110	4	29	7.25	2.85798	0.57849	1	Intergenic	-16549	ENSRNOT00000056227	AABR07000261.1
Chr1_72916000	1	72916000	50.1512	22.492	0.448484	-1.15687	0.828535	1	exon (ENSRNOT00000086122, exon 4 of 22)	12742	ENSRNOT00000086122	Ppp1r12c
Chr1_72930312	1	72930312	8	25	3.125	1.64386	0.742475	1	intron (ENSRNOT00000032306, intron 13 of 18)	11558	ENSRNOT00000032306	Eps8l1
Chr1_72974009	1	72974009	16	5	0.3125	-1.67807	0.795861	1	intron (ENSRNOT00000031462, intron 3 of 6)	-2417	ENSRNOT00000086156	NA
Chr1_72977866	1	72977866	137.649	35.6123	0.258719	-1.95054	0.611799	1	TTS (ENSRNOT00000088598)	459	ENSRNOT00000088598	NA
Chr1_73047750	1	73047750	71.5689	33.2546	0.464652	-1.10578	0.820363	1	exon (ENSRNOT00000071927, exon 4 of 8)	6848	ENSRNOT00000071927	Gp6
Chr1_73209092	1	73209092	7.46932	37.4867	5.01875	2.32733	0.725342	1	intron (ENSRNOT00000025080, intron 5 of 6)	17686	ENSRNOT00000025080	Ncr1
Chr1_73244653	1	73244653	7	24	3.42857	1.77761	0.73146	1	intron (ENSRNOT00000087826, intron 3 of 4)	-14111	ENSRNOT00000075223	NA
Chr1_7324979	1	7324979	36.837	95.9634	2.60509	1.38133	0.756912	1	intron (ENSRNOT00000020453, intron 7 of 10)	-2523	ENSRNOT00000081112	Zc2hc1b
Chr1_73403112	1	73403112	13.7994	4.71036	0.341346	-1.55069	0.892466	1	Intergenic	-3532	ENSRNOT00000077186	Lilrb4
Chr1_73537300	1	73537300	6.31491	23.7533	3.76147	1.9113	0.797015	1	Intergenic	82057	ENSRNOT00000074352	Lilrb3
Chr1_73644748	1	73644748	29.8773	13.1203	0.439141	-1.18724	0.859297	1	Intergenic	15846	ENSRNOT00000038802	Lilra5
Chr1_73712258	1	73712258	72.5591	151.821	2.09238	1.06514	0.763107	1	Intergenic	-6748	ENSRNOT00000025110	Cdc42ep5
Chr1_73729527	1	73729527	44.2043	17.1024	0.386894	-1.36999	0.814609	1	intron (ENSRNOT00000025338, intron 5 of 14)	2592	ENSRNOT00000077964	Leng8
Chr1_74076334	1	74076334	116.764	242.113	2.07352	1.05208	0.774003	1	Intergenic	104990	ENSRNOT00000041128	Nlrp4f
Chr1_74530171	1	74530171	53.6767	124.467	2.31883	1.2134	0.760322	1	Intergenic	108417	ENSRNOT00000046047	Vom2r30
Chr1_74868842	1	74868842	12.6298	51.3072	4.06239	2.02233	0.72765	1	Intergenic	98832	ENSRNOT00000012225	NA
Chr1_7516213	1	7516213	104.196	40.8557	0.392105	-1.35069	0.753942	1	Intergenic	-35387	ENSRNOT00000048754	Phactr2
Chr1_75213224	1	75213224	36.2796	102.151	2.81567	1.49348	0.716479	1	Intergenic	18658	ENSRNOT00000050604	Vom1r60
Chr1_75220936	1	75220936	126.317	45.2195	0.357983	-1.48204	0.758939	1	Intergenic	-12768	ENSRNOT00000064178	LOC100911727
Chr1_75302089	1	75302089	2	10	5	2.32193	0.796029	1	Intergenic	3724	ENSRNOT00000018981	Vom1r61
Chr1_75352544	1	75352544	3	36	12	3.58496	0.462717	1	intron (ENSRNOT00000018989, intron 1 of 2)	2277	ENSRNOT00000018989	RGD1310257
Chr1_75425948	1	75425948	9	1	0.111111	-3.16993	0.756433	1	Intergenic	-2080	ENSRNOT00000058334	Pla2g4c
Chr1_75437574	1	75437574	40.3366	88.5548	2.19539	1.13448	0.834683	1	intron (ENSRNOT00000058334, intron 2 of 16)	-2461	ENSRNOT00000033633	Pla2g4c
Chr1_75455308	1	75455308	10.6149	21.6677	2.04125	1.02945	0.916045	1	TTS (ENSRNOT00000088472)	5010	ENSRNOT00000090093	NA
Chr1_75462537	1	75462537	12.6298	3.80053	0.300917	-1.73256	0.850415	1	promoter-TSS (ENSRNOT00000088472)	-83	ENSRNOT00000088472	NA
Chr1_75505677	1	75505677	18.9447	39.9056	2.10642	1.07479	0.856933	1	intron (ENSRNOT00000058334, intron 12 of 16)	-2988	ENSRNOT00000080958	NA
Chr1_75624005	1	75624005	130.18	38.4238	0.29516	-1.76043	0.648419	1	Intergenic	-12332	ENSRNOT00000082654	NA
Chr1_756280	1	756280	15	7	0.466667	-1.09954	0.865157	1	promoter-TSS (ENSRNOT00000073546)	-634	ENSRNOT00000073546	Vom2r6
Chr1_75676355	1	75676355	44.8159	129.329	2.88578	1.52896	0.688339	1	Intergenic	13620	ENSRNOT00000092071	NA
Chr1_75721653	1	75721653	11.6764	30.1463	2.58182	1.36839	0.874286	1	Intergenic	-27264	ENSRNOT00000089836	Bsph1
Chr1_75781568	1	75781568	12.8046	5.623	0.439141	-1.18724	0.904385	1	intron (ENSRNOT00000083154, intron 2 of 3)	32651	ENSRNOT00000083154	Bsph1
Chr1_76547299	1	76547299	82.0938	228.982	2.78927	1.47989	0.649967	1	intron (ENSRNOT00000052129, intron 3 of 5)	-30135	ENSRNOT00000085775	LOC100912485
Chr1_76625706	1	76625706	21.0497	67.4594	3.20477	1.68022	0.745778	1	intron (ENSRNOT00000002046, intron 1 of 6)	-11379	ENSRNOT00000089371	LOC100912485
Chr1_76770747	1	76770747	7.36739	29.4541	3.9979	1.99924	0.772758	1	intron (ENSRNOT00000002046, intron 1 of 6)	9484	ENSRNOT00000002046	LOC100912485
Chr1_7734617	1	7734617	145.118	318.637	2.1957	1.13468	0.711723	1	intron (ENSRNOT00000073460, intron 2 of 10)	8087	ENSRNOT00000073460	Adat2
Chr1_77733834	1	77733834	15	4	0.266667	-1.90689	0.781186	1	Intergenic	-12096	ENSRNOT00000058263	LOC103691042
Chr1_77764227	1	77764227	3.15745	18.0525	5.71743	2.51537	0.76742	1	Intergenic	-13266	ENSRNOT00000018858	Crx
Chr1_77777651	1	77777651	52.2852	161.193	3.08295	1.62431	0.652134	1	Intergenic	-5175	ENSRNOT00000058230	AABR07002623.1
Chr1_77814094	1	77814094	5.30745	15.0732	2.84	1.50589	0.893601	1	Intergenic	-5580	ENSRNOT00000080422	LOC103689961
Chr1_77830345	1	77830345	21.3409	103.088	4.83055	2.27219	0.599946	1	promoter-TSS (ENSRNOT00000052231)	55	ENSRNOT00000052231	LOC100360449
Chr1_77845353	1	77845353	4	2	0.5	-1	0.951225	1	Intergenic	-1163	ENSRNOT00000017555	Gltscr2
Chr1_77878370	1	77878370	171.555	374.352	2.18211	1.12573	0.678702	1	intron (ENSRNOT00000015059, intron 5 of 12)	-12499	ENSRNOT00000017353	Ehd2
Chr1_77934623	1	77934623	4	9	2.25	1.16993	0.897	1	Intergenic	-33133	ENSRNOT00000058241	Zfp541
Chr1_77998702	1	77998702	363.03	155.442	0.42818	-1.22371	0.711393	1	intron (ENSRNOT00000002044, intron 1 of 10)	4498	ENSRNOT00000002044	Napa
Chr1_78007624	1	78007624	141.178	335.378	2.37556	1.24827	0.712572	1	intron (ENSRNOT00000002044, intron 3 of 10)	-8099	ENSRNOT00000002043	Kptn
Chr1_78058245	1	78058245	136.823	68.4096	0.499986	-1.00004	0.789712	1	intron (ENSRNOT00000086396, intron 10 of 10)	-10687	ENSRNOT00000039538	Meis3
Chr1_78202922	1	78202922	17.0727	52.4813	3.07399	1.62011	0.766588	1	Intergenic	-7593	ENSRNOT00000073034	C5ar1
Chr1_78207486	1	78207486	57.6205	142.449	2.4722	1.3058	0.720363	1	Intergenic	4865	ENSRNOT00000071098	Inafm1
Chr1_78247781	1	78247781	17.8922	42.756	2.38964	1.25679	0.830827	1	Intergenic	-23461	ENSRNOT00000075700	Ccdc9
Chr1_78294853	1	78294853	8.53637	60.9158	7.13604	2.83512	0.613102	1	intron (ENSRNOT00000020402, intron 6 of 8)	38469	ENSRNOT00000020402	Sae1
Chr1_78368104	1	78368104	45.883	5.623	0.122551	-3.02855	0.634102	1	intron (ENSRNOT00000020509, intron 1 of 12)	13169	ENSRNOT00000020509	Zc3h4
Chr1_78407327	1	78407327	233.683	108.711	0.465209	-1.10405	0.73271	1	Intergenic	-10393	ENSRNOT00000020609	Tmem160
Chr1_7849458	1	7849458	62	18	0.290323	-1.78427	0.592679	1	intron (ENSRNOT00000046539, intron 4 of 5)	-48019	ENSRNOT00000022273	Cfl1
Chr1_78663796	1	78663796	29	78	2.68966	1.42742	0.631396	1	exon (ENSRNOT00000071271, exon 3 of 3)	4360	ENSRNOT00000071271	Ceacam9
Chr1_78687699	1	78687699	1	5	5	2.32193	0.844612	1	promoter-TSS (ENSRNOT00000047079)	-746	ENSRNOT00000047079	LOC679748
Chr1_78708985	1	78708985	4	8	2	1	0.919633	1	Intergenic	-1555	ENSRNOT00000021455	Slc1a5
Chr1_78720040	1	78720040	215.482	81.9603	0.380357	-1.39457	0.721466	1	intron (ENSRNOT00000064332, intron 7 of 10)	8962	ENSRNOT00000064332	Slc1a5
Chr1_78729867	1	78729867	7.36739	19.0027	2.57929	1.36698	0.861686	1	Intergenic	-5812	ENSRNOT00000089715	Strn4
Chr1_78738040	1	78738040	10	31	3.1	1.63227	0.714884	1	intron (ENSRNOT00000021586, intron 1 of 1)	1068	ENSRNOT00000021586	Fkrp
Chr1_78809330	1	78809330	80.0284	0.937167	0.0117104	-6.41606	0.306022	0.919919	intron (ENSRNOT00000084601, intron 3 of 3)	8575	ENSRNOT00000084601	Dact3
Chr1_78811033	1	78811033	1	3	3	1.58496	0.913924	1	exon (ENSRNOT00000084601, exon 4 of 4)	-7372	ENSRNOT00000090417	Gng8
Chr1_78821299	1	78821299	1.05248	6.65093	6.31927	2.65976	0.817287	1	intron (ENSRNOT00000022441, intron 1 of 2)	1036	ENSRNOT00000022441	Gng8
Chr1_78833483	1	78833483	4	59	14.75	3.88264	0.327504	1	exon (ENSRNOT00000022461, exon 1 of 2)	325	ENSRNOT00000022461	Ptgir
Chr1_78863117	1	78863117	62.9557	368.307	5.85025	2.5485	0.427892	1	Intergenic	-11397	ENSRNOT00000022603	Calm2
Chr1_78868251	1	78868251	432.026	146.963	0.340172	-1.55566	0.629533	1	Intergenic	-7955	ENSRNOT00000022610	Pnmal2
Chr1_78908363	1	78908363	10	2	0.2	-2.32193	0.796029	1	Intergenic	15091	ENSRNOT00000029825	Pnmal1
Chr1_78930490	1	78930490	3	9	3	1.58496	0.861829	1	Intergenic	-2883	ENSRNOT00000029810	Ccdc8
Chr1_79054946	1	79054946	139.783	48.7327	0.348631	-1.52023	0.682407	1	intron (ENSRNOT00000088925, intron 1 of 4)	-10587	ENSRNOT00000058060	Cgm4
Chr1_79128005	1	79128005	119.983	49.4069	0.411782	-1.28005	0.752356	1	exon (ENSRNOT00000023663, exon 3 of 7)	5396	ENSRNOT00000023663	Ceacam3
Chr1_79254179	1	79254179	43.7489	131.203	2.99901	1.58449	0.677474	1	exon (ENSRNOT00000043333, exon 3 of 5)	5314	ENSRNOT00000043333	Psg29
Chr1_79282683	1	79282683	39.9944	83.6117	2.09058	1.06391	0.816432	1	Intergenic	-6482	ENSRNOT00000024155	AABR07002659.1
Chr1_79340514	1	79340514	54.4193	120.895	2.22154	1.15156	0.761164	1	intron (ENSRNOT00000058040, intron 2 of 4)	16239	ENSRNOT00000058040	LOC102557244
Chr1_79476473	1	79476473	23.1547	11.4016	0.49241	-1.02207	0.886557	1	intron (ENSRNOT00000044927, intron 2 of 3)	1663	ENSRNOT00000044927	Ceacam12
Chr1_79578295	1	79578295	33	7	0.212121	-2.23704	0.624228	1	Intergenic	5176	ENSRNOT00000072039	Igfl3
Chr1_79651559	1	79651559	219.811	100.277	0.456195	-1.13228	0.729407	1	exon (ENSRNOT00000083546, exon 5 of 6)	12937	ENSRNOT00000070207	NA
Chr1_79690008	1	79690008	12.8046	27.1778	2.12251	1.08577	0.876232	1	intron (ENSRNOT00000088393, intron 1 of 4)	427	ENSRNOT00000057986	LOC102557319
Chr1_79698776	1	79698776	33	1	0.030303	-5.04439	0.38231	1	TTS (ENSRNOT00000089234)	-8315	ENSRNOT00000057988	LOC102557319
Chr1_79763868	1	79763868	16	4	0.25	-2	0.764172	1	intron (ENSRNOT00000083211, intron 1 of 5)	9280	ENSRNOT00000083211	Micb
Chr1_79787424	1	79787424	17	78	4.58824	2.19794	0.485972	1	Intergenic	-3282	ENSRNOT00000018233	Pglyrp1
Chr1_79822912	1	79822912	2	6	3	1.58496	0.889191	1	Intergenic	-6461	ENSRNOT00000018495	Ccdc61
Chr1_79896978	1	79896978	2.12298	0.942072	0.44375	-1.17218	0.975718	1	Intergenic	-1574	ENSRNOT00000019069	Mypop
Chr1_79912449	1	79912449	138.716	58.1043	0.418873	-1.25542	0.731404	1	TTS (ENSRNOT00000078503)	932	ENSRNOT00000019075	Irf2bp1
Chr1_79923684	1	79923684	45.6441	122.469	2.68314	1.42392	0.770116	1	intron (ENSRNOT00000019219, intron 1 of 1)	6580	ENSRNOT00000019219	Foxa3
Chr1_79934587	1	79934587	85.9807	267.549	3.11173	1.63772	0.659093	1	intron (ENSRNOT00000019814, intron 3 of 25)	3420	ENSRNOT00000084985	Sympk
Chr1_79969877	1	79969877	176.817	452.263	2.5578	1.3549	0.603946	1	intron (ENSRNOT00000090515, intron 2 of 5)	10285	ENSRNOT00000090515	Rsph6a
Chr1_79985152	1	79985152	13	5	0.384615	-1.37851	0.847812	1	intron (ENSRNOT00000020134, intron 2 of 4)	2512	ENSRNOT00000071916	Dmwd
Chr1_79986040	1	79986040	37.8894	8.55119	0.225688	-2.1476	0.737705	1	exon (ENSRNOT00000071916, exon 8 of 9)	-2980	ENSRNOT00000020428	Dmpk
Chr1_79995105	1	79995105	73.2428	30.1463	0.411594	-1.28071	0.830005	1	intron (ENSRNOT00000020428, intron 9 of 14)	3184	ENSRNOT00000074893	NA
Chr1_80003157	1	80003157	6.31491	19.9528	3.15963	1.65976	0.831649	1	TTS (ENSRNOT00000084912)	2991	ENSRNOT00000084912	Six5
Chr1_80059215	1	80059215	51.5717	22.8032	0.442164	-1.17735	0.829817	1	intron (ENSRNOT00000021221, intron 2 of 2)	2459	ENSRNOT00000021221	Snrpd2
Chr1_80077365	1	80077365	15.7873	0.950133	0.0601835	-4.05449	0.680927	1	Intergenic	-4141	ENSRNOT00000021456	Gipr
Chr1_80085406	1	80085406	10.6149	25.4359	2.39625	1.26078	0.891277	1	Intergenic	-2279	ENSRNOT00000041215	Eml2
Chr1_80090695	1	80090695	75.3658	0.942072	0.0125	-6.32193	0.43512	1	exon (ENSRNOT00000041215, exon 4 of 22)	-1709	ENSRNOT00000078336	Eml2
Chr1_80126508	1	80126508	6	32	5.33333	2.41504	0.607873	1	Intergenic	-8884	ENSRNOT00000021893	Gpr4
Chr1_80143080	1	80143080	49.0841	21.5548	0.439141	-1.18724	0.826178	1	intron (ENSRNOT00000029552, intron 1 of 1)	1449	ENSRNOT00000029552	Opa3
Chr1_80165723	1	80165723	56.5534	114.334	2.0217	1.01557	0.790275	1	Intergenic	9945	ENSRNOT00000084949	NA
Chr1_80167446	1	80167446	4	18	4.5	2.16993	0.731361	1	Intergenic	11263	ENSRNOT00000088676	Vasp
Chr1_80187895	1	80187895	15.9223	32.9725	2.07083	1.05021	0.897592	1	Intergenic	-2012	ENSRNOT00000022214	Vasp
Chr1_80190901	1	80190901	3.20114	13.1203	4.09865	2.03515	0.841014	1	intron (ENSRNOT00000090105, intron 1 of 1)	718	ENSRNOT00000090105	NA
Chr1_80216788	1	80216788	92.3496	2.82622	0.0306034	-5.03016	0.464416	1	exon (ENSRNOT00000072149, exon 4 of 4)	4630	ENSRNOT00000072149	Fosb
Chr1_80230434	1	80230434	222.913	52.756	0.236667	-2.07907	0.609666	1	Intergenic	-8723	ENSRNOT00000091687	Fosb
Chr1_80274288	1	80274288	92.6186	27.5539	0.297498	-1.74905	0.706818	1	Intergenic	-3286	ENSRNOT00000034266	Cd3eap
Chr1_80277596	1	80277596	121.036	41.8058	0.345401	-1.53366	0.710507	1	Intergenic	-2111	ENSRNOT00000047105	Ppp1r13l
Chr1_80289025	1	80289025	3.20114	14.9947	4.68417	2.22779	0.819124	1	intron (ENSRNOT00000047105, intron 10 of 11)	-4542	ENSRNOT00000024246	Ercc2
Chr1_80316599	1	80316599	7.46932	52.4813	7.02625	2.81276	0.637295	1	Intergenic	-1065	ENSRNOT00000082928	Klc3
Chr1_80343770	1	80343770	40.5477	11.246	0.277352	-1.85021	0.764518	1	exon (ENSRNOT00000084882, exon 13 of 18)	-12143	ENSRNOT00000022577	AABR07002677.1
Chr1_80373627	1	80373627	65.254	144.42	2.2132	1.14613	0.758274	1	intron (ENSRNOT00000081418, intron 1 of 2)	1121	ENSRNOT00000081418	NA
Chr1_80411192	1	80411192	5.26242	21.8531	4.15266	2.05404	0.790222	1	Intergenic	5082	ENSRNOT00000023457	Bloc1s3
Chr1_80419757	1	80419757	161.03	39.9056	0.247814	-2.01267	0.600009	1	intron (ENSRNOT00000023652, intron 1 of 5)	2446	ENSRNOT00000023652	Trappc6a
Chr1_80464728	1	80464728	11.7375	3.74867	0.319375	-1.64668	0.872893	1	intron (ENSRNOT00000023867, intron 1 of 12)	6800	ENSRNOT00000023867	Ppp1r37
Chr1_80484256	1	80484256	3	11	3.66667	1.87447	0.819434	1	promoter-TSS (ENSRNOT00000074418)	-768	ENSRNOT00000074418	Gemin7
Chr1_80494371	1	80494371	9.60341	29.9893	3.12278	1.64283	0.81249	1	exon (ENSRNOT00000075144, exon 16 of 21)	6432	ENSRNOT00000074579	Zfp296
Chr1_80523016	1	80523016	136.932	276.027	2.01579	1.01135	0.773556	1	intron (ENSRNOT00000040060, intron 12 of 12)	-7321	ENSRNOT00000075144	Clasrp
Chr1_80593703	1	80593703	12	6	0.5	-1	0.893408	1	intron (ENSRNOT00000024800, intron 1 of 3)	434	ENSRNOT00000024800	Apoc2
Chr1_80598756	1	80598756	12.8046	59.0415	4.61098	2.20507	0.684759	1	intron (ENSRNOT00000024832, intron 1 of 2)	817	ENSRNOT00000024832	Apoc4
Chr1_80607658	1	80607658	46.3093	9.50133	0.205171	-2.2851	0.706897	1	intron (ENSRNOT00000046169, intron 3 of 3)	2179	ENSRNOT00000091647	Apoc1
Chr1_80610691	1	80610691	35	8	0.228571	-2.12928	0.628263	1	promoter-TSS (ENSRNOT00000091647)	-769	ENSRNOT00000046169	Apoc1
Chr1_80668172	1	80668172	61.8887	126.518	2.04428	1.03159	0.780628	1	Intergenic	-1586	ENSRNOT00000025388	Nectin2
Chr1_80680349	1	80680349	1	4	4	2	0.872067	1	intron (ENSRNOT00000045574, intron 8 of 14)	8823	ENSRNOT00000045574	Bcam
Chr1_80703024	1	80703024	77.4888	164.863	2.12757	1.08921	0.795384	1	intron (ENSRNOT00000025829, intron 9 of 11)	13120	ENSRNOT00000092048	Cblc
Chr1_80730989	1	80730989	135.77	48.4568	0.356902	-1.4864	0.705413	1	exon (ENSRNOT00000025913, exon 9 of 9)	13843	ENSRNOT00000025913	Bcl3
Chr1_80775863	1	80775863	27.3646	7.60106	0.27777	-1.84804	0.792035	1	exon (ENSRNOT00000045306, exon 5 of 6)	-1152	ENSRNOT00000079758	Gm19345
Chr1_80779211	1	80779211	42.4596	12.2469	0.288438	-1.79367	0.815772	1	promoter-TSS (ENSRNOT00000074222)	-201	ENSRNOT00000074222	NA
Chr1_80795841	1	80795841	56	24	0.428571	-1.22239	0.712385	1	Intergenic	-11942	ENSRNOT00000045306	Ceacam16
Chr1_80864601	1	80864601	30	6	0.2	-2.32193	0.630301	1	intron (ENSRNOT00000074412, intron 1 of 3)	246	ENSRNOT00000074412	Igsf23
Chr1_80929936	1	80929936	195.269	53.4185	0.273563	-1.87005	0.591933	1	intron (ENSRNOT00000026077, intron 3 of 4)	9188	ENSRNOT00000026077	Zfp180
Chr1_80937665	1	80937665	167.345	345.848	2.06668	1.04731	0.705101	1	exon (ENSRNOT00000026077, exon 5 of 5)	-6462	ENSRNOT00000084874	NA
Chr1_80949838	1	80949838	22.1022	9.50133	0.429882	-1.21799	0.868098	1	intron (ENSRNOT00000084874, intron 1 of 1)	-3438	ENSRNOT00000087253	Zfp112
Chr1_80968139	1	80968139	12	84	7	2.80735	0.381757	1	Intergenic	-5601	ENSRNOT00000026088	AC118165.1
Chr1_80976207	1	80976207	4	51	12.75	3.67243	0.376732	1	intron (ENSRNOT00000081983, intron 1 of 2)	2356	ENSRNOT00000081983	AC118165.1
Chr1_80984504	1	80984504	26	9	0.346154	-1.53051	0.752107	1	TTS (ENSRNOT00000078462)	2145	ENSRNOT00000078462	AABR07002683.1
Chr1_81078676	1	81078676	8	68	8.5	3.08746	0.384431	1	intron (ENSRNOT00000081983, intron 1 of 2)	-35335	ENSRNOT00000051473	Zfp111
Chr1_81146103	1	81146103	1	9	9	3.16993	0.756433	1	intron (ENSRNOT00000026263, intron 3 of 4)	-2078	ENSRNOT00000088431	Zfp94
Chr1_81151145	1	81151145	9.47236	26.6037	2.80856	1.48983	0.830662	1	intron (ENSRNOT00000026263, intron 1 of 4)	1240	ENSRNOT00000026263	Zfp94
Chr1_81154807	1	81154807	15.9223	158.268	9.94	3.31325	0.509961	1	Intergenic	-2422	ENSRNOT00000077305	Zfp94
Chr1_81167624	1	81167624	17.8922	38.9554	2.17723	1.12249	0.852178	1	Intergenic	-3934	ENSRNOT00000088746	LOC102548695
Chr1_8131802	1	8131802	2	6	3	1.58496	0.889191	1	Intergenic	-93136	ENSRNOT00000046539	Aig1
Chr1_81338770	1	81338770	36.2796	198.679	5.47634	2.45321	0.494859	1	intron (ENSRNOT00000075167, intron 3 of 7)	10586	ENSRNOT00000074985	Plaur
Chr1_81349345	1	81349345	3	16	5.33333	2.41504	0.72675	1	Intergenic	-15794	ENSRNOT00000026793	Cadm4
Chr1_81370949	1	81370949	9.55341	75.3658	7.88889	2.97982	0.65465	1	TTS (ENSRNOT00000026793)	-1702	ENSRNOT00000088829	Zfp428
Chr1_81382873	1	81382873	2.13409	57.1672	26.7876	4.74349	0.46797	1	TTS (ENSRNOT00000088829)	-4896	ENSRNOT00000075189	Srrm5
Chr1_81402480	1	81402480	18.1398	51.5442	2.8415	1.50665	0.78219	1	Intergenic	5921	ENSRNOT00000081829	Irgq
Chr1_81409239	1	81409239	123.133	54.6402	0.44375	-1.17218	0.804935	1	intron (ENSRNOT00000026946, intron 2 of 4)	3013	ENSRNOT00000026946	Pinlyp
Chr1_81433243	1	81433243	199.972	86.4621	0.432371	-1.20966	0.717034	1	intron (ENSRNOT00000027057, intron 3 of 16)	16852	ENSRNOT00000035356	Zfp575
Chr1_81461527	1	81461527	5.33523	1.87433	0.351313	-1.50917	0.907518	1	intron (ENSRNOT00000027075, intron 3 of 6)	4542	ENSRNOT00000027075	Ethe1
Chr1_81516831	1	81516831	6	29	4.83333	2.27302	0.641991	1	Intergenic	17009	ENSRNOT00000027100	Lypd3
Chr1_81540501	1	81540501	101.903	33.9146	0.332813	-1.58722	0.765495	1	Intergenic	-6360	ENSRNOT00000027202	Tex101
Chr1_81720205	1	81720205	11.6764	45.2195	3.87273	1.95335	0.797559	1	Intergenic	13753	ENSRNOT00000027226	Lypd4
Chr1_81767478	1	81767478	5.26242	50.357	9.56917	3.25839	0.604311	1	exon (ENSRNOT00000027254, exon 4 of 5)	3863	ENSRNOT00000027254	Cd79a
Chr1_81778177	1	81778177	90.2266	12.2469	0.135735	-2.88113	0.63957	1	Intergenic	-1204	ENSRNOT00000065865	Arhgef1
Chr1_81814656	1	81814656	4.20994	1.90027	0.451376	-1.1476	0.936447	1	Intergenic	29362	ENSRNOT00000089961	NA
Chr1_82027396	1	82027396	28	6	0.214286	-2.22239	0.654026	1	Intergenic	-22857	ENSRNOT00000087572	Pou2f2
Chr1_82074121	1	82074121	34.732	282.189	8.12477	3.02233	0.37186	1	exon (ENSRNOT00000072616, exon 4 of 4)	-10596	ENSRNOT00000090692	NA
Chr1_82086700	1	82086700	12.6298	1.90027	0.150459	-2.73256	0.776819	1	exon (ENSRNOT00000072616, exon 2 of 4)	1576	ENSRNOT00000072616	Dedd2
Chr1_82095652	1	82095652	41.0469	17.1024	0.416655	-1.26308	0.831878	1	exon (ENSRNOT00000071251, exon 2 of 2)	5729	ENSRNOT00000071251	Zfp526
Chr1_82103997	1	82103997	288.725	26.378	0.0913603	-3.45229	0.394784	1	intron (ENSRNOT00000027677, intron 4 of 10)	4087	ENSRNOT00000027677	Gsk3a
Chr1_82112902	1	82112902	108.272	29.2042	0.26973	-1.89041	0.722256	1	exon (ENSRNOT00000027684, exon 4 of 4)	-4698	ENSRNOT00000084530	Gsk3a
Chr1_82154557	1	82154557	139.98	14.252	0.101814	-3.29599	0.456103	1	exon (ENSRNOT00000091357, exon 5 of 20)	2887	ENSRNOT00000091357	Cic
Chr1_82162517	1	82162517	196.376	81.0182	0.412568	-1.2773	0.749678	1	exon (ENSRNOT00000091357, exon 20 of 20)	3847	ENSRNOT00000027774	Pafah1b3
Chr1_82171438	1	82171438	47.3618	19.9528	0.421284	-1.24713	0.825794	1	exon (ENSRNOT00000088955, exon 2 of 4)	1817	ENSRNOT00000088955	Prr19
Chr1_82239431	1	82239431	290.486	117.816	0.405584	-1.30193	0.660953	1	Intergenic	-3251	ENSRNOT00000027845	Cnfn
Chr1_82253516	1	82253516	1.06705	33.738	31.6181	4.98268	0.551975	1	exon (ENSRNOT00000027854, exon 3 of 4)	510	ENSRNOT00000027854	AC121639.1
Chr1_82262977	1	82262977	165.24	333.497	2.01826	1.01311	0.716577	1	intron (ENSRNOT00000027910, intron 1 of 9)	3751	ENSRNOT00000027910	Lipe
Chr1_82277048	1	82277048	60	6	0.1	-3.32193	0.380254	1	intron (ENSRNOT00000057433, intron 1 of 3)	2098	ENSRNOT00000057433	Cxcl17
Chr1_82380687	1	82380687	117	2	0.017094	-5.87036	0.0944547	1	Intergenic	9297	ENSRNOT00000088115	NA
Chr1_82414886	1	82414886	37.8894	133.019	3.5107	1.81176	0.65691	1	intron (ENSRNOT00000027960, intron 2 of 5)	1848	ENSRNOT00000027960	Atp5sl
Chr1_82456898	1	82456898	216.544	107.396	0.495956	-1.01172	0.789164	1	intron (ENSRNOT00000028026, intron 2 of 5)	4428	ENSRNOT00000028026	Exosc5
Chr1_82460580	1	82460580	42.0994	107.365	2.55028	1.35065	0.7515	1	intron (ENSRNOT00000028026, intron 5 of 5)	7485	ENSRNOT00000038300	Tmem91
Chr1_82572863	1	82572863	33.6795	137.769	4.0906	2.03231	0.61956	1	intron (ENSRNOT00000028132, intron 4 of 18)	7145	ENSRNOT00000078668	Axl
Chr1_82582773	1	82582773	6.40228	20.6177	3.22037	1.68722	0.836858	1	Intergenic	-2011	ENSRNOT00000028131	Axl
Chr1_82727398	1	82727398	4	12	3	1.58496	0.835614	1	Intergenic	-55768	ENSRNOT00000091549	NA
Chr1_82775124	1	82775124	48.8285	127.18	2.60462	1.38107	0.772612	1	Intergenic	-41861	ENSRNOT00000074588	LOC100910611
Chr1_82900262	1	82900262	2.10497	0.950133	0.451376	-1.1476	0.979389	1	intron (ENSRNOT00000072555, intron 2 of 5)	1656	ENSRNOT00000035648	LOC102553892
Chr1_82922022	1	82922022	12.8046	1.87433	0.14638	-2.77221	0.792125	1	Intergenic	-3577	ENSRNOT00000072555	LOC102553892
Chr1_82967043	1	82967043	4.24596	84.7865	19.9688	4.31967	0.529462	1	exon (ENSRNOT00000051619, exon 14 of 17)	-14106	ENSRNOT00000075546	RGD1565655
Chr1_82977065	1	82977065	1.05248	9.50133	9.02752	3.17433	0.772072	1	intron (ENSRNOT00000051619, intron 8 of 16)	10189	ENSRNOT00000051619	Cd177
Chr1_83103164	1	83103164	2.12298	11.3049	5.325	2.41278	0.845883	1	promoter-TSS (ENSRNOT00000047540)	-762	ENSRNOT00000028196	Cyp2b2
Chr1_83153166	1	83153166	45.883	93.7167	2.04252	1.03035	0.801118	1	Intergenic	-9914	ENSRNOT00000077725	Cyp2b3
Chr1_83625083	1	83625083	1	11	11	3.45943	0.713554	1	Intergenic	-1557	ENSRNOT00000028261	Cyp2g1
Chr1_83652651	1	83652651	36	11	0.305556	-1.71049	0.682418	1	promoter-TSS (ENSRNOT00000085008)	-584	ENSRNOT00000085008	Cyp2a1
Chr1_83711818	1	83711818	12.7379	1.88414	0.147917	-2.75714	0.820299	1	exon (ENSRNOT00000028237, exon 2 of 10)	547	ENSRNOT00000092008	Cyp2a1
Chr1_83725491	1	83725491	18.9447	170.074	8.97737	3.16629	0.437278	1	TTS (ENSRNOT00000028237)	11143	ENSRNOT00000085245	Cyp2a1
Chr1_83741105	1	83741105	82.0938	200.478	2.44206	1.2881	0.701336	1	intron (ENSRNOT00000085008, intron 7 of 8)	-3134	ENSRNOT00000028249	Cyp2a1
Chr1_83814551	1	83814551	7	49	7	2.80735	0.478601	1	Intergenic	5139	ENSRNOT00000081294	NA
Chr1_8383043	1	8383043	6	30	5	2.32193	0.630301	1	Intergenic	72465	ENSRNOT00000015131	Hivep2
Chr1_83968159	1	83968159	252.635	94.2072	0.372899	-1.42314	0.701859	1	exon (ENSRNOT00000079995, exon 5 of 9)	2360	ENSRNOT00000068322	Cyp2t1
Chr1_839696	1	839696	93.4111	196.893	2.10781	1.07575	0.784579	1	Intergenic	-26178	ENSRNOT00000041332	Vom2r5
Chr1_84000515	1	84000515	47.3618	20.9029	0.441346	-1.18002	0.834353	1	intron (ENSRNOT00000002053, intron 6 of 6)	-7244	ENSRNOT00000002050	Mia
Chr1_84005375	1	84005375	141.033	68.4096	0.485061	-1.04376	0.779058	1	exon (ENSRNOT00000002053, exon 3 of 7)	2919	ENSRNOT00000002053	Snrpa
Chr1_84009504	1	84009504	21.0497	61.7586	2.93394	1.55284	0.7692	1	exon (ENSRNOT00000057230, exon 1 of 6)	235	ENSRNOT00000081121	RGD1560854
Chr1_84055639	1	84055639	4.26818	61.853	14.4916	3.85715	0.517315	1	intron (ENSRNOT00000028290, intron 10 of 14)	11087	ENSRNOT00000028290	Coq8b
Chr1_84062068	1	84062068	36.0907	367.408	10.1801	3.34769	0.372444	1	intron (ENSRNOT00000028290, intron 12 of 14)	-5871	ENSRNOT00000057213	Numbl
Chr1_84080489	1	84080489	80	30	0.375	-1.41504	0.631026	1	intron (ENSRNOT00000090478, intron 5 of 8)	9505	ENSRNOT00000090478	Numbl
Chr1_84105433	1	84105433	43	127	2.95349	1.56242	0.535045	1	Intergenic	-2452	ENSRNOT00000089296	NA
Chr1_84154251	1	84154251	161.124	10.3088	0.0639808	-3.96622	0.336271	0.98075	TTS (ENSRNOT00000028348)	-4166	ENSRNOT00000028322	Ltbp4
Chr1_84293849	1	84293849	6.31491	61.7586	9.77982	3.28981	0.576946	1	intron (ENSRNOT00000028468, intron 1 of 1)	746	ENSRNOT00000028468	Sertad1
Chr1_84429490	1	84429490	10	31	3.1	1.63227	0.714884	1	intron (ENSRNOT00000025303, intron 3 of 13)	17763	ENSRNOT00000025303	Akt2
Chr1_84530522	1	84530522	13	6	0.461538	-1.11548	0.875096	1	promoter-TSS (ENSRNOT00000073966)	-148	ENSRNOT00000077133	LOC100909824
Chr1_84579723	1	84579723	416.104	158.268	0.380357	-1.39457	0.665166	1	Intergenic	-4874	ENSRNOT00000032933	LOC100910046
Chr1_84614490	1	84614490	120.576	56.23	0.466344	-1.10053	0.770463	1	intron (ENSRNOT00000032991, intron 2 of 2)	2041	ENSRNOT00000032991	AABR07071891.1
Chr1_84631362	1	84631362	88.5648	21.5548	0.243379	-2.03872	0.650365	1	Intergenic	-7753	ENSRNOT00000031173	Zfp780b-ps1
Chr1_84642947	1	84642947	43.7489	105.9	2.42063	1.27538	0.749562	1	TTS (ENSRNOT00000071261)	3832	ENSRNOT00000071261	Zfp780b-ps1
Chr1_84678328	1	84678328	26.3121	5.7008	0.216661	-2.20649	0.761081	1	Intergenic	-1287	ENSRNOT00000025581	Gm5493
Chr1_84843781	1	84843781	29.4696	2.8504	0.0967235	-3.36999	0.652995	1	intron (ENSRNOT00000079567, intron 1 of 2)	-9741	ENSRNOT00000088960	AABR07002782.1
Chr1_84884830	1	84884830	42.6818	319.574	7.48735	2.90446	0.385979	1	intron (ENSRNOT00000051665, intron 3 of 3)	9976	ENSRNOT00000051665	Zfp780b-ps1
Chr1_84901274	1	84901274	385.321	185.588	0.481646	-1.05395	0.742767	1	Intergenic	-6468	ENSRNOT00000037975	Zfp780b-ps1
Chr1_84950631	1	84950631	17.8922	43.7061	2.44274	1.2885	0.825688	1	promoter-TSS (ENSRNOT00000083050)	-420	ENSRNOT00000083050	Zfp850
Chr1_84982494	1	84982494	36.2796	130.266	3.59062	1.84423	0.63531	1	intron (ENSRNOT00000025819, intron 6 of 10)	4088	ENSRNOT00000025819	Psmc4
Chr1_85038896	1	85038896	18.1398	56.23	3.09982	1.63218	0.758172	1	exon (ENSRNOT00000057122, exon 16 of 20)	-13049	ENSRNOT00000090995	NA
Chr1_85086846	1	85086846	74.6932	232.417	3.11163	1.63767	0.622669	1	exon (ENSRNOT00000057120, exon 15 of 22)	-16674	ENSRNOT00000026021	Fbl
Chr1_85140357	1	85140357	106.301	22.8032	0.214515	-2.22085	0.627066	1	Intergenic	-3433	ENSRNOT00000071691	Acp7
Chr1_85177163	1	85177163	209.141	25.3035	0.120988	-3.04707	0.4053	1	intron (ENSRNOT00000093347, intron 1 of 9)	14710	ENSRNOT00000093347	Pak4
Chr1_85182255	1	85182255	15	3	0.2	-2.32193	0.744044	1	intron (ENSRNOT00000093347, intron 1 of 9)	-9920	ENSRNOT00000026966	Pak4
Chr1_85197367	1	85197367	119.948	57.4664	0.479093	-1.06162	0.823111	1	TTS (ENSRNOT00000093747)	679	ENSRNOT00000093747	NA
Chr1_85198326	1	85198326	16.9838	8.47865	0.499219	-1.00226	0.925385	1	exon (ENSRNOT00000093347, exon 7 of 10)	-1287	ENSRNOT00000089728	NA
Chr1_85215863	1	85215863	19.9972	50.357	2.5182	1.3324	0.811583	1	intron (ENSRNOT00000092044, intron 4 of 5)	2210	ENSRNOT00000092044	Nccrp1
Chr1_85225199	1	85225199	4.20994	24.7035	5.86789	2.55284	0.737646	1	Intergenic	-4961	ENSRNOT00000026907	Sycn
Chr1_85237072	1	85237072	46	17	0.369565	-1.4361	0.693719	1	exon (ENSRNOT00000035328, exon 2 of 5)	704	ENSRNOT00000035328	Ifnl3
Chr1_85258462	1	85258462	4	26	6.5	2.70044	0.615839	1	Intergenic	6358	ENSRNOT00000080740	Ifnl1
Chr1_85308406	1	85308406	96.0341	200.554	2.08836	1.06237	0.749133	1	Intergenic	-7580	ENSRNOT00000026900	Lrfn1
Chr1_85321486	1	85321486	3.18447	16.0152	5.02917	2.33032	0.837922	1	Intergenic	-2558	ENSRNOT00000093716	Samd4b
Chr1_85344549	1	85344549	6	35	5.83333	2.54432	0.576317	1	intron (ENSRNOT00000093716, intron 2 of 12)	6743	ENSRNOT00000026839	Samd4b
Chr1_85364293	1	85364293	166.293	75.0605	0.451376	-1.1476	0.745421	1	promoter-TSS (ENSRNOT00000093723)	-496	ENSRNOT00000093723	NA
Chr1_85369806	1	85369806	49.4668	21.8531	0.441772	-1.17862	0.832043	1	intron (ENSRNOT00000026720, intron 3 of 3)	1517	ENSRNOT00000026720	Med29
Chr1_85371501	1	85371501	11	24	2.18182	1.12553	0.817959	1	intron (ENSRNOT00000026720, intron 3 of 3)	-1201	ENSRNOT00000093615	NA
Chr1_85379752	1	85379752	2.13409	68.4132	32.0573	5.00258	0.415635	1	promoter-TSS (ENSRNOT00000090129)	-337	ENSRNOT00000090129	Zfp36
Chr1_85383948	1	85383948	7.43043	30.1463	4.05714	2.02046	0.822787	1	Intergenic	-2523	ENSRNOT00000093332	Plekhg2
Chr1_85390223	1	85390223	34.732	3.80053	0.109425	-3.19199	0.64868	1	intron (ENSRNOT00000044326, intron 4 of 18)	3441	ENSRNOT00000093265	NA
Chr1_85399728	1	85399728	5	20	4	2	0.732217	1	TTS (ENSRNOT00000093332)	3798	ENSRNOT00000093329	NA
Chr1_85403940	1	85403940	127.379	63.1188	0.495521	-1.01298	0.826005	1	Intergenic	2554	ENSRNOT00000093351	NA
Chr1_85421467	1	85421467	42	12	0.285714	-1.80735	0.64425	1	Intergenic	9193	ENSRNOT00000093340	NA
Chr1_85433247	1	85433247	5.33523	46.8583	8.78282	3.13468	0.623583	1	promoter-TSS (ENSRNOT00000093626)	33	ENSRNOT00000093626	NA
Chr1_85435855	1	85435855	6.40228	26.2407	4.09865	2.03515	0.787245	1	Intergenic	-1926	ENSRNOT00000093740	Supt5h
Chr1_85483054	1	85483054	79.6117	29.2042	0.366833	-1.4468	0.804447	1	Intergenic	-2236	ENSRNOT00000026182	Dll3
Chr1_85489363	1	85489363	4.24596	37.6829	8.875	3.14975	0.722369	1	intron (ENSRNOT00000026182, intron 4 of 8)	-1225	ENSRNOT00000076170	NA
Chr1_85494582	1	85494582	7.43043	26.378	3.55	1.82782	0.845674	1	TTS (ENSRNOT00000026182)	-2356	ENSRNOT00000076809	Selenov
Chr1_85781669	1	85781669	8.41988	66.5093	7.89908	2.98169	0.597619	1	Intergenic	-206209	ENSRNOT00000078361	NA
Chr1_86452364	1	86452364	5	1	0.2	-2.32193	0.844612	1	Intergenic	23101	ENSRNOT00000045789	Vom1r3
Chr1_86777336	1	86777336	16	77	4.8125	2.26679	0.476786	1	TTS (ENSRNOT00000090994)	1042	ENSRNOT00000090994	NA
Chr1_86810566	1	86810566	35	104	2.97143	1.57116	0.561459	1	Intergenic	-6951	ENSRNOT00000080451	NA
Chr1_86831721	1	86831721	1.05248	4.75066	4.51376	2.17433	0.857018	1	Intergenic	-25357	ENSRNOT00000087482	NA
Chr1_86901795	1	86901795	10	4	0.4	-1.32193	0.875579	1	Intergenic	-12343	ENSRNOT00000027006	Fbxo17
Chr1_86925608	1	86925608	90.5137	37.0552	0.409388	-1.28846	0.775724	1	intron (ENSRNOT00000027166, intron 1 of 15)	2016	ENSRNOT00000027166	Sars2
Chr1_86934447	1	86934447	49.4668	118.767	2.40094	1.2636	0.756292	1	exon (ENSRNOT00000027166, exon 14 of 16)	-3692	ENSRNOT00000075601	Ccer2
Chr1_86957385	1	86957385	304.648	150.732	0.494774	-1.01516	0.766501	1	intron (ENSRNOT00000084839, intron 4 of 15)	7971	ENSRNOT00000064153	Sirt2
Chr1_86977366	1	86977366	2.13409	29.9893	14.0525	3.81276	0.636645	1	intron (ENSRNOT00000078156, intron 3 of 10)	3620	ENSRNOT00000078156	Rinl
Chr1_87065238	1	87065238	180.331	36.5495	0.20268	-2.30272	0.527269	1	Intergenic	-1052	ENSRNOT00000027645	Capn12
Chr1_87148110	1	87148110	12	1	0.0833333	-3.58496	0.692801	1	promoter-TSS (ENSRNOT00000089305)	-776	ENSRNOT00000090402	Actn4
Chr1_87197916	1	87197916	83.2296	33.738	0.405361	-1.30272	0.764534	1	Intergenic	-6327	ENSRNOT00000027998	LOC100361913
Chr1_87235397	1	87235397	17.8922	52.2573	2.92067	1.5463	0.782318	1	Intergenic	10719	ENSRNOT00000028070	Ppp1r14a
Chr1_87556721	1	87556721	5.30745	48.9878	9.23	3.20633	0.688321	1	Intergenic	-3357	ENSRNOT00000080831	NA
Chr1_87575154	1	87575154	6.36894	21.6677	3.40208	1.76642	0.860732	1	Intergenic	11178	ENSRNOT00000088772	Zfp30
Chr1_87627442	1	87627442	2	6	3	1.58496	0.889191	1	Intergenic	-15412	ENSRNOT00000070594	NA
Chr1_87650115	1	87650115	31.5745	88.3623	2.79853	1.48467	0.749171	1	promoter-TSS (ENSRNOT00000077161)	-93	ENSRNOT00000077161	Zfp84
[truncated: 7,115 more rows]

## Sheet: Table S2.3
Table S2.3: Hypermethylated CpG sites in the spermatozoa of the WNIN/Ob group compared to the CROb group.
Chromosome_Position	Chromosome	Position	CROB	OB	FoldChange	log2FoldChange	P Value	Adjusted P Value	Annotation	Distance to TSS	EnsembleID	Gene_Name
Chr1_100147326	1	100147326	10.5248	35.1549	3.34018	1.73993	0.786892	1	intron (ENSRNOT00000091964, intron 4 of 4)	-14547	ENSRNOT00000025777	Klk1c3
Chr1_100201194	1	100201194	11.5773	52.2573	4.51376	2.17433	0.709041	1	exon (ENSRNOT00000025831, exon 2 of 5)	2136	ENSRNOT00000025831	Klk1
Chr1_100223535	1	100223535	3	21	7	2.80735	0.646084	1	promoter-TSS (ENSRNOT00000025846)	-700	ENSRNOT00000091039	NA
Chr1_100231116	1	100231116	6.31491	19.9528	3.15963	1.65976	0.831649	1	intron (ENSRNOT00000079199, intron 3 of 10)	345	ENSRNOT00000032200	Acpt
Chr1_100319779	1	100319779	15	30	2	1	0.816445	1	promoter-TSS (ENSRNOT00000092378)	-594	ENSRNOT00000092378	NA
Chr1_100381361	1	100381361	23.1547	64.609	2.79033	1.48043	0.775344	1	intron (ENSRNOT00000077427, intron 1 of 4)	2174	ENSRNOT00000077427	Syt3
Chr1_100437924	1	100437924	94.7236	195.727	2.0663	1.04705	0.752424	1	Intergenic	-10075	ENSRNOT00000026259	Lrrc4b
Chr1_100471755	1	100471755	2.10497	11.4016	5.41651	2.43736	0.805583	1	exon (ENSRNOT00000086917, exon 2 of 7)	688	ENSRNOT00000067562	Aspdh
Chr1_100478947	1	100478947	9.47236	26.6037	2.80856	1.48983	0.830662	1	Intergenic	5303	ENSRNOT00000026379	Josd2
Chr1_100496124	1	100496124	26.6761	149.01	5.58587	2.48178	0.523161	1	intron (ENSRNOT00000026445, intron 6 of 6)	5314	ENSRNOT00000026445	Emc10
Chr1_100554503	1	100554503	6	90	15	3.90689	0.246795	1	promoter-TSS (ENSRNOT00000026797)	-14	ENSRNOT00000026797	Pold1
Chr1_100836620	1	100836620	7	21	3	1.58496	0.772364	1	TTS (ENSRNOT00000056364)	4295	ENSRNOT00000056364	Il4i1
Chr1_100859842	1	100859842	10.5248	21.8531	2.07633	1.05404	0.886145	1	TTS (ENSRNOT00000083551)	5935	ENSRNOT00000051640	Pnkp
Chr1_100876508	1	100876508	1	6	6	2.58496	0.821752	1	exon (ENSRNOT00000027675, exon 14 of 18)	-10613	ENSRNOT00000027580	Ptov1
Chr1_100897006	1	100897006	129.456	287.89	2.22385	1.15306	0.695353	1	TTS (ENSRNOT00000020304)	4999	ENSRNOT00000083336	Fuz
Chr1_100978812	1	100978812	4.26818	12.1832	2.85442	1.5132	0.882408	1	intron (ENSRNOT00000064272, intron 1 of 9)	1529	ENSRNOT00000064272	Prmt1
Chr1_101003404	1	101003404	2.10497	39.9056	18.9578	4.24472	0.555594	1	exon (ENSRNOT00000081430, exon 6 of 10)	4863	ENSRNOT00000081430	Scaf1
Chr1_101051891	1	101051891	11.5773	36.105	3.1186	1.6409	0.795969	1	intron (ENSRNOT00000082560, intron 3 of 5)	2255	ENSRNOT00000082560	Prrg2
Chr1_101095526	1	101095526	2.10497	38.9554	18.5064	4.20995	0.5611	1	promoter-TSS (ENSRNOT00000027944)	69	ENSRNOT00000027944	Fcgrt
Chr1_101106711	1	101106711	9	86	9.55556	3.25634	0.321195	1	Intergenic	-9264	ENSRNOT00000053683	NA
Chr1_101120133	1	101120133	16.9838	53.6981	3.16172	1.66071	0.811701	1	TTS (ENSRNOT00000093139)	1083	ENSRNOT00000079563	NA
Chr1_101130728	1	101130728	2	4	2	1	0.951225	1	intron (ENSRNOT00000093729, intron 2 of 8)	285	ENSRNOT00000082283	Flt3lg
Chr1_101147594	1	101147594	32.627	90.2626	2.7665	1.46806	0.749612	1	intron (ENSRNOT00000093319, intron 1 of 8)	3446	ENSRNOT00000093419	NA
Chr1_101172565	1	101172565	10.6149	123.411	11.6263	3.53931	0.529761	1	TTS (ENSRNOT00000073918)	3006	ENSRNOT00000073918	Gfy
Chr1_101204795	1	101204795	8.41988	36.105	4.28807	2.10033	0.747196	1	TTS (ENSRNOT00000028082)	5881	ENSRNOT00000028082	Dkkl1
Chr1_101350420	1	101350420	3	18	6	2.58496	0.693538	1	intron (ENSRNOT00000028142, intron 2 of 28)	1460	ENSRNOT00000028142	Ppfia3
Chr1_101368386	1	101368386	37.8894	88.3623	2.33211	1.22164	0.788107	1	exon (ENSRNOT00000028176, exon 9 of 10)	-7414	ENSRNOT00000028164	Lin7b
Chr1_101391865	1	101391865	29.8773	111.523	3.7327	1.90022	0.643942	1	Intergenic	-3735	ENSRNOT00000049957	Snrnp70
Chr1_101414409	1	101414409	2	9	4.5	2.16993	0.817848	1	TTS (ENSRNOT00000067468)	1672	ENSRNOT00000067468	Lhb
Chr1_101452721	1	101452721	1	29	29	4.85798	0.426264	1	intron (ENSRNOT00000028328, intron 5 of 5)	2818	ENSRNOT00000091848	NA
Chr1_101474309	1	101474309	61.0441	133.969	2.19462	1.13397	0.767329	1	promoter-TSS (ENSRNOT00000064245)	-26	ENSRNOT00000064245	Tulp2
Chr1_101482092	1	101482092	49.4668	196.677	3.97595	1.9913	0.576622	1	intron (ENSRNOT00000028390, intron 10 of 12)	-5224	ENSRNOT00000028334	Dhdh
Chr1_101499067	1	101499067	11	44	4	2	0.607646	1	intron (ENSRNOT00000028390, intron 2 of 12)	1784	ENSRNOT00000028390	Nucb1
Chr1_101561510	1	101561510	23.475	47.7955	2.03602	1.02575	0.849768	1	intron (ENSRNOT00000028474, intron 3 of 10)	6867	ENSRNOT00000028474	Bcat2
Chr1_101662617	1	101662617	24	49	2.04167	1.02975	0.765073	1	TTS (ENSRNOT00000028522)	1820	ENSRNOT00000028522	Sec1
Chr1_101685955	1	101685955	1	11	11	3.45943	0.713554	1	intron (ENSRNOT00000028540, intron 6 of 8)	-1901	ENSRNOT00000028546	Dbp
Chr1_101695099	1	101695099	4.26818	27.1778	6.36754	2.67074	0.730982	1	intron (ENSRNOT00000028549, intron 3 of 5)	2179	ENSRNOT00000028549	Sphk2
Chr1_101702369	1	101702369	14.8609	65.003	4.37411	2.12899	0.750081	1	exon (ENSRNOT00000028555, exon 2 of 5)	393	ENSRNOT00000028555	Rpl18
Chr1_101706035	1	101706035	36.837	74.1104	2.01185	1.00852	0.832898	1	exon (ENSRNOT00000028564, exon 2 of 5)	1288	ENSRNOT00000028564	Fam83e
Chr1_101722952	1	101722952	10	91	9.1	3.18587	0.319846	1	intron (ENSRNOT00000028570, intron 2 of 6)	-14665	ENSRNOT00000028558	Spaca4
Chr1_101766660	1	101766660	5	10	2	1	0.905755	1	intron (ENSRNOT00000067430, intron 1 of 6)	6849	ENSRNOT00000067430	Sult2b1
Chr1_101782058	1	101782058	17.0727	137.764	8.06921	3.01243	0.464407	1	Intergenic	-1564	ENSRNOT00000067679	Lmtk3
Chr1_101794270	1	101794270	29.8773	202.428	6.77532	2.76029	0.448091	1	Intergenic	8931	ENSRNOT00000028588	Cyth2
Chr1_101814446	1	101814446	29	63	2.17241	1.1193	0.72125	1	intron (ENSRNOT00000056181, intron 6 of 6)	-4901	ENSRNOT00000028591	Kcnj14
Chr1_102267153	1	102267153	16	35	2.1875	1.12928	0.77893	1	intron (ENSRNOT00000068434, intron 7 of 55)	9028	ENSRNOT00000068434	Otog
Chr1_102578865	1	102578865	6.40228	49.6698	7.75815	2.95571	0.631521	1	intron (ENSRNOT00000015352, intron 9 of 10)	86087	ENSRNOT00000015352	Sergef
Chr1_102780317	1	102780317	44	121	2.75	1.45943	0.565322	1	promoter-TSS (ENSRNOT00000080132)	65	ENSRNOT00000080132	Saa4
Chr1_102813763	1	102813763	3	8	2.66667	1.41504	0.884568	1	intron (ENSRNOT00000078692, intron 7 of 16)	13203	ENSRNOT00000078692	Saa4
Chr1_102845680	1	102845680	22	46	2.09091	1.06413	0.763918	1	promoter-TSS (ENSRNOT00000082289)	-596	ENSRNOT00000082289	Saa4
Chr1_102913122	1	102913122	33.0784	74.0362	2.2382	1.16234	0.796655	1	Intergenic	-2070	ENSRNOT00000017851	Ldhc
Chr1_102926629	1	102926629	3	24	8	3	0.602785	1	intron (ENSRNOT00000079440, intron 3 of 5)	2569	ENSRNOT00000078137	AC099150.1
Chr1_103084222	1	103084222	1	9	9	3.16993	0.756433	1	Intergenic	19936	ENSRNOT00000075356	Vom1r70
Chr1_103209055	1	103209055	129.456	334.447	2.58349	1.36932	0.632786	1	intron (ENSRNOT00000018860, intron 9 of 15)	-5280	ENSRNOT00000092090	NA
Chr1_104183939	1	104183939	12	29	2.41667	1.27302	0.77621	1	Intergenic	-17571	ENSRNOT00000092211	Csrp3
Chr1_104397868	1	104397868	3	9	3	1.58496	0.861829	1	Intergenic	27580	ENSRNOT00000085506	NA
Chr1_105109210	1	105109210	6.40228	58.1043	9.07558	3.18199	0.586861	1	exon (ENSRNOT00000036258, exon 6 of 6)	-4386	ENSRNOT00000020853	Prmt3
Chr1_105198861	1	105198861	5	19	3.8	1.926	0.747508	1	intron (ENSRNOT00000020853, intron 15 of 15)	20188	ENSRNOT00000078018	NA
Chr1_106891225	1	106891225	71.1198	398.497	5.60317	2.48624	0.477616	1	Intergenic	-5566	ENSRNOT00000042952	Ano5
Chr1_107304777	1	107304777	3	8	2.66667	1.41504	0.884568	1	intron (ENSRNOT00000022499, intron 4 of 7)	-40128	ENSRNOT00000082582	Gas2
Chr1_107671270	1	107671270	38.9419	86.4621	2.22028	1.15074	0.800623	1	Intergenic	-286012	ENSRNOT00000074296	Ccdc179
Chr1_108775965	1	108775965	13.6823	83.6117	6.11094	2.61139	0.610238	1	Intergenic	64658	ENSRNOT00000084945	NA
Chr1_110953470	1	110953470	5.26242	19.9528	3.79156	1.92279	0.808154	1	Intergenic	-42327	ENSRNOT00000082080	NA
Chr1_1110301	1	1110301	4	10	2.5	1.32193	0.875579	1	intron (ENSRNOT00000062027, intron 1 of 6)	-5569	ENSRNOT00000077244	NA
Chr1_112870357	1	112870357	10	25	2.5	1.32193	0.785575	1	intron (ENSRNOT00000093306, intron 6 of 9)	-27207	ENSRNOT00000093423	NA
Chr1_113989659	1	113989659	1	13	13	3.70044	0.672668	1	Intergenic	-48623	ENSRNOT00000081469	NA
Chr1_114069476	1	114069476	310.483	633.739	2.04114	1.02937	0.654546	1	intron (ENSRNOT00000032254, intron 2 of 3)	22997	ENSRNOT00000032254	Siglech
Chr1_114151938	1	114151938	81.0413	189.076	2.33309	1.22224	0.719783	1	Intergenic	-22805	ENSRNOT00000032154	NA
Chr1_114182633	1	114182633	29.8773	74.0362	2.47801	1.30918	0.774441	1	Intergenic	3612	ENSRNOT00000088475	NA
Chr1_114300748	1	114300748	12	24	2	1	0.836528	1	intron (ENSRNOT00000088459, intron 9 of 30)	36858	ENSRNOT00000090788	NA
Chr1_114439756	1	114439756	47.767	130.948	2.74139	1.45491	0.75953	1	Intergenic	-13299	ENSRNOT00000090796	Herc2
Chr1_115789359	1	115789359	12.6298	38.0053	3.00917	1.58937	0.798506	1	Intergenic	-182461	ENSRNOT00000078995	NA
Chr1_116755077	1	116755077	1.06149	12.2469	11.5375	3.52826	0.786469	1	promoter-TSS (ENSRNOT00000081336)	-124	ENSRNOT00000081336	NA
Chr1_116878083	1	116878083	2.12298	16.9573	7.9875	2.99774	0.796503	1	intron (ENSRNOT00000075203, intron 6 of 6)	8125	ENSRNOT00000075203	Vom2r25
Chr1_116896335	1	116896335	1.06149	11.3049	10.65	3.41278	0.794745	1	Intergenic	22935	ENSRNOT00000035149	AABR07003616.1
Chr1_117142249	1	117142249	19.1068	48.0457	2.51458	1.33032	0.851635	1	Intergenic	1441	ENSRNOT00000085726	NA
Chr1_118221421	1	118221421	221.851	455.963	2.05526	1.03932	0.734388	1	Intergenic	103194	ENSRNOT00000092146	NA
Chr1_11836464	1	11836464	7.43043	35.7987	4.81786	2.26839	0.790906	1	exon (ENSRNOT00000082588, exon 2 of 2)	4118	ENSRNOT00000082588	NA
Chr1_118826816	1	118826816	1.06149	26.378	24.85	4.63517	0.68124	1	intron (ENSRNOT00000079274, intron 1 of 1)	162	ENSRNOT00000079274	AABR07003833.1
Chr1_120499282	1	120499282	1	5	5	2.32193	0.844612	1	Intergenic	394716	ENSRNOT00000081028	AABR07003933.1
Chr1_121183295	1	121183295	6	24	4	2	0.705066	1	Intergenic	-2122	ENSRNOT00000072072	NA
Chr1_121196419	1	121196419	2.13409	8.4345	3.95227	1.98268	0.865075	1	TTS (ENSRNOT00000072543)	1034	ENSRNOT00000072543	NA
Chr1_121198470	1	121198470	6	25	4.16667	2.05889	0.691947	1	TTS (ENSRNOT00000075345)	546	ENSRNOT00000075345	NA
Chr1_121203515	1	121203515	11	27	2.45455	1.29546	0.78072	1	promoter-TSS (ENSRNOT00000075611)	-580	ENSRNOT00000075611	NA
Chr1_121221639	1	121221639	6.40228	21.5548	3.36675	1.75135	0.828099	1	Intergenic	-2196	ENSRNOT00000075299	NA
Chr1_121233063	1	121233063	20.1683	66.8871	3.31645	1.72964	0.787697	1	Intergenic	-5898	ENSRNOT00000072529	NA
Chr1_121333382	1	121333382	73.6262	169.627	2.3039	1.20408	0.728602	1	Intergenic	-44526	ENSRNOT00000086621	NA
Chr1_122477202	1	122477202	1	14	14	3.80735	0.653216	1	Intergenic	29456	ENSRNOT00000071136	NA
Chr1_124649034	1	124649034	8	30	3.75	1.90689	0.681907	1	intron (ENSRNOT00000021068, intron 5 of 7)	23048	ENSRNOT00000021068	Otud7a
Chr1_124803665	1	124803665	15	60	4	2	0.560621	1	promoter-TSS (ENSRNOT00000066380)	-301	ENSRNOT00000066380	Klf13
Chr1_126320106	1	126320106	11	26	2.36364	1.24101	0.792831	1	Intergenic	83301	ENSRNOT00000085207	NA
Chr1_126696020	1	126696020	14	56	4	2	0.570897	1	Intergenic	-1098	ENSRNOT00000082877	NA
Chr1_126946287	1	126946287	116.308	254.909	2.19168	1.13203	0.722783	1	exon (ENSRNOT00000015845, exon 28 of 28)	-15103	ENSRNOT00000016758	Snrpa1
Chr1_127526798	1	127526798	16	47	2.9375	1.55459	0.670138	1	Intergenic	62863	ENSRNOT00000084082	Asb7
Chr1_127633507	1	127633507	6.31491	40.8557	6.46972	2.6937	0.678142	1	Intergenic	-14728	ENSRNOT00000049340	Cers3
Chr1_128694948	1	128694948	40.5477	123.706	3.05087	1.60922	0.679013	1	TTS (ENSRNOT00000077020)	849	ENSRNOT00000076329	Synm
Chr1_12933270	1	12933270	6	35	5.83333	2.54432	0.576317	1	exon (ENSRNOT00000089066, exon 4 of 10)	17535	ENSRNOT00000089066	Txlnb
Chr1_129546823	1	129546823	4	40	10	3.32193	0.464694	1	Intergenic	16033	ENSRNOT00000089979	NA
Chr1_131438447	1	131438447	46.95	1070.24	22.7954	4.51067	0.119546	0.464458	Intergenic	-6498	ENSRNOT00000092225	NA
Chr1_131452075	1	131452075	7.46932	26.2407	3.51313	1.81276	0.807075	1	exon (ENSRNOT00000014152, exon 2 of 3)	2615	ENSRNOT00000014152	Nr2f2
Chr1_131894157	1	131894157	1	2	2	1	1	1	Intergenic	24828	ENSRNOT00000083717	NA
Chr1_132385816	1	132385816	49.4668	149.171	3.01558	1.59243	0.677224	1	Intergenic	-36723	ENSRNOT00000081182	NA
Chr1_132932943	1	132932943	14	64	4.57143	2.19265	0.519305	1	Intergenic	41370	ENSRNOT00000077007	NA
Chr1_13354408	1	13354408	191.552	412.358	2.15272	1.10616	0.674433	1	TTS (ENSRNOT00000084609)	3165	ENSRNOT00000084609	NA
Chr1_133563051	1	133563051	1	2	2	1	1	1	Intergenic	-3075	ENSRNOT00000046645	Mctp2
Chr1_133969399	1	133969399	3	22	7.33333	2.87447	0.631116	1	Intergenic	61050	ENSRNOT00000086737	NA
Chr1_134370141	1	134370141	1	11	11	3.45943	0.713554	1	Intergenic	-34076	ENSRNOT00000076660	NA
Chr1_134880825	1	134880825	22.1022	59.8584	2.70826	1.43736	0.786504	1	intron (ENSRNOT00000076147, intron 3 of 4)	4789	ENSRNOT00000076561	NA
Chr1_135030663	1	135030663	12	40	3.33333	1.73697	0.662558	1	Intergenic	11878	ENSRNOT00000016597	NA
Chr1_13615035	1	13615035	51.2182	134.952	2.63484	1.39772	0.707693	1	intron (ENSRNOT00000079250, intron 1 of 7)	19739	ENSRNOT00000079250	Nhsl1
Chr1_136747389	1	136747389	3	10	3.33333	1.73697	0.840171	1	intron (ENSRNOT00000015084, intron 1 of 12)	-56225	ENSRNOT00000076780	NA
Chr1_13684548	1	13684548	65.0898	168.69	2.59165	1.37387	0.695464	1	intron (ENSRNOT00000079250, intron 4 of 7)	35282	ENSRNOT00000079522	Hebp2
Chr1_140672994	1	140672994	32.627	152.971	4.68849	2.22912	0.576016	1	Intergenic	70451	ENSRNOT00000085570	Isg20
Chr1_141071714	1	141071714	6	12	2	1	0.893408	1	intron (ENSRNOT00000023506, intron 5 of 10)	4783	ENSRNOT00000080211	NA
Chr1_141176619	1	141176619	61.8887	190.245	3.07399	1.62011	0.639947	1	exon (ENSRNOT00000044567, exon 17 of 22)	11413	ENSRNOT00000044567	Polg
Chr1_141222519	1	141222519	7.46932	61.853	8.28094	3.04979	0.589467	1	Intergenic	4423	ENSRNOT00000051411	LOC691427
Chr1_141447348	1	141447348	1	10	10	3.32193	0.734818	1	TTS (ENSRNOT00000020690)	325	ENSRNOT00000020690	AC096024.1
Chr1_141457746	1	141457746	8	24	3	1.58496	0.75551	1	TTS (ENSRNOT00000082164)	-6670	ENSRNOT00000033491	Kif7
Chr1_141479518	1	141479518	7.46932	35.6123	4.76781	2.25333	0.737778	1	intron (ENSRNOT00000020229, intron 1 of 2)	1798	ENSRNOT00000020229	Pex11a
Chr1_141541723	1	141541723	30.522	141.57	4.63828	2.21359	0.589798	1	Intergenic	-7814	ENSRNOT00000020117	Mesp1
Chr1_141966847	1	141966847	22.408	86.2193	3.84771	1.944	0.667343	1	Intergenic	-2269	ENSRNOT00000088363	NA
Chr1_142031141	1	142031141	25.6091	55.2928	2.15911	1.11044	0.827933	1	Intergenic	-3283	ENSRNOT00000090006	Ttll13
Chr1_142123034	1	142123034	15	133	8.86667	3.14839	0.25823	1	intron (ENSRNOT00000017407, intron 11 of 19)	-8399	ENSRNOT00000029471	Rccd1
Chr1_142144890	1	142144890	32.0114	89.0308	2.78123	1.47572	0.731969	1	intron (ENSRNOT00000078982, intron 23 of 23)	8437	ENSRNOT00000016445	Hddc3
Chr1_142812610	1	142812610	1	19	19	4.24793	0.565697	1	Intergenic	-21548	ENSRNOT00000091569	Zfp592
Chr1_142902139	1	142902139	2	24	12	3.58496	0.554325	1	intron (ENSRNOT00000015898, intron 3 of 13)	-8185	ENSRNOT00000089410	AABR07004437.1
Chr1_142934638	1	142934638	12	64	5.33333	2.41504	0.48525	1	Intergenic	-15903	ENSRNOT00000025621	Slc28a1
Chr1_143335804	1	143335804	3	53	17.6667	4.14296	0.327201	1	Intergenic	-15766	ENSRNOT00000055614	LOC100360933
Chr1_143667806	1	143667806	2.13409	19.6805	9.22196	3.20507	0.730677	1	intron (ENSRNOT00000063873, intron 1 of 9)	6284	ENSRNOT00000063873	Tm6sf1
Chr1_14406284	1	14406284	23	49	2.13043	1.09115	0.752602	1	intron (ENSRNOT00000074583, intron 4 of 7)	6524	ENSRNOT00000074583	Tnfaip3
Chr1_1444449	1	1444449	5.30745	11.3049	2.13	1.09085	0.929944	1	Intergenic	-2262	ENSRNOT00000062051	NA
Chr1_14477418	1	14477418	4	23	5.75	2.52356	0.655838	1	Intergenic	-30539	ENSRNOT00000088269	NA
Chr1_144844201	1	144844201	14	46	3.28571	1.71621	0.645484	1	Intergenic	-3136	ENSRNOT00000082947	NA
Chr1_14519821	1	14519821	3	8	2.66667	1.41504	0.884568	1	Intergenic	-7896	ENSRNOT00000077965	NA
Chr1_145825927	1	145825927	2	43	21.5	4.42626	0.354646	1	intron (ENSRNOT00000016289, intron 3 of 18)	44986	ENSRNOT00000016289	Il16
Chr1_146253599	1	146253599	7	36	5.14286	2.36257	0.593392	1	intron (ENSRNOT00000017362, intron 1 of 2)	-27136	ENSRNOT00000036343	Cemip
Chr1_146320402	1	146320402	1	9	9	3.16993	0.756433	1	Intergenic	10107	ENSRNOT00000089295	NA
Chr1_147127246	1	147127246	70.425	191.182	2.71469	1.44079	0.673962	1	Intergenic	12266	ENSRNOT00000080432	NA
Chr1_147476529	1	147476529	14.9386	59.0415	3.95227	1.98268	0.710388	1	Intergenic	-40631	ENSRNOT00000086488	NA
Chr1_147553564	1	147553564	1.05248	17.1024	16.2495	4.02233	0.678047	1	Intergenic	-23162	ENSRNOT00000030039	Cyp2c7
Chr1_147718432	1	147718432	15.9223	39.567	2.485	1.31325	0.864315	1	intron (ENSRNOT00000092999, intron 2 of 5)	4457	ENSRNOT00000092785	NA
Chr1_147718846	1	147718846	9	29	3.22222	1.68806	0.716131	1	intron (ENSRNOT00000092999, intron 2 of 5)	-4510	ENSRNOT00000093050	NA
Chr1_147743854	1	147743854	25	111	4.44	2.15056	0.437183	1	intron (ENSRNOT00000092999, intron 5 of 5)	20319	ENSRNOT00000092928	Cyp2c6v1
Chr1_147887203	1	147887203	6	28	4.66667	2.22239	0.654026	1	exon (ENSRNOT00000092772, exon 3 of 3)	3025	ENSRNOT00000092772	NA
Chr1_149073799	1	149073799	2	23	11.5	3.52356	0.568476	1	intron (ENSRNOT00000089091, intron 6 of 7)	101407	ENSRNOT00000089091	Vom2r42
Chr1_149566333	1	149566333	60.8216	167.753	2.75811	1.46368	0.678687	1	Intergenic	12948	ENSRNOT00000047063	Olr12
Chr1_149594298	1	149594298	2.12298	57.4664	27.0688	4.75856	0.5635	1	Intergenic	8975	ENSRNOT00000045582	Olr13
Chr1_149700412	1	149700412	3.18447	41.4512	13.0167	3.70229	0.674814	1	Intergenic	-17054	ENSRNOT00000077975	Olr17
Chr1_150176115	1	150176115	3	48	16	4	0.361331	1	Intergenic	-2798	ENSRNOT00000044676	Olr27
Chr1_150210996	1	150210996	26.6761	92.7795	3.478	1.79826	0.679313	1	promoter-TSS (ENSRNOT00000081156)	-592	ENSRNOT00000081156	Olr29
Chr1_150255891	1	150255891	55.4864	226.794	4.08739	2.03118	0.551785	1	Intergenic	6323	ENSRNOT00000049595	Olr32
Chr1_150397267	1	150397267	4	22	5.5	2.45943	0.669974	1	Intergenic	-1851	ENSRNOT00000018592	Folh1
Chr1_15104427	1	15104427	8	26	3.25	1.70044	0.729705	1	intron (ENSRNOT00000016354, intron 4 of 4)	10827	ENSRNOT00000016354	Il22ra2
Chr1_151110031	1	151110031	12	30	2.5	1.32193	0.764924	1	Intergenic	-3228	ENSRNOT00000021971	Tyr
Chr1_15235822	1	15235822	36	84	2.33333	1.22239	0.667912	1	Intergenic	-11512	ENSRNOT00000081461	NA
Chr1_152653330	1	152653330	10	20	2	1	0.85277	1	Intergenic	442940	ENSRNOT00000022578	Tmem135
Chr1_153691018	1	153691018	83.1463	190.027	2.28545	1.19248	0.725248	1	Intergenic	49888	ENSRNOT00000023239	Prss23
Chr1_153853888	1	153853888	8	52	6.5	2.70044	0.480925	1	Intergenic	-7682	ENSRNOT00000023329	Me3
Chr1_15394829	1	15394829	194.253	1445.14	7.43948	2.8952	0.232937	0.713137	Intergenic	-17775	ENSRNOT00000051496	Map3k5
Chr1_154149493	1	154149493	6	46	7.66667	2.9386	0.475805	1	intron (ENSRNOT00000023468, intron 2 of 3)	16032	ENSRNOT00000023468	Hikeshi
Chr1_154599702	1	154599702	1.06149	2.82622	2.6625	1.41278	0.935304	1	TTS (ENSRNOT00000045048)	-6789	ENSRNOT00000024095	Ccdc89
Chr1_15679066	1	15679066	40	215	5.375	2.42626	0.302686	1	intron (ENSRNOT00000079845, intron 1 of 17)	36912	ENSRNOT00000079845	Map7
Chr1_157546172	1	157546172	4	9	2.25	1.16993	0.897	1	Intergenic	-4331	ENSRNOT00000087596	NA
Chr1_157687081	1	157687081	52.6242	145.37	2.76242	1.46593	0.701371	1	TTS (ENSRNOT00000083599)	781	ENSRNOT00000083599	NA
Chr1_157696187	1	157696187	21.0497	42.756	2.03119	1.02233	0.860281	1	intron (ENSRNOT00000031974, intron 2 of 5)	3878	ENSRNOT00000031974	Ddias
Chr1_15781524	1	15781524	10.6149	277.911	26.1812	4.71046	0.283963	0.825948	promoter-TSS (ENSRNOT00000089966)	-954	ENSRNOT00000089966	Bclaf1
Chr1_162329624	1	162329624	4	21	5.25	2.39232	0.684587	1	Intergenic	8893	ENSRNOT00000035743	Kctd21
Chr1_162672579	1	162672579	92.833	222.109	2.39256	1.25856	0.702184	1	Intergenic	-3691	ENSRNOT00000017702	Clns1a
Chr1_162767089	1	162767089	71.4921	161.193	2.25469	1.17293	0.73793	1	Intergenic	-1068	ENSRNOT00000049321	Pak1
Chr1_163455668	1	163455668	15	66	4.4	2.1375	0.523102	1	exon (ENSRNOT00000020520, exon 3 of 3)	-3407	ENSRNOT00000082386	NA
Chr1_163845238	1	163845238	12	29	2.41667	1.27302	0.77621	1	exon (ENSRNOT00000022176, exon 15 of 15)	-30873	ENSRNOT00000067026	RGD1561870
Chr1_164090898	1	164090898	110.973	274.59	2.47439	1.30707	0.680827	1	intron (ENSRNOT00000022176, intron 1 of 14)	10681	ENSRNOT00000022176	Uvrag
Chr1_164163206	1	164163206	1	5	5	2.32193	0.844612	1	Intergenic	-19387	ENSRNOT00000022557	Dgat2
Chr1_164212458	1	164212458	131.561	303.092	2.30382	1.20403	0.679265	1	Intergenic	-7235	ENSRNOT00000035774	Mogat2
Chr1_164252068	1	164252068	54.4193	114.334	2.10099	1.07107	0.779984	1	intron (ENSRNOT00000034389, intron 2 of 4)	26133	ENSRNOT00000034389	Map6
Chr1_164405216	1	164405216	45.883	131.203	2.85952	1.51577	0.689292	1	exon (ENSRNOT00000055321, exon 6 of 16)	-20260	ENSRNOT00000023386	Klhl35
Chr1_164434676	1	164434676	15	132	8.8	3.1375	0.26082	1	Intergenic	2055	ENSRNOT00000079066	NA
Chr1_164440974	1	164440974	90.6989	366.432	4.0401	2.01439	0.520298	1	promoter-TSS (ENSRNOT00000085357)	194	ENSRNOT00000023935	Rps3
Chr1_16452514	1	16452514	317.98	640.085	2.01297	1.00933	0.709088	1	intron (ENSRNOT00000081799, intron 1 of 1)	3337	ENSRNOT00000081799	NA
Chr1_164674631	1	164674631	18	119	6.61111	2.72489	0.333127	1	Intergenic	-3053	ENSRNOT00000091807	Slco2b1
Chr1_164705820	1	164705820	3	15	5	2.32193	0.744044	1	promoter-TSS (ENSRNOT00000024311)	211	ENSRNOT00000071384	Olr36
Chr1_164773561	1	164773561	23.1547	77.9109	3.3648	1.75052	0.724125	1	Intergenic	-33862	ENSRNOT00000024338	NA
Chr1_164813499	1	164813499	16.8398	38.0053	2.25688	1.17433	0.847058	1	intron (ENSRNOT00000024420, intron 1 of 3)	1153	ENSRNOT00000024420	Neu3
Chr1_164935578	1	164935578	3	37	12.3333	3.62449	0.453132	1	intron (ENSRNOT00000029629, intron 3 of 5)	-17340	ENSRNOT00000087735	NA
Chr1_165283779	1	165283779	10.6705	27.1778	2.54702	1.34881	0.848954	1	promoter-TSS (ENSRNOT00000083641)	-632	ENSRNOT00000083641	NA
Chr1_16530145	1	16530145	4	8	2	1	0.919633	1	intron (ENSRNOT00000019076, intron 18 of 22)	52017	ENSRNOT00000019076	Ahi1
Chr1_165512722	1	165512722	26.3121	70.3098	2.67215	1.418	0.777542	1	TTS (ENSRNOT00000024156)	6360	ENSRNOT00000024156	Ucp2
Chr1_165607961	1	165607961	4	8	2	1	0.919633	1	Intergenic	-1585	ENSRNOT00000024290	Mrpl48
Chr1_165615726	1	165615726	12.7379	128.122	10.0583	3.33032	0.543314	1	Intergenic	-9333	ENSRNOT00000025104	Rab6a
Chr1_165626440	1	165626440	13.6823	37.0552	2.70826	1.43736	0.817348	1	intron (ENSRNOT00000087534, intron 1 of 7)	1089	ENSRNOT00000087534	Rab6a
Chr1_165817676	1	165817676	26.6761	74.0362	2.77537	1.47268	0.750645	1	intron (ENSRNOT00000025827, intron 1 of 8)	73952	ENSRNOT00000038408	Relt
Chr1_165909792	1	165909792	2.10497	52.2573	24.8257	4.63376	0.493256	1	Intergenic	-7868	ENSRNOT00000077661	Relt
Chr1_165929188	1	165929188	5	60	12	3.58496	0.352632	1	intron (ENSRNOT00000089359, intron 2 of 21)	-7867	ENSRNOT00000074461	NA
Chr1_166052945	1	166052945	20	41	2.05	1.03562	0.780028	1	Intergenic	-15520	ENSRNOT00000026115	P2ry2
Chr1_166085985	1	166085985	3.15745	22.8032	7.22202	2.8524	0.721256	1	Intergenic	34994	ENSRNOT00000082638	NA
Chr1_166163149	1	166163149	4	12	3	1.58496	0.835614	1	intron (ENSRNOT00000042524, intron 1 of 18)	21194	ENSRNOT00000042524	Fchsd2
Chr1_166390918	1	166390918	5	13	2.6	1.37851	0.847812	1	intron (ENSRNOT00000042524, intron 18 of 18)	22647	ENSRNOT00000026286	Atg16l2
Chr1_166608834	1	166608834	25.6091	157.444	6.14797	2.62011	0.496748	1	exon (ENSRNOT00000090959, exon 5 of 31)	19288	ENSRNOT00000053724	NA
Chr1_166656510	1	166656510	18.9447	62.7088	3.31009	1.72687	0.74579	1	Intergenic	14358	ENSRNOT00000087792	Art2b
Chr1_166674868	1	166674868	64.7509	264.722	4.08832	2.03151	0.595847	1	intron (ENSRNOT00000026644, intron 1 of 4)	2159	ENSRNOT00000076714	Art2b
Chr1_166736599	1	166736599	7.43043	66.8871	9.00179	3.17021	0.653367	1	Intergenic	-2934	ENSRNOT00000079846	Clpb
Chr1_166945320	1	166945320	18	50	2.77778	1.47393	0.67697	1	Intergenic	-1727	ENSRNOT00000026962	Folr1
Chr1_166986459	1	166986459	5.26242	11.4016	2.16661	1.11544	0.90752	1	intron (ENSRNOT00000039564, intron 2 of 2)	1604	ENSRNOT00000039564	Lrtomt
Chr1_166992454	1	166992454	41.3981	173.341	4.18718	2.06598	0.643221	1	intron (ENSRNOT00000027150, intron 1 of 4)	979	ENSRNOT00000027150	LOC100361543
Chr1_167010177	1	167010177	4	44	11	3.45943	0.430102	1	Intergenic	-4337	ENSRNOT00000027261	Lrrc51
Chr1_167075599	1	167075599	17	37	2.17647	1.12199	0.774259	1	exon (ENSRNOT00000055249, exon 15 of 26)	9082	ENSRNOT00000000474	Numa1
Chr1_167146418	1	167146418	11	55	5	2.32193	0.523764	1	intron (ENSRNOT00000027321, intron 2 of 9)	16073	ENSRNOT00000031043	NA
Chr1_167204708	1	167204708	3	6	2	1	0.934829	1	intron (ENSRNOT00000027427, intron 5 of 5)	-1940	ENSRNOT00000055243	Art5
Chr1_167532635	1	167532635	6.31491	20.9029	3.31009	1.72687	0.822599	1	TTS (ENSRNOT00000092987)	-5629	ENSRNOT00000074058	Rrm1
Chr1_167565087	1	167565087	10.5248	60.8085	5.77761	2.53047	0.655027	1	Intergenic	16538	ENSRNOT00000083691	NA
Chr1_167693770	1	167693770	13.7994	62.1768	4.50577	2.17177	0.750193	1	intron (ENSRNOT00000024992, intron 5 of 6)	2929	ENSRNOT00000092837	NA
Chr1_167698469	1	167698469	3	13	4.33333	2.11548	0.780363	1	promoter-TSS (ENSRNOT00000093046)	-205	ENSRNOT00000093046	Trim21
Chr1_167699735	1	167699735	6.31491	17.1024	2.70826	1.43736	0.860675	1	TTS (ENSRNOT00000092857)	598	ENSRNOT00000092890	Trim21
Chr1_167754199	1	167754199	6	17	2.83333	1.5025	0.807308	1	Intergenic	-4438	ENSRNOT00000024957	Olr46
Chr1_167766253	1	167766253	6.40228	19.6805	3.07399	1.62011	0.845839	1	promoter-TSS (ENSRNOT00000024954)	-700	ENSRNOT00000024954	Bcl2l1-ps1
Chr1_167812397	1	167812397	10	41	4.1	2.03562	0.614279	1	TTS (ENSRNOT00000072109)	905	ENSRNOT00000072109	LOC684171
Chr1_167903217	1	167903217	16.9838	47.1036	2.77344	1.47168	0.838969	1	Intergenic	-3768	ENSRNOT00000084931	NA
Chr1_167907604	1	167907604	2.10497	32.3045	15.3468	3.93986	0.603839	1	exon (ENSRNOT00000025097, exon 2 of 2)	4358	ENSRNOT00000025097	Olr59
Chr1_167915623	1	167915623	63.6894	208.198	3.26896	1.70883	0.67406	1	Intergenic	3092	ENSRNOT00000025109	NA
Chr1_167968769	1	167968769	57.6205	133.078	2.30956	1.20762	0.743735	1	Intergenic	2383	ENSRNOT00000043023	Olr53
Chr1_168160991	1	168160991	26.6761	74.0362	2.77537	1.47268	0.750645	1	promoter-TSS (ENSRNOT00000020981)	-179	ENSRNOT00000020981	Olr70
Chr1_168180436	1	168180436	32.0114	65.6017	2.04932	1.03515	0.825654	1	Intergenic	-3296	ENSRNOT00000075135	Olr72
Chr1_168195905	1	168195905	7.46932	25.3035	3.38766	1.76029	0.814791	1	promoter-TSS (ENSRNOT00000021006)	-958	ENSRNOT00000021006	Olr74
Chr1_168378214	1	168378214	8	17	2.125	1.08746	0.855429	1	promoter-TSS (ENSRNOT00000028936)	-424	ENSRNOT00000028936	Olr86
Chr1_168389419	1	168389419	3	29	9.66667	3.27302	0.538994	1	Intergenic	-1197	ENSRNOT00000039822	Olr87
Chr1_168406829	1	168406829	4	26	6.5	2.70044	0.615839	1	Intergenic	3215	ENSRNOT00000079028	Olr88
Chr1_168430563	1	168430563	78.5502	275.085	3.50203	1.80819	0.627381	1	Intergenic	-16971	ENSRNOT00000075766	Olr91
Chr1_168454603	1	168454603	8	31	3.875	1.9542	0.670694	1	TTS (ENSRNOT00000021169)	1650	ENSRNOT00000021169	Olr92
Chr1_168501619	1	168501619	12	44	3.66667	1.87447	0.626677	1	promoter-TSS (ENSRNOT00000014730)	-406	ENSRNOT00000014730	Olr97
Chr1_168564564	1	168564564	14.9386	85.2822	5.70883	2.5132	0.59604	1	Intergenic	-9181	ENSRNOT00000091916	AC129004.1
Chr1_168566320	1	168566320	4	11	2.75	1.45943	0.855163	1	Intergenic	-8771	ENSRNOT00000048299	Olr103
Chr1_168639301	1	168639301	1	8	8	3	0.778205	1	exon (ENSRNOT00000021296, exon 1 of 1)	241	ENSRNOT00000021296	Olr108
Chr1_168759154	1	168759154	99.2353	327.071	3.29592	1.72068	0.584691	1	Intergenic	-20941	ENSRNOT00000045543	NA
Chr1_168852835	1	168852835	27.7432	59.0415	2.12814	1.0896	0.825872	1	exon (ENSRNOT00000021429, exon 1 of 1)	788	ENSRNOT00000021429	Olr124
Chr1_168999781	1	168999781	2.13409	11.246	5.26969	2.39772	0.825865	1	TTS (ENSRNOT00000048484)	1981	ENSRNOT00000048484	Hbe2
Chr1_169038127	1	169038127	43.5211	115.875	2.6625	1.41278	0.776622	1	Intergenic	2599	ENSRNOT00000046616	Olr130
Chr1_169074684	1	169074684	54.4193	127.455	2.34208	1.22779	0.743185	1	exon (ENSRNOT00000050248, exon 1 of 1)	208	ENSRNOT00000050248	Olr132
Chr1_169106110	1	169106110	43.7489	112.46	2.57058	1.36209	0.729604	1	Intergenic	-9872	ENSRNOT00000067478	Olr135
Chr1_169161192	1	169161192	46.95	103.088	2.1957	1.13468	0.776067	1	promoter-TSS (ENSRNOT00000067348)	-955	ENSRNOT00000067348	NA
Chr1_169183412	1	169183412	3.20114	29.0522	9.07558	3.18199	0.684174	1	exon (ENSRNOT00000040131, exon 1 of 1)	442	ENSRNOT00000040131	Olr139
Chr1_169203243	1	169203243	2	39	19.5	4.2854	0.387722	1	Intergenic	-5746	ENSRNOT00000050606	Olr140
Chr1_169226567	1	169226567	16	54	3.375	1.75489	0.617194	1	Intergenic	3794	ENSRNOT00000022740	Olr142
Chr1_169245186	1	169245186	22	65	2.95455	1.56294	0.626827	1	Intergenic	3337	ENSRNOT00000022773	Olr144
Chr1_169293372	1	169293372	84.9192	245.881	2.89547	1.5338	0.685323	1	Intergenic	-11861	ENSRNOT00000022789	Olr148
Chr1_169319073	1	169319073	7	36	5.14286	2.36257	0.593392	1	TTS (ENSRNOT00000055216)	2003	ENSRNOT00000055216	RGD1562433
Chr1_169349603	1	169349603	3.20114	57.1672	17.8584	4.15853	0.508185	1	intron (ENSRNOT00000022992, intron 5 of 5)	-5296	ENSRNOT00000022852	Ubqlnl
Chr1_169375914	1	169375914	72.1813	217.619	3.01489	1.59211	0.687933	1	Intergenic	-3376	ENSRNOT00000023002	Olr149
Chr1_169446835	1	169446835	63.6894	165.805	2.60333	1.38036	0.748013	1	TTS (ENSRNOT00000030827)	9264	ENSRNOT00000030827	Trim30c
Chr1_169546720	1	169546720	1	5	5	2.32193	0.844612	1	Intergenic	-5768	ENSRNOT00000023119	Olr152
Chr1_169596392	1	169596392	29.7217	86.6706	2.91607	1.54403	0.786274	1	Intergenic	2444	ENSRNOT00000072996	Olr156
Chr1_169635675	1	169635675	29.8773	104.963	3.51313	1.81276	0.66381	1	Intergenic	-1240	ENSRNOT00000074466	Olr158
Chr1_169645541	1	169645541	14	35	2.5	1.32193	0.746648	1	exon (ENSRNOT00000075036, exon 1 of 1)	210	ENSRNOT00000075036	Olr159
Chr1_169720772	1	169720772	4	15	3.75	1.90689	0.781186	1	exon (ENSRNOT00000023213, exon 1 of 1)	987	ENSRNOT00000023213	LOC100910107
Chr1_169807807	1	169807807	60.5049	214.792	3.55	1.82782	0.652151	1	Intergenic	1787	ENSRNOT00000081030	NA
Chr1_169875373	1	169875373	34.1455	98.4025	2.88186	1.527	0.714582	1	Intergenic	7082	ENSRNOT00000043339	Olr181
Chr1_169893154	1	169893154	1.06705	38.4238	36.0095	5.17031	0.518963	1	promoter-TSS (ENSRNOT00000037868)	-303	ENSRNOT00000037868	Olr183
Chr1_169920812	1	169920812	38.4137	77.7848	2.02493	1.01787	0.815835	1	TTS (ENSRNOT00000050034)	1400	ENSRNOT00000050034	Olr186
Chr1_169965639	1	169965639	10.6705	29.0522	2.72267	1.44502	0.834694	1	promoter-TSS (ENSRNOT00000023307)	-552	ENSRNOT00000023307	Olr190
Chr1_170082421	1	170082421	6.40228	25.3035	3.95227	1.98268	0.795055	1	Intergenic	6803	ENSRNOT00000089760	NA
Chr1_170154903	1	170154903	71.4921	146.198	2.04495	1.03207	0.771908	1	Intergenic	7602	ENSRNOT00000048075	Olr200
Chr1_170178429	1	170178429	45.883	134.952	2.94122	1.55642	0.67966	1	Intergenic	-3078	ENSRNOT00000023349	Olr201
Chr1_170221795	1	170221795	2.13409	14.0575	6.58711	2.71965	0.791749	1	intron (ENSRNOT00000023502, intron 9 of 11)	8977	ENSRNOT00000040672	RGD1561034
Chr1_170233494	1	170233494	9.47236	59.8584	6.31927	2.65976	0.643029	1	intron (ENSRNOT00000023502, intron 1 of 11)	5397	ENSRNOT00000023502	Fam160a2
Chr1_170372399	1	170372399	2	6	3	1.58496	0.889191	1	Intergenic	-11284	ENSRNOT00000024224	Smpd1
Chr1_170399381	1	170399381	1	20	20	4.32193	0.549761	1	intron (ENSRNOT00000024402, intron 1 of 12)	-2189	ENSRNOT00000090181	Apbb1
Chr1_170472823	1	170472823	1.05248	19.0027	18.055	4.17433	0.658131	1	TTS (ENSRNOT00000076961)	1544	ENSRNOT00000076631	Timm10b
Chr1_170535277	1	170535277	10.6705	79.6592	7.46539	2.90022	0.563428	1	exon (ENSRNOT00000076783, exon 24 of 46)	43417	ENSRNOT00000025651	Rrp8
Chr1_170582783	1	170582783	2	7	3.5	1.80735	0.864082	1	intron (ENSRNOT00000025906, intron 3 of 12)	-3166	ENSRNOT00000076100	Rrp8
Chr1_170731166	1	170731166	1	18	18	4.16993	0.582064	1	Intergenic	12567	ENSRNOT00000051962	Olr208
Chr1_170761052	1	170761052	16.0057	41.2353	2.57629	1.3653	0.818145	1	Intergenic	2326	ENSRNOT00000041335	Olr209
Chr1_170783004	1	170783004	29.8773	84.345	2.82305	1.49725	0.733885	1	Intergenic	-13268	ENSRNOT00000042820	Olr210
Chr1_170813674	1	170813674	28.8102	74.9733	2.60232	1.3798	0.762827	1	Intergenic	-12113	ENSRNOT00000047852	Olr211
Chr1_170897240	1	170897240	23.475	108.711	4.63094	2.2113	0.601686	1	Intergenic	-2968	ENSRNOT00000067015	NA
Chr1_171137703	1	171137703	18.0453	51.814	2.87132	1.52172	0.827884	1	Intergenic	25210	ENSRNOT00000074866	Olr229
Chr1_171248854	1	171248854	28.8102	86.2193	2.99266	1.58143	0.719084	1	Intergenic	-25452	ENSRNOT00000051038	Olr234
Chr1_17191258	1	17191258	107.772	277.401	2.57397	1.364	0.668077	1	intron (ENSRNOT00000020102, intron 4 of 4)	186790	ENSRNOT00000020102	Themis
Chr1_171965672	1	171965672	8.53637	37.4867	4.39141	2.13468	0.743959	1	exon (ENSRNOT00000047831, exon 24 of 24)	14086	ENSRNOT00000079844	Cyb5r2
Chr1_172001972	1	172001972	8.41988	47.5066	5.6422	2.49626	0.68353	1	Intergenic	-4069	ENSRNOT00000045415	LOC499235
Chr1_172055611	1	172055611	35	137	3.91429	1.96875	0.437312	1	Intergenic	3542	ENSRNOT00000046903	Olr237
Chr1_172398314	1	172398314	47.767	140.369	2.93861	1.55513	0.738474	1	Intergenic	-2441	ENSRNOT00000055174	Olr252
Chr1_172450596	1	172450596	55.1975	115.875	2.09928	1.06989	0.824631	1	Intergenic	14851	ENSRNOT00000088386	LOC103690410
Chr1_172513287	1	172513287	78.5502	219.503	2.79443	1.48255	0.705124	1	Intergenic	-1144	ENSRNOT00000035046	NA
Chr1_172616893	1	172616893	16.9838	51.814	3.05078	1.60918	0.819292	1	promoter-TSS (ENSRNOT00000012919)	-259	ENSRNOT00000012919	Olr262
Chr1_172762151	1	172762151	1	5	5	2.32193	0.844612	1	Intergenic	9734	ENSRNOT00000087448	Olr268
Chr1_172802539	1	172802539	8.53637	18.7433	2.1957	1.13468	0.89133	1	Intergenic	-4851	ENSRNOT00000088537	Olr271
Chr1_172822535	1	172822535	5.33523	24.3663	4.56706	2.19127	0.780838	1	promoter-TSS (ENSRNOT00000090018)	-10	ENSRNOT00000090018	AABR07004960.1
Chr1_172883688	1	172883688	5	11	2.2	1.1375	0.885594	1	Intergenic	-5674	ENSRNOT00000033009	Olr1875
Chr1_172931813	1	172931813	14.9386	61.853	4.14047	2.04979	0.696798	1	exon (ENSRNOT00000048478, exon 1 of 1)	695	ENSRNOT00000048478	RGD1564933
Chr1_173095547	1	173095547	76.4273	183.704	2.40365	1.26522	0.757614	1	Intergenic	29396	ENSRNOT00000075518	NA
Chr1_173451526	1	173451526	1	12	12	3.58496	0.692801	1	Intergenic	4963	ENSRNOT00000044753	Olr282
Chr1_173733499	1	173733499	21.3409	70.2875	3.29356	1.71965	0.722654	1	intron (ENSRNOT00000019690, intron 1 of 3)	30748	ENSRNOT00000019690	Lmo1
Chr1_174110769	1	174110769	20.2739	88.0937	4.34518	2.11942	0.640961	1	intron (ENSRNOT00000019368, intron 1 of 19)	9047	ENSRNOT00000019368	Trim66
Chr1_174134604	1	174134604	3	16	5.33333	2.41504	0.72675	1	promoter-TSS (ENSRNOT00000088044)	-144	ENSRNOT00000087056	NA
Chr1_174309468	1	174309468	122.71	260.532	2.12315	1.08621	0.732019	1	Intergenic	-19820	ENSRNOT00000064902	St5
Chr1_174757827	1	174757827	18.9447	48.4568	2.5578	1.3549	0.811222	1	Intergenic	-10134	ENSRNOT00000013362	Wee1
Chr1_174785070	1	174785070	1	32	32	5	0.392877	1	exon (ENSRNOT00000013362, exon 11 of 11)	10775	ENSRNOT00000079953	NA
Chr1_175661674	1	175661674	15	73	4.86667	2.28293	0.483055	1	Intergenic	-4188	ENSRNOT00000024561	rnf141
Chr1_175783602	1	175783602	199.538	509.819	2.555	1.35332	0.637962	1	intron (ENSRNOT00000024060, intron 1 of 20)	12439	ENSRNOT00000024060	Mrvi1
Chr1_176172154	1	176172154	2	6	3	1.58496	0.889191	1	Intergenic	-93028	ENSRNOT00000047044	RGD1566189
Chr1_177197261	1	177197261	4	26	6.5	2.70044	0.615839	1	intron (ENSRNOT00000043017, intron 2 of 9)	3525	ENSRNOT00000043017	Micalcl
Chr1_177551865	1	177551865	314.693	637.539	2.02591	1.01857	0.657076	1	intron (ENSRNOT00000021020, intron 1 of 12)	-17754	ENSRNOT00000090042	Tead1
Chr1_177684245	1	177684245	2	27	13.5	3.75489	0.514872	1	intron (ENSRNOT00000021020, intron 9 of 12)	-80201	ENSRNOT00000037185	Rassf10
Chr1_178258151	1	178258151	9	23	2.55556	1.35364	0.790926	1	Intergenic	-39389	ENSRNOT00000019199	Pth
Chr1_178429514	1	178429514	69.464	210.929	3.03653	1.60242	0.635936	1	intron (ENSRNOT00000018532, intron 13 of 13)	46263	ENSRNOT00000076828	NA
Chr1_178957324	1	178957324	2	11	5.5	2.45943	0.774956	1	intron (ENSRNOT00000017199, intron 1 of 5)	-1971	ENSRNOT00000087771	Rras2
Chr1_182843539	1	182843539	2	16	8	3	0.680136	1	TTS (ENSRNOT00000072650)	955	ENSRNOT00000072650	Ssty1
Chr1_183741355	1	183741355	45.2568	99.7639	2.2044	1.14038	0.791309	1	intron (ENSRNOT00000015946, intron 4 of 9)	3232	ENSRNOT00000015946	Psma1
Chr1_184026367	1	184026367	2	6	3	1.58496	0.889191	1	intron (ENSRNOT00000015498, intron 5 of 15)	79834	ENSRNOT00000067609	Cyp2r1
Chr1_184291740	1	184291740	6	14	2.33333	1.22239	0.857429	1	Intergenic	-7511	ENSRNOT00000030540	Insc
Chr1_185501253	1	185501253	207.007	414.228	2.00103	1.00075	0.731395	1	exon (ENSRNOT00000086681, exon 9 of 25)	67938	ENSRNOT00000090773	RGD1311703
Chr1_185741690	1	185741690	21	74	3.52381	1.81714	0.560728	1	intron (ENSRNOT00000048020, intron 2 of 15)	68512	ENSRNOT00000048020	Sox6
Chr1_186462143	1	186462143	5	46	9.2	3.20163	0.446601	1	Intergenic	35659	ENSRNOT00000083106	NA
Chr1_186971358	1	186971358	3	11	3.66667	1.87447	0.819434	1	Intergenic	-178096	ENSRNOT00000082738	Xylt1
Chr1_187744912	1	187744912	1.05248	17.1024	16.2495	4.02233	0.678047	1	Intergenic	20833	ENSRNOT00000024678	Rps15a
Chr1_188137166	1	188137166	1	4	4	2	0.872067	1	Intergenic	5556	ENSRNOT00000055106	NA
Chr1_188227181	1	188227181	2	57	28.5	4.83289	0.262493	1	intron (ENSRNOT00000022800, intron 1 of 15)	18448	ENSRNOT00000022800	Tmc7
Chr1_188344546	1	188344546	19.1068	145.079	7.59306	2.92468	0.565195	1	Intergenic	29026	ENSRNOT00000075020	Knop1
Chr1_188528323	1	188528323	9.60341	22.492	2.34208	1.22779	0.872561	1	intron (ENSRNOT00000050393, intron 25 of 29)	-14590	ENSRNOT00000079619	NA
Chr1_188557503	1	188557503	12.6298	36.105	2.85872	1.51537	0.809976	1	intron (ENSRNOT00000073003, intron 4 of 4)	-14451	ENSRNOT00000055096	Iqck
Chr1_188649556	1	188649556	4	42	10.5	3.39232	0.447076	1	intron (ENSRNOT00000055096, intron 7 of 8)	-59248	ENSRNOT00000089011	NA
Chr1_1887364	1	1887364	1.06149	3.76829	3.55	1.82782	0.894453	1	Intergenic	-1382	ENSRNOT00000020810	Ginm1
Chr1_189066218	1	189066218	3	21	7	2.80735	0.646084	1	Intergenic	-49588	ENSRNOT00000084828	NA
Chr1_1891506	1	1891506	12.8046	34.6752	2.70804	1.43725	0.822891	1	Intergenic	-2269	ENSRNOT00000087944	AABR07000159.2
Chr1_189185008	1	189185008	8	100	12.5	3.64386	0.254262	1	Intergenic	-2701	ENSRNOT00000021249	Gp2
Chr1_189340301	1	189340301	4	10	2.5	1.32193	0.875579	1	intron (ENSRNOT00000084260, intron 1 of 14)	5351	ENSRNOT00000080809	NA
Chr1_1893498	1	1893498	84.2966	208.051	2.46808	1.30339	0.696378	1	Intergenic	-3841	ENSRNOT00000021437	Ppil4
Chr1_189528942	1	189528942	52.6242	132.068	2.50965	1.32749	0.735135	1	exon (ENSRNOT00000020039, exon 7 of 15)	14388	ENSRNOT00000020039	Acsm3
Chr1_189643851	1	189643851	2.13409	21.5548	10.1002	3.33632	0.711835	1	intron (ENSRNOT00000019167, intron 1 of 2)	-22126	ENSRNOT00000033673	Lyrm1
Chr1_189918376	1	189918376	11	25	2.27273	1.18442	0.805238	1	Intergenic	-6725	ENSRNOT00000088536	Zp2
Chr1_189968094	1	189968094	95.5341	401.323	4.20083	2.07068	0.543463	1	Intergenic	-1243	ENSRNOT00000055063	Abca14
Chr1_190650441	1	190650441	6	20	3.33333	1.73697	0.760872	1	Intergenic	-15709	ENSRNOT00000089361	LOC102547219
Chr1_190673059	1	190673059	13.8716	91.8423	6.62089	2.72703	0.559029	1	Intergenic	1362	ENSRNOT00000084934	AABR07005633.1
Chr1_190706254	1	190706254	2	29	14.5	3.85798	0.490508	1	intron (ENSRNOT00000036175, intron 7 of 32)	25159	ENSRNOT00000036175	Vwa3a
Chr1_190917755	1	190917755	32	87	2.71875	1.44294	0.614485	1	TTS (ENSRNOT00000084089)	246	ENSRNOT00000084089	NA
Chr1_190949928	1	190949928	2.10497	16.1523	7.67339	2.93986	0.746593	1	Intergenic	4668	ENSRNOT00000088283	NA
Chr1_191006813	1	191006813	65.254	178.625	2.73738	1.45279	0.681363	1	intron (ENSRNOT00000023262, intron 1 of 5)	691	ENSRNOT00000023262	Igsf6
Chr1_191515786	1	191515786	10	74	7.4	2.88753	0.393787	1	Intergenic	135843	ENSRNOT00000055048	Usp31
Chr1_191678327	1	191678327	121.643	294.27	2.41913	1.27449	0.68435	1	Intergenic	-1411	ENSRNOT00000082927	Usp31
Chr1_191968086	1	191968086	28	70	2.5	1.32193	0.666279	1	intron (ENSRNOT00000025309, intron 5 of 16)	16773	ENSRNOT00000025309	Gga2
Chr1_192029140	1	192029140	32.0114	75.9105	2.37136	1.24571	0.781762	1	intron (ENSRNOT00000025072, intron 3 of 6)	3429	ENSRNOT00000077457	Ubfd1
Chr1_192101565	1	192101565	1	6	6	2.58496	0.821752	1	intron (ENSRNOT00000024367, intron 5 of 5)	12892	ENSRNOT00000024367	Dctn5
Chr1_192218330	1	192218330	268.557	741.411	2.76072	1.46505	0.595842	1	Intergenic	-15581	ENSRNOT00000016442	Prkcb
Chr1_193329823	1	193329823	16.9838	879.895	51.8078	5.6951	0.0885803	0.360278	Intergenic	-1451	ENSRNOT00000031770	Arhgap17
Chr1_194770126	1	194770126	5	12	2.4	1.26303	0.866322	1	promoter-TSS (ENSRNOT00000025988)	-601	ENSRNOT00000025988	Nupr1
Chr1_194858211	1	194858211	132.686	267.549	2.0164	1.01178	0.775399	1	Intergenic	-3040	ENSRNOT00000088582	NA
Chr1_194915980	1	194915980	1.06149	13.189	12.425	3.63517	0.778445	1	Intergenic	-1179	ENSRNOT00000082673	NA
Chr1_194921691	1	194921691	114	270	2.36842	1.24393	0.560992	1	promoter-TSS (ENSRNOT00000090150)	69	ENSRNOT00000090150	NA
Chr1_194988515	1	194988515	14	71	5.07143	2.34239	0.478478	1	TTS (ENSRNOT00000087326)	385	ENSRNOT00000087326	NA
Chr1_196866710	1	196866710	6	27	4.5	2.16993	0.666422	1	intron (ENSRNOT00000089464, intron 2 of 7)	16342	ENSRNOT00000055034	Nsmce1
Chr1_197587083	1	197587083	32.9062	283.564	8.61734	3.10724	0.438062	1	intron (ENSRNOT00000043433, intron 1 of 8)	3195	ENSRNOT00000043433	Xpo6
Chr1_197807689	1	197807689	50.5193	129.218	2.5578	1.3549	0.732791	1	Intergenic	-6054	ENSRNOT00000090200	Nfatc2ip
Chr1_197985439	1	197985439	25	77	3.08	1.62293	0.592705	1	TTS (ENSRNOT00000025898)	-1974	ENSRNOT00000085421	NA
Chr1_198005710	1	198005710	2	41	20.5	4.35755	0.370783	1	exon (ENSRNOT00000025950, exon 4 of 5)	3184	ENSRNOT00000025950	Il27
Chr1_198064297	1	198064297	39.9944	123.517	3.08836	1.62684	0.694055	1	Intergenic	-2770	ENSRNOT00000084824	Sgf29
Chr1_198103038	1	198103038	26.3121	73.1602	2.78048	1.47533	0.766626	1	exon (ENSRNOT00000026186, exon 3 of 8)	1072	ENSRNOT00000026186	Sult1a1
Chr1_198117055	1	198117055	4.26818	14.9947	3.51313	1.81276	0.848865	1	intron (ENSRNOT00000026231, intron 3 of 5)	493	ENSRNOT00000077226	Slx1b
Chr1_198122607	1	198122607	6.40228	29.9893	4.68417	2.22779	0.757589	1	Intergenic	2507	ENSRNOT00000073652	Bola2
Chr1_198146927	1	198146927	4.20994	22.8032	5.41651	2.43736	0.754204	1	Intergenic	-18069	ENSRNOT00000026496	Coro1a
Chr1_198208612	1	198208612	1	6	6	2.58496	0.821752	1	intron (ENSRNOT00000026688, intron 9 of 10)	-1914	ENSRNOT00000026755	Ypel3
Chr1_198228838	1	198228838	22.1022	53.2074	2.40734	1.26744	0.816483	1	exon (ENSRNOT00000080988, exon 8 of 9)	-3257	ENSRNOT00000026909	Ppp4c
Chr1_198239176	1	198239176	4	15	3.75	1.90689	0.781186	1	Intergenic	3941	ENSRNOT00000081295	NA
Chr1_198266780	1	198266780	4.20994	16.1523	3.8367	1.93986	0.820693	1	TTS (ENSRNOT00000026955)	314	ENSRNOT00000047477	RGD1563217
Chr1_198292206	1	198292206	2	11	5.5	2.45943	0.774956	1	intron (ENSRNOT00000027033, intron 6 of 6)	5871	ENSRNOT00000027033	Ino80e
Chr1_198310414	1	198310414	1	9	9	3.16993	0.756433	1	exon (ENSRNOT00000064985, exon 12 of 18)	6469	ENSRNOT00000085304	Taok2
Chr1_198348003	1	198348003	5	13	2.6	1.37851	0.847812	1	intron (ENSRNOT00000027094, intron 1 of 6)	6464	ENSRNOT00000027094	Tmem219
Chr1_198374646	1	198374646	44.2043	100.714	2.27837	1.18801	0.782892	1	intron (ENSRNOT00000027129, intron 4 of 5)	7969	ENSRNOT00000055016	Asphd1
Chr1_198389900	1	198389900	119.948	279.795	2.33263	1.22196	0.731059	1	intron (ENSRNOT00000037405, intron 5 of 17)	6698	ENSRNOT00000037405	Sez6l2
Chr1_198469704	1	198469704	35.7845	108.315	3.02688	1.59783	0.712615	1	exon (ENSRNOT00000027525, exon 2 of 14)	6773	ENSRNOT00000027525	Kif22
Chr1_198492068	1	198492068	12.6298	35.1549	2.78349	1.47689	0.815875	1	Intergenic	-5910	ENSRNOT00000022758	Zg16
Chr1_198510580	1	198510580	156.856	431.097	2.74836	1.45857	0.622229	1	Intergenic	-5084	ENSRNOT00000070913	NA
Chr1_198530969	1	198530969	32	69	2.15625	1.10852	0.714544	1	exon (ENSRNOT00000022765, exon 2 of 2)	2333	ENSRNOT00000022765	LOC308990
Chr1_198550983	1	198550983	28.8102	155.57	5.39981	2.43291	0.524759	1	intron (ENSRNOT00000023080, intron 1 of 3)	8586	ENSRNOT00000023080	Qprt
Chr1_198654762	1	198654762	5.33523	17.8062	3.33747	1.73875	0.843105	1	promoter-TSS (ENSRNOT00000023944)	-981	ENSRNOT00000023944	Mylpf
Chr1_198683308	1	198683308	2	10	5	2.32193	0.796029	1	exon (ENSRNOT00000023995, exon 1 of 1)	1077	ENSRNOT00000023995	Znf48
Chr1_198836381	1	198836381	3	20	6.66667	2.73697	0.661629	1	exon (ENSRNOT00000052100, exon 3 of 3)	2848	ENSRNOT00000052100	LOC102553866
Chr1_198935377	1	198935377	28	81	2.89286	1.5325	0.60471	1	exon (ENSRNOT00000055003, exon 7 of 11)	-1329	ENSRNOT00000079416	NA
Chr1_198950788	1	198950788	23.1547	61.7586	2.66722	1.41534	0.787222	1	intron (ENSRNOT00000085954, intron 1 of 1)	-9755	ENSRNOT00000072389	Srcap
Chr1_199021627	1	199021627	65.8124	169.573	2.57661	1.36548	0.748325	1	intron (ENSRNOT00000087142, intron 2 of 9)	2109	ENSRNOT00000025419	Phkg2
Chr1_199051770	1	199051770	204.868	512.487	2.50155	1.32282	0.662392	1	exon (ENSRNOT00000025499, exon 20 of 20)	9338	ENSRNOT00000085954	Zfp689
Chr1_199065906	1	199065906	19.9972	44.6562	2.23312	1.15906	0.840648	1	Intergenic	-1755	ENSRNOT00000044511	Zfp689
Chr1_199188499	1	199188499	22.408	62.7902	2.80214	1.48653	0.765789	1	Intergenic	-7561	ENSRNOT00000090428	Fbxl19
Chr1_199210399	1	199210399	1	3	3	1.58496	0.913924	1	exon (ENSRNOT00000090428, exon 9 of 11)	-6618	ENSRNOT00000025732	Orai3
Chr1_199265500	1	199265500	2	4	2	1	0.951225	1	intron (ENSRNOT00000026063, intron 1 of 10)	5128	ENSRNOT00000026063	Stx1b
Chr1_199300027	1	199300027	38.9419	94.0631	2.41547	1.27231	0.775266	1	Intergenic	12131	ENSRNOT00000026224	Stx4
Chr1_199313339	1	199313339	24.2071	208.079	8.59577	3.10363	0.409673	1	intron (ENSRNOT00000022452, intron 2 of 2)	7389	ENSRNOT00000022452	Zfp668
Chr1_199356460	1	199356460	4.20994	39.9056	9.4789	3.24472	0.631083	1	TTS (ENSRNOT00000078578)	4115	ENSRNOT00000026466	Bckdk
Chr1_199366462	1	199366462	2.13409	13.1203	6.14797	2.62011	0.802731	1	intron (ENSRNOT00000026527, intron 3 of 10)	5816	ENSRNOT00000026527	Kat8
Chr1_199396818	1	199396818	45.6441	119.643	2.62122	1.39024	0.776846	1	Intergenic	-1454	ENSRNOT00000090368	Prss36
Chr1_199433218	1	199433218	2	8	4	2	0.840471	1	Intergenic	5993	ENSRNOT00000026699	Pycard
Chr1_199451364	1	199451364	4	25	6.25	2.64386	0.628817	1	intron (ENSRNOT00000029994, intron 2 of 6)	1390	ENSRNOT00000029994	Trim72
Chr1_199566044	1	199566044	9	22	2.44444	1.28951	0.804408	1	exon (ENSRNOT00000054983, exon 17 of 30)	10321	ENSRNOT00000054983	Itgax
Chr1_199657664	1	199657664	66.3065	143.47	2.16374	1.11353	0.764854	1	exon (ENSRNOT00000027032, exon 2 of 6)	2003	ENSRNOT00000027032	Armc5
Chr1_199660127	1	199660127	6.40228	19.6805	3.07399	1.62011	0.845839	1	exon (ENSRNOT00000027032, exon 4 of 6)	-4047	ENSRNOT00000054980	Tgfb1i1
Chr1_199685871	1	199685871	62.0966	129.218	2.08092	1.05722	0.784232	1	exon (ENSRNOT00000027265, exon 7 of 14)	3177	ENSRNOT00000080872	Slc5a2
Chr1_200113504	1	200113504	1	2	2	1	1	1	intron (ENSRNOT00000027630, intron 18 of 19)	43357	ENSRNOT00000085904	NA
Chr1_200158599	1	200158599	15.9223	187.472	11.7742	3.55755	0.455139	1	TTS (ENSRNOT00000086874)	866	ENSRNOT00000086874	NA
Chr1_200324006	1	200324006	10.6149	94.2072	8.875	3.14975	0.609221	1	Intergenic	-40366	ENSRNOT00000085396	NA
Chr1_20108226	1	20108226	19	42	2.21053	1.14439	0.757116	1	Intergenic	-7770	ENSRNOT00000044222	NA
Chr1_201105090	1	201105090	182.08	405.707	2.22818	1.15587	0.663552	1	intron (ENSRNOT00000027721, intron 3 of 10)	5839	ENSRNOT00000027721	Nsmce4a
Chr1_201402490	1	201402490	144.19	343.948	2.38537	1.25422	0.656255	1	Intergenic	-27282	ENSRNOT00000027836	Plekha1
Chr1_201467233	1	201467233	4	10	2.5	1.32193	0.875579	1	intron (ENSRNOT00000078244, intron 7 of 12)	28785	ENSRNOT00000078244	Plekha1
Chr1_201640252	1	201640252	17	39	2.29412	1.19794	0.755068	1	intron (ENSRNOT00000093269, intron 2 of 4)	4714	ENSRNOT00000093269	Dmbt1
Chr1_201675547	1	201675547	67.9353	146.963	2.16328	1.11322	0.800046	1	exon (ENSRNOT00000054910, exon 27 of 38)	3018	ENSRNOT00000093490	Dmbt1
Chr1_201695000	1	201695000	19.9972	78.861	3.9436	1.97951	0.693184	1	Intergenic	7241	ENSRNOT00000093308	Dmbt1
Chr1_201718453	1	201718453	2.10497	10.4515	4.96514	2.31183	0.819075	1	Intergenic	-15489	ENSRNOT00000031258	LOC499276
Chr1_201774299	1	201774299	12	40	3.33333	1.73697	0.662558	1	intron (ENSRNOT00000039130, intron 6 of 20)	33277	ENSRNOT00000039130	LOC691970
Chr1_201810720	1	201810720	2	12	6	2.58496	0.754614	1	intron (ENSRNOT00000039130, intron 17 of 20)	-46477	ENSRNOT00000078386	NA
Chr1_201887049	1	201887049	38.9419	239.433	6.14848	2.62023	0.452247	1	intron (ENSRNOT00000050519, intron 6 of 8)	7727	ENSRNOT00000050519	Cuzd1
Chr1_201905760	1	201905760	9	27	3	1.58496	0.739811	1	intron (ENSRNOT00000036625, intron 1 of 1)	527	ENSRNOT00000064511	RGD1560958
Chr1_201906553	1	201906553	15	32	2.13333	1.09311	0.794536	1	promoter-TSS (ENSRNOT00000036625)	-225	ENSRNOT00000036625	RGD1560958
Chr1_201974213	1	201974213	60.5049	166.747	2.75592	1.46253	0.734777	1	intron (ENSRNOT00000077246, intron 1 of 3)	7017	ENSRNOT00000077246	Ikzf5
Chr1_203514130	1	203514130	34	69	2.02941	1.02106	0.734529	1	Intergenic	-1480	ENSRNOT00000028011	Hmx2
Chr1_204384529	1	204384529	1	29	29	4.85798	0.426264	1	Intergenic	-61984	ENSRNOT00000022157	Chst15
Chr1_204745905	1	204745905	12.8046	28.115	2.1957	1.13468	0.869119	1	intron (ENSRNOT00000086830, intron 4 of 4)	-50547	ENSRNOT00000074337	NA
Chr1_204794244	1	204794244	9	40	4.44444	2.152	0.60225	1	intron (ENSRNOT00000077956, intron 1 of 4)	11495	ENSRNOT00000086830	Fam53b
Chr1_204829546	1	204829546	58.9391	158.672	2.69214	1.42875	0.698076	1	Intergenic	-12465	ENSRNOT00000077956	Fam53b
Chr1_204845740	1	204845740	18	59	3.27778	1.71272	0.612503	1	intron (ENSRNOT00000023121, intron 3 of 5)	9888	ENSRNOT00000023121	Mettl10
Chr1_204895542	1	204895542	2	15	7.5	2.90689	0.697795	1	Intergenic	33975	ENSRNOT00000023214	Fam175b
Chr1_205411133	1	205411133	5.26242	39.9056	7.58312	2.92279	0.65922	1	Intergenic	218941	ENSRNOT00000037064	Tex36
Chr1_205732458	1	205732458	2.13409	167.753	78.6062	6.29657	0.177518	0.615352	intron (ENSRNOT00000023877, intron 18 of 23)	18329	ENSRNOT00000023946	Mmp21
Chr1_205996926	1	205996926	2	144	72	6.16993	0.0620533	1	intron (ENSRNOT00000024974, intron 12 of 22)	-29003	ENSRNOT00000075539	NA
Chr1_206158367	1	206158367	4	9	2.25	1.16993	0.897	1	intron (ENSRNOT00000024974, intron 3 of 22)	124209	ENSRNOT00000024974	Adam12
Chr1_206415495	1	206415495	1	16	16	4	0.616381	1	intron (ENSRNOT00000091863, intron 1 of 10)	1649	ENSRNOT00000091863	LOC100302465
Chr1_207898620	1	207898620	7	15	2.14286	1.09954	0.865157	1	intron (ENSRNOT00000021359, intron 1 of 19)	11410	ENSRNOT00000021359	Ptpre
Chr1_208312668	1	208312668	5	26	5.2	2.37851	0.649529	1	Intergenic	38181	ENSRNOT00000091989	NA
Chr1_208573192	1	208573192	5.26242	120.667	22.9299	4.51916	0.36854	1	Intergenic	51858	ENSRNOT00000086515	NA
Chr1_209044319	1	209044319	12	37	3.08333	1.62449	0.691377	1	Intergenic	-31937	ENSRNOT00000088021	AABR07005961.1
Chr1_209762372	1	209762372	6	44	7.33333	2.87447	0.492463	1	Intergenic	-6325	ENSRNOT00000022406	Glrx3
Chr1_210620450	1	210620450	1	7	7	2.80735	0.799963	1	intron (ENSRNOT00000031734, intron 5 of 11)	-102722	ENSRNOT00000084257	NA
Chr1_211254590	1	211254590	56.5534	134.015	2.3697	1.24471	0.736283	1	intron (ENSRNOT00000080041, intron 2 of 2)	10572	ENSRNOT00000080041	Bnip3
Chr1_211432815	1	211432815	6	73	12.1667	3.60486	0.314045	1	intron (ENSRNOT00000029587, intron 8 of 13)	9792	ENSRNOT00000029587	Dpysl4
Chr1_21147656	1	21147656	89.4612	279.339	3.12246	1.64268	0.594559	1	promoter-TSS (ENSRNOT00000086275)	-809	ENSRNOT00000086275	NA
Chr1_21167037	1	21167037	6	14	2.33333	1.22239	0.857429	1	intron (ENSRNOT00000017617, intron 5 of 7)	1363	ENSRNOT00000085121	NA
Chr1_212135600	1	212135600	8.41988	23.7533	2.8211	1.49626	0.836748	1	Intergenic	-10649	ENSRNOT00000089947	NA
Chr1_212295534	1	212295534	1	17	17	4.08746	0.598935	1	TTS (ENSRNOT00000053676)	168	ENSRNOT00000053676	NA
Chr1_212318295	1	212318295	26.6761	59.0415	2.21327	1.14618	0.817873	1	intron (ENSRNOT00000024369, intron 23 of 23)	-1050	ENSRNOT00000068604	LOC103691261
Chr1_212336984	1	212336984	1	16	16	4	0.616381	1	exon (ENSRNOT00000024573, exon 13 of 17)	-6634	ENSRNOT00000024369	Adam8
Chr1_212348430	1	212348430	29.4696	228.982	7.77012	2.95794	0.412958	1	intron (ENSRNOT00000024573, intron 4 of 16)	5844	ENSRNOT00000024573	Tubgcp2
Chr1_212538328	1	212538328	4.26818	91.8423	21.5179	4.42747	0.394824	1	exon (ENSRNOT00000089729, exon 5 of 6)	10403	ENSRNOT00000089729	Caly
Chr1_212628833	1	212628833	11	43	3.90909	1.96683	0.616357	1	Intergenic	4472	ENSRNOT00000025611	Olr286
Chr1_212690965	1	212690965	59.7546	199.617	3.34061	1.74011	0.614029	1	Intergenic	-4771	ENSRNOT00000049269	Cd163l1
Chr1_212873757	1	212873757	11.7375	43.1097	3.67281	1.87689	0.756705	1	TTS (ENSRNOT00000075235)	2070	ENSRNOT00000075235	LOC100360557
Chr1_213096659	1	213096659	1	4	4	2	0.872067	1	Intergenic	-1214	ENSRNOT00000040258	Olr303
Chr1_213338170	1	213338170	53.0745	126.238	2.3785	1.25005	0.791885	1	Intergenic	3213	ENSRNOT00000073278	Olr309
Chr1_213343045	1	213343045	61.8887	154.633	2.49856	1.3211	0.711611	1	Intergenic	-4930	ENSRNOT00000074710	Olr310
Chr1_213366562	1	213366562	69.358	188.371	2.71592	1.44144	0.674828	1	Intergenic	-8334	ENSRNOT00000041052	Olr311
Chr1_213450508	1	213450508	2	11	5.5	2.45943	0.774956	1	Intergenic	-1214	ENSRNOT00000045652	Olr315
Chr1_213506943	1	213506943	10	25	2.5	1.32193	0.785575	1	Intergenic	-4932	ENSRNOT00000078080	Cyp2e1
Chr1_213584325	1	213584325	11	58	5.27273	2.39855	0.503896	1	intron (ENSRNOT00000088899, intron 1 of 1)	718	ENSRNOT00000088899	AC109844.1
Chr1_213591643	1	213591643	27.7432	74.0362	2.66862	1.4161	0.758772	1	Intergenic	-3598	ENSRNOT00000017137	Scgb1c1
Chr1_213600588	1	213600588	12.6298	38.9554	3.0844	1.62499	0.792925	1	TTS (ENSRNOT00000017562)	3109	ENSRNOT00000017562	Odf3
Chr1_213742475	1	213742475	9.47236	47.5066	5.01529	2.32633	0.701175	1	exon (ENSRNOT00000020004, exon 13 of 13)	3274	ENSRNOT00000020023	Ifitm5
Chr1_213750780	1	213750780	20.2739	67.476	3.32823	1.73475	0.725413	1	intron (ENSRNOT00000020216, intron 1 of 1)	626	ENSRNOT00000020216	Ifitm2
Chr1_213931321	1	213931321	2	15	7.5	2.90689	0.697795	1	Intergenic	-10112	ENSRNOT00000044393	Ano9
Chr1_214125820	1	214125820	5.33523	18.7433	3.51313	1.81276	0.833532	1	intron (ENSRNOT00000021925, intron 1 of 11)	2775	ENSRNOT00000021925	Ptdss2
Chr1_214163786	1	214163786	1	12	12	3.58496	0.692801	1	promoter-TSS (ENSRNOT00000082284)	23	ENSRNOT00000082284	Rnh1
Chr1_214207130	1	214207130	20.2739	67.476	3.32823	1.73475	0.725413	1	Intergenic	-1220	ENSRNOT00000053739	NA
Chr1_214312221	1	214312221	39.9944	131.118	3.27842	1.713	0.673778	1	intron (ENSRNOT00000048817, intron 3 of 11)	5246	ENSRNOT00000048817	Deaf1
Chr1_214611716	1	214611716	16	74	4.625	2.20945	0.492588	1	exon (ENSRNOT00000087497, exon 32 of 32)	15838	ENSRNOT00000087741	NA
Chr1_214633310	1	214633310	94.4726	439.948	4.65688	2.21936	0.508187	1	Intergenic	-3371	ENSRNOT00000089110	Muc6
Chr1_214669124	1	214669124	1	8	8	3	0.778205	1	intron (ENSRNOT00000075002, intron 13 of 74)	4586	ENSRNOT00000075002	AABR07006030.1
Chr1_214758634	1	214758634	62.9557	168.69	2.6795	1.42197	0.686218	1	Intergenic	11008	ENSRNOT00000091110	AABR07006033.1
Chr1_214837135	1	214837135	20	48	2.4	1.26303	0.72096	1	intron (ENSRNOT00000046344, intron 1 of 5)	7724	ENSRNOT00000046344	Tollip
Chr1_214974370	1	214974370	1.06705	23.4292	21.957	4.45661	0.639331	1	exon (ENSRNOT00000088263, exon 2 of 2)	-2440	ENSRNOT00000027195	Mob2
Chr1_215013342	1	215013342	50.5193	133.019	2.63303	1.39672	0.722768	1	Intergenic	-8200	ENSRNOT00000088263	NA
Chr1_215025590	1	215025590	3	8	2.66667	1.41504	0.884568	1	Intergenic	1735	ENSRNOT00000078090	NA
Chr1_215031335	1	215031335	136.582	298.019	2.18198	1.12564	0.71697	1	exon (ENSRNOT00000044565, exon 4 of 4)	2126	ENSRNOT00000044565	Dusp8
Chr1_215328064	1	215328064	13.7994	40.5091	2.93558	1.55364	0.840937	1	intron (ENSRNOT00000068147, intron 1 of 5)	2429	ENSRNOT00000068147	Krtap5-2
Chr1_215360494	1	215360494	35.0292	81.0182	2.31288	1.20969	0.83172	1	intron (ENSRNOT00000027259, intron 4 of 4)	-10332	ENSRNOT00000081144	Krtap5-2
Chr1_215450122	1	215450122	3.20114	118.083	36.8878	5.20507	0.291244	0.88844	TTS (ENSRNOT00000066317)	1035	ENSRNOT00000066317	AABR07072002.1
Chr1_215608696	1	215608696	2	33	16.5	4.04439	0.445152	1	promoter-TSS (ENSRNOT00000076535)	-341	ENSRNOT00000076187	Tnni2
Chr1_215609172	1	215609172	5	12	2.4	1.26303	0.866322	1	promoter-TSS (ENSRNOT00000076140)	103	ENSRNOT00000076535	NA
Chr1_215609974	1	215609974	1	3	3	1.58496	0.913924	1	promoter-TSS (ENSRNOT00000078903)	242	ENSRNOT00000027487	Tnni2
Chr1_215627630	1	215627630	8	52	6.5	2.70044	0.480925	1	Intergenic	-1156	ENSRNOT00000054864	Lsp1
Chr1_215664746	1	215664746	19.1068	260.954	13.6576	3.77164	0.377944	1	Intergenic	-1883	ENSRNOT00000080339	Tnnt3
Chr1_215834971	1	215834971	38.9419	101.664	2.61066	1.38442	0.751225	1	promoter-TSS (ENSRNOT00000073850)	-266	ENSRNOT00000073850	Igf2
Chr1_215864210	1	215864210	42.0994	95.9634	2.27945	1.18869	0.786661	1	Intergenic	-6175	ENSRNOT00000027656	Ins2
Chr1_216239313	1	216239313	5	17	3.4	1.76553	0.779439	1	intron (ENSRNOT00000027760, intron 1 of 7)	1615	ENSRNOT00000027760	Cd81
Chr1_216358010	1	216358010	6	39	6.5	2.70044	0.537333	1	intron (ENSRNOT00000087153, intron 2 of 15)	-13815	ENSRNOT00000076661	NA
Chr1_216520072	1	216520072	10	37	3.7	1.88753	0.652416	1	intron (ENSRNOT00000087153, intron 11 of 15)	138492	ENSRNOT00000075927	Kcnq1
Chr1_216665318	1	216665318	9.55341	95.1493	9.95972	3.31611	0.592623	1	Intergenic	-1596	ENSRNOT00000077409	Cdkn1c
Chr1_216741689	1	216741689	24.4143	48.9878	2.00652	1.0047	0.884153	1	intron (ENSRNOT00000054862, intron 3 of 13)	2378	ENSRNOT00000087961	Nap1l4
Chr1_216812287	1	216812287	10.6705	24.3663	2.28353	1.19127	0.871492	1	exon (ENSRNOT00000088856, exon 7 of 8)	-10630	ENSRNOT00000050721	Cars
Chr1_216919309	1	216919309	13.6823	40.8557	2.98603	1.57823	0.795231	1	promoter-TSS (ENSRNOT00000079454)	-339	ENSRNOT00000079454	Osbpl5
Chr1_216963015	1	216963015	6	36	6	2.58496	0.566277	1	Intergenic	8169	ENSRNOT00000077911	Mrgpre
Chr1_217155730	1	217155730	34.732	163.423	4.70525	2.23427	0.565205	1	intron (ENSRNOT00000071484, intron 1 of 24)	-3163	ENSRNOT00000092232	NA
Chr1_217348424	1	217348424	8.41988	61.7586	7.33486	2.87477	0.617304	1	intron (ENSRNOT00000071741, intron 1 of 15)	-1070	ENSRNOT00000092278	Shank2
Chr1_217726272	1	217726272	98.9335	279.339	2.8235	1.49749	0.62365	1	intron (ENSRNOT00000042579, intron 9 of 11)	-4895	ENSRNOT00000092748	Ppfia1
Chr1_217740817	1	217740817	18	50	2.77778	1.47393	0.67697	1	Intergenic	-5889	ENSRNOT00000078340	NA
Chr1_217774240	1	217774240	4.26818	13.1203	3.07399	1.62011	0.87081	1	intron (ENSRNOT00000090653, intron 21 of 25)	-25611	ENSRNOT00000075089	Fadd
Chr1_218346656	1	218346656	5.26242	39.9056	7.58312	2.92279	0.65922	1	Intergenic	27964	ENSRNOT00000017860	Rmt1
Chr1_218439451	1	218439451	291.538	637.539	2.18681	1.12883	0.625852	1	intron (ENSRNOT00000054857, intron 5 of 23)	9363	ENSRNOT00000017914	Tpcn2
Chr1_218500642	1	218500642	9	19	2.11111	1.078	0.846738	1	Intergenic	12817	ENSRNOT00000017958	Mrgprd
Chr1_218666079	1	218666079	10	23	2.3	1.20163	0.811569	1	Intergenic	-8153	ENSRNOT00000020425	Gal
Chr1_218940389	1	218940389	23.475	115.272	4.91039	2.29584	0.582585	1	Intergenic	-5120	ENSRNOT00000034240	RGD1311946
Chr1_218984054	1	218984054	13	36	2.76923	1.46949	0.719342	1	Intergenic	-11006	ENSRNOT00000022226	NA
Chr1_219045994	1	219045994	13.6823	109.265	7.98589	2.99745	0.529701	1	exon (ENSRNOT00000022486, exon 12 of 12)	-31778	ENSRNOT00000022824	Chka
Chr1_219145939	1	219145939	1	2	2	1	1	1	exon (ENSRNOT00000085312, exon 12 of 12)	-1328	ENSRNOT00000023526	Ndufs8
Chr1_219176891	1	219176891	1	2	2	1	1	1	intron (ENSRNOT00000024018, intron 5 of 10)	3888	ENSRNOT00000024018	Unc93b1
Chr1_219243735	1	219243735	21.3409	283.962	13.306	3.734	0.294529	0.897115	exon (ENSRNOT00000024129, exon 2 of 7)	287	ENSRNOT00000024129	Tbx10
Chr1_219254822	1	219254822	2	7	3.5	1.80735	0.864082	1	exon (ENSRNOT00000024517, exon 8 of 10)	4556	ENSRNOT00000024353	Doc2g
Chr1_219254919	1	219254919	17.0727	42.1725	2.47017	1.30461	0.823624	1	intron (ENSRNOT00000024517, intron 7 of 9)	4530	ENSRNOT00000024517	Ndufv1
Chr1_219291127	1	219291127	6.31491	86.4621	13.6917	3.77523	0.486419	1	TTS (ENSRNOT00000024601)	3021	ENSRNOT00000024601	Gstp1
Chr1_219318397	1	219318397	46.95	123.706	2.63484	1.39772	0.715116	1	Intergenic	-6156	ENSRNOT00000066691	RGD1307603
Chr1_219359767	1	219359767	43.1519	151.071	3.50092	1.80773	0.640916	1	exon (ENSRNOT00000025084, exon 19 of 24)	9821	ENSRNOT00000000599	Aip
Chr1_219390769	1	219390769	32.9062	102.686	3.12056	1.64181	0.758365	1	exon (ENSRNOT00000054852, exon 1 of 1)	245	ENSRNOT00000054852	Gpr152
Chr1_219411683	1	219411683	39.2751	96.0914	2.44662	1.29079	0.808428	1	intron (ENSRNOT00000029580, intron 4 of 14)	1134	ENSRNOT00000083204	Rps6kb2
Chr1_219749749	1	219749749	2	17	8.5	3.08746	0.663023	1	Intergenic	-4094	ENSRNOT00000054848	LOC689065
Chr1_219752956	1	219752956	9.47236	21.8531	2.30703	1.20604	0.870436	1	exon (ENSRNOT00000086155, exon 3 of 3)	5930	ENSRNOT00000086155	NA
Chr1_219862121	1	219862121	28.4171	188.126	6.62018	2.72687	0.474215	1	exon (ENSRNOT00000026454, exon 6 of 8)	1806	ENSRNOT00000026454	Rce1
Chr1_219985154	1	219985154	197.867	405.707	2.0504	1.03591	0.693809	1	exon (ENSRNOT00000088288, exon 12 of 37)	20724	ENSRNOT00000088288	Sptbn2
Chr1_220033496	1	220033496	56.5534	124.643	2.20399	1.14012	0.761076	1	Intergenic	15455	ENSRNOT00000067093	Rbm4
Chr1_220055289	1	220055289	24.2071	91.2127	3.76801	1.9138	0.68653	1	TTS (ENSRNOT00000072373)	-6322	ENSRNOT00000087573	Rbm4
Chr1_220059074	1	220059074	32.627	117.816	3.61101	1.8524	0.665666	1	exon (ENSRNOT00000072373, exon 2 of 3)	8050	ENSRNOT00000071020	Rbm14
Chr1_220071467	1	220071467	7.46932	27.1778	3.6386	1.86338	0.799521	1	promoter-TSS (ENSRNOT00000090642)	-345	ENSRNOT00000090642	AC126581.1
Chr1_220119832	1	220119832	2	8	4	2	0.840471	1	TTS (ENSRNOT00000026812)	5603	ENSRNOT00000026718	Ctsf
Chr1_220187935	1	220187935	219.728	550.17	2.50386	1.32416	0.656223	1	intron (ENSRNOT00000026968, intron 1 of 16)	607	ENSRNOT00000026968	Dpp3
Chr1_220203317	1	220203317	58.3819	244.939	4.19545	2.06883	0.599658	1	exon (ENSRNOT00000079984, exon 1 of 6)	216	ENSRNOT00000079984	Peli3
Chr1_220706569	1	220706569	95.7761	217.58	2.27176	1.18381	0.714696	1	Intergenic	-8427	ENSRNOT00000091244	Catsper1
Chr1_220818261	1	220818261	8	18	2.25	1.16993	0.839953	1	Intergenic	-8300	ENSRNOT00000027891	Fosl1
Chr1_220843846	1	220843846	18.9447	76.0106	4.01223	2.00441	0.693655	1	TTS (ENSRNOT00000037404)	3727	ENSRNOT00000027927	Fibp
Chr1_220845633	1	220845633	3.20114	60.9158	19.0294	4.25016	0.489569	1	exon (ENSRNOT00000037404, exon 6 of 10)	2521	ENSRNOT00000037404	Ctsw
Chr1_220872998	1	220872998	10.6149	124.354	11.715	3.55029	0.527454	1	exon (ENSRNOT00000015962, exon 4 of 4)	3192	ENSRNOT00000015962	Cfl1
Chr1_220875331	1	220875331	10.5248	35.1549	3.34018	1.73993	0.786892	1	exon (ENSRNOT00000036745, exon 11 of 13)	2729	ENSRNOT00000036745	Snx32
Chr1_220913957	1	220913957	86.4307	418.914	4.84681	2.27704	0.462868	1	Intergenic	24247	ENSRNOT00000081567	Ovol1
Chr1_220942852	1	220942852	15.9223	64.0609	4.02333	2.00839	0.763201	1	Intergenic	-4037	ENSRNOT00000028081	Ovol1
Chr1_221088044	1	221088044	12	44	3.66667	1.87447	0.626677	1	promoter-TSS (ENSRNOT00000016987)	-594	ENSRNOT00000016987	Fam89b
Chr1_221156550	1	221156550	8	47	5.875	2.55459	0.518603	1	exon (ENSRNOT00000093096, exon 1 of 1)	361	ENSRNOT00000093096	NA
Chr1_221231332	1	221231332	127.351	294.541	2.31284	1.20966	0.680481	1	intron (ENSRNOT00000028331, intron 3 of 10)	2574	ENSRNOT00000092740	Frmd8
Chr1_221233968	1	221233968	2	12	6	2.58496	0.754614	1	promoter-TSS (ENSRNOT00000092740)	-5	ENSRNOT00000028331	Frmd8
Chr1_221236586	1	221236586	1.06705	6.56017	6.14797	2.62011	0.833988	1	promoter-TSS (ENSRNOT00000051979)	-188	ENSRNOT00000051979	Slc25a45
Chr1_221275612	1	221275612	48.8285	114.933	2.3538	1.23499	0.801728	1	intron (ENSRNOT00000084800, intron 17 of 17)	1589	ENSRNOT00000084539	NA
Chr1_221298940	1	221298940	4	21	5.25	2.39232	0.684587	1	exon (ENSRNOT00000084800, exon 17 of 18)	-17759	ENSRNOT00000028379	Cdc42ep2
Chr1_221334522	1	221334522	131.625	302.405	2.29748	1.20005	0.729749	1	intron (ENSRNOT00000065532, intron 5 of 7)	9368	ENSRNOT00000065532	Slc22a20
Chr1_221445554	1	221445554	6	16	2.66667	1.41504	0.823632	1	TTS (ENSRNOT00000073942)	1657	ENSRNOT00000073942	Tmem262
Chr1_221446375	1	221446375	15.9223	63.1188	3.96417	1.98702	0.766629	1	exon (ENSRNOT00000075165, exon 4 of 8)	2196	ENSRNOT00000075165	Zfpl1
Chr1_221616130	1	221616130	17.0727	58.1043	3.40334	1.76695	0.738102	1	intron (ENSRNOT00000090100, intron 4 of 39)	3545	ENSRNOT00000090100	Atg2a
Chr1_221624722	1	221624722	5	68	13.6	3.76553	0.311616	1	exon (ENSRNOT00000090100, exon 26 of 40)	-10065	ENSRNOT00000053711	NA
Chr1_221637934	1	221637934	10.6705	72.1618	6.76277	2.75761	0.594938	1	Intergenic	2962	ENSRNOT00000053653	NA
Chr1_221647458	1	221647458	16.0057	44.0468	2.75195	1.46045	0.801692	1	intron (ENSRNOT00000054830, intron 1 of 4)	2590	ENSRNOT00000054830	Ehd1
Chr1_221746777	1	221746777	12	33	2.75	1.45943	0.732329	1	exon (ENSRNOT00000044866, exon 11 of 12)	-9510	ENSRNOT00000028636	Pygm
Chr1_221804430	1	221804430	162.408	385.308	2.37247	1.24639	0.702227	1	intron (ENSRNOT00000031227, intron 1 of 21)	2905	ENSRNOT00000031227	Nrxn2
Chr1_221918605	1	221918605	7	33	4.71429	2.23704	0.624228	1	promoter-TSS (ENSRNOT00000092270)	578	ENSRNOT00000092496	NA
Chr1_222169113	1	222169113	1.06149	3.76829	3.55	1.82782	0.894453	1	TTS (ENSRNOT00000078393)	1185	ENSRNOT00000028695	Trmt112
Chr1_222177878	1	222177878	6.36894	49.9298	7.83958	2.97078	0.703996	1	promoter-TSS (ENSRNOT00000078393)	-456	ENSRNOT00000078393	Esrra
Chr1_222193215	1	222193215	6	13	2.16667	1.11548	0.875096	1	Intergenic	-3610	ENSRNOT00000028704	Kcnk4
Chr1_222248255	1	222248255	4.20994	22.8032	5.41651	2.43736	0.754204	1	intron (ENSRNOT00000028734, intron 3 of 5)	-1486	ENSRNOT00000028731	Dnajc4
Chr1_222488595	1	222488595	4	52	13	3.70044	0.369896	1	exon (ENSRNOT00000028759, exon 3 of 8)	-3401	ENSRNOT00000071413	NA
Chr1_22262412	1	22262412	8	65	8.125	3.02237	0.400503	1	intron (ENSRNOT00000021318, intron 2 of 9)	7420	ENSRNOT00000081804	Stx7
Chr1_222865903	1	222865903	2	12	6	2.58496	0.754614	1	intron (ENSRNOT00000090872, intron 2 of 3)	4125	ENSRNOT00000090872	Pla2g16
Chr1_222888635	1	222888635	66.3065	134.919	2.03478	1.02487	0.786466	1	Intergenic	13686	ENSRNOT00000059154	Lgals12
Chr1_223254862	1	223254862	22.408	56.23	2.50938	1.32733	0.797243	1	intron (ENSRNOT00000066559, intron 3 of 3)	40729	ENSRNOT00000066559	AABR07006142.1
Chr1_22331326	1	22331326	19	49	2.57895	1.36678	0.699109	1	promoter-TSS (ENSRNOT00000091252)	-765	ENSRNOT00000091252	AABR07000663.1
Chr1_22443396	1	22443396	22	44	2	1	0.780665	1	Intergenic	8906	ENSRNOT00000043436	Taar7h
Chr1_22455676	1	22455676	9.60341	64.6645	6.73349	2.75135	0.612607	1	promoter-TSS (ENSRNOT00000086202)	-294	ENSRNOT00000086202	NA
Chr1_22464296	1	22464296	36.2796	114.334	3.15148	1.65603	0.67929	1	TTS (ENSRNOT00000044271)	1873	ENSRNOT00000044271	Taar7g
Chr1_22480384	1	22480384	50.1512	138.701	2.76565	1.46762	0.692845	1	exon (ENSRNOT00000046379, exon 1 of 1)	139	ENSRNOT00000046379	Taar7e
Chr1_224811405	1	224811405	13	26	2	1	0.829388	1	intron (ENSRNOT00000024488, intron 2 of 10)	11152	ENSRNOT00000024488	Slc22a8
Chr1_224857038	1	224857038	6	26	4.33333	2.11548	0.67908	1	Intergenic	-25402	ENSRNOT00000024785	Chrm1
Chr1_224897186	1	224897186	9	34	3.77778	1.91754	0.661469	1	Intergenic	-10013	ENSRNOT00000089598	NA
Chr1_224924435	1	224924435	4.24596	15.0732	3.55	1.82782	0.872111	1	TTS (ENSRNOT00000082766)	602	ENSRNOT00000079816	NA
Chr1_224927129	1	224927129	20.1683	59.3505	2.94276	1.55717	0.814825	1	promoter-TSS (ENSRNOT00000050814)	-636	ENSRNOT00000050814	AC099294.1
Chr1_224969998	1	224969998	7.36739	30.4042	4.12687	2.04505	0.765878	1	promoter-TSS (ENSRNOT00000026141)	-810	ENSRNOT00000026141	Tmem223
Chr1_225032077	1	225032077	10.5248	24.7035	2.34716	1.23091	0.861734	1	Intergenic	3611	ENSRNOT00000026539	Gng3
Chr1_225045840	1	225045840	34.1455	97.4653	2.85442	1.5132	0.717658	1	intron (ENSRNOT00000077959, intron 12 of 12)	-2310	ENSRNOT00000036454	Lrrn4cl
Chr1_225087034	1	225087034	16.9838	48.0457	2.82891	1.50024	0.834946	1	exon (ENSRNOT00000039991, exon 4 of 4)	1751	ENSRNOT00000039991	RGD1597339
Chr1_225091525	1	225091525	6.40228	14.9947	2.34208	1.22779	0.894695	1	promoter-TSS (ENSRNOT00000036115)	-88	ENSRNOT00000036115	Ints5
Chr1_225097827	1	225097827	121.01	287.332	2.37445	1.24759	0.724152	1	intron (ENSRNOT00000035650, intron 1 of 24)	1228	ENSRNOT00000035650	Ganab
Chr1_225133068	1	225133068	23.1547	59.8584	2.58515	1.37025	0.795352	1	intron (ENSRNOT00000026938, intron 7 of 21)	3970	ENSRNOT00000026938	Eml3
Chr1_22518877	1	22518877	8	32	4	2	0.659741	1	exon (ENSRNOT00000021559, exon 1 of 1)	760	ENSRNOT00000021559	Taar7b
Chr1_22527917	1	22527917	2.13409	48.7327	22.8353	4.5132	0.512213	1	promoter-TSS (ENSRNOT00000021545)	-827	ENSRNOT00000021545	NA
Chr1_22535923	1	22535923	14.8609	70.6554	4.75446	2.24928	0.730173	1	promoter-TSS (ENSRNOT00000021529)	-277	ENSRNOT00000021529	Taar6
Chr1_225948075	1	225948075	7.46932	27.1778	3.6386	1.86338	0.799521	1	exon (ENSRNOT00000077823, exon 2 of 18)	552	ENSRNOT00000077823	Incenp
Chr1_225969308	1	225969308	10.5248	54.1576	5.14569	2.36336	0.685032	1	Intergenic	-16791	ENSRNOT00000043387	Incenp
Chr1_226076078	1	226076078	1	15	15	3.90689	0.63446	1	Intergenic	-1043	ENSRNOT00000027611	Rab3il1
Chr1_22636221	1	22636221	2	6	3	1.58496	0.889191	1	Intergenic	-11016	ENSRNOT00000021694	Vnn1
Chr1_226586952	1	226586952	56.8342	142.52	2.50765	1.32633	0.727438	1	intron (ENSRNOT00000028074, intron 6 of 8)	13846	ENSRNOT00000028074	Cpsf7
Chr1_226792095	1	226792095	2	33	16.5	4.04439	0.445152	1	promoter-TSS (ENSRNOT00000086669)	-215	ENSRNOT00000086669	LOC100911215
Chr1_226889485	1	226889485	57.3204	480.457	8.38194	3.06728	0.372532	1	Intergenic	-2328	ENSRNOT00000028347	Cd6
Chr1_226986291	1	226986291	2.10497	19.9528	9.4789	3.24472	0.70653	1	Intergenic	-6960	ENSRNOT00000054808	Ptgdr2
Chr1_22712073	1	22712073	5.33523	93.7167	17.5656	4.13468	0.414284	1	intron (ENSRNOT00000021944, intron 9 of 13)	36350	ENSRNOT00000021944	Slc18b1
Chr1_227398586	1	227398586	34.732	106.415	3.06389	1.61536	0.711835	1	Intergenic	-6531	ENSRNOT00000054806	Ms4a13-ps1
Chr1_227435630	1	227435630	24.5421	63.7273	2.59666	1.37666	0.779209	1	intron (ENSRNOT00000028433, intron 3 of 6)	5813	ENSRNOT00000028433	Ms4a1
Chr1_227486158	1	227486158	3.20114	34.6752	10.8321	3.43725	0.641377	1	intron (ENSRNOT00000035812, intron 1 of 5)	819	ENSRNOT00000035812	Ms4a14
Chr1_22759699	1	22759699	21	47	2.2381	1.16227	0.742554	1	promoter-TSS (ENSRNOT00000077255)	69	ENSRNOT00000077255	NA
Chr1_227749581	1	227749581	49.0841	115.272	2.34845	1.23171	0.750293	1	intron (ENSRNOT00000028476, intron 3 of 5)	5968	ENSRNOT00000028476	Gm8369
Chr1_227855690	1	227855690	11.7375	37.4867	3.19375	1.67525	0.791083	1	intron (ENSRNOT00000028476, intron 4 of 5)	-37267	ENSRNOT00000028483	AABR07006278.1
Chr1_227959141	1	227959141	57.6205	128.392	2.22823	1.1559	0.75601	1	exon (ENSRNOT00000028491, exon 7 of 7)	6246	ENSRNOT00000028491	Ms4a2
Chr1_228282312	1	228282312	75.7603	196.805	2.59773	1.37725	0.684662	1	Intergenic	-19113	ENSRNOT00000028572	Olr1874
Chr1_228434876	1	228434876	203.806	431.469	2.11706	1.08206	0.728702	1	Intergenic	16012	ENSRNOT00000082046	NA
Chr1_228530988	1	228530988	3	49	16.3333	4.02975	0.354113	1	Intergenic	-6548	ENSRNOT00000028601	Olr323
Chr1_228676147	1	228676147	2	11	5.5	2.45943	0.774956	1	Intergenic	-7990	ENSRNOT00000028608	Olr337
Chr1_228706619	1	228706619	113.579	251.533	2.2146	1.14705	0.753175	1	Intergenic	16499	ENSRNOT00000087169	Pfpl
Chr1_228754723	1	228754723	5.26242	12.3517	2.34716	1.23091	0.894324	1	intron (ENSRNOT00000083283, intron 1 of 7)	1144	ENSRNOT00000083283	Dtx4
Chr1_229313687	1	229313687	4.24596	27.3201	6.43438	2.6858	0.783219	1	intron (ENSRNOT00000076941, intron 14 of 31)	-35447	ENSRNOT00000075498	LOC100910906
Chr1_229469436	1	229469436	57.6205	127.455	2.21197	1.14533	0.758514	1	Intergenic	8308	ENSRNOT00000035813	Olr332
Chr1_229585219	1	229585219	5	11	2.2	1.1375	0.885594	1	Intergenic	15814	ENSRNOT00000016690	Cntf
Chr1_229770345	1	229770345	21.3409	81.5335	3.82053	1.93377	0.675761	1	Intergenic	-5198	ENSRNOT00000072071	Olr341
Chr1_229815283	1	229815283	42.4596	130.006	3.06188	1.61442	0.738376	1	Intergenic	-9260	ENSRNOT00000051124	Olr344
Chr1_230095507	1	230095507	56.5534	120.895	2.1377	1.09606	0.771452	1	Intergenic	-15590	ENSRNOT00000091024	Olr358
Chr1_230124800	1	230124800	3	11	3.66667	1.87447	0.819434	1	Intergenic	-9457	ENSRNOT00000017444	Olr360
Chr1_230192044	1	230192044	54.4193	127.455	2.34208	1.22779	0.743185	1	Intergenic	-15241	ENSRNOT00000081909	LOC103691301
Chr1_230284389	1	230284389	30.7832	111.165	3.61121	1.85248	0.724356	1	Intergenic	13796	ENSRNOT00000066512	LOC687097
Chr1_230626282	1	230626282	16	38	2.375	1.24793	0.749242	1	Intergenic	-2715	ENSRNOT00000017604	Olr376
Chr1_230651326	1	230651326	39.4807	107.774	2.72979	1.44879	0.718835	1	Intergenic	-1387	ENSRNOT00000017615	Olr377
Chr1_230657687	1	230657687	2	6	3	1.58496	0.889191	1	Intergenic	7743	ENSRNOT00000044719	Olr378
Chr1_230678848	1	230678848	22.2913	115.875	5.19821	2.37802	0.657941	1	Intergenic	-3140	ENSRNOT00000032191	Olr379
Chr1_232350048	1	232350048	94.7236	266.987	2.81859	1.49498	0.629298	1	Intergenic	-4538	ENSRNOT00000086844	NA
Chr1_234207986	1	234207986	7	21	3	1.58496	0.772364	1	Intergenic	24558	ENSRNOT00000050860	AABR07006451.1
Chr1_236549533	1	236549533	55.4864	137.764	2.48283	1.31199	0.721708	1	intron (ENSRNOT00000088585, intron 1 of 1)	1948	ENSRNOT00000088585	NA
Chr1_238005450	1	238005450	4	10	2.5	1.32193	0.875579	1	Intergenic	-95437	ENSRNOT00000023664	Anxa1
Chr1_239303409	1	239303409	5	30	6	2.58496	0.600395	1	Intergenic	15595	ENSRNOT00000086926	NA
Chr1_239335990	1	239335990	15	69	4.6	2.20163	0.505441	1	Intergenic	-16252	ENSRNOT00000029774	LOC103691307
Chr1_239401716	1	239401716	107.353	218.531	2.03562	1.02547	0.747812	1	intron (ENSRNOT00000087386, intron 1 of 24)	3672	ENSRNOT00000087386	Tmem2
Chr1_239724953	1	239724953	10	27	2.7	1.43296	0.76088	1	Intergenic	116776	ENSRNOT00000088186	NA
Chr1_24066057	1	24066057	2.10497	11.4016	5.41651	2.43736	0.805583	1	Intergenic	7458	ENSRNOT00000081325	NA
Chr1_241464282	1	241464282	26.3121	106.415	4.04433	2.0159	0.654804	1	Intergenic	-3413	ENSRNOT00000054776	RGD1560242
Chr1_241829456	1	241829456	25	62	2.48	1.31034	0.682816	1	intron (ENSRNOT00000091282, intron 6 of 10)	44135	ENSRNOT00000079029	NA
Chr1_242139476	1	242139476	175.765	1517.36	8.63291	3.10985	0.1184	0.549456	intron (ENSRNOT00000020412, intron 3 of 5)	13359	ENSRNOT00000071614	Fxn
Chr1_242812711	1	242812711	62.0966	129.218	2.08092	1.05722	0.784232	1	Intergenic	-2524	ENSRNOT00000071075	NA
Chr1_242868938	1	242868938	70.5165	141.57	2.00761	1.00548	0.786113	1	Intergenic	-7170	ENSRNOT00000021185	Cbwd1
Chr1_243024560	1	243024560	5	26	5.2	2.37851	0.649529	1	promoter-TSS (ENSRNOT00000092895)	-947	ENSRNOT00000092895	NA
Chr1_243128348	1	243128348	4	60	15	3.90689	0.322083	1	intron (ENSRNOT00000015668, intron 37 of 47)	-8938	ENSRNOT00000085977	NA
Chr1_243206376	1	243206376	7	23	3.28571	1.71621	0.744782	1	Intergenic	47124	ENSRNOT00000093054	NA
Chr1_243360158	1	243360158	20	163	8.15	3.0268	0.241636	1	intron (ENSRNOT00000021496, intron 2 of 11)	-15824	ENSRNOT00000080689	Kank1
Chr1_243834439	1	243834439	51.5717	110.215	2.13713	1.09567	0.790832	1	Intergenic	171615	ENSRNOT00000067372	Dmrt2
Chr1_244821508	1	244821508	2	5	2.5	1.32193	0.917107	1	Intergenic	-17880	ENSRNOT00000089067	NA
Chr1_245597064	1	245597064	1	29	29	4.85798	0.426264	1	Intergenic	-82811	ENSRNOT00000033724	Pum3
Chr1_245682294	1	245682294	3	15	5	2.32193	0.744044	1	Intergenic	135516	ENSRNOT00000080607	AABR07006672.1
Chr1_246957774	1	246957774	35.2125	84.345	2.39531	1.26021	0.770573	1	intron (ENSRNOT00000020272, intron 1 of 11)	2793	ENSRNOT00000020272	Slc1a1
Chr1_247097231	1	247097231	2	67	33.5	5.06609	0.217359	1	Intergenic	-9218	ENSRNOT00000020464	Spata6l
Chr1_247115734	1	247115734	2.13409	4.68583	2.1957	1.13468	0.940315	1	intron (ENSRNOT00000016000, intron 2 of 6)	5517	ENSRNOT00000016000	Cdc37l1
Chr1_247231409	1	247231409	5.26242	31.3544	5.95817	2.57487	0.713748	1	promoter-TSS (ENSRNOT00000048910)	-315	ENSRNOT00000048910	Rcl1
Chr1_247798068	1	247798068	2	27	13.5	3.75489	0.514872	1	intron (ENSRNOT00000021958, intron 10 of 14)	23661	ENSRNOT00000021958	Ermp1
Chr1_248160966	1	248160966	5	20	4	2	0.732217	1	Intergenic	-13129	ENSRNOT00000085025	NA
Chr1_248252919	1	248252919	6	22	3.66667	1.87447	0.732221	1	intron (ENSRNOT00000015406, intron 2 of 15)	24422	ENSRNOT00000015406	Uhrf2
Chr1_248407886	1	248407886	25.4758	155.442	6.10156	2.60918	0.590182	1	intron (ENSRNOT00000079361, intron 1 of 1)	2856	ENSRNOT00000079361	NA
Chr1_24852911	1	24852911	7.36739	36.105	4.90066	2.29297	0.727877	1	Intergenic	5406	ENSRNOT00000077927	AABR07000733.1
Chr1_248558920	1	248558920	18	66	3.66667	1.87447	0.567437	1	Intergenic	-84422	ENSRNOT00000054411	NA
Chr1_24942885	1	24942885	1.05248	6.65093	6.31927	2.65976	0.817287	1	Intergenic	-17966	ENSRNOT00000043416	AABR07000740.1
Chr1_24956890	1	24956890	86	238	2.76744	1.46855	0.505758	1	Intergenic	25717	ENSRNOT00000074143	RGD1562660
Chr1_250629741	1	250629741	3.15745	12.3517	3.91193	1.96788	0.834609	1	intron (ENSRNOT00000016688, intron 1 of 20)	937	ENSRNOT00000016688	Asah2
Chr1_250694786	1	250694786	41.0469	103.564	2.52308	1.33518	0.757195	1	intron (ENSRNOT00000087588, intron 3 of 4)	-32064	ENSRNOT00000083581	NA
Chr1_251053188	1	251053188	78.5502	226.097	2.87838	1.52526	0.695063	1	intron (ENSRNOT00000015017, intron 3 of 4)	4745	ENSRNOT00000088922	NA
Chr1_251245492	1	251245492	17.0727	59.9787	3.51313	1.81276	0.728967	1	intron (ENSRNOT00000092063, intron 9 of 10)	87008	ENSRNOT00000054410	NA
Chr1_251387362	1	251387362	6	21	3.5	1.80735	0.746339	1	promoter-TSS (ENSRNOT00000092063)	-359	ENSRNOT00000092063	Atad1
Chr1_251399568	1	251399568	6.31491	41.8058	6.62018	2.72687	0.672811	1	intron (ENSRNOT00000090926, intron 1 of 1)	1549	ENSRNOT00000090926	NA
Chr1_251797028	1	251797028	11	71	6.45455	2.69032	0.427718	1	Intergenic	-27050	ENSRNOT00000091034	NA
Chr1_252587710	1	252587710	122.71	269.904	2.19952	1.13719	0.718985	1	Intergenic	-2076	ENSRNOT00000025928	Fas
Chr1_252666670	1	252666670	15	47	3.13333	1.6477	0.654085	1	Intergenic	71651	ENSRNOT00000086181	NA
Chr1_252881996	1	252881996	7.36739	21.8531	2.96619	1.56861	0.834656	1	Intergenic	-12668	ENSRNOT00000054757	Ifit2
Chr1_252905613	1	252905613	10.5248	38.9554	3.70128	1.88803	0.763856	1	promoter-TSS (ENSRNOT00000031025)	-622	ENSRNOT00000031025	Ifit3
Chr1_252929923	1	252929923	74.3043	176.167	2.37089	1.24543	0.764376	1	Intergenic	-6556	ENSRNOT00000085450	NA
Chr1_253024023	1	253024023	34.732	101.664	2.92711	1.54947	0.726263	1	Intergenic	-23262	ENSRNOT00000030024	Slc16a12
Chr1_255077183	1	255077183	1	3	3	1.58496	0.913924	1	intron (ENSRNOT00000092151, intron 9 of 9)	36756	ENSRNOT00000092151	Pcgf5
Chr1_255102743	1	255102743	6	100	16.6667	4.05889	0.216497	1	Intergenic	-24962	ENSRNOT00000081284	NA
Chr1_255571440	1	255571440	19.1068	69.7133	3.64861	1.86735	0.769852	1	intron (ENSRNOT00000081786, intron 1 of 37)	1938	ENSRNOT00000027780	Ubbp4
Chr1_255625107	1	255625107	44	97	2.20455	1.14048	0.670033	1	intron (ENSRNOT00000081786, intron 19 of 37)	45632	ENSRNOT00000024465	Btaf1
Chr1_255674898	1	255674898	137.649	401.107	2.91399	1.543	0.608175	1	intron (ENSRNOT00000047387, intron 10 of 10)	-35761	ENSRNOT00000031545	AC094246.1
Chr1_255800046	1	255800046	46.7056	241.17	5.16364	2.36839	0.558169	1	intron (ENSRNOT00000047387, intron 2 of 10)	-1649	ENSRNOT00000018878	AC103056.1
Chr1_255827282	1	255827282	29.8773	119.02	3.98363	1.99409	0.622321	1	Intergenic	10393	ENSRNOT00000069833	NA
Chr1_255869316	1	255869316	111.563	266.037	2.38463	1.25376	0.680121	1	Intergenic	2079	ENSRNOT00000091447	NA
Chr1_256061710	1	256061710	54.4193	159.318	2.92761	1.54972	0.666612	1	intron (ENSRNOT00000079726, intron 9 of 21)	25843	ENSRNOT00000079726	Kif11
Chr1_256416647	1	256416647	19.9972	41.8058	2.09058	1.06391	0.856069	1	Intergenic	33855	ENSRNOT00000022549	Cyp26a1
Chr1_256822946	1	256822946	24.5421	99.3397	4.04773	2.01711	0.639957	1	intron (ENSRNOT00000022317, intron 1 of 21)	611	ENSRNOT00000022317	Pde6c
Chr1_257503102	1	257503102	49.0841	121.832	2.4821	1.31156	0.731609	1	Intergenic	-4257	ENSRNOT00000019056	Noc3l
Chr1_25759421	1	25759421	18	50	2.77778	1.47393	0.67697	1	intron (ENSRNOT00000042072, intron 4 of 37)	28199	ENSRNOT00000093030	Trdn
Chr1_258834028	1	258834028	4	28	7	2.80735	0.59072	1	intron (ENSRNOT00000093005, intron 3 of 6)	41545	ENSRNOT00000093005	Cyp2c13
Chr1_258890948	1	258890948	4	19	4.75	2.24793	0.715393	1	Intergenic	-13902	ENSRNOT00000071633	Cyp2c13
Chr1_259631496	1	259631496	14.8609	97.0334	6.52946	2.70696	0.647598	1	Intergenic	25469	ENSRNOT00000089366	NA
Chr1_260113567	1	260113567	11.6764	33.9146	2.90455	1.53831	0.853389	1	Intergenic	19925	ENSRNOT00000019521	Ccnj
Chr1_260148165	1	260148165	40.3366	85.7286	2.12533	1.08769	0.842953	1	Intergenic	-5441	ENSRNOT00000085548	NA
Chr1_260161974	1	260161974	19.2068	69.3503	3.61071	1.85228	0.707028	1	intron (ENSRNOT00000054717, intron 2 of 4)	8328	ENSRNOT00000054717	Zfp518a
Chr1_260657231	1	260657231	43.7489	112.46	2.57058	1.36209	0.729604	1	intron (ENSRNOT00000076237, intron 1 of 1)	-18315	ENSRNOT00000077962	Pik3ap1
Chr1_261161318	1	261161318	42.6818	182.748	4.28162	2.09816	0.559262	1	intron (ENSRNOT00000071965, intron 1 of 3)	3056	ENSRNOT00000071965	Pgam1
Chr1_261388478	1	261388478	15.7873	64.609	4.09248	2.03297	0.705551	1	Intergenic	-1327	ENSRNOT00000064160	Marveld1
Chr1_261403136	1	261403136	53.3523	141.512	2.65241	1.4073	0.702083	1	Intergenic	-12056	ENSRNOT00000083287	Zfyve27
Chr1_261433025	1	261433025	3	9	3	1.58496	0.861829	1	intron (ENSRNOT00000083287, intron 9 of 11)	13546	ENSRNOT00000020182	Sfrp5
Chr1_261606190	1	261606190	4	42	10.5	3.39232	0.447076	1	intron (ENSRNOT00000020568, intron 2 of 14)	-30632	ENSRNOT00000076068	Crtac1
Chr1_261726915	1	261726915	1	2	2	1	1	1	Intergenic	-26450	ENSRNOT00000076659	R3hcc1l
Chr1_262003260	1	262003260	29	65	2.24138	1.16439	0.708206	1	intron (ENSRNOT00000084868, intron 1 of 5)	2041	ENSRNOT00000084868	NA
Chr1_262290272	1	262290272	5.33523	11.246	2.10788	1.07579	0.919237	1	Intergenic	168930	ENSRNOT00000089252	NA
Chr1_263508224	1	263508224	25.2596	57.008	2.25688	1.17433	0.824721	1	exon (ENSRNOT00000023215, exon 3 of 11)	3282	ENSRNOT00000023215	Cox15
Chr1_263667658	1	263667658	6	14	2.33333	1.22239	0.857429	1	intron (ENSRNOT00000074810, intron 4 of 16)	-32293	ENSRNOT00000087307	NA
Chr1_263890894	1	263890894	7	55	7.85714	2.974	0.43646	1	promoter-TSS (ENSRNOT00000085928)	-65	ENSRNOT00000085928	NA
Chr1_263901596	1	263901596	9.60341	31.8637	3.31795	1.73029	0.798925	1	intron (ENSRNOT00000017202, intron 6 of 13)	8656	ENSRNOT00000017202	Cwf19l1
Chr1_263921603	1	263921603	31.5745	100.714	3.18972	1.67343	0.709078	1	promoter-TSS (ENSRNOT00000090755)	-640	ENSRNOT00000017006	Bloc1s2
Chr1_263957408	1	263957408	56.5534	119.957	2.12113	1.08484	0.774089	1	intron (ENSRNOT00000068007, intron 2 of 12)	1911	ENSRNOT00000068007	Pkd2l1
Chr1_264245894	1	264245894	24	76	3.16667	1.66297	0.586478	1	Intergenic	-14612	ENSRNOT00000018815	Wnt8b
Chr1_264286117	1	264286117	20.2739	48.7327	2.40372	1.26527	0.817229	1	intron (ENSRNOT00000035758, intron 6 of 25)	8514	ENSRNOT00000035758	Sec31b
Chr1_264727427	1	264727427	137.875	310.693	2.25344	1.17213	0.684486	1	intron (ENSRNOT00000034814, intron 18 of 18)	-14485	ENSRNOT00000019956	Sema4g
Chr1_265293741	1	265293741	34.732	79.8112	2.29791	1.20033	0.799187	1	intron (ENSRNOT00000023137, intron 6 of 8)	5057	ENSRNOT00000023137	Poll
Chr1_265801527	1	265801527	17.8922	57.008	3.18618	1.67183	0.760265	1	Intergenic	-3359	ENSRNOT00000079483	Ldb1
Chr1_265890159	1	265890159	133.381	271.778	2.03761	1.02688	0.743625	1	intron (ENSRNOT00000026013, intron 1 of 3)	6803	ENSRNOT00000025938	Elovl3
Chr1_266088937	1	266088937	5	46	9.2	3.20163	0.446601	1	promoter-TSS (ENSRNOT00000062201)	-552	ENSRNOT00000062201	NA
Chr1_266770615	1	266770615	4	44	11	3.45943	0.430102	1	intron (ENSRNOT00000027351, intron 1 of 17)	-11003	ENSRNOT00000027417	Ina
Chr1_266941165	1	266941165	34.1455	88.0937	2.57995	1.36734	0.749868	1	Intergenic	-6861	ENSRNOT00000036202	Calhm3
Chr1_267168471	1	267168471	2	8	4	2	0.840471	1	intron (ENSRNOT00000027574, intron 2 of 13)	35516	ENSRNOT00000027574	Sh3pxd2a
Chr1_267282614	1	267282614	2	4	2	1	0.951225	1	intron (ENSRNOT00000027614, intron 9 of 9)	33116	ENSRNOT00000027614	Stn1
Chr1_267437415	1	267437415	30.9443	107.774	3.48284	1.80026	0.662887	1	intron (ENSRNOT00000084851, intron 22 of 53)	26280	ENSRNOT00000084851	Col17a1
Chr1_267471303	1	267471303	2	33	16.5	4.04439	0.445152	1	Intergenic	-5086	ENSRNOT00000088181	NA
Chr1_267593340	1	267593340	1.06705	10.3088	9.6611	3.27219	0.782131	1	intron (ENSRNOT00000031925, intron 2 of 37)	5300	ENSRNOT00000031925	Cfap43
Chr1_267616465	1	267616465	133.748	270.375	2.02153	1.01545	0.774012	1	intron (ENSRNOT00000076367, intron 4 of 4)	-1784	ENSRNOT00000017186	Gsto2
Chr1_267619637	1	267619637	85.2512	190.027	2.22902	1.15641	0.732478	1	intron (ENSRNOT00000076751, intron 1 of 6)	1055	ENSRNOT00000076751	NA
Chr1_267875654	1	267875654	4.26818	23.4292	5.48926	2.45661	0.763521	1	Intergenic	186325	ENSRNOT00000077738	Cfap58
Chr1_270082832	1	270082832	13	36	2.76923	1.46949	0.719342	1	intron (ENSRNOT00000015979, intron 9 of 25)	-60247	ENSRNOT00000088154	NA
Chr1_271166129	1	271166129	229.282	559.591	2.44062	1.28725	0.663045	1	Intergenic	-62908	ENSRNOT00000064023	LOC103690044
Chr1_273351849	1	273351849	13	32	2.46154	1.29956	0.760984	1	Intergenic	-211593	ENSRNOT00000048691	RGD1561333
Chr1_273844598	1	273844598	15	50	3.33333	1.73697	0.630678	1	Intergenic	-9651	ENSRNOT00000044827	Add3
Chr1_273952908	1	273952908	24	67	2.79167	1.48113	0.638822	1	intron (ENSRNOT00000044827, intron 11 of 14)	16990	ENSRNOT00000084033	NA
Chr1_274041211	1	274041211	23	54	2.34783	1.23133	0.714595	1	intron (ENSRNOT00000076387, intron 1 of 5)	-8323	ENSRNOT00000076779	Mxi1
Chr1_274089202	1	274089202	8.53637	66.5388	7.79475	2.9625	0.58643	1	exon (ENSRNOT00000076387, exon 6 of 6)	16732	ENSRNOT00000075874	Smndc1
Chr1_274186621	1	274186621	22	48	2.18182	1.12553	0.747711	1	Intergenic	-11525	ENSRNOT00000090374	NA
Chr1_274267446	1	274267446	192.605	416.158	2.16069	1.11149	0.672229	1	Intergenic	22261	ENSRNOT00000018889	Dusp5
Chr1_274308370	1	274308370	6.36894	27.3201	4.28958	2.10084	0.823526	1	Intergenic	-1389	ENSRNOT00000019560	Smc3
Chr1_275893665	1	275893665	9	21	2.33333	1.22239	0.818177	1	intron (ENSRNOT00000092170, intron 1 of 20)	-11220	ENSRNOT00000083215	Gpam
Chr1_275916383	1	275916383	24	78	3.25	1.70044	0.575715	1	Intergenic	-9696	ENSRNOT00000092170	Gpam
Chr1_275958968	1	275958968	17.8922	166.273	9.29304	3.21615	0.435635	1	intron (ENSRNOT00000021041, intron 2 of 9)	1269	ENSRNOT00000021041	Tectb
Chr1_275972863	1	275972863	4.20994	69.3597	16.4752	4.04223	0.495328	1	promoter-TSS (ENSRNOT00000071551)	18	ENSRNOT00000071551	NA
Chr1_276252888	1	276252888	2.13409	98.4025	46.1098	5.527	0.307399	0.9238	intron (ENSRNOT00000022126, intron 1 of 23)	12184	ENSRNOT00000022126	Acsl5
Chr1_277065708	1	277065708	3	20	6.66667	2.73697	0.661629	1	Intergenic	-3054	ENSRNOT00000044183	Habp2
Chr1_278513540	1	278513540	5	28	5.6	2.48543	0.624407	1	exon (ENSRNOT00000091432, exon 4 of 4)	11679	ENSRNOT00000091432	NA
Chr1_279694286	1	279694286	3	8	2.66667	1.41504	0.884568	1	intron (ENSRNOT00000085111, intron 1 of 1)	6452	ENSRNOT00000085111	NA
Chr1_279868013	1	279868013	16	71	4.4375	2.14975	0.509137	1	intron (ENSRNOT00000024164, intron 2 of 12)	978	ENSRNOT00000024164	Pnliprp1
Chr1_279884204	1	279884204	114.721	342.048	2.98157	1.57607	0.585557	1	Intergenic	-12770	ENSRNOT00000068119	Pnliprp2
Chr1_280273109	1	280273109	9.47236	22.8032	2.40734	1.26744	0.862038	1	Intergenic	26130	ENSRNOT00000081935	NA
Chr1_280371378	1	280371378	102.965	259.07	2.51611	1.33119	0.716493	1	Intergenic	-12202	ENSRNOT00000064022	Kcnk18
Chr1_280401786	1	280401786	153.663	315.444	2.05283	1.03762	0.715107	1	Intergenic	18172	ENSRNOT00000042977	Kcnk18
Chr1_281491758	1	281491758	2	10	5	2.32193	0.796029	1	Intergenic	-114923	ENSRNOT00000013031	Fam204a
Chr1_282143207	1	282143207	7.36739	28.504	3.86894	1.95194	0.77982	1	exon (ENSRNOT00000066947, exon 20 of 22)	8225	ENSRNOT00000036203	Nanos1
Chr1_282148063	1	282148063	3	6	2	1	0.934829	1	exon (ENSRNOT00000066947, exon 17 of 22)	6317	ENSRNOT00000077629	NA
Chr1_282209745	1	282209745	37.3466	121.832	3.26219	1.70584	0.664699	1	intron (ENSRNOT00000013845, intron 8 of 8)	21634	ENSRNOT00000013845	Fam45a
Chr1_282448338	1	282448338	4	31	7.75	2.9542	0.554963	1	intron (ENSRNOT00000015687, intron 9 of 15)	-44396	ENSRNOT00000084319	NA
Chr1_282495461	1	282495461	2.12298	5.65243	2.6625	1.41278	0.920577	1	Intergenic	-2548	ENSRNOT00000047883	NA
Chr1_282703165	1	282703165	49.4668	118.767	2.40094	1.2636	0.756292	1	TTS (ENSRNOT00000074303)	8258	ENSRNOT00000074303	Ces2c
Chr1_282710774	1	282710774	28.8102	65.6017	2.27703	1.18715	0.803265	1	Intergenic	-4571	ENSRNOT00000074399	LOC100910259
Chr1_2834180	1	2834180	2	21	10.5	3.39232	0.598591	1	intron (ENSRNOT00000017688, intron 3 of 14)	12021	ENSRNOT00000017688	Sash1
Chr1_29213718	1	29213718	59.7546	288.647	4.83055	2.27219	0.491833	1	Intergenic	-11990	ENSRNOT00000018849	Ncoa7
Chr1_30408231	1	30408231	3.15745	14.252	4.51376	2.17433	0.810349	1	Intergenic	212078	ENSRNOT00000083825	NA
Chr1_30949621	1	30949621	137.875	294.541	2.13628	1.0951	0.706887	1	Intergenic	-31738	ENSRNOT00000015440	Echdc1
Chr1_31222713	1	31222713	5.30745	15.0732	2.84	1.50589	0.893601	1	Intergenic	39754	ENSRNOT00000029531	Mrpl36
Chr1_31380688	1	31380688	4	8	2	1	0.919633	1	Intergenic	-28892	ENSRNOT00000016989	RGD1311933
Chr1_31432964	1	31432964	95.5341	191.241	2.00181	1.0013	0.79993	1	Intergenic	-3749	ENSRNOT00000038102	AC094217.1
Chr1_31662075	1	31662075	3	8	2.66667	1.41504	0.884568	1	intron (ENSRNOT00000019806, intron 4 of 10)	-38879	ENSRNOT00000020251	Exoc3
Chr1_31878885	1	31878885	2	38	19	4.24793	0.396543	1	intron (ENSRNOT00000039166, intron 2 of 3)	2647	ENSRNOT00000081225	Tppp
Chr1_31907887	1	31907887	1	2	2	1	1	1	intron (ENSRNOT00000060971, intron 9 of 10)	-17108	ENSRNOT00000039166	Tppp
Chr1_31932446	1	31932446	6	21	3.5	1.80735	0.746339	1	intron (ENSRNOT00000060971, intron 3 of 10)	4092	ENSRNOT00000060971	Zdhhc11
Chr1_32046458	1	32046458	1	8	8	3	0.778205	1	Intergenic	4954	ENSRNOT00000070500	NA
Chr1_32180623	1	32180623	4	14	3.5	1.80735	0.798711	1	Intergenic	-19188	ENSRNOT00000036714	Slc6a19
Chr1_32303122	1	32303122	2	9	4.5	2.16993	0.817848	1	Intergenic	-5931	ENSRNOT00000023211	Clptm1l
Chr1_32339475	1	32339475	15	69	4.6	2.20163	0.505441	1	exon (ENSRNOT00000040291, exon 7 of 15)	22885	ENSRNOT00000079987	Slc6a3
Chr1_32444481	1	32444481	168.593	340.192	2.01782	1.0128	0.737014	1	Intergenic	-9333	ENSRNOT00000081840	NA
Chr1_32588176	1	32588176	202.745	414.512	2.0445	1.03175	0.742696	1	Intergenic	14937	ENSRNOT00000076142	LOC100912599
Chr1_32821799	1	32821799	2	13	6.5	2.70044	0.73499	1	Intergenic	160547	ENSRNOT00000085639	NA
Chr1_32916500	1	32916500	43.1519	136.819	3.17064	1.66478	0.67609	1	Intergenic	152147	ENSRNOT00000087059	NA
Chr1_33777247	1	33777247	10.5248	50.357	4.78459	2.25839	0.703204	1	Intergenic	-17557	ENSRNOT00000089213	NA
Chr1_33967448	1	33967448	2	6	3	1.58496	0.889191	1	intron (ENSRNOT00000088968, intron 1 of 1)	12604	ENSRNOT00000088968	NA
Chr1_34062739	1	34062739	1.05248	4.75066	4.51376	2.17433	0.857018	1	Intergenic	-49290	ENSRNOT00000090610	NA
Chr1_35079734	1	35079734	306.273	643.24	2.10022	1.07054	0.641323	1	intron (ENSRNOT00000022790, intron 3 of 22)	12243	ENSRNOT00000022790	Adamts16
Chr1_36031879	1	36031879	12	35	2.91667	1.54432	0.711499	1	Intergenic	-35342	ENSRNOT00000086733	NA
Chr1_36115820	1	36115820	28.4171	73.1602	2.57452	1.3643	0.782044	1	Intergenic	-2826	ENSRNOT00000023161	Med10
Chr1_37561469	1	37561469	20	51	2.55	1.3505	0.697677	1	intron (ENSRNOT00000047627, intron 10 of 20)	54192	ENSRNOT00000047627	Adcy2
Chr1_37727873	1	37727873	19.2068	119.957	6.24556	2.64283	0.530675	1	Intergenic	-1721	ENSRNOT00000071842	RGD1308544
Chr1_37740559	1	37740559	14.7348	63.6589	4.32031	2.11114	0.697645	1	exon (ENSRNOT00000079186, exon 1 of 5)	1151	ENSRNOT00000079186	Fastkd3
Chr1_37767171	1	37767171	2.13409	56.23	26.3484	4.71965	0.472661	1	intron (ENSRNOT00000061790, intron 8 of 12)	23073	ENSRNOT00000024041	Mtrr
Chr1_37886754	1	37886754	38.4137	84.345	2.1957	1.13468	0.79086	1	promoter-TSS (ENSRNOT00000024149)	-78	ENSRNOT00000024149	RGD1566325
Chr1_38528707	1	38528707	33.0784	162.13	4.90138	2.29319	0.540643	1	exon (ENSRNOT00000090406, exon 3 of 4)	10281	ENSRNOT00000090406	LOC102551340
Chr1_3856975	1	3856975	12	30	2.5	1.32193	0.764924	1	Intergenic	-7894	ENSRNOT00000045301	RGD1560633
Chr1_40187134	1	40187134	113.668	233.733	2.05627	1.04003	0.738831	1	Intergenic	68574	ENSRNOT00000081556	NA
Chr1_40486761	1	40486761	1	2	2	1	1	1	intron (ENSRNOT00000021471, intron 5 of 15)	-42285	ENSRNOT00000026564	Mthfd1l
Chr1_40930754	1	40930754	3	27	9	3.16993	0.563554	1	Intergenic	-9245	ENSRNOT00000026433	Zbtb2
Chr1_40972586	1	40972586	28.8102	72.1618	2.50473	1.32465	0.774557	1	exon (ENSRNOT00000060757, exon 1 of 11)	241	ENSRNOT00000060757	Rmnd1
Chr1_40999712	1	40999712	6	74	12.3333	3.62449	0.309494	1	intron (ENSRNOT00000093126, intron 2 of 4)	1075	ENSRNOT00000093126	NA
Chr1_41645196	1	41645196	2	7	3.5	1.80735	0.864082	1	intron (ENSRNOT00000047472, intron 37 of 52)	51083	ENSRNOT00000092014	NA
Chr1_41906118	1	41906118	5	14	2.8	1.48543	0.829959	1	exon (ENSRNOT00000084712, exon 18 of 18)	-20870	ENSRNOT00000084994	NA
Chr1_42140296	1	42140296	9.47236	20.9029	2.20673	1.14191	0.879088	1	Intergenic	6987	ENSRNOT00000083589	NA
Chr1_43187364	1	43187364	4.20994	8.55119	2.03119	1.02233	0.925632	1	Intergenic	-205819	ENSRNOT00000086422	NA
Chr1_44285033	1	44285033	5	26	5.2	2.37851	0.649529	1	Intergenic	-26481	ENSRNOT00000065386	Tiam2
Chr1_45345806	1	45345806	8	24	3	1.58496	0.75551	1	Intergenic	63959	ENSRNOT00000089088	NA
Chr1_4585450	1	4585450	2.10497	39.9056	18.9578	4.24472	0.555594	1	Intergenic	-24660	ENSRNOT00000082415	Adgb
Chr1_46803767	1	46803767	28.8102	89.968	3.12278	1.64283	0.705545	1	intron (ENSRNOT00000075268, intron 12 of 20)	23906	ENSRNOT00000075268	Snx9
Chr1_46957007	1	46957007	1	7	7	2.80735	0.799963	1	intron (ENSRNOT00000060527, intron 10 of 14)	21255	ENSRNOT00000060527	Serac1
Chr1_47495670	1	47495670	25.6091	119.957	4.68417	2.22779	0.587141	1	exon (ENSRNOT00000025580, exon 10 of 10)	7283	ENSRNOT00000025580	Tagap
Chr1_47517411	1	47517411	48.8285	197.835	4.05163	2.0185	0.633525	1	intron (ENSRNOT00000090336, intron 2 of 2)	4344	ENSRNOT00000080468	NA
Chr1_47598243	1	47598243	1	5	5	2.32193	0.844612	1	Intergenic	-7020	ENSRNOT00000089458	Fndc1
Chr1_47834060	1	47834060	11.5773	71.26	6.15513	2.62179	0.627604	1	Intergenic	87528	ENSRNOT00000025794	Sod2
Chr1_47998384	1	47998384	7.46932	29.0522	3.88953	1.9596	0.784872	1	intron (ENSRNOT00000076951, intron 1 of 8)	1862	ENSRNOT00000076951	Acat2l1
Chr1_48032309	1	48032309	5.26242	19.0027	3.61101	1.8524	0.817551	1	intron (ENSRNOT00000019531, intron 1 of 11)	1035	ENSRNOT00000019531	Tcp1
Chr1_48046352	1	48046352	91.5661	186.226	2.03379	1.02417	0.761133	1	intron (ENSRNOT00000075858, intron 7 of 18)	2797	ENSRNOT00000076545	NA
Chr1_48190402	1	48190402	21	49	2.33333	1.22239	0.726629	1	intron (ENSRNOT00000021840, intron 1 of 47)	9921	ENSRNOT00000085710	NA
Chr1_48272175	1	48272175	7	45	6.42857	2.6845	0.510623	1	Intergenic	-1437	ENSRNOT00000022254	Slc22a1
Chr1_48313364	1	48313364	30.522	87.4122	2.8639	1.51798	0.745405	1	Intergenic	-6159	ENSRNOT00000080281	AC114389.1
Chr1_48455599	1	48455599	6	21	3.5	1.80735	0.746339	1	intron (ENSRNOT00000037369, intron 1 of 10)	22519	ENSRNOT00000037369	Slc22a3
Chr1_48563876	1	48563876	1	32	32	5	0.392877	1	promoter-TSS (ENSRNOT00000023368)	-99	ENSRNOT00000023368	Plg
Chr1_48772872	1	48772872	3	46	15.3333	3.9386	0.376352	1	intron (ENSRNOT00000024213, intron 2 of 8)	24760	ENSRNOT00000082958	Agpat4
Chr1_53173809	1	53173809	109.333	278.853	2.55049	1.35077	0.706842	1	Intergenic	-1071	ENSRNOT00000017601	Rnaset2
Chr1_53526321	1	53526321	2	6	3	1.58496	0.889191	1	Intergenic	-4756	ENSRNOT00000018015	Tcp10b
Chr1_53548154	1	53548154	42.0994	136.819	3.24991	1.7004	0.670496	1	intron (ENSRNOT00000077340, intron 6 of 8)	14879	ENSRNOT00000044831	Ttll2
Chr1_54034416	1	54034416	298.773	601.661	2.01377	1.0099	0.712994	1	exon (ENSRNOT00000075019, exon 1 of 1)	1653	ENSRNOT00000075019	RGD1560718
Chr1_54149332	1	54149332	14.7348	66.5093	4.51376	2.17433	0.685968	1	Intergenic	-21762	ENSRNOT00000087624	NA
Chr1_54291428	1	54291428	5	30	6	2.58496	0.600395	1	Intergenic	-3680	ENSRNOT00000082026	NA
Chr1_54324740	1	54324740	8	20	2.5	1.32193	0.810356	1	promoter-TSS (ENSRNOT00000089974)	-153	ENSRNOT00000089974	NA
Chr1_54424301	1	54424301	18	38	2.11111	1.078	0.779396	1	Intergenic	17279	ENSRNOT00000078019	NA
Chr1_54813632	1	54813632	187	395	2.1123	1.07881	0.584717	1	Intergenic	40722	ENSRNOT00000072895	Smok2a
Chr1_54959308	1	54959308	2	27	13.5	3.75489	0.514872	1	Intergenic	-75745	ENSRNOT00000092209	NA
Chr1_55354355	1	55354355	5	34	6.8	2.76553	0.556459	1	intron (ENSRNOT00000089308, intron 1 of 1)	5773	ENSRNOT00000077249	NA
Chr1_55853538	1	55853538	13.6823	35.1549	2.56937	1.36142	0.829016	1	Intergenic	42099	ENSRNOT00000029537	Vom2r9
Chr1_56032461	1	56032461	19.9972	67.4594	3.37344	1.75422	0.736256	1	Intergenic	135561	ENSRNOT00000080065	Dact2
Chr1_56873005	1	56873005	4.20994	34.2048	8.12477	3.02233	0.666267	1	promoter-TSS (ENSRNOT00000087736)	68	ENSRNOT00000087736	NA
Chr1_56876430	1	56876430	7.43043	50.8719	6.84643	2.77535	0.71741	1	intron (ENSRNOT00000021141, intron 22 of 23)	-1119	ENSRNOT00000077622	NA
Chr1_56947933	1	56947933	28.4171	67.4594	2.3739	1.24726	0.804173	1	Intergenic	-1780	ENSRNOT00000020889	LOC100125364
Chr1_57344092	1	57344092	8	36	4.5	2.16993	0.618173	1	Intergenic	-1486	ENSRNOT00000082790	Fam120b
Chr1_5853446	1	5853446	8	26	3.25	1.70044	0.729705	1	Intergenic	113301	ENSRNOT00000091247	NA
Chr1_59147049	1	59147049	15	43	2.86667	1.51937	0.687474	1	TTS (ENSRNOT00000017165)	-9203	ENSRNOT00000017442	Lix1
Chr1_59735311	1	59735311	26.6761	85.2822	3.19695	1.67669	0.706248	1	Intergenic	-2901	ENSRNOT00000014824	Has1
Chr1_61257053	1	61257053	10.5248	39.9056	3.79156	1.92279	0.758357	1	Intergenic	-11196	ENSRNOT00000082730	LOC102552527
Chr1_61357986	1	61357986	108.839	237.103	2.17848	1.12332	0.728067	1	Intergenic	-16394	ENSRNOT00000015343	Zfp53
Chr1_61727328	1	61727328	14.7348	32.3045	2.1924	1.13251	0.859775	1	Intergenic	-6478	ENSRNOT00000086029	LOC682206
Chr1_62151178	1	62151178	9.60341	38.4238	4.00106	2.00038	0.754941	1	intron (ENSRNOT00000034746, intron 1 of 3)	17361	ENSRNOT00000034746	LOC102555377
Chr1_62579022	1	62579022	3	44	14.6667	3.87447	0.392152	1	Intergenic	-20988	ENSRNOT00000015520	Zfp40
Chr1_63138307	1	63138307	37.3466	122.769	3.28728	1.7169	0.662112	1	Intergenic	-46428	ENSRNOT00000078889	Vom1r110
Chr1_63317213	1	63317213	3.15745	19.0027	6.01835	2.58937	0.757605	1	Intergenic	-1331	ENSRNOT00000088236	NA
Chr1_63347279	1	63347279	28.8102	66.5388	2.30956	1.20762	0.799054	1	Intergenic	13995	ENSRNOT00000086294	Vom1r30
Chr1_63726225	1	63726225	7.43043	30.1463	4.05714	2.02046	0.822787	1	Intergenic	-7911	ENSRNOT00000084439	Nilr1
Chr1_64130718	1	64130718	8	21	2.625	1.39232	0.79616	1	TTS (ENSRNOT00000088502)	3835	ENSRNOT00000091742	Leng1
Chr1_64154615	1	64154615	1.06705	17.8062	16.6874	4.06068	0.696515	1	intron (ENSRNOT00000091739, intron 9 of 13)	-7363	ENSRNOT00000088502	Cnot3
Chr1_64166935	1	64166935	18.0453	37.6829	2.08824	1.06228	0.890449	1	exon (ENSRNOT00000089713, exon 3 of 6)	4262	ENSRNOT00000089713	Tfpt
Chr1_64484828	1	64484828	1.06149	47.1036	44.375	5.47168	0.561394	1	Intergenic	-1424	ENSRNOT00000091497	LOC103689958
Chr1_64495235	1	64495235	11	37	3.36364	1.75002	0.672437	1	Intergenic	3682	ENSRNOT00000084162	Olr386
Chr1_64506451	1	64506451	22.408	65.6017	2.92761	1.54972	0.752877	1	promoter-TSS (ENSRNOT00000086331)	-285	ENSRNOT00000086331	Nlrp12
Chr1_64527369	1	64527369	43.5211	116.817	2.68415	1.42446	0.774322	1	intron (ENSRNOT00000086331, intron 7 of 9)	9335	ENSRNOT00000091889	NA
Chr1_64608789	1	64608789	23.1547	67.4594	2.91343	1.54272	0.763819	1	Intergenic	-9718	ENSRNOT00000091279	LOC292543
Chr1_64748801	1	64748801	28.4171	90.2626	3.17635	1.66737	0.721224	1	exon (ENSRNOT00000081213, exon 3 of 3)	8313	ENSRNOT00000081213	LOC103691005
Chr1_64842590	1	64842590	6.36894	117.759	18.4896	4.20864	0.480659	1	Intergenic	-7068	ENSRNOT00000086867	Vom2r12
Chr1_65560401	1	65560401	14.7348	44.6562	3.03067	1.59964	0.786939	1	Intergenic	-3773	ENSRNOT00000038860	Zbtb45
Chr1_65578128	1	65578128	74.7264	177.675	2.37767	1.24955	0.720097	1	intron (ENSRNOT00000026575, intron 2 of 9)	1592	ENSRNOT00000026575	Slc27a5
Chr1_65608103	1	65608103	14.8609	106.454	7.16339	2.84064	0.620995	1	intron (ENSRNOT00000036874, intron 3 of 3)	3713	ENSRNOT00000036874	Zfp324
Chr1_65663316	1	65663316	4.24596	29.2042	6.87812	2.78202	0.771464	1	intron (ENSRNOT00000088367, intron 2 of 4)	1452	ENSRNOT00000088367	Rps5
Chr1_65691112	1	65691112	4.20994	18.0525	4.28807	2.10033	0.8001	1	TTS (ENSRNOT00000006118)	-9671	ENSRNOT00000026305	Zfp128
Chr1_65906435	1	65906435	8.41988	18.0525	2.14404	1.10033	0.889868	1	promoter-TSS (ENSRNOT00000068611)	90	ENSRNOT00000068611	Vom2r34
Chr1_66081437	1	66081437	18	48	2.66667	1.41504	0.692548	1	intron (ENSRNOT00000068611, intron 2 of 5)	51956	ENSRNOT00000062160	NA
Chr1_66649530	1	66649530	1.06705	34.6752	32.4964	5.02221	0.545078	1	Intergenic	-4315	ENSRNOT00000084168	LOC100365062
Chr1_66759705	1	66759705	7	30	4.28571	2.09954	0.657253	1	Intergenic	10739	ENSRNOT00000038706	NA
Chr1_66904396	1	66904396	90.2266	218.561	2.42235	1.27641	0.740817	1	exon (ENSRNOT00000074063, exon 2 of 2)	5449	ENSRNOT00000074063	Zfp551
Chr1_66960427	1	66960427	9.55341	92.3231	9.66389	3.2726	0.600971	1	intron (ENSRNOT00000045994, intron 1 of 2)	816	ENSRNOT00000072122	Vom1r48
Chr1_67107788	1	67107788	2	6	3	1.58496	0.889191	1	Intergenic	-13220	ENSRNOT00000073583	AABR07071871.1
Chr1_67127971	1	67127971	15	49	3.26667	1.70782	0.638342	1	Intergenic	6857	ENSRNOT00000045214	Vom1r45
Chr1_67156153	1	67156153	34.1455	139.638	4.0895	2.03192	0.597931	1	Intergenic	17681	ENSRNOT00000091812	AC096201.1
Chr1_67338370	1	67338370	3	11	3.66667	1.87447	0.819434	1	Intergenic	-2440	ENSRNOT00000045266	LOC100362054
Chr1_68488595	1	68488595	2.12298	23.5518	11.0938	3.47168	0.748104	1	TTS (ENSRNOT00000080325)	-40382	ENSRNOT00000072292	Vom1r27
Chr1_68928715	1	68928715	15.9223	33.9146	2.13	1.09085	0.892616	1	Intergenic	87712	ENSRNOT00000093436	Vom2r3
Chr1_69605003	1	69605003	1	12	12	3.58496	0.692801	1	Intergenic	-10432	ENSRNOT00000020751	Zfp418
Chr1_69754843	1	69754843	81.7347	209.14	2.55877	1.35545	0.73109	1	Intergenic	-11226	ENSRNOT00000030259	Zfp772
Chr1_69824658	1	69824658	1.06149	11.3049	10.65	3.41278	0.794745	1	intron (ENSRNOT00000020757, intron 8 of 9)	10528	ENSRNOT00000020757	LOC108349745
Chr1_69850672	1	69850672	5.33523	41.2353	7.72888	2.95026	0.657152	1	Intergenic	-2882	ENSRNOT00000042086	Zfp954
Chr1_69929929	1	69929929	53.6767	120.667	2.24803	1.16866	0.770793	1	Intergenic	33664	ENSRNOT00000021245	Aurkc
Chr1_70229335	1	70229335	12	32	2.66667	1.41504	0.742999	1	intron (ENSRNOT00000050180, intron 5 of 6)	5757	ENSRNOT00000075745	Apeg3
Chr1_70267412	1	70267412	24.2071	49.4069	2.04101	1.02928	0.852114	1	TTS (ENSRNOT00000020416)	7370	ENSRNOT00000020416	Zim1
Chr1_71226677	1	71226677	136.582	317.7	2.32607	1.2179	0.693008	1	Intergenic	-3011	ENSRNOT00000080825	NA
Chr1_71246253	1	71246253	4	9	2.25	1.16993	0.897	1	Intergenic	-5006	ENSRNOT00000039438	Zfp583
Chr1_71402130	1	71402130	57.6205	170.564	2.96013	1.56566	0.658358	1	Intergenic	-1741	ENSRNOT00000090327	Zfp444
Chr1_71438670	1	71438670	38.4137	107.774	2.80562	1.48832	0.712324	1	intron (ENSRNOT00000059069, intron 1 of 1)	3850	ENSRNOT00000059069	Zfp787
Chr1_71547485	1	71547485	52.013	122.469	2.35459	1.23548	0.796513	1	Intergenic	-59019	ENSRNOT00000045085	Vom2r71
Chr1_71711545	1	71711545	18.1398	59.0415	3.25481	1.70257	0.744312	1	Intergenic	-1124	ENSRNOT00000046152	Nlrp4
Chr1_71743133	1	71743133	2	36	18	4.16993	0.415008	1	Intergenic	8626	ENSRNOT00000059037	NA
Chr1_71839337	1	71839337	59.7546	122.769	2.05455	1.03882	0.781192	1	Intergenic	-5032	ENSRNOT00000044754	Vom1r32
Chr1_71916922	1	71916922	2	10	5	2.32193	0.796029	1	Intergenic	5081	ENSRNOT00000053809	NA
Chr1_72210945	1	72210945	4	43	10.75	3.42626	0.438497	1	TTS (ENSRNOT00000058999)	907	ENSRNOT00000058999	Vom1r37
Chr1_72218087	1	72218087	9.60341	45.9212	4.78176	2.25754	0.709846	1	Intergenic	4760	ENSRNOT00000085804	NA
Chr1_72248296	1	72248296	2.10497	8.55119	4.06239	2.02233	0.848791	1	Intergenic	12494	ENSRNOT00000083875	NA
Chr1_72273350	1	72273350	18.0453	49.9298	2.76691	1.46828	0.835598	1	TTS (ENSRNOT00000050233)	1317	ENSRNOT00000050233	Rasl2-9
Chr1_72340401	1	72340401	2.12298	47.1036	22.1875	4.47168	0.610761	1	Intergenic	-1005	ENSRNOT00000021772	Zfp580
Chr1_72366898	1	72366898	16.0057	81.5335	5.09403	2.34881	0.622792	1	promoter-TSS (ENSRNOT00000031786)	-442	ENSRNOT00000031786	LOC100911196
Chr1_72382037	1	72382037	2.13409	18.7433	8.78282	3.13468	0.740382	1	exon (ENSRNOT00000022236, exon 2 of 3)	1325	ENSRNOT00000022236	Fiz1
Chr1_72423616	1	72423616	2	18	9	3.16993	0.64639	1	TTS (ENSRNOT00000066307)	-2092	ENSRNOT00000058956	Sbk2
Chr1_72532324	1	72532324	6	27	4.5	2.16993	0.666422	1	intron (ENSRNOT00000022620, intron 1 of 5)	7754	ENSRNOT00000022620	Isoc2b
Chr1_7258005	1	7258005	13.6823	58.9082	4.30543	2.10616	0.705546	1	exon (ENSRNOT00000030329, exon 2 of 2)	5655	ENSRNOT00000030329	Plagl1
Chr1_72672424	1	72672424	13.6823	32.3045	2.36104	1.23943	0.847407	1	exon (ENSRNOT00000023744, exon 3 of 10)	1848	ENSRNOT00000023744	Kmt5c
Chr1_72751653	1	72751653	1	67	67	6.06609	0.172221	1	intron (ENSRNOT00000024251, intron 5 of 7)	-5157	ENSRNOT00000082423	Ppp6r1
Chr1_72801871	1	72801871	6	29	4.83333	2.27302	0.641991	1	Intergenic	-8675	ENSRNOT00000092117	Ptprh
Chr1_72859158	1	72859158	4	21	5.25	2.39232	0.684587	1	TTS (ENSRNOT00000092117)	-1061	ENSRNOT00000024547	Syt5
Chr1_72888515	1	72888515	3	10	3.33333	1.73697	0.840171	1	promoter-TSS (ENSRNOT00000058843)	-756	ENSRNOT00000058843	Tnnt1
Chr1_7289110	1	7289110	4	29	7.25	2.85798	0.57849	1	Intergenic	-16549	ENSRNOT00000056227	AABR07000261.1
Chr1_72930312	1	72930312	8	25	3.125	1.64386	0.742475	1	intron (ENSRNOT00000032306, intron 13 of 18)	11558	ENSRNOT00000032306	Eps8l1
Chr1_73209092	1	73209092	7.46932	37.4867	5.01875	2.32733	0.725342	1	intron (ENSRNOT00000025080, intron 5 of 6)	17686	ENSRNOT00000025080	Ncr1
Chr1_73244653	1	73244653	7	24	3.42857	1.77761	0.73146	1	intron (ENSRNOT00000087826, intron 3 of 4)	-14111	ENSRNOT00000075223	NA
Chr1_7324979	1	7324979	36.837	95.9634	2.60509	1.38133	0.756912	1	intron (ENSRNOT00000020453, intron 7 of 10)	-2523	ENSRNOT00000081112	Zc2hc1b
Chr1_73537300	1	73537300	6.31491	23.7533	3.76147	1.9113	0.797015	1	Intergenic	82057	ENSRNOT00000074352	Lilrb3
Chr1_73712258	1	73712258	72.5591	151.821	2.09238	1.06514	0.763107	1	Intergenic	-6748	ENSRNOT00000025110	Cdc42ep5
Chr1_74076334	1	74076334	116.764	242.113	2.07352	1.05208	0.774003	1	Intergenic	104990	ENSRNOT00000041128	Nlrp4f
Chr1_74530171	1	74530171	53.6767	124.467	2.31883	1.2134	0.760322	1	Intergenic	108417	ENSRNOT00000046047	Vom2r30
Chr1_74868842	1	74868842	12.6298	51.3072	4.06239	2.02233	0.72765	1	Intergenic	98832	ENSRNOT00000012225	NA
Chr1_75213224	1	75213224	36.2796	102.151	2.81567	1.49348	0.716479	1	Intergenic	18658	ENSRNOT00000050604	Vom1r60
Chr1_75302089	1	75302089	2	10	5	2.32193	0.796029	1	Intergenic	3724	ENSRNOT00000018981	Vom1r61
Chr1_75352544	1	75352544	3	36	12	3.58496	0.462717	1	intron (ENSRNOT00000018989, intron 1 of 2)	2277	ENSRNOT00000018989	RGD1310257
Chr1_75437574	1	75437574	40.3366	88.5548	2.19539	1.13448	0.834683	1	intron (ENSRNOT00000058334, intron 2 of 16)	-2461	ENSRNOT00000033633	Pla2g4c
Chr1_75455308	1	75455308	10.6149	21.6677	2.04125	1.02945	0.916045	1	TTS (ENSRNOT00000088472)	5010	ENSRNOT00000090093	NA
Chr1_75505677	1	75505677	18.9447	39.9056	2.10642	1.07479	0.856933	1	intron (ENSRNOT00000058334, intron 12 of 16)	-2988	ENSRNOT00000080958	NA
Chr1_75676355	1	75676355	44.8159	129.329	2.88578	1.52896	0.688339	1	Intergenic	13620	ENSRNOT00000092071	NA
Chr1_75721653	1	75721653	11.6764	30.1463	2.58182	1.36839	0.874286	1	Intergenic	-27264	ENSRNOT00000089836	Bsph1
Chr1_76547299	1	76547299	82.0938	228.982	2.78927	1.47989	0.649967	1	intron (ENSRNOT00000052129, intron 3 of 5)	-30135	ENSRNOT00000085775	LOC100912485
Chr1_76625706	1	76625706	21.0497	67.4594	3.20477	1.68022	0.745778	1	intron (ENSRNOT00000002046, intron 1 of 6)	-11379	ENSRNOT00000089371	LOC100912485
Chr1_76770747	1	76770747	7.36739	29.4541	3.9979	1.99924	0.772758	1	intron (ENSRNOT00000002046, intron 1 of 6)	9484	ENSRNOT00000002046	LOC100912485
Chr1_7734617	1	7734617	145.118	318.637	2.1957	1.13468	0.711723	1	intron (ENSRNOT00000073460, intron 2 of 10)	8087	ENSRNOT00000073460	Adat2
Chr1_77764227	1	77764227	3.15745	18.0525	5.71743	2.51537	0.76742	1	Intergenic	-13266	ENSRNOT00000018858	Crx
Chr1_77777651	1	77777651	52.2852	161.193	3.08295	1.62431	0.652134	1	Intergenic	-5175	ENSRNOT00000058230	AABR07002623.1
Chr1_77814094	1	77814094	5.30745	15.0732	2.84	1.50589	0.893601	1	Intergenic	-5580	ENSRNOT00000080422	LOC103689961
Chr1_77830345	1	77830345	21.3409	103.088	4.83055	2.27219	0.599946	1	promoter-TSS (ENSRNOT00000052231)	55	ENSRNOT00000052231	LOC100360449
Chr1_77878370	1	77878370	171.555	374.352	2.18211	1.12573	0.678702	1	intron (ENSRNOT00000015059, intron 5 of 12)	-12499	ENSRNOT00000017353	Ehd2
Chr1_77934623	1	77934623	4	9	2.25	1.16993	0.897	1	Intergenic	-33133	ENSRNOT00000058241	Zfp541
Chr1_78007624	1	78007624	141.178	335.378	2.37556	1.24827	0.712572	1	intron (ENSRNOT00000002044, intron 3 of 10)	-8099	ENSRNOT00000002043	Kptn
Chr1_78202922	1	78202922	17.0727	52.4813	3.07399	1.62011	0.766588	1	Intergenic	-7593	ENSRNOT00000073034	C5ar1
Chr1_78207486	1	78207486	57.6205	142.449	2.4722	1.3058	0.720363	1	Intergenic	4865	ENSRNOT00000071098	Inafm1
Chr1_78247781	1	78247781	17.8922	42.756	2.38964	1.25679	0.830827	1	Intergenic	-23461	ENSRNOT00000075700	Ccdc9
Chr1_78294853	1	78294853	8.53637	60.9158	7.13604	2.83512	0.613102	1	intron (ENSRNOT00000020402, intron 6 of 8)	38469	ENSRNOT00000020402	Sae1
Chr1_78663796	1	78663796	29	78	2.68966	1.42742	0.631396	1	exon (ENSRNOT00000071271, exon 3 of 3)	4360	ENSRNOT00000071271	Ceacam9
Chr1_78687699	1	78687699	1	5	5	2.32193	0.844612	1	promoter-TSS (ENSRNOT00000047079)	-746	ENSRNOT00000047079	LOC679748
Chr1_78708985	1	78708985	4	8	2	1	0.919633	1	Intergenic	-1555	ENSRNOT00000021455	Slc1a5
Chr1_78729867	1	78729867	7.36739	19.0027	2.57929	1.36698	0.861686	1	Intergenic	-5812	ENSRNOT00000089715	Strn4
Chr1_78738040	1	78738040	10	31	3.1	1.63227	0.714884	1	intron (ENSRNOT00000021586, intron 1 of 1)	1068	ENSRNOT00000021586	Fkrp
Chr1_78811033	1	78811033	1	3	3	1.58496	0.913924	1	exon (ENSRNOT00000084601, exon 4 of 4)	-7372	ENSRNOT00000090417	Gng8
Chr1_78821299	1	78821299	1.05248	6.65093	6.31927	2.65976	0.817287	1	intron (ENSRNOT00000022441, intron 1 of 2)	1036	ENSRNOT00000022441	Gng8
Chr1_78833483	1	78833483	4	59	14.75	3.88264	0.327504	1	exon (ENSRNOT00000022461, exon 1 of 2)	325	ENSRNOT00000022461	Ptgir
Chr1_78863117	1	78863117	62.9557	368.307	5.85025	2.5485	0.427892	1	Intergenic	-11397	ENSRNOT00000022603	Calm2
Chr1_78930490	1	78930490	3	9	3	1.58496	0.861829	1	Intergenic	-2883	ENSRNOT00000029810	Ccdc8
Chr1_79254179	1	79254179	43.7489	131.203	2.99901	1.58449	0.677474	1	exon (ENSRNOT00000043333, exon 3 of 5)	5314	ENSRNOT00000043333	Psg29
Chr1_79282683	1	79282683	39.9944	83.6117	2.09058	1.06391	0.816432	1	Intergenic	-6482	ENSRNOT00000024155	AABR07002659.1
Chr1_79340514	1	79340514	54.4193	120.895	2.22154	1.15156	0.761164	1	intron (ENSRNOT00000058040, intron 2 of 4)	16239	ENSRNOT00000058040	LOC102557244
Chr1_79690008	1	79690008	12.8046	27.1778	2.12251	1.08577	0.876232	1	intron (ENSRNOT00000088393, intron 1 of 4)	427	ENSRNOT00000057986	LOC102557319
Chr1_79787424	1	79787424	17	78	4.58824	2.19794	0.485972	1	Intergenic	-3282	ENSRNOT00000018233	Pglyrp1
Chr1_79822912	1	79822912	2	6	3	1.58496	0.889191	1	Intergenic	-6461	ENSRNOT00000018495	Ccdc61
Chr1_79923684	1	79923684	45.6441	122.469	2.68314	1.42392	0.770116	1	intron (ENSRNOT00000019219, intron 1 of 1)	6580	ENSRNOT00000019219	Foxa3
Chr1_79934587	1	79934587	85.9807	267.549	3.11173	1.63772	0.659093	1	intron (ENSRNOT00000019814, intron 3 of 25)	3420	ENSRNOT00000084985	Sympk
Chr1_79969877	1	79969877	176.817	452.263	2.5578	1.3549	0.603946	1	intron (ENSRNOT00000090515, intron 2 of 5)	10285	ENSRNOT00000090515	Rsph6a
Chr1_80003157	1	80003157	6.31491	19.9528	3.15963	1.65976	0.831649	1	TTS (ENSRNOT00000084912)	2991	ENSRNOT00000084912	Six5
Chr1_80085406	1	80085406	10.6149	25.4359	2.39625	1.26078	0.891277	1	Intergenic	-2279	ENSRNOT00000041215	Eml2
Chr1_80126508	1	80126508	6	32	5.33333	2.41504	0.607873	1	Intergenic	-8884	ENSRNOT00000021893	Gpr4
Chr1_80165723	1	80165723	56.5534	114.334	2.0217	1.01557	0.790275	1	Intergenic	9945	ENSRNOT00000084949	NA
Chr1_80167446	1	80167446	4	18	4.5	2.16993	0.731361	1	Intergenic	11263	ENSRNOT00000088676	Vasp
Chr1_80187895	1	80187895	15.9223	32.9725	2.07083	1.05021	0.897592	1	Intergenic	-2012	ENSRNOT00000022214	Vasp
Chr1_80190901	1	80190901	3.20114	13.1203	4.09865	2.03515	0.841014	1	intron (ENSRNOT00000090105, intron 1 of 1)	718	ENSRNOT00000090105	NA
Chr1_80289025	1	80289025	3.20114	14.9947	4.68417	2.22779	0.819124	1	intron (ENSRNOT00000047105, intron 10 of 11)	-4542	ENSRNOT00000024246	Ercc2
Chr1_80316599	1	80316599	7.46932	52.4813	7.02625	2.81276	0.637295	1	Intergenic	-1065	ENSRNOT00000082928	Klc3
Chr1_80373627	1	80373627	65.254	144.42	2.2132	1.14613	0.758274	1	intron (ENSRNOT00000081418, intron 1 of 2)	1121	ENSRNOT00000081418	NA
Chr1_80411192	1	80411192	5.26242	21.8531	4.15266	2.05404	0.790222	1	Intergenic	5082	ENSRNOT00000023457	Bloc1s3
Chr1_80484256	1	80484256	3	11	3.66667	1.87447	0.819434	1	promoter-TSS (ENSRNOT00000074418)	-768	ENSRNOT00000074418	Gemin7
Chr1_80494371	1	80494371	9.60341	29.9893	3.12278	1.64283	0.81249	1	exon (ENSRNOT00000075144, exon 16 of 21)	6432	ENSRNOT00000074579	Zfp296
Chr1_80523016	1	80523016	136.932	276.027	2.01579	1.01135	0.773556	1	intron (ENSRNOT00000040060, intron 12 of 12)	-7321	ENSRNOT00000075144	Clasrp
Chr1_80598756	1	80598756	12.8046	59.0415	4.61098	2.20507	0.684759	1	intron (ENSRNOT00000024832, intron 1 of 2)	817	ENSRNOT00000024832	Apoc4
Chr1_80668172	1	80668172	61.8887	126.518	2.04428	1.03159	0.780628	1	Intergenic	-1586	ENSRNOT00000025388	Nectin2
Chr1_80680349	1	80680349	1	4	4	2	0.872067	1	intron (ENSRNOT00000045574, intron 8 of 14)	8823	ENSRNOT00000045574	Bcam
Chr1_80703024	1	80703024	77.4888	164.863	2.12757	1.08921	0.795384	1	intron (ENSRNOT00000025829, intron 9 of 11)	13120	ENSRNOT00000092048	Cblc
Chr1_80937665	1	80937665	167.345	345.848	2.06668	1.04731	0.705101	1	exon (ENSRNOT00000026077, exon 5 of 5)	-6462	ENSRNOT00000084874	NA
Chr1_80968139	1	80968139	12	84	7	2.80735	0.381757	1	Intergenic	-5601	ENSRNOT00000026088	AC118165.1
Chr1_80976207	1	80976207	4	51	12.75	3.67243	0.376732	1	intron (ENSRNOT00000081983, intron 1 of 2)	2356	ENSRNOT00000081983	AC118165.1
Chr1_81078676	1	81078676	8	68	8.5	3.08746	0.384431	1	intron (ENSRNOT00000081983, intron 1 of 2)	-35335	ENSRNOT00000051473	Zfp111
Chr1_81146103	1	81146103	1	9	9	3.16993	0.756433	1	intron (ENSRNOT00000026263, intron 3 of 4)	-2078	ENSRNOT00000088431	Zfp94
Chr1_81151145	1	81151145	9.47236	26.6037	2.80856	1.48983	0.830662	1	intron (ENSRNOT00000026263, intron 1 of 4)	1240	ENSRNOT00000026263	Zfp94
Chr1_81154807	1	81154807	15.9223	158.268	9.94	3.31325	0.509961	1	Intergenic	-2422	ENSRNOT00000077305	Zfp94
Chr1_81167624	1	81167624	17.8922	38.9554	2.17723	1.12249	0.852178	1	Intergenic	-3934	ENSRNOT00000088746	LOC102548695
Chr1_8131802	1	8131802	2	6	3	1.58496	0.889191	1	Intergenic	-93136	ENSRNOT00000046539	Aig1
Chr1_81338770	1	81338770	36.2796	198.679	5.47634	2.45321	0.494859	1	intron (ENSRNOT00000075167, intron 3 of 7)	10586	ENSRNOT00000074985	Plaur
Chr1_81349345	1	81349345	3	16	5.33333	2.41504	0.72675	1	Intergenic	-15794	ENSRNOT00000026793	Cadm4
Chr1_81370949	1	81370949	9.55341	75.3658	7.88889	2.97982	0.65465	1	TTS (ENSRNOT00000026793)	-1702	ENSRNOT00000088829	Zfp428
Chr1_81382873	1	81382873	2.13409	57.1672	26.7876	4.74349	0.46797	1	TTS (ENSRNOT00000088829)	-4896	ENSRNOT00000075189	Srrm5
Chr1_81402480	1	81402480	18.1398	51.5442	2.8415	1.50665	0.78219	1	Intergenic	5921	ENSRNOT00000081829	Irgq
Chr1_81516831	1	81516831	6	29	4.83333	2.27302	0.641991	1	Intergenic	17009	ENSRNOT00000027100	Lypd3
Chr1_81720205	1	81720205	11.6764	45.2195	3.87273	1.95335	0.797559	1	Intergenic	13753	ENSRNOT00000027226	Lypd4
Chr1_81767478	1	81767478	5.26242	50.357	9.56917	3.25839	0.604311	1	exon (ENSRNOT00000027254, exon 4 of 5)	3863	ENSRNOT00000027254	Cd79a
Chr1_82074121	1	82074121	34.732	282.189	8.12477	3.02233	0.37186	1	exon (ENSRNOT00000072616, exon 4 of 4)	-10596	ENSRNOT00000090692	NA
Chr1_82253516	1	82253516	1.06705	33.738	31.6181	4.98268	0.551975	1	exon (ENSRNOT00000027854, exon 3 of 4)	510	ENSRNOT00000027854	AC121639.1
Chr1_82262977	1	82262977	165.24	333.497	2.01826	1.01311	0.716577	1	intron (ENSRNOT00000027910, intron 1 of 9)	3751	ENSRNOT00000027910	Lipe
Chr1_82414886	1	82414886	37.8894	133.019	3.5107	1.81176	0.65691	1	intron (ENSRNOT00000027960, intron 2 of 5)	1848	ENSRNOT00000027960	Atp5sl
Chr1_82460580	1	82460580	42.0994	107.365	2.55028	1.35065	0.7515	1	intron (ENSRNOT00000028026, intron 5 of 5)	7485	ENSRNOT00000038300	Tmem91
Chr1_82572863	1	82572863	33.6795	137.769	4.0906	2.03231	0.61956	1	intron (ENSRNOT00000028132, intron 4 of 18)	7145	ENSRNOT00000078668	Axl
Chr1_82582773	1	82582773	6.40228	20.6177	3.22037	1.68722	0.836858	1	Intergenic	-2011	ENSRNOT00000028131	Axl
Chr1_82727398	1	82727398	4	12	3	1.58496	0.835614	1	Intergenic	-55768	ENSRNOT00000091549	NA
Chr1_82775124	1	82775124	48.8285	127.18	2.60462	1.38107	0.772612	1	Intergenic	-41861	ENSRNOT00000074588	LOC100910611
Chr1_82967043	1	82967043	4.24596	84.7865	19.9688	4.31967	0.529462	1	exon (ENSRNOT00000051619, exon 14 of 17)	-14106	ENSRNOT00000075546	RGD1565655
Chr1_82977065	1	82977065	1.05248	9.50133	9.02752	3.17433	0.772072	1	intron (ENSRNOT00000051619, intron 8 of 16)	10189	ENSRNOT00000051619	Cd177
Chr1_83103164	1	83103164	2.12298	11.3049	5.325	2.41278	0.845883	1	promoter-TSS (ENSRNOT00000047540)	-762	ENSRNOT00000028196	Cyp2b2
Chr1_83153166	1	83153166	45.883	93.7167	2.04252	1.03035	0.801118	1	Intergenic	-9914	ENSRNOT00000077725	Cyp2b3
Chr1_83625083	1	83625083	1	11	11	3.45943	0.713554	1	Intergenic	-1557	ENSRNOT00000028261	Cyp2g1
Chr1_83725491	1	83725491	18.9447	170.074	8.97737	3.16629	0.437278	1	TTS (ENSRNOT00000028237)	11143	ENSRNOT00000085245	Cyp2a1
Chr1_83741105	1	83741105	82.0938	200.478	2.44206	1.2881	0.701336	1	intron (ENSRNOT00000085008, intron 7 of 8)	-3134	ENSRNOT00000028249	Cyp2a1
Chr1_83814551	1	83814551	7	49	7	2.80735	0.478601	1	Intergenic	5139	ENSRNOT00000081294	NA
Chr1_8383043	1	8383043	6	30	5	2.32193	0.630301	1	Intergenic	72465	ENSRNOT00000015131	Hivep2
Chr1_839696	1	839696	93.4111	196.893	2.10781	1.07575	0.784579	1	Intergenic	-26178	ENSRNOT00000041332	Vom2r5
Chr1_84009504	1	84009504	21.0497	61.7586	2.93394	1.55284	0.7692	1	exon (ENSRNOT00000057230, exon 1 of 6)	235	ENSRNOT00000081121	RGD1560854
Chr1_84055639	1	84055639	4.26818	61.853	14.4916	3.85715	0.517315	1	intron (ENSRNOT00000028290, intron 10 of 14)	11087	ENSRNOT00000028290	Coq8b
Chr1_84062068	1	84062068	36.0907	367.408	10.1801	3.34769	0.372444	1	intron (ENSRNOT00000028290, intron 12 of 14)	-5871	ENSRNOT00000057213	Numbl
Chr1_84105433	1	84105433	43	127	2.95349	1.56242	0.535045	1	Intergenic	-2452	ENSRNOT00000089296	NA
Chr1_84293849	1	84293849	6.31491	61.7586	9.77982	3.28981	0.576946	1	intron (ENSRNOT00000028468, intron 1 of 1)	746	ENSRNOT00000028468	Sertad1
Chr1_84429490	1	84429490	10	31	3.1	1.63227	0.714884	1	intron (ENSRNOT00000025303, intron 3 of 13)	17763	ENSRNOT00000025303	Akt2
Chr1_84642947	1	84642947	43.7489	105.9	2.42063	1.27538	0.749562	1	TTS (ENSRNOT00000071261)	3832	ENSRNOT00000071261	Zfp780b-ps1
Chr1_84884830	1	84884830	42.6818	319.574	7.48735	2.90446	0.385979	1	intron (ENSRNOT00000051665, intron 3 of 3)	9976	ENSRNOT00000051665	Zfp780b-ps1
Chr1_84950631	1	84950631	17.8922	43.7061	2.44274	1.2885	0.825688	1	promoter-TSS (ENSRNOT00000083050)	-420	ENSRNOT00000083050	Zfp850
Chr1_84982494	1	84982494	36.2796	130.266	3.59062	1.84423	0.63531	1	intron (ENSRNOT00000025819, intron 6 of 10)	4088	ENSRNOT00000025819	Psmc4
Chr1_85038896	1	85038896	18.1398	56.23	3.09982	1.63218	0.758172	1	exon (ENSRNOT00000057122, exon 16 of 20)	-13049	ENSRNOT00000090995	NA
Chr1_85086846	1	85086846	74.6932	232.417	3.11163	1.63767	0.622669	1	exon (ENSRNOT00000057120, exon 15 of 22)	-16674	ENSRNOT00000026021	Fbl
Chr1_85215863	1	85215863	19.9972	50.357	2.5182	1.3324	0.811583	1	intron (ENSRNOT00000092044, intron 4 of 5)	2210	ENSRNOT00000092044	Nccrp1
Chr1_85225199	1	85225199	4.20994	24.7035	5.86789	2.55284	0.737646	1	Intergenic	-4961	ENSRNOT00000026907	Sycn
Chr1_85258462	1	85258462	4	26	6.5	2.70044	0.615839	1	Intergenic	6358	ENSRNOT00000080740	Ifnl1
Chr1_85308406	1	85308406	96.0341	200.554	2.08836	1.06237	0.749133	1	Intergenic	-7580	ENSRNOT00000026900	Lrfn1
Chr1_85321486	1	85321486	3.18447	16.0152	5.02917	2.33032	0.837922	1	Intergenic	-2558	ENSRNOT00000093716	Samd4b
Chr1_85344549	1	85344549	6	35	5.83333	2.54432	0.576317	1	intron (ENSRNOT00000093716, intron 2 of 12)	6743	ENSRNOT00000026839	Samd4b
Chr1_85371501	1	85371501	11	24	2.18182	1.12553	0.817959	1	intron (ENSRNOT00000026720, intron 3 of 3)	-1201	ENSRNOT00000093615	NA
Chr1_85379752	1	85379752	2.13409	68.4132	32.0573	5.00258	0.415635	1	promoter-TSS (ENSRNOT00000090129)	-337	ENSRNOT00000090129	Zfp36
Chr1_85383948	1	85383948	7.43043	30.1463	4.05714	2.02046	0.822787	1	Intergenic	-2523	ENSRNOT00000093332	Plekhg2
Chr1_85399728	1	85399728	5	20	4	2	0.732217	1	TTS (ENSRNOT00000093332)	3798	ENSRNOT00000093329	NA
Chr1_85433247	1	85433247	5.33523	46.8583	8.78282	3.13468	0.623583	1	promoter-TSS (ENSRNOT00000093626)	33	ENSRNOT00000093626	NA
Chr1_85435855	1	85435855	6.40228	26.2407	4.09865	2.03515	0.787245	1	Intergenic	-1926	ENSRNOT00000093740	Supt5h
Chr1_85489363	1	85489363	4.24596	37.6829	8.875	3.14975	0.722369	1	intron (ENSRNOT00000026182, intron 4 of 8)	-1225	ENSRNOT00000076170	NA
Chr1_85494582	1	85494582	7.43043	26.378	3.55	1.82782	0.845674	1	TTS (ENSRNOT00000026182)	-2356	ENSRNOT00000076809	Selenov
Chr1_85781669	1	85781669	8.41988	66.5093	7.89908	2.98169	0.597619	1	Intergenic	-206209	ENSRNOT00000078361	NA
Chr1_86777336	1	86777336	16	77	4.8125	2.26679	0.476786	1	TTS (ENSRNOT00000090994)	1042	ENSRNOT00000090994	NA
Chr1_86810566	1	86810566	35	104	2.97143	1.57116	0.561459	1	Intergenic	-6951	ENSRNOT00000080451	NA
Chr1_86831721	1	86831721	1.05248	4.75066	4.51376	2.17433	0.857018	1	Intergenic	-25357	ENSRNOT00000087482	NA
Chr1_86934447	1	86934447	49.4668	118.767	2.40094	1.2636	0.756292	1	exon (ENSRNOT00000027166, exon 14 of 16)	-3692	ENSRNOT00000075601	Ccer2
Chr1_86977366	1	86977366	2.13409	29.9893	14.0525	3.81276	0.636645	1	intron (ENSRNOT00000078156, intron 3 of 10)	3620	ENSRNOT00000078156	Rinl
Chr1_87235397	1	87235397	17.8922	52.2573	2.92067	1.5463	0.782318	1	Intergenic	10719	ENSRNOT00000028070	Ppp1r14a
Chr1_87556721	1	87556721	5.30745	48.9878	9.23	3.20633	0.688321	1	Intergenic	-3357	ENSRNOT00000080831	NA
Chr1_87575154	1	87575154	6.36894	21.6677	3.40208	1.76642	0.860732	1	Intergenic	11178	ENSRNOT00000088772	Zfp30
Chr1_87627442	1	87627442	2	6	3	1.58496	0.889191	1	Intergenic	-15412	ENSRNOT00000070594	NA
Chr1_87650115	1	87650115	31.5745	88.3623	2.79853	1.48467	0.749171	1	promoter-TSS (ENSRNOT00000077161)	-93	ENSRNOT00000077161	Zfp84
Chr1_87786145	1	87786145	36.837	97.8637	2.65667	1.40962	0.75086	1	intron (ENSRNOT00000073521, intron 3 of 4)	-3960	ENSRNOT00000074580	LOC103690114
Chr1_88068734	1	88068734	16.9838	1371.66	80.7625	6.33561	0.0332126	0.194938	Intergenic	-2632	ENSRNOT00000079473	Ryr1
Chr1_88109192	1	88109192	7.36739	79.8112	10.833	3.43736	0.529211	1	TTS (ENSRNOT00000083817)	2102	ENSRNOT00000077195	Spred3
Chr1_88127543	1	88127543	3	32	10.6667	3.41504	0.504137	1	Intergenic	-3899	ENSRNOT00000027937	Psmd8
Chr1_88160558	1	88160558	72.1813	176.167	2.44062	1.28725	0.757536	1	intron (ENSRNOT00000087411, intron 1 of 28)	2026	ENSRNOT00000087411	Catsperg
Chr1_88468217	1	88468217	43.5211	105.512	2.42439	1.27762	0.802708	1	Intergenic	10622	ENSRNOT00000049877	Zfp260
Chr1_88608763	1	88608763	19.2068	126.518	6.58711	2.71965	0.513331	1	Intergenic	-3194	ENSRNOT00000084059	NA
Chr1_8873154	1	8873154	125.911	261.47	2.07662	1.05423	0.73907	1	intron (ENSRNOT00000075850, intron 1 of 7)	4983	ENSRNOT00000064836	Vta1
Chr1_88809543	1	88809543	9	26	2.88889	1.53051	0.752107	1	Intergenic	11325	ENSRNOT00000087409	NA
Chr1_88836819	1	88836819	75.7603	419.851	5.54183	2.47036	0.430068	1	Intergenic	-10516	ENSRNOT00000028275	Lrfn3
Chr1_8884295	1	8884295	16	43	2.6875	1.42626	0.703504	1	exon (ENSRNOT00000016102, exon 3 of 3)	1673	ENSRNOT00000016102	Gje1
Chr1_88874745	1	88874745	40.5477	231.48	5.70883	2.5132	0.470995	1	promoter-TSS (ENSRNOT00000028284)	-631	ENSRNOT00000028284	Tyrobp
Chr1_88885773	1	88885773	24	58	2.41667	1.27302	0.698194	1	promoter-TSS (ENSRNOT00000029719)	-165	ENSRNOT00000029719	Nfkbid
Chr1_88930318	1	88930318	4	11	2.75	1.45943	0.855163	1	exon (ENSRNOT00000045212, exon 15 of 30)	7884	ENSRNOT00000045212	Nphs1
Chr1_88947626	1	88947626	8.53637	39.361	4.61098	2.20507	0.731994	1	intron (ENSRNOT00000045212, intron 28 of 29)	-7510	ENSRNOT00000083550	Prodh2
Chr1_89024342	1	89024342	35.7845	100.714	2.81446	1.49286	0.735631	1	exon (ENSRNOT00000080842, exon 34 of 38)	4000	ENSRNOT00000028442	Igflr1
Chr1_89112798	1	89112798	9.47236	38.9554	4.11254	2.04003	0.74764	1	exon (ENSRNOT00000031044, exon 19 of 19)	-3567	ENSRNOT00000087437	Rbm42
Chr1_8913515	1	8913515	85.9807	199.719	2.32284	1.21589	0.758959	1	Intergenic	-20317	ENSRNOT00000076049	Nmbr
Chr1_89152001	1	89152001	16	51	3.1875	1.67243	0.639116	1	Intergenic	2002	ENSRNOT00000056742	LOC688924
Chr1_89165983	1	89165983	9	34	3.77778	1.91754	0.661469	1	exon (ENSRNOT00000028508, exon 7 of 22)	3343	ENSRNOT00000028508	Atp4a
Chr1_89190093	1	89190093	3	26	8.66667	3.11548	0.576263	1	promoter-TSS (ENSRNOT00000067813)	36	ENSRNOT00000067813	Gapdhs
Chr1_89210129	1	89210129	33.0784	74.9733	2.26653	1.18049	0.792823	1	Intergenic	-5138	ENSRNOT00000093612	Dmkn
Chr1_89245885	1	89245885	45.6441	127.18	2.78634	1.47837	0.759093	1	Intergenic	10851	ENSRNOT00000093173	NA
Chr1_89274759	1	89274759	9	54	6	2.58496	0.489606	1	Intergenic	-4828	ENSRNOT00000028532	Ffar2
Chr1_89313601	1	89313601	6	161	26.8333	4.74595	0.100259	1	TTS (ENSRNOT00000033155)	-4221	ENSRNOT00000028533	Ffar1
Chr1_89361295	1	89361295	6	12	2	1	0.893408	1	promoter-TSS (ENSRNOT00000028544)	-561	ENSRNOT00000028544	Mag
Chr1_89370454	1	89370454	28.4171	155.822	5.48338	2.45507	0.541697	1	promoter-TSS (ENSRNOT00000028545)	-493	ENSRNOT00000028545	Hamp
Chr1_89478519	1	89478519	22.1022	140.62	6.36225	2.66954	0.529976	1	intron (ENSRNOT00000028603, intron 2 of 5)	-4266	ENSRNOT00000028597	Fxyd5
Chr1_89486923	1	89486923	4.20994	39.9056	9.4789	3.24472	0.631083	1	exon (ENSRNOT00000028624, exon 2 of 8)	1301	ENSRNOT00000028624	Fxyd1
Chr1_89499150	1	89499150	5	18	3.6	1.848	0.763317	1	exon (ENSRNOT00000028632, exon 7 of 9)	7495	ENSRNOT00000028632	Lgi4
Chr1_89502318	1	89502318	12.6298	65.5592	5.19083	2.37596	0.66413	1	TTS (ENSRNOT00000028637)	7026	ENSRNOT00000028637	Fxyd3
Chr1_89539473	1	89539473	6.36894	417.338	65.5271	6.03402	0.145386	0.506726	promoter-TSS (ENSRNOT00000028644)	-262	ENSRNOT00000077462	Hpn
Chr1_89544369	1	89544369	17.0727	36.5495	2.14081	1.09816	0.857897	1	promoter-TSS (ENSRNOT00000079631)	-401	ENSRNOT00000079631	Hpn
Chr1_89634833	1	89634833	6	24	4	2	0.705066	1	Intergenic	7269	ENSRNOT00000087815	NA
Chr1_89648614	1	89648614	5.30745	11.3049	2.13	1.09085	0.929944	1	Intergenic	-1023	ENSRNOT00000092226	NA
Chr1_90015855	1	90015855	119.983	313.544	2.61323	1.38583	0.635397	1	intron (ENSRNOT00000028672, intron 13 of 15)	-15468	ENSRNOT00000037519	Wtip
Chr1_90098577	1	90098577	3	14	4.66667	2.22239	0.761893	1	exon (ENSRNOT00000076987, exon 13 of 13)	-7289	ENSRNOT00000032613	Gpi
Chr1_90121891	1	90121891	6	56	9.33333	3.22239	0.404178	1	intron (ENSRNOT00000028688, intron 4 of 14)	1580	ENSRNOT00000076449	NA
Chr1_90131278	1	90131278	9.47236	35.1549	3.71131	1.89193	0.770729	1	promoter-TSS (ENSRNOT00000076885)	99	ENSRNOT00000076885	NA
Chr1_90155142	1	90155142	85.2512	211.88	2.48536	1.31345	0.690933	1	intron (ENSRNOT00000076419, intron 1 of 1)	-3736	ENSRNOT00000028688	RGD1308428
Chr1_90189931	1	90189931	2	9	4.5	2.16993	0.817848	1	Intergenic	-13825	ENSRNOT00000076419	RGD1308428
Chr1_91049371	1	91049371	1.06149	3.76829	3.55	1.82782	0.894453	1	TTS (ENSRNOT00000028211)	6735	ENSRNOT00000028211	LOC103690005
Chr1_91805965	1	91805965	30.9443	136.826	4.42169	2.1446	0.583047	1	intron (ENSRNOT00000017021, intron 2 of 31)	5583	ENSRNOT00000017021	Tdrd12
Chr1_91991988	1	91991988	188.395	507.371	2.69313	1.42928	0.573349	1	Intergenic	-25569	ENSRNOT00000074804	Pdcd5
Chr1_92084198	1	92084198	2	4	2	1	0.951225	1	Intergenic	4250	ENSRNOT00000088454	NA
Chr1_92113390	1	92113390	73.6739	151.071	2.05054	1.036	0.775066	1	intron (ENSRNOT00000092121, intron 2 of 6)	6562	ENSRNOT00000018153	Zfp507
Chr1_92215980	1	92215980	45.2568	126.368	2.79223	1.48142	0.714471	1	Intergenic	-17697	ENSRNOT00000092128	NA
Chr1_92914524	1	92914524	16	113	7.0625	2.82018	0.329273	1	Intergenic	-12031	ENSRNOT00000084795	NA
Chr1_93239155	1	93239155	24	57	2.375	1.24793	0.705243	1	Intergenic	-2896	ENSRNOT00000013741	RGD1562402
Chr1_94059973	1	94059973	24	70	2.91667	1.54432	0.620614	1	intron (ENSRNOT00000092132, intron 1 of 1)	33425	ENSRNOT00000092132	NA
Chr1_94531024	1	94531024	3	64	21.3333	4.41504	0.268218	1	Intergenic	30940	ENSRNOT00000090044	NA
Chr1_94680149	1	94680149	31.5745	101.664	3.21982	1.68698	0.706136	1	Intergenic	-7208	ENSRNOT00000076542	NA
Chr1_94769478	1	94769478	3	21	7	2.80735	0.646084	1	Intergenic	6955	ENSRNOT00000085592	NA
Chr1_94775210	1	94775210	49.0841	132.141	2.69212	1.42874	0.703929	1	Intergenic	9242	ENSRNOT00000020345	LOC365238
Chr1_95310363	1	95310363	4	15	3.75	1.90689	0.781186	1	Intergenic	69600	ENSRNOT00000089360	NA
Chr1_97563484	1	97563484	2	10	5	2.32193	0.796029	1	Intergenic	-68990	ENSRNOT00000023671	Vstm2b
Chr1_97708833	1	97708833	2	5	2.5	1.32193	0.917107	1	Intergenic	-3345	ENSRNOT00000027745	MGC114499
Chr1_98415596	1	98415596	29.8773	71.2247	2.38391	1.25333	0.786248	1	intron (ENSRNOT00000090785, intron 1 of 5)	1369	ENSRNOT00000090785	Siglecl1
Chr1_98429603	1	98429603	41.0469	115.916	2.82399	1.49774	0.720958	1	intron (ENSRNOT00000024170, intron 3 of 7)	3699	ENSRNOT00000024170	LOC690483
Chr1_98463162	1	98463162	7	18	2.57143	1.36257	0.816664	1	intron (ENSRNOT00000039446, intron 5 of 9)	4101	ENSRNOT00000039446	Vsig10l
Chr1_98497857	1	98497857	82.1625	172.439	2.09875	1.06953	0.755204	1	intron (ENSRNOT00000023858, intron 2 of 4)	3393	ENSRNOT00000023858	Lim2
Chr1_98514059	1	98514059	49.4668	102.614	2.07441	1.0527	0.803533	1	intron (ENSRNOT00000081922, intron 10 of 10)	7493	ENSRNOT00000081922	Siglec10
Chr1_98591612	1	98591612	26.3121	109.265	4.15266	2.05404	0.646371	1	Intergenic	-20662	ENSRNOT00000033648	Siglec5
Chr1_98641800	1	98641800	141.917	313.951	2.21221	1.14549	0.709972	1	Intergenic	-2251	ENSRNOT00000046787	NA
Chr1_98744350	1	98744350	1	8	8	3	0.778205	1	Intergenic	-1363	ENSRNOT00000085507	NA
Chr1_99262493	1	99262493	17.0727	116.209	6.80668	2.76695	0.519281	1	Intergenic	40556	ENSRNOT00000025631	LOC687880
Chr1_99514074	1	99514074	4	46	11.5	3.52356	0.413888	1	Intergenic	8396	ENSRNOT00000024645	Zfp719
Chr1_99533533	1	99533533	6	56	9.33333	3.22239	0.404178	1	promoter-TSS (ENSRNOT00000024662)	-582	ENSRNOT00000024662	Zfp819
Chr1_99548751	1	99548751	122.71	275.527	2.24535	1.16694	0.71138	1	Intergenic	-12773	ENSRNOT00000038229	Ceacam18
Chr1_99575723	1	99575723	107.353	219.481	2.04447	1.03173	0.746087	1	TTS (ENSRNOT00000038229)	11483	ENSRNOT00000048947	Siglec8
Chr1_99633424	1	99633424	21	53	2.52381	1.3356	0.696196	1	promoter-TSS (ENSRNOT00000049123)	-578	ENSRNOT00000049123	LOC103691107
Chr1_99683582	1	99683582	4.20994	23.7533	5.6422	2.49626	0.745812	1	Intergenic	-23199	ENSRNOT00000024758	Klk12
Chr1_99721598	1	99721598	4	71	17.75	4.14975	0.269602	1	intron (ENSRNOT00000048240, intron 3 of 4)	2690	ENSRNOT00000048240	Klk10
Chr1_99956180	1	99956180	43.1519	96.9135	2.24587	1.16728	0.789272	1	promoter-TSS (ENSRNOT00000079624)	-462	ENSRNOT00000079624	Klk1c6
Chr1_99973786	1	99973786	23.1547	59.8584	2.58515	1.37025	0.795352	1	Intergenic	-8961	ENSRNOT00000046377	Klk1c6
Chr2_102021364	2	102021364	1	9	9	3.16993	0.756433	1	Intergenic	-11664	ENSRNOT00000086840	NA
Chr2_104838984	2	104838984	23	51	2.21739	1.14886	0.737084	1	Intergenic	-8085	ENSRNOT00000050440	Hps3
Chr2_104956305	2	104956305	257.859	539.675	2.09291	1.06551	0.659799	1	promoter-TSS (ENSRNOT00000014837)	-497	ENSRNOT00000014837	Gyg1
Chr2_105008371	2	105008371	128.046	277.401	2.16643	1.11532	0.722628	1	Intergenic	-6873	ENSRNOT00000042983	NA
Chr2_105120041	2	105120041	5	22	4.4	2.1375	0.703091	1	Intergenic	-30381	ENSRNOT00000043381	Cpb1
Chr2_105266057	2	105266057	3	26	8.66667	3.11548	0.576263	1	Intergenic	19048	ENSRNOT00000083809	NA
Chr2_111155521	2	111155521	1	9	9	3.16993	0.756433	1	intron (ENSRNOT00000092660, intron 4 of 6)	-90107	ENSRNOT00000041111	Nlgn1
Chr2_111867574	2	111867574	7	33	4.71429	2.23704	0.624228	1	exon (ENSRNOT00000092647, exon 1 of 1)	374	ENSRNOT00000092647	NA
Chr2_112562822	2	112562822	4	22	5.5	2.45943	0.669974	1	intron (ENSRNOT00000035263, intron 6 of 10)	-106138	ENSRNOT00000085645	NA
Chr2_112868445	2	112868445	3	9	3	1.58496	0.861829	1	promoter-TSS (ENSRNOT00000017805)	-263	ENSRNOT00000017805	Nceh1
Chr2_113471409	2	113471409	10	20	2	1	0.85277	1	Intergenic	-125831	ENSRNOT00000034096	Fndc3b
Chr2_113631303	2	113631303	188.945	1233.17	6.52662	2.70633	0.285778	0.830335	Intergenic	-14536	ENSRNOT00000016858	Tmem212
Chr2_114410240	2	114410240	12	58	4.83333	2.27302	0.522586	1	Intergenic	-3171	ENSRNOT00000015866	Slc2a2
Chr2_115820260	2	115820260	4	24	6	2.58496	0.642134	1	Intergenic	12501	ENSRNOT00000087395	NA
Chr2_116071475	2	116071475	8	34	4.25	2.08746	0.638542	1	intron (ENSRNOT00000089477, intron 11 of 16)	39019	ENSRNOT00000066495	Phc3
Chr2_116246839	2	116246839	8	31	3.875	1.9542	0.670694	1	intron (ENSRNOT00000033449, intron 6 of 6)	11142	ENSRNOT00000033449	Samd7
Chr2_116455008	2	116455008	1	29	29	4.85798	0.426264	1	Intergenic	22316	ENSRNOT00000084300	NA
Chr2_116520183	2	116520183	3	8	2.66667	1.41504	0.884568	1	Intergenic	39549	ENSRNOT00000081745	NA
Chr2_118760281	2	118760281	202.739	505.133	2.49155	1.31704	0.646884	1	Intergenic	13947	ENSRNOT00000079431	AABR07009965.1
Chr2_118924755	2	118924755	4	16	4	2	0.764172	1	Intergenic	-4984	ENSRNOT00000065144	Mfn1
Chr2_118945886	2	118945886	2	15	7.5	2.90689	0.697795	1	intron (ENSRNOT00000077170, intron 5 of 15)	13676	ENSRNOT00000077170	Mfn1
Chr2_119717224	2	119717224	24.2071	68.4096	2.82601	1.49877	0.768622	1	Intergenic	62402	ENSRNOT00000091825	NA
Chr2_120644726	2	120644726	2	7	3.5	1.80735	0.864082	1	Intergenic	7415	ENSRNOT00000076525	NA
Chr2_121047985	2	121047985	12	32	2.66667	1.41504	0.742999	1	Intergenic	82691	ENSRNOT00000076198	NA
Chr2_121639955	2	121639955	1.05248	20.9029	19.8606	4.31183	0.639367	1	Intergenic	-69667	ENSRNOT00000077121	NA
Chr2_122661381	2	122661381	10.5248	34.2048	3.24991	1.7004	0.792939	1	intron (ENSRNOT00000018942, intron 9 of 18)	-14935	ENSRNOT00000080100	Dcun1d1
Chr2_122793534	2	122793534	22.408	61.853	2.76031	1.46483	0.770164	1	intron (ENSRNOT00000089353, intron 8 of 17)	11402	ENSRNOT00000089353	Acad9
Chr2_123398058	2	123398058	17.8922	52.2573	2.92067	1.5463	0.782318	1	intron (ENSRNOT00000080207, intron 1 of 11)	-1671	ENSRNOT00000046700	Trpc3
Chr2_123573043	2	123573043	78.9363	209.029	2.64807	1.40494	0.674312	1	intron (ENSRNOT00000075947, intron 6 of 85)	17256	ENSRNOT00000075947	RGD1307100
Chr2_123606344	2	123606344	1	12	12	3.58496	0.692801	1	intron (ENSRNOT00000058552, intron 3 of 73)	9003	ENSRNOT00000058552	RGD1307100
Chr2_123617025	2	123617025	7	21	3	1.58496	0.772364	1	promoter-TSS (ENSRNOT00000080632)	431	ENSRNOT00000086063	NA
Chr2_123728370	2	123728370	1	15	15	3.90689	0.63446	1	intron (ENSRNOT00000058552, intron 50 of 73)	-5830	ENSRNOT00000038729	RGD1307100
Chr2_123753176	2	123753176	48.4143	121.617	2.51201	1.32884	0.743243	1	intron (ENSRNOT00000058552, intron 65 of 73)	-1252	ENSRNOT00000083614	RGD1307100
Chr2_123769842	2	123769842	16.0057	46.8583	2.92761	1.54972	0.785755	1	Intergenic	8648	ENSRNOT00000023150	NA
Chr2_124008113	2	124008113	63.1491	133.969	2.12147	1.08506	0.776103	1	Intergenic	-35756	ENSRNOT00000023348	Il21
Chr2_124031196	2	124031196	7.36739	25.6536	3.48204	1.79993	0.802116	1	Intergenic	15849	ENSRNOT00000065384	Cetn4
Chr2_125252940	2	125252940	14	136	9.71429	3.28011	0.239261	1	Intergenic	-4438	ENSRNOT00000040470	NA
Chr2_127304707	2	127304707	2.10497	10.4515	4.96514	2.31183	0.819075	1	Intergenic	50227	ENSRNOT00000088347	NA
Chr2_127638316	2	127638316	29.7217	94.2072	3.16964	1.66432	0.764199	1	intron (ENSRNOT00000015474, intron 4 of 19)	11373	ENSRNOT00000093727	NA
Chr2_127708967	2	127708967	8.41988	20.9029	2.48257	1.31183	0.862066	1	intron (ENSRNOT00000050764, intron 9 of 9)	1482	ENSRNOT00000093733	Mfsd8
Chr2_127931039	2	127931039	17	63	3.70588	1.88982	0.57184	1	intron (ENSRNOT00000047544, intron 1 of 5)	14867	ENSRNOT00000047544	NA
Chr2_131317231	2	131317231	1	10	10	3.32193	0.734818	1	Intergenic	303874	ENSRNOT00000081950	NA
Chr2_132312764	2	132312764	3	12	4	2	0.799522	1	Intergenic	-11690	ENSRNOT00000058288	RGD1563562
Chr2_132360390	2	132360390	1.06705	4.68583	4.39141	2.13468	0.868865	1	Intergenic	-7272	ENSRNOT00000078133	NA
Chr2_13263239	2	13263239	2	19	9.5	3.24793	0.630164	1	Intergenic	-208023	ENSRNOT00000084327	NA
Chr2_133095794	2	133095794	9.47236	34.2048	3.61101	1.8524	0.776795	1	Intergenic	-12731	ENSRNOT00000084228	NA
Chr2_134766726	2	134766726	2	7	3.5	1.80735	0.864082	1	Intergenic	187555	ENSRNOT00000073517	NA
Chr2_137076497	2	137076497	3.15745	54.1576	17.1523	4.10033	0.525725	1	Intergenic	77055	ENSRNOT00000083443	AABR07010476.1
Chr2_137440780	2	137440780	41.0469	124.467	3.03232	1.60042	0.697299	1	Intergenic	26847	ENSRNOT00000080667	NA
Chr2_138739588	2	138739588	12.6298	70.3098	5.56697	2.47689	0.645282	1	Intergenic	94346	ENSRNOT00000013343	Pcdh18
Chr2_139619272	2	139619272	1	72	72	6.16993	0.156071	1	Intergenic	-79307	ENSRNOT00000081505	NA
Chr2_140421163	2	140421163	29.4696	79.8112	2.70826	1.43736	0.764909	1	Intergenic	31945	ENSRNOT00000016475	Mgarp
Chr2_140462520	2	140462520	16.0057	37.4867	2.34208	1.22779	0.841038	1	TTS (ENSRNOT00000058190)	2088	ENSRNOT00000058190	Ndufc1
Chr2_140666835	2	140666835	16	40	2.5	1.32193	0.730372	1	Intergenic	-41563	ENSRNOT00000088846	Mgst2
Chr2_140734302	2	140734302	37.8894	112.116	2.95902	1.56512	0.713985	1	exon (ENSRNOT00000044481, exon 2 of 2)	584	ENSRNOT00000044481	NA
Chr2_141050487	2	141050487	2	6	3	1.58496	0.889191	1	Intergenic	28392	ENSRNOT00000079366	NA
Chr2_141681007	2	141681007	8.41988	22.8032	2.70826	1.43736	0.844945	1	Intergenic	43745	ENSRNOT00000078574	NA
Chr2_142675793	2	142675793	121.036	298.342	2.46491	1.30153	0.658713	1	intron (ENSRNOT00000014562, intron 5 of 6)	10785	ENSRNOT00000014562	Nhlrc3
Chr2_142751488	2	142751488	10	35	3.5	1.80735	0.672536	1	intron (ENSRNOT00000031487, intron 25 of 25)	8167	ENSRNOT00000085949	NA
Chr2_142797863	2	142797863	8	34	4.25	2.08746	0.638542	1	intron (ENSRNOT00000031487, intron 8 of 25)	43014	ENSRNOT00000069467	NA
Chr2_143012298	2	143012298	21.0497	82.6616	3.92697	1.97342	0.68922	1	Intergenic	92115	ENSRNOT00000058116	Ufm1
Chr2_143939073	2	143939073	223.974	491.762	2.19562	1.13463	0.707375	1	intron (ENSRNOT00000088575, intron 5 of 9)	6333	ENSRNOT00000088575	Alg5
Chr2_144165156	2	144165156	7.43043	27.3201	3.67679	1.87845	0.839808	1	Intergenic	13621	ENSRNOT00000077309	NA
Chr2_146173670	2	146173670	11	74	6.72727	2.75002	0.412049	1	Intergenic	236842	ENSRNOT00000081452	NA
Chr2_148303366	2	148303366	855.771	1769.37	2.06758	1.04794	0.572022	1	Intergenic	41255	ENSRNOT00000046641	AABR07010705.1
Chr2_148746470	2	148746470	25.6091	89.968	3.51313	1.81276	0.680673	1	intron (ENSRNOT00000018022, intron 10 of 13)	-18943	ENSRNOT00000018248	Selenot
Chr2_148769608	2	148769608	23.475	73.099	3.11391	1.63873	0.728907	1	intron (ENSRNOT00000018248, intron 1 of 6)	4140	ENSRNOT00000084662	Selenot
Chr2_148819792	2	148819792	2.13409	13.1203	6.14797	2.62011	0.802731	1	intron (ENSRNOT00000018294, intron 10 of 13)	-9003	ENSRNOT00000080952	NA
Chr2_149017489	2	149017489	11	31	2.81818	1.49476	0.734923	1	Intergenic	-2650	ENSRNOT00000066726	Mindy4b-ps
Chr2_149060429	2	149060429	30	75	2.5	1.32193	0.658576	1	intron (ENSRNOT00000064833, intron 2 of 2)	28359	ENSRNOT00000064833	Clrn1
Chr2_149337114	2	149337114	27	61	2.25926	1.17585	0.712562	1	intron (ENSRNOT00000091020, intron 1 of 1)	-3516	ENSRNOT00000066948	P2ry14
Chr2_150053541	2	150053541	27.3646	58.9082	2.15272	1.10616	0.832182	1	Intergenic	-8096	ENSRNOT00000057820	AC111231.1
Chr2_150169992	2	150169992	19.9972	63.6589	3.18339	1.67056	0.751715	1	Intergenic	23757	ENSRNOT00000018761	Aadac
Chr2_150279917	2	150279917	10	25	2.5	1.32193	0.785575	1	Intergenic	12944	ENSRNOT00000083792	NA
Chr2_152996708	2	152996708	4	23	5.75	2.52356	0.655838	1	Intergenic	-85154	ENSRNOT00000019929	Gpr149
Chr2_153770058	2	153770058	6	15	2.5	1.32193	0.840308	1	Intergenic	-15454	ENSRNOT00000083113	NA
Chr2_154520917	2	154520917	13.6823	70.3098	5.13874	2.36142	0.658483	1	exon (ENSRNOT00000076880, exon 6 of 6)	-12039	ENSRNOT00000086472	RGD1565059
Chr2_154547879	2	154547879	5.30745	31.0884	5.8575	2.55029	0.782022	1	Intergenic	-4959	ENSRNOT00000076880	Slc33a1
Chr2_154550095	2	154550095	4.26818	25.3035	5.9284	2.56764	0.746895	1	Intergenic	-5777	ENSRNOT00000076292	Gmps
Chr2_155385360	2	155385360	38.9419	81.7114	2.09829	1.06921	0.817215	1	Intergenic	-3520	ENSRNOT00000057657	Vom2r47
Chr2_155702570	2	155702570	1	6	6	2.58496	0.821752	1	Intergenic	-15790	ENSRNOT00000077973	Kcnab1
Chr2_156195881	2	156195881	2.10497	13.3019	6.31927	2.65976	0.780525	1	Intergenic	129524	ENSRNOT00000082918	NA
Chr2_156400880	2	156400880	3.20114	365.495	114.177	6.83512	0.0861024	0.371176	intron (ENSRNOT00000082520, intron 1 of 1)	5153	ENSRNOT00000082520	NA
Chr2_1569655	2	1569655	33.9677	147.905	4.3543	2.12244	0.656666	1	Intergenic	-8190	ENSRNOT00000062054	Cast
Chr2_157058922	2	157058922	4	47	11.75	3.55459	0.40607	1	promoter-TSS (ENSRNOT00000076409)	-727	ENSRNOT00000076409	Rn50_2_1765.1
Chr2_157064794	2	157064794	4.20994	86.4621	20.5376	4.3602	0.437015	1	intron (ENSRNOT00000001187, intron 1 of 2)	1988	ENSRNOT00000001187	LOC304239
Chr2_157285191	2	157285191	1	5	5	2.32193	0.844612	1	Intergenic	-28856	ENSRNOT00000078787	NA
Chr2_157350016	2	157350016	2	11	5.5	2.45943	0.774956	1	Intergenic	-9081	ENSRNOT00000086020	NA
Chr2_157755341	2	157755341	6.31491	21.8531	3.46055	1.791	0.813822	1	intron (ENSRNOT00000016016, intron 3 of 10)	4479	ENSRNOT00000015763	LOC100909712
Chr2_158145204	2	158145204	2	60	30	4.90689	0.247618	1	intron (ENSRNOT00000016621, intron 1 of 13)	10947	ENSRNOT00000016621	Veph1
Chr2_163525250	2	163525250	27.3646	372.452	13.6107	3.76667	0.243191	0.848868	Intergenic	-183639	ENSRNOT00000073022	NA
Chr2_164603224	2	164603224	156.82	361.05	2.30232	1.20309	0.663541	1	exon (ENSRNOT00000042079, exon 2 of 18)	1511	ENSRNOT00000017608	Gfm1
Chr2_165577678	2	165577678	3	19	6.33333	2.66297	0.677463	1	intron (ENSRNOT00000091140, intron 4 of 18)	13433	ENSRNOT00000091140	Ift80
Chr2_165823288	2	165823288	16.9838	97.9755	5.76875	2.52826	0.664444	1	Intergenic	9340	ENSRNOT00000082778	NA
Chr2_165900952	2	165900952	167.345	435.161	2.60038	1.37872	0.602483	1	Intergenic	30607	ENSRNOT00000080884	NA
Chr2_166330916	2	166330916	19	39	2.05263	1.03747	0.784334	1	exon (ENSRNOT00000035482, exon 1 of 2)	774	ENSRNOT00000035482	NA
Chr2_166349492	2	166349492	139.783	299.893	2.14542	1.10126	0.722233	1	exon (ENSRNOT00000033132, exon 2 of 3)	1118	ENSRNOT00000033132	RGD1563620
Chr2_166397073	2	166397073	55.1975	122.469	2.21875	1.14975	0.808874	1	Intergenic	-5766	ENSRNOT00000064244	Nmd3
Chr2_166651749	2	166651749	89.6319	254.909	2.84396	1.5079	0.642822	1	Intergenic	30577	ENSRNOT00000012422	Sptssb
Chr2_166699412	2	166699412	283.418	607.637	2.14396	1.10028	0.699699	1	Intergenic	-17086	ENSRNOT00000091198	Sptssb
Chr2_166882045	2	166882045	24.2071	159.622	6.59402	2.72116	0.502646	1	Intergenic	25260	ENSRNOT00000035765	Otol1
Chr2_173562191	2	173562191	4.24596	16.9573	3.99375	1.99774	0.856379	1	intron (ENSRNOT00000081423, intron 1 of 19)	1083	ENSRNOT00000081423	Zbbx
Chr2_173631463	2	173631463	5	31	6.2	2.63227	0.588932	1	Intergenic	37093	ENSRNOT00000013452	Serpini2
Chr2_173969388	2	173969388	44.8159	97.4653	2.17479	1.12088	0.782639	1	intron (ENSRNOT00000013585, intron 7 of 7)	43289	ENSRNOT00000013585	Pdcd10
Chr2_17401064	2	17401064	1	14	14	3.80735	0.653216	1	Intergenic	-215338	ENSRNOT00000064991	Edil3
Chr2_174190334	2	174190334	1	13	13	3.70044	0.672668	1	Intergenic	5276	ENSRNOT00000080903	NA
Chr2_174236227	2	174236227	38.4137	102.151	2.65924	1.41101	0.729912	1	intron (ENSRNOT00000073540, intron 5 of 6)	32533	ENSRNOT00000073540	LOC108350036
Chr2_177589532	2	177589532	2	14	7	2.80735	0.716063	1	Intergenic	28803	ENSRNOT00000082701	NA
Chr2_177742706	2	177742706	4	18	4.5	2.16993	0.731361	1	Intergenic	5447	ENSRNOT00000078604	NA
Chr2_177958876	2	177958876	45	94	2.08889	1.06274	0.69283	1	intron (ENSRNOT00000091135, intron 4 of 29)	-8358	ENSRNOT00000012792	Rapgef2
Chr2_178041024	2	178041024	66.1568	240.852	3.64062	1.86418	0.577314	1	intron (ENSRNOT00000091135, intron 1 of 29)	16134	ENSRNOT00000091135	Rapgef2
Chr2_178206723	2	178206723	10	60	6	2.58496	0.471684	1	intron (ENSRNOT00000065115, intron 3 of 4)	6063	ENSRNOT00000009702	AC121415.1
Chr2_178295860	2	178295860	2	117	58.5	5.87036	0.0944547	1	intron (ENSRNOT00000090152, intron 1 of 16)	1313	ENSRNOT00000038543	Fnip2
Chr2_178338512	2	178338512	17.8922	73.1602	4.08894	2.03173	0.693956	1	TTS (ENSRNOT00000090449)	2238	ENSRNOT00000090449	AC121415.2
Chr2_178354013	2	178354013	72.5591	147.135	2.0278	1.01991	0.774004	1	promoter-TSS (ENSRNOT00000037890)	-878	ENSRNOT00000037890	Ppid
Chr2_178470289	2	178470289	364.16	801.912	2.20209	1.13887	0.598767	1	intron (ENSRNOT00000033107, intron 2 of 17)	50750	ENSRNOT00000033107	Rxfp1
Chr2_178612599	2	178612599	21.2298	78.192	3.68312	1.88093	0.757936	1	promoter-TSS (ENSRNOT00000013499)	-128	ENSRNOT00000013499	Tmem144
Chr2_178614834	2	178614834	25.4758	85.7286	3.3651	1.75065	0.763527	1	TTS (ENSRNOT00000078566)	591	ENSRNOT00000078566	NA
Chr2_179754532	2	179754532	27.3646	384.804	14.0621	3.81374	0.23408	0.83022	Intergenic	-49902	ENSRNOT00000083361	Gria2
Chr2_180906903	2	180906903	2.10497	44.6562	21.2147	4.40699	0.529805	1	exon (ENSRNOT00000015732, exon 7 of 12)	5627	ENSRNOT00000087163	NA
Chr2_180913710	2	180913710	20	63	3.15	1.65535	0.613722	1	intron (ENSRNOT00000015732, intron 2 of 11)	1231	ENSRNOT00000015732	Tdo2
Chr2_180921764	2	180921764	16.0057	67.476	4.21575	2.07579	0.682654	1	intron (ENSRNOT00000089493, intron 1 of 1)	513	ENSRNOT00000089493	NA
Chr2_181090946	2	181090946	8	20	2.5	1.32193	0.810356	1	intron (ENSRNOT00000017190, intron 1 of 8)	-1150	ENSRNOT00000081978	NA
Chr2_181906732	2	181906732	7.36739	16.1523	2.1924	1.13251	0.891643	1	Intergenic	-1431	ENSRNOT00000035411	Lrat
Chr2_182760411	2	182760411	76.4273	313.71	4.10469	2.03727	0.575404	1	Intergenic	-36318	ENSRNOT00000032351	LOC100909434
Chr2_183207138	2	183207138	6	37	6.16667	2.62449	0.556444	1	intron (ENSRNOT00000067618, intron 2 of 10)	3662	ENSRNOT00000085382	Trim2
Chr2_183212422	2	183212422	6.31491	14.252	2.25688	1.17433	0.893214	1	intron (ENSRNOT00000067618, intron 1 of 10)	807	ENSRNOT00000067618	Trim2
Chr2_183267193	2	183267193	19	56	2.94737	1.55943	0.647311	1	Intergenic	-16264	ENSRNOT00000081080	AABR07012039.1
Chr2_183528954	2	183528954	2	25	12.5	3.64386	0.540713	1	intron (ENSRNOT00000082077, intron 6 of 8)	29455	ENSRNOT00000082077	Arfip1
Chr2_183684268	2	183684268	15	80	5.33333	2.41504	0.447063	1	intron (ENSRNOT00000014433, intron 1 of 5)	9745	ENSRNOT00000014433	Tmem154
Chr2_184094470	2	184094470	63.1491	146.32	2.31706	1.2123	0.745015	1	Intergenic	28683	ENSRNOT00000090222	NA
Chr2_184167072	2	184167072	18.9447	61.7586	3.25994	1.70484	0.749801	1	Intergenic	-22161	ENSRNOT00000083998	NA
Chr2_184262868	2	184262868	10	50	5	2.32193	0.539343	1	intron (ENSRNOT00000052051, intron 1 of 10)	697	ENSRNOT00000015279	Fbxw7
Chr2_184306609	2	184306609	82.0938	173.874	2.118	1.0827	0.754688	1	intron (ENSRNOT00000052051, intron 1 of 10)	3055	ENSRNOT00000076609	NA
Chr2_184383818	2	184383818	2	56	28	4.80735	0.26779	1	Intergenic	-25489	ENSRNOT00000093396	NA
Chr2_184443264	2	184443264	2	59	29.5	4.88264	0.252421	1	intron (ENSRNOT00000093396, intron 1 of 2)	17411	ENSRNOT00000093315	NA
Chr2_184696673	2	184696673	11.5773	38.9554	3.3648	1.75052	0.778891	1	intron (ENSRNOT00000093235, intron 2 of 2)	-2491	ENSRNOT00000086755	NA
Chr2_184867007	2	184867007	6.36894	29.2042	4.58542	2.19705	0.811993	1	Intergenic	6974	ENSRNOT00000084572	NA
Chr2_185220197	2	185220197	14	34	2.42857	1.28011	0.756954	1	Intergenic	21069	ENSRNOT00000093231	NA
Chr2_185256075	2	185256075	84.2966	177.125	2.10121	1.07122	0.753434	1	Intergenic	7280	ENSRNOT00000093138	NA
Chr2_185299819	2	185299819	22.1022	174.824	7.90983	2.98365	0.454077	1	intron (ENSRNOT00000046286, intron 3 of 6)	3792	ENSRNOT00000093479	NEWGENE_1592020
Chr2_185371687	2	185371687	6	44	7.33333	2.87447	0.492463	1	intron (ENSRNOT00000093712, intron 2 of 2)	-21755	ENSRNOT00000015802	Sh3d19
[truncated: 3,613 more rows]

## Sheet: Table S2.4
Table S2.4: Hypomethylated CpG sites in the spermatozoa of the WNIN/Ob group compared to the CROb group.
[truncated: 4,260 more rows]

[truncated: 7 more sheets: Table S2.5, Table S2.6, Table S2.7, Table S2.8, Table S2.9, Table S2.10, Table S2.11]
