# Supplementary material for: High-fat diet-induced and genetically inherited obesity differentially alters DNA methylation profile in the germline of adult male rats
Source: Clin Epigenetics. 2020 Nov 19;12:179. doi: 10.1186/s13148-020-00974-7 (PMC7678167; doi:10.1186/s13148-020-00974-7)
Supplement: Supplementary file 3 — Additional file 3: Detailed information on WNIN/Ob group compared to LEAN group. [file 13148_2020_974_MOESM3_ESM.xls]

## Sheet: Table S3.1
Table S3.1: Differentially methylated CpG sites in the spermatozoa of the WNIN/Ob group compared to the LEAN group.
Chromosome_Position	Chromosome	Position	LEAN	OB	FoldChange	log2FoldChange	P Value	Adjusted P Value	Annotation	Distance to TSS	EnsembleID	Gene_Name
Chr1_100080679	1	100080679	10.2616	29.82	2.90598	1.53903	0.658538	1	intron (ENSRNOT00000081095, intron 2 of 6)	-5842	ENSRNOT00000025723	Klk1
Chr1_100155305	1	100155305	15.5844	35.6125	2.28513	1.19228	0.873207	1	intron (ENSRNOT00000091964, intron 4 of 4)	-6568	ENSRNOT00000025777	Klk1c3
Chr1_100184382	1	100184382	84.2907	41.3213	0.490224	-1.02849	0.810656	1	intron (ENSRNOT00000091964, intron 4 of 4)	-5134	ENSRNOT00000038353	Klk15
Chr1_100199932	1	100199932	13.5065	65.4499	4.8458	2.27674	0.722643	1	intron (ENSRNOT00000025831, intron 1 of 4)	874	ENSRNOT00000025831	Klk1
Chr1_100208878	1	100208878	76.2418	12.6177	0.165496	-2.59513	0.588454	1	Intergenic	-3730	ENSRNOT00000046737	AABR07003250.1
Chr1_100218665	1	100218665	40.5195	13.475	0.332555	-1.58833	0.827318	1	Intergenic	-3424	ENSRNOT00000081514	NA
Chr1_100224290	1	100224290	5.19481	20.2125	3.8909	1.9601	0.838544	1	promoter-TSS (ENSRNOT00000091039)	55	ENSRNOT00000091039	NA
Chr1_100228729	1	100228729	4.1625	20.1802	4.84809	2.27742	0.747007	1	exon (ENSRNOT00000032200, exon 6 of 10)	2732	ENSRNOT00000032200	Acpt
Chr1_100233306	1	100233306	17.1026	5.26235	0.307692	-1.70044	0.736109	1	intron (ENSRNOT00000079199, intron 1 of 10)	735	ENSRNOT00000079199	Acpt
Chr1_100279448	1	100279448	1.04063	6.72672	6.46411	2.69245	0.787131	1	Intergenic	14111	ENSRNOT00000025949	Clec11a
Chr1_100295850	1	100295850	7.27274	48.1249	6.61717	2.72621	0.71117	1	Intergenic	-1303	ENSRNOT00000026100	Shank1
Chr1_100315293	1	100315293	142.338	68.3374	0.480107	-1.05857	0.805817	1	intron (ENSRNOT00000044257, intron 11 of 22)	-5080	ENSRNOT00000092378	NA
Chr1_100328675	1	100328675	206.754	5.77499	0.0279318	-5.16195	0.288865	0.83189	intron (ENSRNOT00000044257, intron 15 of 22)	6572	ENSRNOT00000092351	NA
Chr1_100366875	1	100366875	302.822	139.339	0.460136	-1.11987	0.692766	1	Intergenic	-7363	ENSRNOT00000056420	RGD1309036
Chr1_100381551	1	100381551	28.0969	65.3453	2.32571	1.21767	0.795562	1	intron (ENSRNOT00000077427, intron 1 of 4)	2364	ENSRNOT00000077427	Syt3
Chr1_100463291	1	100463291	15.9625	7.01646	0.43956	-1.18587	0.813938	1	intron (ENSRNOT00000026259, intron 2 of 2)	-7432	ENSRNOT00000086917	Aspdh
Chr1_100471108	1	100471108	3.12188	11.5315	3.69378	1.8851	0.819314	1	promoter-TSS (ENSRNOT00000067562)	41	ENSRNOT00000067562	Aspdh
Chr1_100570919	1	100570919	110.242	46.5886	0.422604	-1.24262	0.743812	1	Intergenic	-6138	ENSRNOT00000026992	Napsa
Chr1_100806562	1	100806562	6.84105	19.2953	2.82051	1.49596	0.746155	1	Intergenic	3961	ENSRNOT00000027260	Atf5
Chr1_100824835	1	100824835	5.70088	11.4018	2	1	0.879586	1	exon (ENSRNOT00000074847, exon 2 of 2)	-5230	ENSRNOT00000027320	Il4i1
Chr1_100832972	1	100832972	4.5607	18.4182	4.03846	2.01381	0.690302	1	intron (ENSRNOT00000056364, intron 2 of 6)	647	ENSRNOT00000056364	Il4i1
Chr1_100847517	1	100847517	97.6625	26.95	0.27595	-1.85752	0.727298	1	intron (ENSRNOT00000027478, intron 1 of 4)	1953	ENSRNOT00000027478	Akt1s1
Chr1_100850119	1	100850119	7.28438	27.8679	3.8257	1.93572	0.757451	1	exon (ENSRNOT00000027478, exon 3 of 5)	-3784	ENSRNOT00000083551	Pnkp
Chr1_100857396	1	100857396	9.36563	22.1021	2.35991	1.23873	0.849639	1	intron (ENSRNOT00000051640, intron 7 of 15)	3489	ENSRNOT00000051640	Pnkp
Chr1_100879643	1	100879643	112.208	253.137	2.25596	1.17374	0.74217	1	intron (ENSRNOT00000027675, intron 9 of 17)	8211	ENSRNOT00000027675	Med25
Chr1_100891031	1	100891031	10.3896	2.8875	0.277921	-1.84725	0.871756	1	promoter-TSS (ENSRNOT00000086890)	-836	ENSRNOT00000086890	Fuz
Chr1_100907098	1	100907098	129.038	291.171	2.25648	1.17408	0.683826	1	intron (ENSRNOT00000020304, intron 4 of 23)	15091	ENSRNOT00000083336	Fuz
Chr1_100924067	1	100924067	46.3633	120.354	2.59589	1.37623	0.712404	1	intron (ENSRNOT00000020304, intron 1 of 23)	2269	ENSRNOT00000020304	Ap2a1
Chr1_100950632	1	100950632	8.24236	23.2943	2.82617	1.49885	0.830886	1	exon (ENSRNOT00000049584, exon 8 of 11)	10891	ENSRNOT00000049584	Tsks
Chr1_100976436	1	100976436	61.8177	12.6177	0.204112	-2.29257	0.652896	1	intron (ENSRNOT00000064272, intron 2 of 9)	3905	ENSRNOT00000064272	Prmt1
Chr1_100987500	1	100987500	81.0391	171.325	2.1141	1.08004	0.788879	1	intron (ENSRNOT00000027777, intron 6 of 7)	-4906	ENSRNOT00000027786	Irf3
Chr1_101053624	1	101053624	2.08125	36.5165	17.5455	4.13303	0.531866	1	exon (ENSRNOT00000082560, exon 2 of 6)	522	ENSRNOT00000082560	Prrg2
Chr1_101054665	1	101054665	8.3117	20.2125	2.43181	1.28203	0.890837	1	promoter-TSS (ENSRNOT00000079189)	187	ENSRNOT00000027849	Prrg2
Chr1_101056418	1	101056418	88.4532	43.2432	0.488883	-1.03244	0.807142	1	intron (ENSRNOT00000079189, intron 1 of 8)	795	ENSRNOT00000079189	Nosip
Chr1_101068555	1	101068555	25.7574	6.79417	0.263776	-1.92262	0.780843	1	intron (ENSRNOT00000027882, intron 1 of 8)	2428	ENSRNOT00000027882	Nosip
Chr1_101114819	1	101114819	3.42053	75.427	22.0513	4.46279	0.105249	1	Intergenic	-1156	ENSRNOT00000053683	NA
Chr1_101116804	1	101116804	2.28035	19.2953	8.46154	3.08092	0.574146	1	TTS (ENSRNOT00000080046)	744	ENSRNOT00000080046	NA
Chr1_101120929	1	101120929	14.5455	54.8624	3.77179	1.91525	0.774197	1	TTS (ENSRNOT00000093428)	287	ENSRNOT00000079563	NA
Chr1_101122222	1	101122222	1.03896	25.9875	25.0129	4.6446	0.658745	1	promoter-TSS (ENSRNOT00000093433)	19	ENSRNOT00000093433	NA
Chr1_101126548	1	101126548	42.5975	8.66249	0.203357	-2.29791	0.758646	1	TTS (ENSRNOT00000082283)	-3145	ENSRNOT00000027976	Rpl13a
Chr1_101130607	1	101130607	7.98123	3.50823	0.43956	-1.18587	0.885564	1	promoter-TSS (ENSRNOT00000093606)	406	ENSRNOT00000082283	Flt3lg
Chr1_101135252	1	101135252	2.28035	8.77058	3.84615	1.94342	0.812551	1	Intergenic	-3838	ENSRNOT00000093729	Flt3lg
Chr1_101146227	1	101146227	176.624	61.5999	0.348764	-1.51968	0.713339	1	intron (ENSRNOT00000027992, intron 1 of 16)	-3876	ENSRNOT00000093496	NA
Chr1_101148464	1	101148464	36.3637	91.4374	2.51452	1.33029	0.799829	1	intron (ENSRNOT00000027992, intron 1 of 16)	2576	ENSRNOT00000093419	NA
Chr1_101157516	1	101157516	35.3247	5.77499	0.163483	-2.61279	0.748992	1	TTS (ENSRNOT00000028022)	-3737	ENSRNOT00000028064	Slc17a7
Chr1_101171296	1	101171296	19.7403	126.087	6.38731	2.67521	0.601234	1	intron (ENSRNOT00000028064, intron 11 of 11)	4275	ENSRNOT00000073918	Gfy
Chr1_101212112	1	101212112	4.12118	24.2649	5.88785	2.55774	0.728864	1	Intergenic	-1436	ENSRNOT00000028082	Dkkl1
Chr1_101212742	1	101212742	4.5607	0.877058	0.192308	-2.37851	0.820045	1	Intergenic	-1047	ENSRNOT00000090838	Tead2
Chr1_101238199	1	101238199	12.5419	1.75412	0.13986	-2.83794	0.681773	1	Intergenic	-2133	ENSRNOT00000066834	Cd37
Chr1_101244693	1	101244693	44.3027	18.4413	0.416257	-1.26445	0.813732	1	Intergenic	-4830	ENSRNOT00000033882	Slc6a16
Chr1_101353638	1	101353638	21.6362	46.5886	2.15327	1.10653	0.831952	1	Intergenic	-1758	ENSRNOT00000028142	Ppfia3
Chr1_101392681	1	101392681	11.3332	115.501	10.1913	3.34927	0.438051	1	Intergenic	-4551	ENSRNOT00000049957	Snrnp70
Chr1_101394068	1	101394068	59.7571	28.1473	0.471028	-1.08612	0.817675	1	Intergenic	-3761	ENSRNOT00000028189	Kcna7
Chr1_101402069	1	101402069	34.2858	89.5124	2.61077	1.38448	0.794477	1	exon (ENSRNOT00000028189, exon 2 of 2)	-3246	ENSRNOT00000028194	Ntf4
Chr1_101408794	1	101408794	2.28035	0.877058	0.384615	-1.37851	0.945874	1	TTS (ENSRNOT00000028194)	-1226	ENSRNOT00000042039	Lhb
Chr1_101413406	1	101413406	99.9001	36.5165	0.36553	-1.45194	0.728955	1	TTS (ENSRNOT00000028217)	669	ENSRNOT00000067468	Lhb
Chr1_101421657	1	101421657	211.948	98.1749	0.463202	-1.11029	0.767076	1	intron (ENSRNOT00000028217, intron 4 of 14)	5196	ENSRNOT00000028217	Ruvbl2
Chr1_101450870	1	101450870	10.4063	3.84384	0.369378	-1.43683	0.864358	1	TTS (ENSRNOT00000087061)	967	ENSRNOT00000091848	NA
Chr1_101453811	1	101453811	42.6656	150.871	3.53612	1.82217	0.626783	1	intron (ENSRNOT00000028328, intron 4 of 5)	3316	ENSRNOT00000087061	Bax
Chr1_101468721	1	101468721	23.9437	52.6235	2.1978	1.13606	0.64147	1	intron (ENSRNOT00000028334, intron 5 of 6)	-5614	ENSRNOT00000064245	Tulp2
Chr1_101499925	1	101499925	2.28035	38.5906	16.9231	4.08092	0.285573	1	intron (ENSRNOT00000028390, intron 2 of 12)	926	ENSRNOT00000028390	Nucb1
Chr1_101508167	1	101508167	23.9344	88.4084	3.69378	1.8851	0.673908	1	intron (ENSRNOT00000064245, intron 5 of 9)	5179	ENSRNOT00000085005	Tulp2
Chr1_101514245	1	101514245	6.24375	20.1802	3.23206	1.69245	0.804833	1	exon (ENSRNOT00000079633, exon 1 of 3)	303	ENSRNOT00000079633	Ppp1r15a
Chr1_101515825	1	101515825	4.15585	17.325	4.16882	2.05964	0.839175	1	promoter-TSS (ENSRNOT00000044788)	-850	ENSRNOT00000044788	Ppp1r15a
Chr1_101545932	1	101545932	22.8035	7.89352	0.346154	-1.53051	0.70565	1	intron (ENSRNOT00000028436, intron 5 of 8)	4665	ENSRNOT00000028436	Hsd17b14
Chr1_101560910	1	101560910	153.766	448.524	2.91692	1.54445	0.620685	1	intron (ENSRNOT00000028474, intron 3 of 10)	6267	ENSRNOT00000028474	Bcat2
Chr1_101578600	1	101578600	13.6821	3.50823	0.25641	-1.96347	0.745165	1	Intergenic	18223	ENSRNOT00000028490	Fgf21
Chr1_101598555	1	101598555	14.5455	6.73749	0.463202	-1.11029	0.915387	1	promoter-TSS (ENSRNOT00000028494)	-464	ENSRNOT00000028494	Fut1
Chr1_101609419	1	101609419	60.2598	149.187	2.47573	1.30786	0.762382	1	TTS (ENSRNOT00000033278)	-1355	ENSRNOT00000032535	Rasip1
Chr1_101628758	1	101628758	10.2616	39.4676	3.84615	1.94342	0.528281	1	Intergenic	2967	ENSRNOT00000029220	Mamstr
Chr1_101644296	1	101644296	20.5232	4.38529	0.213675	-2.22651	0.635903	1	intron (ENSRNOT00000028519, intron 1 of 2)	7373	ENSRNOT00000028519	Fut2
Chr1_101664170	1	101664170	105.09	39.7944	0.378669	-1.40099	0.720138	1	exon (ENSRNOT00000028522, exon 1 of 1)	267	ENSRNOT00000028522	Sec1
Chr1_101675075	1	101675075	45.333	20.3825	0.449618	-1.15323	0.827084	1	exon (ENSRNOT00000028524, exon 4 of 6)	5988	ENSRNOT00000028524	Ntn5
Chr1_101679269	1	101679269	3.42053	7.89352	2.30769	1.20645	0.888462	1	Intergenic	-2904	ENSRNOT00000028540	Car11
Chr1_101694992	1	101694992	10.4063	37.4775	3.60144	1.84857	0.745365	1	exon (ENSRNOT00000028549, exon 4 of 6)	2286	ENSRNOT00000028549	Sphk2
Chr1_101702022	1	101702022	6.24375	15.3754	2.46252	1.30014	0.86044	1	promoter-TSS (ENSRNOT00000028555)	46	ENSRNOT00000028555	Rpl18
Chr1_101708513	1	101708513	30.7847	79.8123	2.59259	1.3744	0.515479	1	promoter-TSS (ENSRNOT00000028558)	-226	ENSRNOT00000028558	Spaca4
Chr1_101770011	1	101770011	1.14018	8.77058	7.69231	2.94342	0.739648	1	intron (ENSRNOT00000067430, intron 1 of 6)	3498	ENSRNOT00000067430	Sult2b1
Chr1_101779743	1	101779743	49.4542	142.678	2.88505	1.52859	0.669694	1	Intergenic	-3879	ENSRNOT00000067679	Lmtk3
Chr1_101800476	1	101800476	25.7574	209.649	8.13936	3.02492	0.392669	1	intron (ENSRNOT00000028588, intron 5 of 11)	2725	ENSRNOT00000028588	Cyth2
Chr1_101811165	1	101811165	9.1214	55.2547	6.05769	2.59877	0.340287	1	Intergenic	-1620	ENSRNOT00000028591	Kcnj14
Chr1_101819856	1	101819856	1.14018	19.2953	16.9231	4.08092	0.502856	1	promoter-TSS (ENSRNOT00000056181)	-377	ENSRNOT00000056181	Grwd1
Chr1_101857717	1	101857717	5.20313	67.2672	12.9282	3.69245	0.492416	1	promoter-TSS (ENSRNOT00000028615)	-835	ENSRNOT00000028615	Grin2d
Chr1_101868989	1	101868989	2.06059	11.6471	5.65233	2.49885	0.793311	1	intron (ENSRNOT00000028627, intron 4 of 4)	9642	ENSRNOT00000028627	Kdelr1
Chr1_101903871	1	101903871	36.4856	7.01646	0.192308	-2.37851	0.473863	1	promoter-TSS (ENSRNOT00000028656)	40	ENSRNOT00000028656	Emp3
Chr1_10198456	1	10198456	6.84105	14.0329	2.05128	1.03653	0.853751	1	Intergenic	3204	ENSRNOT00000084106	NA
Chr1_101991973	1	101991973	23.9437	52.6235	2.1978	1.13606	0.64147	1	intron (ENSRNOT00000042115, intron 11 of 30)	21271	ENSRNOT00000042115	Abcc6
Chr1_102033121	1	102033121	7.21207	19.4119	2.69159	1.42846	0.849096	1	exon (ENSRNOT00000028680, exon 9 of 31)	15857	ENSRNOT00000028680	Nomo1
Chr1_102203755	1	102203755	294.497	606.366	2.05899	1.04194	0.646151	1	Intergenic	-12467	ENSRNOT00000028696	Abcc8
Chr1_102226302	1	102226302	9.27266	33.0002	3.55888	1.83142	0.770525	1	intron (ENSRNOT00000067392, intron 15 of 20)	29158	ENSRNOT00000067392	Ush1c
Chr1_102266657	1	102266657	6.18177	16.5001	2.66916	1.41638	0.859488	1	intron (ENSRNOT00000068434, intron 7 of 55)	8532	ENSRNOT00000068434	Otog
Chr1_102288711	1	102288711	45.607	11.4018	0.25	-2	0.477992	1	intron (ENSRNOT00000068434, intron 25 of 55)	-4211	ENSRNOT00000071789	NA
Chr1_102623990	1	102623990	3.42053	15.787	4.61538	2.20645	0.701813	1	intron (ENSRNOT00000015352, intron 8 of 10)	40962	ENSRNOT00000015352	Sergef
Chr1_102757735	1	102757735	12.4875	4.8048	0.384769	-1.37794	0.861609	1	Intergenic	-16153	ENSRNOT00000016254	LOC691143
Chr1_102802085	1	102802085	25.0839	106.124	4.23077	2.08092	0.300076	1	intron (ENSRNOT00000078692, intron 9 of 16)	-21703	ENSRNOT00000080132	Saa4
Chr1_102828239	1	102828239	15.9625	7.01646	0.43956	-1.18587	0.813938	1	intron (ENSRNOT00000082289, intron 10 of 22)	-1273	ENSRNOT00000078692	Saa4
Chr1_102847264	1	102847264	29.0909	1.925	0.0661717	-3.91764	0.680172	1	intron (ENSRNOT00000086856, intron 1 of 22)	2167	ENSRNOT00000086856	Saa4
Chr1_102853380	1	102853380	17.6906	46.1261	2.60737	1.3826	0.791692	1	intron (ENSRNOT00000066791, intron 1 of 13)	3490	ENSRNOT00000066791	Gtf2h1
Chr1_102881100	1	102881100	78.0469	187.387	2.40096	1.26361	0.706348	1	Intergenic	-19187	ENSRNOT00000017468	Ldha
Chr1_102926406	1	102926406	7.98123	21.0494	2.63736	1.3991	0.744369	1	intron (ENSRNOT00000079440, intron 3 of 5)	2346	ENSRNOT00000078137	AC099150.1
Chr1_103047453	1	103047453	1.14018	8.77058	7.69231	2.94342	0.739648	1	Intergenic	-5583	ENSRNOT00000080576	Gm9999
Chr1_103071207	1	103071207	2.28035	7.89352	3.46154	1.79141	0.83547	1	Intergenic	6921	ENSRNOT00000075356	Vom1r70
Chr1_103198181	1	103198181	57.0088	7.89352	0.138462	-2.85244	0.293178	1	exon (ENSRNOT00000018860, exon 16 of 16)	5594	ENSRNOT00000092090	NA
Chr1_103380797	1	103380797	20.5232	5.26235	0.25641	-1.96347	0.667818	1	promoter-TSS (ENSRNOT00000019061)	-458	ENSRNOT00000019061	Mrgprx4
Chr1_103479315	1	103479315	2.28035	6.13941	2.69231	1.42884	0.885784	1	Intergenic	-52847	ENSRNOT00000045792	Mrgprb4
Chr1_103500408	1	103500408	14.8223	5.26235	0.35503	-1.49399	0.785104	1	Intergenic	-44376	ENSRNOT00000029958	Mrgprb5
Chr1_103677184	1	103677184	3.42053	11.4018	3.33333	1.73697	0.800809	1	Intergenic	5737	ENSRNOT00000071521	LOC100912474
Chr1_103871102	1	103871102	547.533	249.287	0.455291	-1.13514	0.692153	1	Intergenic	38825	ENSRNOT00000051589	Mrgprb3
Chr1_104001911	1	104001911	4.5607	12.2788	2.69231	1.42884	0.822576	1	intron (ENSRNOT00000019103, intron 1 of 1)	8044	ENSRNOT00000019103	RGD1560730
Chr1_104020666	1	104020666	122.598	50.0499	0.408246	-1.29249	0.781556	1	Intergenic	4017	ENSRNOT00000056081	Mrgprx1
Chr1_104070480	1	104070480	11.4018	1.75412	0.153846	-2.70044	0.708713	1	Intergenic	-18347	ENSRNOT00000090142	AABR07003302.1
Chr1_104179279	1	104179279	398.724	196.06	0.491719	-1.02409	0.716764	1	Intergenic	-12911	ENSRNOT00000092211	Csrp3
Chr1_104338510	1	104338510	42.1865	14.0329	0.33264	-1.58796	0.573359	1	intron (ENSRNOT00000080210, intron 1 of 1)	51651	ENSRNOT00000080210	NA
Chr1_104427068	1	104427068	2.28035	7.89352	3.46154	1.79141	0.83547	1	Intergenic	-1620	ENSRNOT00000085506	NA
Chr1_104485169	1	104485169	22.8035	0.877058	0.0384615	-4.70044	0.397046	1	Intergenic	28372	ENSRNOT00000081887	NA
Chr1_105088154	1	105088154	3.42053	32.4511	9.48718	3.24598	0.409073	1	Intergenic	-6258	ENSRNOT00000036258	Htatip2
Chr1_105108176	1	105108176	16.4847	60.1769	3.65047	1.86808	0.708879	1	intron (ENSRNOT00000036258, intron 5 of 5)	-5420	ENSRNOT00000020853	Prmt3
Chr1_105180680	1	105180680	37.6258	16.6641	0.44289	-1.17498	0.683181	1	intron (ENSRNOT00000079655, intron 12 of 14)	2007	ENSRNOT00000078018	NA
Chr1_106857474	1	106857474	8.325	2.88288	0.346292	-1.52994	0.865832	1	Intergenic	5461	ENSRNOT00000086165	NA
Chr1_106888440	1	106888440	114.286	407.137	3.56244	1.83287	0.576187	1	Intergenic	-8351	ENSRNOT00000042952	Ano5
Chr1_106938225	1	106938225	547.533	109.725	0.200399	-2.31906	0.4548	1	intron (ENSRNOT00000064193, intron 7 of 18)	41434	ENSRNOT00000064193	Ano5
Chr1_107128911	1	107128911	1.14018	18.4182	16.1538	4.01381	0.520832	1	Intergenic	37472	ENSRNOT00000089175	NA
Chr1_107234381	1	107234381	5.70088	0.877058	0.153846	-2.70044	0.784619	1	Intergenic	-2075	ENSRNOT00000032922	Fancf
Chr1_107748931	1	107748931	43.7063	87.4474	2.0008	1.00058	0.813421	1	Intergenic	-363673	ENSRNOT00000074296	Ccdc179
Chr1_108782533	1	108782533	6.84105	1.75412	0.25641	-1.96347	0.825949	1	Intergenic	58090	ENSRNOT00000084945	NA
Chr1_110160538	1	110160538	10.2616	2.63117	0.25641	-1.96347	0.786466	1	Intergenic	133793	ENSRNOT00000089769	NA
Chr1_110893452	1	110893452	2.28035	7.89352	3.46154	1.79141	0.83547	1	Intergenic	-102345	ENSRNOT00000082080	NA
Chr1_1112668	1	1112668	44.7469	17.2973	0.386558	-1.37124	0.794575	1	intron (ENSRNOT00000062027, intron 1 of 6)	-3202	ENSRNOT00000077244	NA
Chr1_1118889	1	1118889	2.28035	13.1559	5.76923	2.52838	0.707446	1	Intergenic	-1962	ENSRNOT00000062027	Raet1l
Chr1_11195193	1	11195193	15.9625	7.01646	0.43956	-1.18587	0.813938	1	Intergenic	419553	ENSRNOT00000078557	NA
Chr1_112631964	1	112631964	1.14018	4.38529	3.84615	1.94342	0.865543	1	intron (ENSRNOT00000093339, intron 3 of 9)	179973	ENSRNOT00000093339	Gabrg3
Chr1_112970565	1	112970565	1.14018	6.13941	5.38462	2.42884	0.809169	1	intron (ENSRNOT00000033811, intron 5 of 11)	-6206	ENSRNOT00000079348	Gabrb3
Chr1_113004463	1	113004463	221.653	109.549	0.494238	-1.01672	0.743315	1	intron (ENSRNOT00000079348, intron 2 of 2)	-19485	ENSRNOT00000020006	NA
Chr1_113029700	1	113029700	20.7792	3.84999	0.185281	-2.43221	0.802548	1	intron (ENSRNOT00000033811, intron 5 of 11)	-3399	ENSRNOT00000082310	Gabrb3
Chr1_113506654	1	113506654	23.8961	11.55	0.483341	-1.04889	0.903671	1	intron (ENSRNOT00000033811, intron 9 of 11)	5164	ENSRNOT00000093398	NA
Chr1_114168721	1	114168721	80.1282	191.231	2.38657	1.25494	0.706268	1	Intergenic	-6022	ENSRNOT00000032154	NA
Chr1_114184169	1	114184169	20.6059	76.6771	3.72112	1.89574	0.677109	1	Intergenic	2076	ENSRNOT00000088475	NA
Chr1_116700949	1	116700949	28.052	3.84999	0.137245	-2.86517	0.75067	1	promoter-TSS (ENSRNOT00000077585)	70	ENSRNOT00000077585	NA
Chr1_116710032	1	116710032	19.7403	0.962499	0.0487581	-4.35821	0.697054	1	TTS (ENSRNOT00000081101)	521	ENSRNOT00000081101	NA
Chr1_116732650	1	116732650	24.9351	8.66249	0.347401	-1.52532	0.860946	1	promoter-TSS (ENSRNOT00000086058)	-510	ENSRNOT00000086058	NA
Chr1_116739972	1	116739972	62.3377	29.8375	0.478642	-1.06298	0.859105	1	TTS (ENSRNOT00000084105)	961	ENSRNOT00000084105	NA
Chr1_116741915	1	116741915	21.6633	9.64764	0.445344	-1.16701	0.772475	1	promoter-TSS (ENSRNOT00000084105)	846	ENSRNOT00000081346	NA
Chr1_116752288	1	116752288	125.419	45.607	0.363636	-1.45943	0.420528	1	TTS (ENSRNOT00000082830)	832	ENSRNOT00000082830	NA
Chr1_116892536	1	116892536	7.28438	15.3754	2.11073	1.07774	0.884134	1	Intergenic	22578	ENSRNOT00000075203	Vom2r25
Chr1_116965449	1	116965449	28.8483	4.85298	0.168224	-2.57154	0.709595	1	Intergenic	13159	ENSRNOT00000083805	NA
Chr1_117094336	1	117094336	11.3332	49.5004	4.36771	2.12688	0.697775	1	Intergenic	49354	ENSRNOT00000085726	NA
Chr1_118100710	1	118100710	10.4063	2.88288	0.277033	-1.85187	0.826447	1	Intergenic	50305	ENSRNOT00000086316	NA
Chr1_11837738	1	11837738	104.935	36.575	0.348548	-1.52057	0.763242	1	exon (ENSRNOT00000082588, exon 2 of 2)	2844	ENSRNOT00000082588	NA
Chr1_118779120	1	118779120	6.18177	27.1767	4.39626	2.13628	0.756332	1	Intergenic	47858	ENSRNOT00000079274	AABR07003833.1
Chr1_11906411	1	11906411	95.8175	508.592	5.30793	2.40815	0.407521	1	TTS (ENSRNOT00000089050)	183	ENSRNOT00000089050	NA
Chr1_11926883	1	11926883	3.42053	23.6806	6.92308	2.79141	0.545105	1	Intergenic	-11259	ENSRNOT00000081180	NA
Chr1_11966920	1	11966920	4.15585	1.925	0.463202	-1.11029	0.943103	1	intron (ENSRNOT00000074325, intron 4 of 4)	3083	ENSRNOT00000074325	AABR07000398.1
Chr1_11971739	1	11971739	153.514	496.945	3.23713	1.69472	0.547048	1	Intergenic	1646	ENSRNOT00000090107	NA
Chr1_120843534	1	120843534	10.2616	4.38529	0.42735	-1.22651	0.860415	1	Intergenic	50464	ENSRNOT00000081028	AABR07003933.1
Chr1_121178664	1	121178664	4.5607	21.0494	4.61538	2.20645	0.639005	1	Intergenic	2509	ENSRNOT00000072072	NA
Chr1_121190252	1	121190252	31.9392	11.6471	0.364667	-1.45535	0.814162	1	Intergenic	-2696	ENSRNOT00000072474	NA
Chr1_121192487	1	121192487	27.3642	13.1559	0.480769	-1.05658	0.759064	1	TTS (ENSRNOT00000071684)	749	ENSRNOT00000071684	NA
Chr1_121197456	1	121197456	2.06059	8.73536	4.23925	2.08381	0.83782	1	promoter-TSS (ENSRNOT00000072543)	-3	ENSRNOT00000072543	NA
Chr1_121201179	1	121201179	14.5455	4.81249	0.330859	-1.59571	0.878797	1	TTS (ENSRNOT00000071160)	144	ENSRNOT00000071160	NA
Chr1_121202511	1	121202511	7.98123	23.6806	2.96703	1.56902	0.697106	1	TTS (ENSRNOT00000075611)	424	ENSRNOT00000075611	NA
Chr1_121207550	1	121207550	11.4018	5.26235	0.461538	-1.11548	0.86244	1	Intergenic	-1701	ENSRNOT00000073172	NA
Chr1_121218018	1	121218018	12.5419	6.13941	0.48951	-1.03059	0.863309	1	Intergenic	1425	ENSRNOT00000075299	NA
Chr1_121225224	1	121225224	12.5419	42.0988	3.35664	1.74702	0.547188	1	TTS (ENSRNOT00000072539)	315	ENSRNOT00000072539	NA
Chr1_121385349	1	121385349	4.15585	11.55	2.77921	1.47468	0.895521	1	TTS (ENSRNOT00000077931)	925	ENSRNOT00000077931	NA
Chr1_121393926	1	121393926	16.6234	6.73749	0.405302	-1.30293	0.896112	1	promoter-TSS (ENSRNOT00000088237)	78	ENSRNOT00000088237	NA
Chr1_121466578	1	121466578	6.23377	0.962499	0.154401	-2.69525	0.82681	1	intron (ENSRNOT00000083396, intron 6 of 6)	5303	ENSRNOT00000083396	NA
Chr1_122600743	1	122600743	18.2428	1.75412	0.0961538	-3.37851	0.55426	1	Intergenic	-8755	ENSRNOT00000072736	NA
Chr1_122632857	1	122632857	2.28035	6.13941	2.69231	1.42884	0.885784	1	Intergenic	20877	ENSRNOT00000071117	NA
Chr1_122875405	1	122875405	13.5281	49.009	3.62275	1.85708	0.725148	1	Intergenic	-5922	ENSRNOT00000077426	NA
Chr1_123028865	1	123028865	345.149	166.942	0.483682	-1.04787	0.717474	1	Intergenic	13118	ENSRNOT00000013483	Magel2
Chr1_123618712	1	123618712	12.5419	5.26235	0.41958	-1.25298	0.835875	1	intron (ENSRNOT00000090893, intron 1 of 16)	4388	ENSRNOT00000090893	NA
Chr1_12395120	1	12395120	36.4219	91.2912	2.50649	1.32567	0.756565	1	Intergenic	-5529	ENSRNOT00000082324	NA
Chr1_124172896	1	124172896	3.12188	15.3754	4.92504	2.30014	0.764856	1	Intergenic	-96528	ENSRNOT00000086546	NA
Chr1_124397641	1	124397641	12.5419	5.26235	0.41958	-1.25298	0.835875	1	Intergenic	-79524	ENSRNOT00000048744	Hmgn5b
Chr1_124968454	1	124968454	4.5607	11.4018	2.5	1.32193	0.843024	1	Intergenic	-14999	ENSRNOT00000021262	Trpm1
Chr1_125042413	1	125042413	11.4018	1.75412	0.153846	-2.70044	0.708713	1	TTS (ENSRNOT00000053771)	293	ENSRNOT00000053771	NA
Chr1_125218750	1	125218750	1.14018	2.63117	2.30769	1.20645	0.957186	1	intron (ENSRNOT00000038511, intron 7 of 10)	-9022	ENSRNOT00000031067	Fan1
Chr1_125226766	1	125226766	126.956	37.4775	0.2952	-1.76024	0.656414	1	exon (ENSRNOT00000038511, exon 2 of 11)	2287	ENSRNOT00000038511	Mphosph10
Chr1_126316977	1	126316977	150.891	334.414	2.21627	1.14813	0.67653	1	Intergenic	86430	ENSRNOT00000085207	NA
Chr1_126647440	1	126647440	43.3267	13.1559	0.303644	-1.71955	0.54164	1	Intergenic	-14132	ENSRNOT00000079160	NA
Chr1_126705245	1	126705245	47.8688	5.76576	0.120449	-3.0535	0.590164	1	Intergenic	-10323	ENSRNOT00000082877	NA
Chr1_126928612	1	126928612	113.332	264.002	2.32945	1.21999	0.688598	1	intron (ENSRNOT00000015845, intron 21 of 27)	-32778	ENSRNOT00000016758	Snrpa1
Chr1_12739789	1	12739789	33.0651	4.38529	0.132626	-2.91456	0.431668	1	intron (ENSRNOT00000085926, intron 1 of 1)	18171	ENSRNOT00000085926	NA
Chr1_127638811	1	127638811	15.6094	41.3213	2.64721	1.40447	0.794928	1	Intergenic	-9424	ENSRNOT00000049340	Cers3
Chr1_12794710	1	12794710	135.999	274.679	2.01971	1.01415	0.73491	1	intron (ENSRNOT00000087902, intron 1 of 1)	4094	ENSRNOT00000087902	NA
Chr1_128268574	1	128268574	274.725	122.042	0.444233	-1.17061	0.68981	1	intron (ENSRNOT00000089723, intron 1 of 10)	18578	ENSRNOT00000084946	Mef2a
Chr1_128358544	1	128358544	4.5607	0.877058	0.192308	-2.37851	0.820045	1	Intergenic	-17280	ENSRNOT00000072915	Mef2a
Chr1_128522421	1	128522421	3.42053	14.91	4.35897	2.12399	0.720742	1	intron (ENSRNOT00000033858, intron 6 of 9)	12535	ENSRNOT00000090056	NA
Chr1_128612095	1	128612095	39.5438	123.003	3.11055	1.63717	0.679815	1	intron (ENSRNOT00000073355, intron 1 of 11)	-2044	ENSRNOT00000078707	Ttc23
Chr1_128622291	1	128622291	165.459	2.88288	0.0174235	-5.84282	0.205127	0.74148	intron (ENSRNOT00000076227, intron 2 of 4)	8152	ENSRNOT00000076227	Ttc23
Chr1_128636451	1	128636451	43.3267	19.2953	0.445344	-1.16701	0.660736	1	promoter-TSS (ENSRNOT00000018639)	-599	ENSRNOT00000018639	Ttc23
Chr1_128669568	1	128669568	54.6056	128.119	2.34625	1.23036	0.734118	1	intron (ENSRNOT00000018639, intron 3 of 5)	26229	ENSRNOT00000076329	Synm
Chr1_128700206	1	128700206	99.1953	43.8529	0.442087	-1.1776	0.534482	1	intron (ENSRNOT00000076511, intron 3 of 4)	-4210	ENSRNOT00000077020	Synm
Chr1_128843370	1	128843370	3.42053	0.877058	0.25641	-1.96347	0.86529	1	Intergenic	-81597	ENSRNOT00000019267	Igf1r
Chr1_129128517	1	129128517	18.2428	1.75412	0.0961538	-3.37851	0.55426	1	intron (ENSRNOT00000019267, intron 2 of 20)	88542	ENSRNOT00000086439	Pgpep1l
Chr1_12926630	1	12926630	2.28035	30.697	13.4615	3.75077	0.378806	1	intron (ENSRNOT00000089066, intron 2 of 9)	10895	ENSRNOT00000089066	Txlnb
Chr1_129541870	1	129541870	10.2616	35.0823	3.4188	1.77349	0.583678	1	intron (ENSRNOT00000089979, intron 2 of 2)	11080	ENSRNOT00000089979	NA
Chr1_129713034	1	129713034	15.9625	1.75412	0.10989	-3.18587	0.603003	1	Intergenic	63243	ENSRNOT00000051402	Arrdc4
Chr1_130949694	1	130949694	14.8223	6.13941	0.414201	-1.2716	0.812708	1	Intergenic	109565	ENSRNOT00000082343	NA
Chr1_131410433	1	131410433	1135.39	87.3536	0.0769374	-3.70017	0.164612	0.580529	intron (ENSRNOT00000077086, intron 1 of 3)	21516	ENSRNOT00000077086	NA
Chr1_131434237	1	131434237	114.286	1854.74	16.2289	4.02049	0.0858458	0.35123	Intergenic	-2288	ENSRNOT00000092225	NA
Chr1_131448970	1	131448970	8.24236	27.1767	3.2972	1.72124	0.797434	1	exon (ENSRNOT00000014152, exon 3 of 3)	5720	ENSRNOT00000014152	Nr2f2
Chr1_131457953	1	131457953	16.65	3.84384	0.230861	-2.1149	0.774558	1	intron (ENSRNOT00000084336, intron 1 of 2)	2521	ENSRNOT00000084336	Nr2f2
Chr1_131643998	1	131643998	4.1625	11.5315	2.77033	1.47006	0.85733	1	Intergenic	-44107	ENSRNOT00000085407	NA
Chr1_132356759	1	132356759	40.5844	150.871	3.71746	1.89432	0.615075	1	Intergenic	-7666	ENSRNOT00000081182	NA
Chr1_132776344	1	132776344	11.4018	56.1317	4.92308	2.29956	0.382467	1	Intergenic	-115229	ENSRNOT00000077007	NA
Chr1_13363266	1	13363266	163.378	417.057	2.55271	1.35203	0.603864	1	intron (ENSRNOT00000081716, intron 3 of 3)	12023	ENSRNOT00000084609	NA
Chr1_134143299	1	134143299	9.1214	26.3117	2.88462	1.52838	0.684321	1	Intergenic	-51891	ENSRNOT00000076599	NA
Chr1_134383945	1	134383945	3.42053	9.64764	2.82051	1.49596	0.843176	1	Intergenic	-47880	ENSRNOT00000076660	NA
Chr1_13471151	1	13471151	13.5281	74.9549	5.54067	2.47006	0.612196	1	Intergenic	-75780	ENSRNOT00000085519	Ccdc28a
Chr1_134869676	1	134869676	2.28035	6.13941	2.69231	1.42884	0.885784	1	intron (ENSRNOT00000055829, intron 1 of 37)	580	ENSRNOT00000055829	Chd2
Chr1_134882642	1	134882642	30.1781	60.5405	2.0061	1.0044	0.832567	1	TTS (ENSRNOT00000076045)	2972	ENSRNOT00000076561	NA
Chr1_13497471	1	13497471	15.9625	7.01646	0.43956	-1.18587	0.813938	1	Intergenic	84954	ENSRNOT00000089250	NA
Chr1_135020943	1	135020943	6.84105	35.0823	5.12821	2.35845	0.49283	1	Intergenic	21598	ENSRNOT00000016597	NA
Chr1_135200483	1	135200483	15.9625	7.89352	0.494505	-1.01594	0.838152	1	Intergenic	26443	ENSRNOT00000016461	NA
Chr1_135583569	1	135583569	5.70088	14.0329	2.46154	1.29956	0.820563	1	Intergenic	-2100	ENSRNOT00000091975	NA
Chr1_135823542	1	135823542	14.8223	6.13941	0.414201	-1.2716	0.812708	1	intron (ENSRNOT00000075893, intron 7 of 8)	110581	ENSRNOT00000076462	NA
Chr1_136155802	1	136155802	4.5607	10.5247	2.30769	1.20645	0.864056	1	Intergenic	80709	ENSRNOT00000090236	NA
Chr1_136298846	1	136298846	15.9625	4.38529	0.274725	-1.86394	0.729692	1	promoter-TSS (ENSRNOT00000085298)	-280	ENSRNOT00000085298	NA
Chr1_136472606	1	136472606	15.9625	4.38529	0.274725	-1.86394	0.729692	1	Intergenic	25506	ENSRNOT00000082922	NA
Chr1_136800684	1	136800684	18.2428	5.26235	0.288462	-1.79355	0.712687	1	intron (ENSRNOT00000015084, intron 1 of 12)	-4800	ENSRNOT00000081931	NA
Chr1_136830473	1	136830473	250.39	113.575	0.453592	-1.14053	0.749292	1	intron (ENSRNOT00000015084, intron 1 of 12)	11136	ENSRNOT00000076087	NA
Chr1_137771971	1	137771971	1929.35	299.337	0.155149	-2.68827	0.201422	0.641365	Intergenic	-27215	ENSRNOT00000083590	Agbl1
Chr1_137812487	1	137812487	279.481	1697.85	6.07501	2.60289	0.238613	0.724636	intron (ENSRNOT00000083590, intron 1 of 21)	13301	ENSRNOT00000092778	Agbl1
Chr1_140392669	1	140392669	80.1282	33.6336	0.419748	-1.25241	0.77711	1	Intergenic	85128	ENSRNOT00000067172	Mrpl46
Chr1_140486979	1	140486979	9.1214	1.75412	0.192308	-2.37851	0.764522	1	exon (ENSRNOT00000025008, exon 6 of 6)	9110	ENSRNOT00000025008	Mrps11
Chr1_140575840	1	140575840	30.7847	3.50823	0.11396	-3.1334	0.426396	1	promoter-TSS (ENSRNOT00000053600)	-557	ENSRNOT00000053600	NA
Chr1_140786390	1	140786390	21.6633	0.877058	0.0404858	-4.62644	0.41783	1	intron (ENSRNOT00000047848, intron 1 of 19)	-5660	ENSRNOT00000049681	Acan
Chr1_14100400	1	14100400	25.0839	64.0252	2.55245	1.35188	0.556391	1	Intergenic	16622	ENSRNOT00000004344	RGD1560303
Chr1_141032529	1	141032529	13.6821	31.5741	2.30769	1.20645	0.709751	1	intron (ENSRNOT00000023506, intron 3 of 10)	20963	ENSRNOT00000091518	NA
Chr1_141171863	1	141171863	84.4842	197.031	2.33216	1.22167	0.705246	1	TTS (ENSRNOT00000044567)	16169	ENSRNOT00000044567	Polg
Chr1_141211385	1	141211385	11.4018	1.75412	0.153846	-2.70044	0.708713	1	Intergenic	-1325	ENSRNOT00000077093	NA
Chr1_141447870	1	141447870	2.28035	8.77058	3.84615	1.94342	0.812551	1	TTS (ENSRNOT00000020690)	847	ENSRNOT00000020690	AC096024.1
Chr1_141459384	1	141459384	9.1214	21.0494	2.30769	1.20645	0.773976	1	exon (ENSRNOT00000082164, exon 9 of 9)	-8308	ENSRNOT00000033491	Kif7
Chr1_141476281	1	141476281	10.303	36.8826	3.57981	1.83988	0.759973	1	intron (ENSRNOT00000020229, intron 2 of 2)	5035	ENSRNOT00000020229	Pex11a
Chr1_141500646	1	141500646	17.1026	35.9594	2.10256	1.07215	0.716987	1	intron (ENSRNOT00000034042, intron 6 of 16)	3466	ENSRNOT00000040164	Snrpep2
Chr1_141541595	1	141541595	26.224	10.5247	0.401338	-1.31711	0.717098	1	Intergenic	-7686	ENSRNOT00000020117	Mesp1
Chr1_141559669	1	141559669	348.052	140.525	0.403746	-1.30848	0.691982	1	Intergenic	9035	ENSRNOT00000020047	Mesp2
Chr1_141580205	1	141580205	14.8223	4.38529	0.295858	-1.75702	0.754472	1	promoter-TSS (ENSRNOT00000020002)	-333	ENSRNOT00000020002	Anpep
Chr1_141641817	1	141641817	1.14018	7.01646	6.15385	2.62149	0.784796	1	intron (ENSRNOT00000082591, intron 3 of 5)	13601	ENSRNOT00000068084	Ap3s2
Chr1_141659168	1	141659168	42.5975	19.25	0.451904	-1.14591	0.869011	1	Intergenic	-3273	ENSRNOT00000082591	Ap3s2
Chr1_141896555	1	141896555	13.6821	3.50823	0.25641	-1.96347	0.745165	1	Intergenic	-2849	ENSRNOT00000085988	Idh2
Chr1_141980775	1	141980775	5.70088	2.63117	0.461538	-1.11548	0.913918	1	Intergenic	-5371	ENSRNOT00000030914	Sema4b
Chr1_142029330	1	142029330	11.4018	2.63117	0.230769	-2.11548	0.758822	1	Intergenic	2079	ENSRNOT00000032429	NA
Chr1_142041554	1	142041554	22.6665	57.2651	2.52642	1.3371	0.784864	1	intron (ENSRNOT00000090006, intron 7 of 14)	7130	ENSRNOT00000090006	Ttll13
Chr1_142123983	1	142123983	21.6633	116.649	5.38462	2.42884	0.222568	1	intron (ENSRNOT00000017407, intron 10 of 19)	-9348	ENSRNOT00000029471	Rccd1
Chr1_142135092	1	142135092	20.5232	9.64764	0.470085	-1.08901	0.793414	1	promoter-TSS (ENSRNOT00000078130)	-127	ENSRNOT00000078130	NA
Chr1_142146444	1	142146444	21.6362	92.2066	4.26168	2.09142	0.627521	1	intron (ENSRNOT00000016281, intron 21 of 23)	9991	ENSRNOT00000016445	Hddc3
Chr1_142167269	1	142167269	5.70088	14.0329	2.46154	1.29956	0.820563	1	Intergenic	-3005	ENSRNOT00000016281	Man2a2
Chr1_142522194	1	142522194	109.211	298.943	2.73729	1.45275	0.630177	1	Intergenic	21602	ENSRNOT00000089908	NA
Chr1_142690278	1	142690278	137.363	61.5015	0.447731	-1.1593	0.752301	1	intron (ENSRNOT00000034267, intron 2 of 2)	10932	ENSRNOT00000034267	Zscan2
Chr1_142715108	1	142715108	164.419	66.3063	0.403277	-1.31016	0.708625	1	intron (ENSRNOT00000032294, intron 5 of 7)	5150	ENSRNOT00000032294	Wdr73
Chr1_142725204	1	142725204	139.09	68.9123	0.495452	-1.01318	0.771192	1	promoter-TSS (ENSRNOT00000014639)	-692	ENSRNOT00000014639	Nmb
Chr1_142801357	1	142801357	4.5607	16.6641	3.65385	1.86942	0.726644	1	Intergenic	-32801	ENSRNOT00000091569	Zfp592
Chr1_142869786	1	142869786	3.42053	16.6641	4.87179	2.28445	0.683097	1	exon (ENSRNOT00000091569, exon 9 of 9)	-13255	ENSRNOT00000015898	Alpk3
Chr1_142901776	1	142901776	5.70088	21.0494	3.69231	1.88452	0.677964	1	intron (ENSRNOT00000015898, intron 3 of 13)	-7822	ENSRNOT00000089410	AABR07004437.1
Chr1_142934126	1	142934126	6.84105	56.1317	8.20513	3.03653	0.279841	1	Intergenic	-16415	ENSRNOT00000025621	Slc28a1
Chr1_143026500	1	143026500	152.972	317.117	2.07304	1.05175	0.704943	1	Intergenic	-9719	ENSRNOT00000025797	Pde8a
Chr1_143258696	1	143258696	20.5232	9.64764	0.470085	-1.08901	0.793414	1	intron (ENSRNOT00000026009, intron 1 of 11)	-1878	ENSRNOT00000078789	Cpeb1
Chr1_143280315	1	143280315	223.734	106.667	0.476755	-1.06868	0.731026	1	Intergenic	-1829	ENSRNOT00000026009	Cpeb1
Chr1_143325133	1	143325133	17.1026	46.4841	2.71795	1.44252	0.587805	1	Intergenic	-5095	ENSRNOT00000055614	LOC100360933
Chr1_143358708	1	143358708	25.0839	10.5247	0.41958	-1.25298	0.735621	1	Intergenic	-1456	ENSRNOT00000087677	NA
Chr1_143371962	1	143371962	126.956	28.8288	0.227077	-2.13875	0.598775	1	intron (ENSRNOT00000078916, intron 11 of 12)	-3320	ENSRNOT00000091076	NA
Chr1_143390147	1	143390147	175.866	54.7747	0.311458	-1.68289	0.633364	1	intron (ENSRNOT00000078916, intron 3 of 12)	2386	ENSRNOT00000026089	Fsd2
Chr1_143397646	1	143397646	5.15148	10.6766	2.07252	1.05139	0.912542	1	intron (ENSRNOT00000078916, intron 1 of 12)	448	ENSRNOT00000078916	Fsd2
Chr1_143434563	1	143434563	1.14018	7.01646	6.15385	2.62149	0.784796	1	Intergenic	32576	ENSRNOT00000064667	Whamm
Chr1_143497967	1	143497967	26.224	6.13941	0.234114	-2.09472	0.594336	1	intron (ENSRNOT00000087785, intron 1 of 8)	1375	ENSRNOT00000078777	NA
Chr1_143585058	1	143585058	19.7719	122.042	6.1725	2.62586	0.537049	1	intron (ENSRNOT00000026385, intron 1 of 2)	1382	ENSRNOT00000026385	Fam103a1
Chr1_143633102	1	143633102	33.9997	11.6471	0.342566	-1.54555	0.799333	1	intron (ENSRNOT00000026595, intron 3 of 7)	14023	ENSRNOT00000026595	Btbd1
Chr1_143659660	1	143659660	70.0601	174.707	2.49368	1.31827	0.693692	1	Intergenic	-1104	ENSRNOT00000087281	NA
Chr1_144735385	1	144735385	15.9625	49.1152	3.07692	1.62149	0.538335	1	exon (ENSRNOT00000047408, exon 19 of 20)	-18845	ENSRNOT00000063763	NA
Chr1_144833544	1	144833544	12.3635	5.82357	0.471028	-1.08612	0.903295	1	promoter-TSS (ENSRNOT00000069672)	-284	ENSRNOT00000069672	NA
Chr1_144844305	1	144844305	12.5419	40.3447	3.21678	1.68562	0.568592	1	Intergenic	-3032	ENSRNOT00000082947	NA
Chr1_145217574	1	145217574	18.2428	4.38529	0.240385	-2.05658	0.68126	1	Intergenic	270550	ENSRNOT00000091008	NA
Chr1_1452348	1	1452348	23.6968	11.6471	0.491507	-1.02472	0.880366	1	Intergenic	-10161	ENSRNOT00000062051	NA
Chr1_146113937	1	146113937	20.5232	0.877058	0.042735	-4.54844	0.439874	1	intron (ENSRNOT00000036343, intron 12 of 29)	76510	ENSRNOT00000055583	Mesdc2
Chr1_146186513	1	146186513	7.98123	31.5741	3.95604	1.98406	0.573993	1	intron (ENSRNOT00000036343, intron 2 of 29)	39950	ENSRNOT00000036343	Cemip
Chr1_14643649	1	14643649	374.625	144.144	0.384769	-1.37794	0.610001	1	Intergenic	115932	ENSRNOT00000077965	NA
Chr1_146759035	1	146759035	274.286	124.162	0.452675	-1.14345	0.742551	1	exon (ENSRNOT00000018098, exon 2 of 7)	7620	ENSRNOT00000079387	NA
Chr1_146989006	1	146989006	19.7719	53.8138	2.72173	1.44453	0.774181	1	intron (ENSRNOT00000071895, intron 7 of 8)	12030	ENSRNOT00000071895	LOC100366231
Chr1_146996451	1	146996451	36.3637	3.84999	0.105875	-3.23957	0.699377	1	Intergenic	-7400	ENSRNOT00000074398	LOC100911047
Chr1_147023316	1	147023316	75.8443	28.875	0.380714	-1.39322	0.806482	1	TTS (ENSRNOT00000042490)	1879	ENSRNOT00000042490	F8a1
Chr1_147060111	1	147060111	5.15148	1.94119	0.376822	-1.40804	0.9059	1	TTS (ENSRNOT00000074040)	-13301	ENSRNOT00000075736	Xlr3a
Chr1_147099980	1	147099980	50.4845	264.002	5.22937	2.38664	0.46084	1	Intergenic	19196	ENSRNOT00000065898	LOC100911148
Chr1_147144388	1	147144388	1.03896	2.8875	2.77921	1.47468	0.926319	1	Intergenic	-1608	ENSRNOT00000084532	NA
Chr1_1473915	1	1473915	41.625	90.3303	2.1701	1.11776	0.791573	1	intron (ENSRNOT00000028992, intron 1 of 4)	932	ENSRNOT00000028992	Raet1d
Chr1_147396673	1	147396673	5.70088	2.63117	0.461538	-1.11548	0.913918	1	promoter-TSS (ENSRNOT00000078539)	-563	ENSRNOT00000078539	NA
Chr1_147431519	1	147431519	4.5607	10.5247	2.30769	1.20645	0.864056	1	intron (ENSRNOT00000086488, intron 1 of 2)	4379	ENSRNOT00000086488	NA
Chr1_147707595	1	147707595	60.7874	163.06	2.68246	1.42356	0.678164	1	Intergenic	-6298	ENSRNOT00000054742	Cyp2c6v1
Chr1_147721889	1	147721889	61.3969	12.4925	0.203471	-2.29711	0.65161	1	intron (ENSRNOT00000092999, intron 2 of 5)	-1467	ENSRNOT00000093050	NA
Chr1_147723520	1	147723520	12.5419	97.3534	7.76224	2.95647	0.184358	1	promoter-TSS (ENSRNOT00000092928)	-15	ENSRNOT00000092928	Cyp2c6v1
Chr1_148150532	1	148150532	3.42053	8.77058	2.5641	1.35845	0.865307	1	Intergenic	-7906	ENSRNOT00000087444	NA
Chr1_149175218	1	149175218	3.11689	7.69999	2.47041	1.30475	0.917346	1	promoter-TSS (ENSRNOT00000089091)	-3	ENSRNOT00000045611	Vom2r42
Chr1_149591040	1	149591040	77.2721	173.737	2.24837	1.16888	0.724787	1	Intergenic	-11759	ENSRNOT00000047063	Olr12
Chr1_149597159	1	149597159	16.4847	59.2063	3.59159	1.84462	0.713596	1	Intergenic	6114	ENSRNOT00000045582	Olr13
Chr1_149696573	1	149696573	8.24236	42.7062	5.18131	2.37332	0.687677	1	Intergenic	-13215	ENSRNOT00000077975	Olr17
Chr1_149702758	1	149702758	2.06059	4.85298	2.35514	1.23581	0.922849	1	Intergenic	-15018	ENSRNOT00000071448	NA
Chr1_149826746	1	149826746	8.24236	0.970596	0.117757	-3.08612	0.77374	1	Intergenic	-9680	ENSRNOT00000083258	Olr14
Chr1_149889004	1	149889004	2.06059	4.85298	2.35514	1.23581	0.922849	1	Intergenic	-12162	ENSRNOT00000036482	NA
Chr1_150050313	1	150050313	1.14018	2.63117	2.30769	1.20645	0.957186	1	Intergenic	-16930	ENSRNOT00000073824	Olr23
Chr1_150122902	1	150122902	10.2616	2.63117	0.25641	-1.96347	0.786466	1	Intergenic	-7183	ENSRNOT00000041243	Olr25
Chr1_150181874	1	150181874	4.5607	42.0988	9.23077	3.20645	0.338931	1	Intergenic	-8557	ENSRNOT00000044676	Olr27
Chr1_150210997	1	150210997	2.28035	8.77058	3.84615	1.94342	0.812551	1	promoter-TSS (ENSRNOT00000081156)	-593	ENSRNOT00000081156	Olr29
Chr1_150250694	1	150250694	1.14018	6.13941	5.38462	2.42884	0.809169	1	Intergenic	11520	ENSRNOT00000049595	Olr32
Chr1_150348266	1	150348266	135.999	352.326	2.59065	1.37332	0.639528	1	intron (ENSRNOT00000018592, intron 11 of 18)	37946	ENSRNOT00000042081	Olr34
Chr1_150369559	1	150369559	9.1214	19.2953	2.11538	1.08092	0.806906	1	intron (ENSRNOT00000018592, intron 6 of 18)	25857	ENSRNOT00000018592	Folh1
Chr1_150461824	1	150461824	5.20313	22.1021	4.24785	2.08673	0.758659	1	Intergenic	-17117	ENSRNOT00000085371	Vmn2r78
Chr1_150488310	1	150488310	2.28035	7.01646	3.07692	1.62149	0.859693	1	intron (ENSRNOT00000085371, intron 1 of 5)	-3930	ENSRNOT00000047771	Vmn2r78
Chr1_150646471	1	150646471	10.2616	3.50823	0.34188	-1.54844	0.826565	1	Intergenic	-43875	ENSRNOT00000086558	NA
Chr1_151053456	1	151053456	7.98123	0.877058	0.10989	-3.18587	0.722883	1	intron (ENSRNOT00000021971, intron 3 of 4)	-34105	ENSRNOT00000089446	NA
Chr1_151123930	1	151123930	283.331	96.089	0.33914	-1.56005	0.610024	1	Intergenic	-17127	ENSRNOT00000021971	Tyr
Chr1_151650725	1	151650725	1293.51	584.237	0.451668	-1.14666	0.595475	1	intron (ENSRNOT00000022060, intron 2 of 7)	211315	ENSRNOT00000022060	Grm5
Chr1_152382708	1	152382708	4.5607	1.75412	0.384615	-1.37851	0.902109	1	Intergenic	310042	ENSRNOT00000022538	Rab38
Chr1_15249447	1	15249447	26.224	73.6729	2.80936	1.49024	0.499251	1	intron (ENSRNOT00000081461, intron 1 of 1)	2113	ENSRNOT00000081461	NA
Chr1_153555996	1	153555996	15.6094	6.72672	0.430941	-1.21444	0.868185	1	Intergenic	-33476	ENSRNOT00000023205	Fzd4
Chr1_153750682	1	153750682	39.9061	4.38529	0.10989	-3.18587	0.347935	1	intron (ENSRNOT00000080927, intron 1 of 2)	1860	ENSRNOT00000080927	Prss23
Chr1_153837280	1	153837280	3.42053	45.607	13.3333	3.73697	0.266211	1	Intergenic	-24290	ENSRNOT00000023329	Me3
Chr1_154158380	1	154158380	10.2616	40.3447	3.93162	1.97513	0.51758	1	intron (ENSRNOT00000023468, intron 1 of 3)	7145	ENSRNOT00000023468	Hikeshi
Chr1_154468995	1	154468995	185.453	91.236	0.491962	-1.02338	0.751818	1	Intergenic	22838	ENSRNOT00000093052	Picalm
Chr1_154505795	1	154505795	44.3027	16.5001	0.372441	-1.42492	0.792917	1	intron (ENSRNOT00000078883, intron 1 of 6)	1245	ENSRNOT00000078883	Ccdc83
Chr1_154570261	1	154570261	5.15148	1.94119	0.376822	-1.40804	0.9059	1	Intergenic	-9689	ENSRNOT00000045048	Sytl2
Chr1_154616440	1	154616440	1.0303	2.91179	2.82617	1.49885	0.920679	1	Intergenic	9949	ENSRNOT00000024095	Ccdc89
Chr1_15479087	1	15479087	19.383	0.877058	0.0452489	-4.46597	0.462947	1	intron (ENSRNOT00000067070, intron 2 of 30)	61653	ENSRNOT00000091752	NA
Chr1_156286045	1	156286045	45.333	12.6177	0.278335	-1.84511	0.739306	1	intron (ENSRNOT00000038333, intron 2 of 4)	2916	ENSRNOT00000038333	Tmem126a
Chr1_156389079	1	156389079	2.08125	0.96096	0.461722	-1.1149	0.982784	1	Intergenic	-34725	ENSRNOT00000042163	Sytl2
Chr1_156434470	1	156434470	14.8223	7.01646	0.473373	-1.07895	0.838152	1	Intergenic	-58960	ENSRNOT00000082580	NA
Chr1_156815375	1	156815375	18.2428	7.89352	0.432692	-1.20859	0.792114	1	intron (ENSRNOT00000055401, intron 8 of 21)	263046	ENSRNOT00000055401	Dlg2
Chr1_15689283	1	15689283	92.3542	188.567	2.04179	1.02983	0.543381	1	intron (ENSRNOT00000079845, intron 1 of 17)	47129	ENSRNOT00000079845	Map7
Chr1_15710288	1	15710288	11.4018	1.75412	0.153846	-2.70044	0.708713	1	intron (ENSRNOT00000079845, intron 3 of 17)	-67886	ENSRNOT00000079244	NA
Chr1_157291898	1	157291898	15.9625	3.50823	0.21978	-2.18587	0.694803	1	Intergenic	-111698	ENSRNOT00000012781	Ccdc90b
Chr1_157443323	1	157443323	27.818	4.85298	0.174455	-2.51908	0.717965	1	intron (ENSRNOT00000068402, intron 5 of 11)	18266	ENSRNOT00000068402	Ankrd42
Chr1_157549533	1	157549533	17.1026	7.89352	0.461538	-1.11548	0.814863	1	Intergenic	-7692	ENSRNOT00000087596	NA
Chr1_157625511	1	157625511	22.6665	63.0887	2.78335	1.47682	0.756525	1	intron (ENSRNOT00000092066, intron 1 of 4)	-20663	ENSRNOT00000013851	Rab30
Chr1_157680593	1	157680593	11.4018	5.26235	0.461538	-1.11548	0.86244	1	intron (ENSRNOT00000031974, intron 4 of 5)	7269	ENSRNOT00000083599	NA
Chr1_15782459	1	15782459	7.98123	2.63117	0.32967	-1.6009	0.845212	1	promoter-TSS (ENSRNOT00000089966)	-19	ENSRNOT00000088025	Bclaf1
Chr1_157923866	1	157923866	257.663	114.537	0.444524	-1.16967	0.741631	1	Intergenic	-2464	ENSRNOT00000014369	NA
Chr1_1579870	1	1579870	19.383	0.877058	0.0452489	-4.46597	0.462947	1	Intergenic	34735	ENSRNOT00000044523	AABR07000156.1
Chr1_1582432	1	1582432	5.20313	15.3754	2.95502	1.56317	0.833566	1	Intergenic	-34954	ENSRNOT00000062030	LOC679782
Chr1_158635618	1	158635618	29.6446	2.63117	0.0887574	-3.49399	0.400757	1	Intergenic	-228729	ENSRNOT00000074995	NA
Chr1_159039548	1	159039548	1.14018	7.01646	6.15385	2.62149	0.784796	1	Intergenic	-126166	ENSRNOT00000086184	NA
Chr1_159767135	1	159767135	1.04063	8.64864	8.311	3.05502	0.749755	1	Intergenic	-131499	ENSRNOT00000079979	NA
Chr1_161311586	1	161311586	15.9625	0.877058	0.0549451	-4.18587	0.53469	1	Intergenic	30526	ENSRNOT00000074484	NA
Chr1_161460693	1	161460693	18.2428	7.89352	0.432692	-1.20859	0.792114	1	intron (ENSRNOT00000015181, intron 2 of 31)	59165	ENSRNOT00000015181	Tenm4
Chr1_162318955	1	162318955	24.975	61.5015	2.46252	1.30014	0.78691	1	Intergenic	-1776	ENSRNOT00000035743	Kctd21
Chr1_162374488	1	162374488	181.069	66.3063	0.366194	-1.44932	0.673234	1	intron (ENSRNOT00000016509, intron 1 of 2)	4686	ENSRNOT00000016509	Ndufc2
Chr1_162380033	1	162380033	33.0651	0.877058	0.0265252	-5.23649	0.2493	1	Intergenic	5543	ENSRNOT00000016540	Thrsp
Chr1_162502924	1	162502924	167.938	356.209	2.12107	1.08479	0.707126	1	exon (ENSRNOT00000016770, exon 20 of 23)	30970	ENSRNOT00000016783	Aamdc
Chr1_162634412	1	162634412	92.7266	230.031	2.48075	1.31077	0.676098	1	intron (ENSRNOT00000037050, intron 5 of 14)	-41858	ENSRNOT00000017702	Clns1a
Chr1_162810652	1	162810652	4.5607	12.2788	2.69231	1.42884	0.822576	1	intron (ENSRNOT00000049321, intron 1 of 14)	-6960	ENSRNOT00000091952	Pak1
Chr1_162962801	1	162962801	7.98123	34.2053	4.28571	2.09954	0.536858	1	intron (ENSRNOT00000034886, intron 14 of 15)	72325	ENSRNOT00000034886	Gdpd4
Chr1_16302673	1	16302673	15.9625	0.877058	0.0549451	-4.18587	0.53469	1	Intergenic	-87154	ENSRNOT00000089467	NA
Chr1_163326245	1	163326245	129.038	32.6727	0.253203	-1.98164	0.620164	1	intron (ENSRNOT00000034843, intron 1 of 1)	2347	ENSRNOT00000034843	Tsku
Chr1_163432172	1	163432172	139.09	54.3534	0.390779	-1.35558	0.703815	1	intron (ENSRNOT00000020513, intron 18 of 20)	-13356	ENSRNOT00000020520	Lrrc32
Chr1_163457201	1	163457201	13.6821	57.8858	4.23077	2.08092	0.413773	1	exon (ENSRNOT00000020520, exon 3 of 3)	-1874	ENSRNOT00000082386	NA
Chr1_163673830	1	163673830	105.103	214.294	2.03889	1.02779	0.74385	1	intron (ENSRNOT00000088873, intron 3 of 4)	10422	ENSRNOT00000088873	Thap12
Chr1_163843537	1	163843537	11.4018	25.4347	2.23077	1.15754	0.75422	1	Intergenic	-29172	ENSRNOT00000067026	RGD1561870
Chr1_163878011	1	163878011	9.1214	2.63117	0.288462	-1.79355	0.815073	1	intron (ENSRNOT00000022176, intron 13 of 14)	-18951	ENSRNOT00000091774	NA
Chr1_164069443	1	164069443	141.15	284.385	2.01476	1.01061	0.734378	1	intron (ENSRNOT00000022176, intron 2 of 14)	32136	ENSRNOT00000022176	Uvrag
Chr1_164185616	1	164185616	1.14018	2.63117	2.30769	1.20645	0.957186	1	exon (ENSRNOT00000035774, exon 4 of 6)	19607	ENSRNOT00000035774	Mogat2
Chr1_164341283	1	164341283	6.84105	0.877058	0.128205	-2.96347	0.752681	1	Intergenic	-32965	ENSRNOT00000022983	Serpinh1
Chr1_164427325	1	164427325	66.9692	135.883	2.02904	1.0208	0.771185	1	intron (ENSRNOT00000023386, intron 1 of 5)	1849	ENSRNOT00000023386	Klhl35
Chr1_164435894	1	164435894	9.27266	52.4122	5.65233	2.49885	0.649469	1	TTS (ENSRNOT00000023935)	837	ENSRNOT00000079066	NA
Chr1_164439825	1	164439825	23.8961	0.962499	0.0402784	-4.63385	0.665876	1	TTS (ENSRNOT00000085357)	615	ENSRNOT00000085357	NA
Chr1_164467321	1	164467321	161.756	379.503	2.34614	1.23029	0.669063	1	Intergenic	-26153	ENSRNOT00000023935	Rps3
Chr1_164552932	1	164552932	12.5419	5.26235	0.41958	-1.25298	0.835875	1	intron (ENSRNOT00000043554, intron 3 of 16)	34530	ENSRNOT00000053629	NA
Chr1_164591692	1	164591692	2.28035	0.877058	0.384615	-1.37851	0.945874	1	intron (ENSRNOT00000043554, intron 16 of 16)	-1129	ENSRNOT00000024157	Tpbgl
Chr1_16463230	1	16463230	9.1214	64.9023	7.11538	2.83094	0.272624	1	TTS (ENSRNOT00000081799)	14053	ENSRNOT00000081799	NA
Chr1_164678272	1	164678272	23.9437	104.37	4.35897	2.12399	0.295052	1	Intergenic	-6694	ENSRNOT00000091807	Slco2b1
Chr1_164699659	1	164699659	108.181	247.502	2.28785	1.19399	0.697768	1	Intergenic	-5946	ENSRNOT00000051450	Olr36
Chr1_164706801	1	164706801	7.98123	2.63117	0.32967	-1.6009	0.845212	1	exon (ENSRNOT00000051450, exon 3 of 4)	524	ENSRNOT00000024311	Olr36
Chr1_164743491	1	164743491	47.3936	21.3531	0.450548	-1.15025	0.824612	1	intron (ENSRNOT00000086011, intron 1 of 2)	26461	ENSRNOT00000086011	Olr37
Chr1_164820785	1	164820785	78.3024	23.2943	0.297491	-1.74908	0.695007	1	intron (ENSRNOT00000084807, intron 1 of 1)	5001	ENSRNOT00000084807	NA
Chr1_164851217	1	164851217	2.07792	8.66249	4.16882	2.05964	0.863363	1	intron (ENSRNOT00000031908, intron 1 of 9)	1242	ENSRNOT00000031908	Xrra1
Chr1_164857514	1	164857514	7.98123	17.5412	2.1978	1.13606	0.811921	1	intron (ENSRNOT00000031908, intron 2 of 9)	4248	ENSRNOT00000087818	Xrra1
Chr1_164956902	1	164956902	13.6821	32.4511	2.37179	1.24598	0.697287	1	intron (ENSRNOT00000029629, intron 1 of 5)	3984	ENSRNOT00000087735	NA
Chr1_165101785	1	165101785	4.5607	13.1559	2.88462	1.52838	0.802696	1	intron (ENSRNOT00000024875, intron 6 of 11)	21671	ENSRNOT00000024875	Pold3
Chr1_165273115	1	165273115	19.383	2.63117	0.135747	-2.88101	0.580914	1	intron (ENSRNOT00000022963, intron 9 of 14)	-11296	ENSRNOT00000083641	NA
Chr1_165334020	1	165334020	112.302	54.3534	0.483992	-1.04695	0.778569	1	Intergenic	38172	ENSRNOT00000046943	P4ha3
Chr1_165480235	1	165480235	31.9249	10.5247	0.32967	-1.6009	0.629511	1	TTS (ENSRNOT00000023802)	-1921	ENSRNOT00000024005	Ucp3
Chr1_165521165	1	165521165	193.556	85.5255	0.441863	-1.17833	0.720647	1	exon (ENSRNOT00000024256, exon 4 of 8)	8931	ENSRNOT00000024256	Dnajb13
Chr1_165541462	1	165541462	18.7313	51.8919	2.77033	1.47006	0.772818	1	Intergenic	-7883	ENSRNOT00000038764	Coa4
Chr1_165612404	1	165612404	78.3024	36.8826	0.471028	-1.08612	0.797587	1	Intergenic	-6028	ENSRNOT00000024290	Mrpl48
Chr1_165616783	1	165616783	57.6965	131.03	2.27103	1.18335	0.74144	1	Intergenic	-8276	ENSRNOT00000025104	Rab6a
Chr1_165627537	1	165627537	15.5844	37.5375	2.40865	1.26822	0.863112	1	intron (ENSRNOT00000087534, intron 1 of 7)	2186	ENSRNOT00000087534	Rab6a
Chr1_165636082	1	165636082	131.119	264.264	2.01546	1.01111	0.730206	1	intron (ENSRNOT00000087534, intron 1 of 7)	-3128	ENSRNOT00000086696	NA
Chr1_165904237	1	165904237	65.9389	135.883	2.06075	1.04317	0.766656	1	Intergenic	-2313	ENSRNOT00000077661	Relt
Chr1_166049042	1	166049042	3.42053	35.9594	10.5128	3.39408	0.365001	1	Intergenic	-11617	ENSRNOT00000026115	P2ry2
Chr1_166084360	1	166084360	6.84105	49.1152	7.17949	2.84388	0.337683	1	Intergenic	36619	ENSRNOT00000082638	NA
Chr1_166128766	1	166128766	29.8786	12.6177	0.422301	-1.24366	0.842837	1	intron (ENSRNOT00000091822, intron 1 of 20)	3291	ENSRNOT00000091822	Fchsd2
Chr1_166383389	1	166383389	2.28035	11.4018	5	2.32193	0.748458	1	intron (ENSRNOT00000042524, intron 13 of 18)	30176	ENSRNOT00000026286	Atg16l2
Chr1_166428589	1	166428589	30.1781	83.6036	2.77033	1.47006	0.740287	1	promoter-TSS (ENSRNOT00000085555)	-173	ENSRNOT00000085555	Stard10
Chr1_166484550	1	166484550	23.9437	5.26235	0.21978	-2.18587	0.603857	1	intron (ENSRNOT00000030037, intron 1 of 32)	6544	ENSRNOT00000030037	Arap1
Chr1_166524082	1	166524082	19.383	0.877058	0.0452489	-4.46597	0.462947	1	intron (ENSRNOT00000030037, intron 31 of 32)	-10562	ENSRNOT00000026586	Pde2a
Chr1_16656032	1	16656032	1384.94	611.187	0.44131	-1.18014	0.576681	1	Intergenic	31786	ENSRNOT00000081620	Myb
Chr1_166593938	1	166593938	33.9997	163.06	4.79592	2.26181	0.531934	1	intron (ENSRNOT00000090959, intron 2 of 30)	4392	ENSRNOT00000053724	NA
Chr1_166673629	1	166673629	20.8125	63.4234	3.04737	1.60756	0.740548	1	intron (ENSRNOT00000026644, intron 1 of 4)	-2761	ENSRNOT00000087792	Art2b
Chr1_166674223	1	166674223	43.6364	270.462	6.19808	2.63182	0.495396	1	intron (ENSRNOT00000026644, intron 1 of 4)	2804	ENSRNOT00000076714	Art2b
Chr1_166710020	1	166710020	33.0651	0.877058	0.0265252	-5.23649	0.2493	1	Intergenic	-17786	ENSRNOT00000076834	NA
Chr1_166738387	1	166738387	4.5607	9.64764	2.11538	1.08092	0.885545	1	Intergenic	-1146	ENSRNOT00000079846	Clpb
Chr1_166892582	1	166892582	32.9694	9.70596	0.294392	-1.76419	0.77741	1	Intergenic	-1153	ENSRNOT00000026702	Phox2a
Chr1_166915055	1	166915055	39.4806	17.325	0.438823	-1.18829	0.868336	1	TTS (ENSRNOT00000026925)	-2530	ENSRNOT00000092952	Inppl1
Chr1_166925255	1	166925255	27.0563	11.5315	0.426205	-1.23038	0.839899	1	Intergenic	-5952	ENSRNOT00000026925	Folr2
Chr1_166934938	1	166934938	4.5607	47.3611	10.3846	3.37638	0.28878	1	intron (ENSRNOT00000026962, intron 4 of 4)	4604	ENSRNOT00000079675	Folr1
Chr1_166950584	1	166950584	15.9625	43.8529	2.74725	1.45799	0.595877	1	Intergenic	-6991	ENSRNOT00000026962	Folr1
Chr1_166986183	1	166986183	27.013	11.55	0.427571	-1.22576	0.882808	1	exon (ENSRNOT00000039564, exon 3 of 3)	1880	ENSRNOT00000039564	Lrtomt
Chr1_167021570	1	167021570	17.1026	38.5906	2.25641	1.17403	0.682	1	Intergenic	-15730	ENSRNOT00000027261	Lrrc51
Chr1_167050551	1	167050551	9.1214	0.877058	0.0961538	-3.37851	0.694344	1	promoter-TSS (ENSRNOT00000055249)	-659	ENSRNOT00000055249	Numa1
Chr1_167074156	1	167074156	13.6821	32.4511	2.37179	1.24598	0.697287	1	exon (ENSRNOT00000055249, exon 15 of 26)	7639	ENSRNOT00000000474	Numa1
Chr1_167140555	1	167140555	20.5232	48.2382	2.35043	1.23292	0.630053	1	intron (ENSRNOT00000027321, intron 2 of 9)	21936	ENSRNOT00000031043	NA
Chr1_167166854	1	167166854	4.12118	20.3825	4.94579	2.3062	0.765944	1	Intergenic	-1588	ENSRNOT00000027321	Rnf121
Chr1_167195698	1	167195698	94.6969	37.4775	0.395762	-1.33729	0.751741	1	intron (ENSRNOT00000055243, intron 3 of 6)	-1852	ENSRNOT00000027427	Art1
Chr1_167212511	1	167212511	7.98123	22.8035	2.85714	1.51457	0.712422	1	Intergenic	-1591	ENSRNOT00000027507	Chrna10
Chr1_167344016	1	167344016	90.5344	312.312	3.44965	1.78645	0.545541	1	intron (ENSRNOT00000027641, intron 1 of 1)	3475	ENSRNOT00000076499	Rhog
Chr1_167355473	1	167355473	2.28035	0.877058	0.384615	-1.37851	0.945874	1	TTS (ENSRNOT00000077009)	435	ENSRNOT00000077009	NA
Chr1_167524936	1	167524936	70.7625	33.6336	0.475303	-1.07308	0.81324	1	intron (ENSRNOT00000088370, intron 12 of 13)	2040	ENSRNOT00000092987	Stim1
Chr1_167531876	1	167531876	8.325	21.1411	2.53947	1.34453	0.839854	1	exon (ENSRNOT00000027685, exon 12 of 12)	-6388	ENSRNOT00000074058	Rrm1
Chr1_167582902	1	167582902	10.4063	61.5015	5.91005	2.56317	0.620138	1	Intergenic	-1277	ENSRNOT00000083691	NA
Chr1_167631844	1	167631844	25.0839	11.4018	0.454545	-1.1375	0.756588	1	Intergenic	-22393	ENSRNOT00000076911	NA
Chr1_167664983	1	167664983	9.1214	35.9594	3.94231	1.97904	0.543723	1	Intergenic	4669	ENSRNOT00000016061	Olr41
Chr1_167673941	1	167673941	44.6754	16.3625	0.366253	-1.44909	0.835086	1	TTS (ENSRNOT00000082961)	1128	ENSRNOT00000082961	NA
Chr1_167685770	1	167685770	4.1625	10.5706	2.53947	1.34453	0.873351	1	TTS (ENSRNOT00000024998)	964	ENSRNOT00000024998	NA
Chr1_167695907	1	167695907	3.42053	9.64764	2.82051	1.49596	0.843176	1	TTS (ENSRNOT00000092837)	792	ENSRNOT00000092837	NA
Chr1_167699264	1	167699264	23.9437	11.4018	0.47619	-1.07039	0.775539	1	promoter-TSS (ENSRNOT00000093046)	-1000	ENSRNOT00000093046	Trim21
Chr1_167704377	1	167704377	37.6258	14.0329	0.37296	-1.42291	0.63092	1	intron (ENSRNOT00000092857, intron 1 of 1)	-4044	ENSRNOT00000092890	Trim21
Chr1_167706409	1	167706409	21.8182	1.925	0.0882289	-3.5026	0.73138	1	intron (ENSRNOT00000092857, intron 1 of 1)	2277	ENSRNOT00000092857	Trim21
Chr1_167711922	1	167711922	35.03	7.76476	0.22166	-2.17358	0.728722	1	Intergenic	-3207	ENSRNOT00000024992	Trim21
Chr1_167725181	1	167725181	140.12	65.0299	0.464101	-1.10749	0.751597	1	Intergenic	5233	ENSRNOT00000024971	Olr43
Chr1_167734962	1	167734962	40.1815	92.2066	2.29475	1.19834	0.766187	1	Intergenic	-2178	ENSRNOT00000024965	Olr44
Chr1_167753352	1	167753352	2.28035	7.01646	3.07692	1.62149	0.859693	1	Intergenic	5251	ENSRNOT00000024961	Olr45
Chr1_167763009	1	167763009	4.12118	20.3825	4.94579	2.3062	0.765944	1	Intergenic	2544	ENSRNOT00000024954	Bcl2l1-ps1
Chr1_167774837	1	167774837	11.4018	46.4841	4.07692	2.02748	0.473075	1	Intergenic	-4626	ENSRNOT00000024948	Olr47
Chr1_167848543	1	167848543	6.84105	0.877058	0.128205	-2.96347	0.752681	1	exon (ENSRNOT00000092835, exon 1 of 3)	124	ENSRNOT00000092835	NA
Chr1_167853017	1	167853017	16.4847	7.76476	0.471028	-1.08612	0.890882	1	Intergenic	-3182	ENSRNOT00000075222	Trim68
Chr1_167861082	1	167861082	39.4806	86.6249	2.19411	1.13364	0.82975	1	Intergenic	4025	ENSRNOT00000074214	LOC684208
Chr1_167872780	1	167872780	110.13	53.8999	0.489421	-1.03085	0.828342	1	Intergenic	2327	ENSRNOT00000025027	Olr63
Chr1_167873578	1	167873578	20.5232	6.13941	0.299145	-1.74108	0.696658	1	TTS (ENSRNOT00000078322)	1924	ENSRNOT00000078322	Olr62
Chr1_167915623	1	167915623	15.9625	89.4599	5.6044	2.48656	0.262728	1	Intergenic	3092	ENSRNOT00000025109	NA
Chr1_167935093	1	167935093	91.6963	42.7062	0.465735	-1.10242	0.783125	1	Intergenic	-1934	ENSRNOT00000020655	Olr57
Chr1_168009499	1	168009499	25.7574	7.76476	0.301458	-1.72997	0.800033	1	Intergenic	4182	ENSRNOT00000020678	Olr51
Chr1_168069290	1	168069290	11.4018	5.26235	0.461538	-1.11548	0.86244	1	Intergenic	-3146	ENSRNOT00000075021	NA
Chr1_168079467	1	168079467	11.4018	26.3117	2.30769	1.20645	0.740086	1	Intergenic	3274	ENSRNOT00000070789	LOC684376
Chr1_168088267	1	168088267	73.7663	28.875	0.391438	-1.35314	0.813399	1	Intergenic	-3875	ENSRNOT00000072815	Or51t1
Chr1_168111000	1	168111000	3.42053	10.5247	3.07692	1.62149	0.821763	1	Intergenic	-6527	ENSRNOT00000051894	Olr67
Chr1_168135759	1	168135759	28.8483	12.6177	0.437383	-1.19303	0.850781	1	Intergenic	-1201	ENSRNOT00000020953	Olr68
Chr1_168148430	1	168148430	70.0601	20.3825	0.290929	-1.78126	0.703028	1	Intergenic	-4149	ENSRNOT00000020969	Olr69
Chr1_168154951	1	168154951	22.8035	7.01646	0.307692	-1.70044	0.680511	1	Intergenic	5861	ENSRNOT00000020981	Olr70
Chr1_168175830	1	168175830	27.818	67.9417	2.44237	1.28828	0.777011	1	TTS (ENSRNOT00000075135)	1310	ENSRNOT00000075135	Olr72
Chr1_168187058	1	168187058	1.14018	5.26235	4.61538	2.20645	0.835697	1	Intergenic	-2736	ENSRNOT00000068335	NA
Chr1_168197232	1	168197232	12.5419	0.877058	0.0699301	-3.83794	0.613217	1	exon (ENSRNOT00000021006, exon 1 of 1)	369	ENSRNOT00000021006	Olr74
Chr1_168207406	1	168207406	5.70088	0.877058	0.153846	-2.70044	0.784619	1	Intergenic	2420	ENSRNOT00000049036	Olr75
Chr1_168216779	1	168216779	5.70088	14.91	2.61538	1.38702	0.801568	1	Intergenic	-7497	ENSRNOT00000049645	Olr77
Chr1_168246571	1	168246571	1.14018	14.0329	12.3077	3.62149	0.61622	1	TTS (ENSRNOT00000021102)	1682	ENSRNOT00000021102	Olr79
Chr1_168286487	1	168286487	122.605	47.5592	0.387905	-1.36622	0.712418	1	Intergenic	-2623	ENSRNOT00000021115	Olr80
Chr1_168290175	1	168290175	26.7877	8.73536	0.326096	-1.61663	0.808888	1	Intergenic	-3567	ENSRNOT00000043806	Olr81
Chr1_168313787	1	168313787	2.28035	30.697	13.4615	3.75077	0.378806	1	Intergenic	-3715	ENSRNOT00000044675	Olr82
Chr1_168343444	1	168343444	52.9871	24.0625	0.45412	-1.13886	0.858865	1	TTS (ENSRNOT00000048411)	1848	ENSRNOT00000048411	Olr84
Chr1_168362895	1	168362895	160.726	63.0887	0.392523	-1.34915	0.693687	1	Intergenic	14436	ENSRNOT00000021131	Olr85
Chr1_168390717	1	168390717	11.4018	25.4347	2.23077	1.15754	0.75422	1	exon (ENSRNOT00000039822, exon 1 of 1)	101	ENSRNOT00000039822	Olr87
Chr1_168428385	1	168428385	4.5607	1.75412	0.384615	-1.37851	0.902109	1	Intergenic	16921	ENSRNOT00000072397	Olr89
Chr1_168482246	1	168482246	13.6821	2.63117	0.192308	-2.37851	0.704776	1	Intergenic	-2805	ENSRNOT00000055226	Olr95
Chr1_168498498	1	168498498	9.1214	38.5906	4.23077	2.08092	0.510942	1	Intergenic	2715	ENSRNOT00000014730	Olr97
Chr1_168551709	1	168551709	24.975	3.84384	0.153907	-2.69986	0.689021	1	intron (ENSRNOT00000091916, intron 5 of 6)	3674	ENSRNOT00000091916	AC129004.1
Chr1_168577569	1	168577569	3.42053	9.64764	2.82051	1.49596	0.843176	1	Intergenic	2478	ENSRNOT00000048299	Olr103
Chr1_168633085	1	168633085	46.3633	21.3531	0.460561	-1.11854	0.830405	1	Intergenic	-5975	ENSRNOT00000021296	Olr108
Chr1_168642744	1	168642744	22.6665	9.70596	0.428207	-1.22362	0.860855	1	TTS (ENSRNOT00000021304)	1295	ENSRNOT00000021304	Olr109
Chr1_168652277	1	168652277	11.3332	46.5886	4.11079	2.03942	0.71433	1	TTS (ENSRNOT00000083685)	376	ENSRNOT00000083685	NA
Chr1_168660897	1	168660897	67.9995	32.0297	0.471028	-1.08612	0.807984	1	Intergenic	5492	ENSRNOT00000021307	Olr110
Chr1_168662261	1	168662261	14.4241	5.82357	0.403738	-1.30851	0.875985	1	Intergenic	-6447	ENSRNOT00000015108	AC107531.3
Chr1_168707352	1	168707352	26.0156	8.64864	0.33244	-1.58883	0.799892	1	intron (ENSRNOT00000015108, intron 13 of 18)	3109	ENSRNOT00000047399	Olr114
Chr1_168744630	1	168744630	10.2616	27.1888	2.64957	1.40576	0.699156	1	Intergenic	-18973	ENSRNOT00000040224	Olr115
Chr1_168815833	1	168815833	93.5066	42.3499	0.452909	-1.14271	0.823239	1	Intergenic	4114	ENSRNOT00000048499	Olr121
Chr1_168848485	1	168848485	59.7571	19.4119	0.324847	-1.62217	0.741596	1	Intergenic	3609	ENSRNOT00000051398	AC107531.1
Chr1_168860267	1	168860267	5.70088	11.4018	2	1	0.879586	1	Intergenic	-6644	ENSRNOT00000021429	Olr124
Chr1_168871596	1	168871596	61.8177	22.3237	0.361121	-1.46944	0.759282	1	Intergenic	-2175	ENSRNOT00000021436	Olr125
Chr1_168882035	1	168882035	77.2721	37.8532	0.489869	-1.02953	0.808018	1	TTS (ENSRNOT00000043967)	1552	ENSRNOT00000043967	Olr126
Chr1_168928111	1	168928111	5.70088	14.0329	2.46154	1.29956	0.820563	1	Intergenic	2666	ENSRNOT00000021468	LOC103694854
Chr1_168951353	1	168951353	8.325	0.96096	0.115431	-3.1149	0.744969	1	intron (ENSRNOT00000087661, intron 2 of 2)	5785	ENSRNOT00000019913	LOC103694855
Chr1_168956729	1	168956729	9.36563	35.5555	3.79638	1.92463	0.740391	1	promoter-TSS (ENSRNOT00000090745)	-732	ENSRNOT00000090745	LOC103694857
Chr1_168970753	1	168970753	74.1813	4.85298	0.0654205	-3.93411	0.456387	1	TTS (ENSRNOT00000090422)	1973	ENSRNOT00000090422	Hbb
Chr1_168993529	1	168993529	10.2616	4.38529	0.42735	-1.22651	0.860415	1	intron (ENSRNOT00000039946, intron 2 of 2)	725	ENSRNOT00000039946	Hbg1
Chr1_169001137	1	169001137	24.9351	68.3374	2.74061	1.4545	0.807221	1	exon (ENSRNOT00000048484, exon 2 of 3)	625	ENSRNOT00000048484	Hbe2
Chr1_169014178	1	169014178	4.1625	8.64864	2.07775	1.05502	0.909486	1	Intergenic	-8987	ENSRNOT00000043719	Hbe1
Chr1_169032545	1	169032545	153.766	63.5249	0.413126	-1.27535	0.764827	1	promoter-TSS (ENSRNOT00000034624)	-387	ENSRNOT00000034624	Olr129
Chr1_169045571	1	169045571	3.42053	35.9594	10.5128	3.39408	0.365001	1	Intergenic	-4845	ENSRNOT00000046616	Olr130
Chr1_169062189	1	169062189	97.6625	45.2374	0.463202	-1.11029	0.824852	1	Intergenic	-11225	ENSRNOT00000042637	Olr131
Chr1_169091949	1	169091949	143.377	61.5999	0.429637	-1.21881	0.779561	1	Intergenic	-2401	ENSRNOT00000022332	NA
Chr1_169139860	1	169139860	6.24375	15.3754	2.46252	1.30014	0.86044	1	Intergenic	-5586	ENSRNOT00000034019	LOC499219
Chr1_169164518	1	169164518	3.42053	9.64764	2.82051	1.49596	0.843176	1	Intergenic	-4281	ENSRNOT00000067348	NA
Chr1_169183541	1	169183541	3.42053	31.5741	9.23077	3.20645	0.420669	1	exon (ENSRNOT00000040131, exon 1 of 1)	571	ENSRNOT00000040131	Olr139
Chr1_169199888	1	169199888	7.98123	34.2053	4.28571	2.09954	0.536858	1	Intergenic	-9101	ENSRNOT00000050606	Olr140
Chr1_169223545	1	169223545	5.70088	47.3611	8.30769	3.05445	0.32291	1	Intergenic	6816	ENSRNOT00000022740	Olr142
Chr1_169240513	1	169240513	30.7847	3.50823	0.11396	-3.1334	0.426396	1	promoter-TSS (ENSRNOT00000022759)	4	ENSRNOT00000022759	Olr143
Chr1_169248473	1	169248473	13.6821	57.0088	4.16667	2.05889	0.421	1	promoter-TSS (ENSRNOT00000022773)	50	ENSRNOT00000022773	Olr144
Chr1_169333010	1	169333010	2.28035	10.5247	4.61538	2.20645	0.76928	1	exon (ENSRNOT00000032587, exon 2 of 2)	1084	ENSRNOT00000032587	Ubqln3
Chr1_169341412	1	169341412	15.4544	59.2063	3.83103	1.93773	0.701749	1	TTS (ENSRNOT00000022852)	2895	ENSRNOT00000022852	Ubqlnl
Chr1_169357800	1	169357800	5.70088	28.9429	5.07692	2.34395	0.543703	1	Intergenic	-2682	ENSRNOT00000022992	RGD1310717
Chr1_169372868	1	169372868	29.6446	4.38529	0.147929	-2.75702	0.478954	1	promoter-TSS (ENSRNOT00000023002)	-330	ENSRNOT00000023002	Olr149
Chr1_16941094	1	16941094	35.3813	17.2973	0.488883	-1.03244	0.852455	1	Intergenic	26852	ENSRNOT00000084087	NA
Chr1_169418707	1	169418707	229.756	111.618	0.485814	-1.04153	0.73623	1	exon (ENSRNOT00000023043, exon 4 of 8)	8591	ENSRNOT00000023043	Trim6
Chr1_169442678	1	169442678	63.8783	24.2649	0.379861	-1.39646	0.766494	1	intron (ENSRNOT00000055210, intron 5 of 7)	9138	ENSRNOT00000055210	Trim34
Chr1_169450767	1	169450767	12.5419	6.13941	0.48951	-1.03059	0.863309	1	intron (ENSRNOT00000023100, intron 4 of 7)	5332	ENSRNOT00000030827	Trim30c
Chr1_169522215	1	169522215	9.1214	33.3282	3.65385	1.86942	0.579073	1	intron (ENSRNOT00000082645, intron 1 of 6)	-8677	ENSRNOT00000078058	Trim30c
Chr1_169557757	1	169557757	48.4239	21.3531	0.440962	-1.18127	0.818904	1	Intergenic	-4491	ENSRNOT00000023124	Olr153
Chr1_169590050	1	169590050	58.7268	18.4413	0.314019	-1.67108	0.736755	1	promoter-TSS (ENSRNOT00000023147)	-259	ENSRNOT00000023147	Olr155
Chr1_169610899	1	169610899	6.84105	14.91	2.17949	1.12399	0.834817	1	Intergenic	-5280	ENSRNOT00000023170	Olr157
Chr1_169633158	1	169633158	44.3027	108.707	2.45373	1.29497	0.735781	1	Intergenic	-3757	ENSRNOT00000074466	Olr158
Chr1_169652862	1	169652862	91.4287	37.5375	0.410565	-1.28432	0.805721	1	Intergenic	-7215	ENSRNOT00000073447	Olr160
Chr1_169676322	1	169676322	4.5607	19.2953	4.23077	2.08092	0.672828	1	Intergenic	6793	ENSRNOT00000073194	Olr161
Chr1_169682947	1	169682947	6.84105	22.8035	3.33333	1.73697	0.680237	1	promoter-TSS (ENSRNOT00000075826)	-365	ENSRNOT00000075826	Olr162
Chr1_169708398	1	169708398	12.5419	4.38529	0.34965	-1.51602	0.805644	1	Intergenic	10074	ENSRNOT00000075652	Olr163
Chr1_169754866	1	169754866	205.715	95.2874	0.463202	-1.11029	0.769342	1	Intergenic	13368	ENSRNOT00000072865	Olr164
Chr1_169787439	1	169787439	2.28035	14.0329	6.15385	2.62149	0.687159	1	Intergenic	14874	ENSRNOT00000072462	Olr167
Chr1_169810425	1	169810425	1.14018	18.4182	16.1538	4.01381	0.520832	1	Intergenic	4405	ENSRNOT00000081030	NA
Chr1_16987244	1	16987244	14.5688	44.2042	3.03418	1.6013	0.765025	1	TTS (ENSRNOT00000072759)	2239	ENSRNOT00000072759	AABR07000534.1
Chr1_169876675	1	169876675	25.0839	7.01646	0.27972	-1.83794	0.640699	1	Intergenic	5780	ENSRNOT00000043339	Olr181
Chr1_169890154	1	169890154	14.4241	39.7944	2.75888	1.46408	0.796886	1	Intergenic	2697	ENSRNOT00000037868	Olr183
Chr1_169898759	1	169898759	63.3767	27.9125	0.440421	-1.18304	0.843787	1	Intergenic	5156	ENSRNOT00000023279	Olr184
Chr1_169914150	1	169914150	9.27266	1.94119	0.209346	-2.25604	0.821448	1	TTS (ENSRNOT00000023283)	1330	ENSRNOT00000023283	Olr185
Chr1_169949566	1	169949566	31.1689	13.475	0.432322	-1.20982	0.877635	1	Intergenic	-2348	ENSRNOT00000040861	Olr189
Chr1_169969398	1	169969398	3.42053	14.91	4.35897	2.12399	0.720742	1	Intergenic	3207	ENSRNOT00000023307	Olr190
Chr1_170055990	1	170055990	6.84105	19.2953	2.82051	1.49596	0.746155	1	Intergenic	17484	ENSRNOT00000085141	Olr196
Chr1_170082501	1	170082501	6.18177	26.2061	4.23925	2.08381	0.764468	1	Intergenic	6883	ENSRNOT00000089760	NA
Chr1_170204424	1	170204424	93.7569	33.9708	0.362329	-1.46463	0.720079	1	Intergenic	-1168	ENSRNOT00000071063	LOC686660
Chr1_170222943	1	170222943	5.15148	14.5589	2.82617	1.49885	0.858834	1	exon (ENSRNOT00000023502, exon 8 of 12)	10125	ENSRNOT00000040672	RGD1561034
Chr1_170245899	1	170245899	29.6446	8.77058	0.295858	-1.75702	0.619054	1	exon (ENSRNOT00000023751, exon 6 of 6)	3052	ENSRNOT00000023751	Cnga4
Chr1_170397886	1	170397886	103.896	211.75	2.03809	1.02722	0.782773	1	promoter-TSS (ENSRNOT00000090181)	-694	ENSRNOT00000090181	Apbb1
Chr1_170415286	1	170415286	39.5438	18.2582	0.461722	-1.1149	0.836091	1	Intergenic	-11229	ENSRNOT00000024402	Apbb1
Chr1_170581007	1	170581007	1.14018	6.13941	5.38462	2.42884	0.809169	1	intron (ENSRNOT00000025906, intron 2 of 12)	-1390	ENSRNOT00000076100	Rrp8
Chr1_170721696	1	170721696	1.14018	15.787	13.8462	3.79141	0.576453	1	Intergenic	22037	ENSRNOT00000051962	Olr208
Chr1_170809160	1	170809160	2.28035	6.13941	2.69231	1.42884	0.885784	1	Intergenic	-7599	ENSRNOT00000047852	Olr211
Chr1_170864041	1	170864041	64.9086	24.2649	0.373832	-1.41954	0.761668	1	exon (ENSRNOT00000072749, exon 1 of 1)	158	ENSRNOT00000072749	Olr214
Chr1_170922778	1	170922778	9.1214	4.38529	0.480769	-1.05658	0.889174	1	Intergenic	5180	ENSRNOT00000049686	Olr218
Chr1_170947932	1	170947932	5.70088	2.63117	0.461538	-1.11548	0.913918	1	Intergenic	-14271	ENSRNOT00000045360	Olr219
Chr1_171009511	1	171009511	91.6963	44.6474	0.486905	-1.03829	0.794461	1	exon (ENSRNOT00000026487, exon 1 of 1)	160	ENSRNOT00000026487	Olr222
Chr1_171028454	1	171028454	61.2988	28.875	0.471053	-1.08604	0.857248	1	exon (ENSRNOT00000026488, exon 1 of 1)	290	ENSRNOT00000026488	Olr223
Chr1_171076847	1	171076847	25.7574	8.73536	0.33914	-1.56005	0.817521	1	Intergenic	-16835	ENSRNOT00000042829	Olr226
Chr1_171189585	1	171189585	23.6968	71.8241	3.03096	1.59978	0.725939	1	TTS (ENSRNOT00000026511)	1451	ENSRNOT00000026511	Olr231
Chr1_171195949	1	171195949	3.42053	17.5412	5.12821	2.35845	0.664468	1	exon (ENSRNOT00000047839, exon 1 of 1)	671	ENSRNOT00000047839	Olr232
Chr1_171204930	1	171204930	14.8223	42.9758	2.89941	1.53576	0.58374	1	Intergenic	4491	ENSRNOT00000049607	Olr233
Chr1_171275061	1	171275061	44.3027	89.2948	2.01556	1.01118	0.80126	1	exon (ENSRNOT00000051038, exon 1 of 1)	755	ENSRNOT00000051038	Olr234
Chr1_171336336	1	171336336	115.509	56.6967	0.49084	-1.02667	0.790323	1	intron (ENSRNOT00000051854, intron 8 of 9)	30286	ENSRNOT00000051854	Nlrp14
Chr1_17136103	1	17136103	165.459	77.8378	0.470434	-1.08794	0.751793	1	Intergenic	140363	ENSRNOT00000079604	NA
Chr1_171781801	1	171781801	5.70088	14.91	2.61538	1.38702	0.801568	1	Intergenic	-11982	ENSRNOT00000081351	Olfml1
Chr1_171976893	1	171976893	16.4847	38.8238	2.35514	1.23581	0.82692	1	intron (ENSRNOT00000026744, intron 4 of 9)	2865	ENSRNOT00000079844	Cyb5r2
Chr1_172004338	1	172004338	4.5607	33.3282	7.30769	2.86942	0.442351	1	Intergenic	-6435	ENSRNOT00000045415	LOC499235
Chr1_172065735	1	172065735	14.8223	120.157	8.10651	3.01908	0.142928	1	Intergenic	-6582	ENSRNOT00000046903	Olr237
Chr1_172081541	1	172081541	12.5419	2.63117	0.20979	-2.25298	0.731654	1	Intergenic	-5402	ENSRNOT00000051241	Olr239
Chr1_172364712	1	172364712	2.28035	11.4018	5	2.32193	0.748458	1	Intergenic	4804	ENSRNOT00000040363	Olr251
Chr1_172577586	1	172577586	117.454	55.3239	0.471028	-1.08612	0.767914	1	Intergenic	-9739	ENSRNOT00000012974	Olr259
Chr1_172616147	1	172616147	2.28035	5.26235	2.30769	1.20645	0.914702	1	exon (ENSRNOT00000012919, exon 1 of 1)	487	ENSRNOT00000012919	Olr262
Chr1_172621216	1	172621216	2.28035	12.2788	5.38462	2.42884	0.727913	1	Intergenic	-4137	ENSRNOT00000071859	Olr263
Chr1_172815754	1	172815754	10.2616	4.38529	0.42735	-1.22651	0.860415	1	Intergenic	2359	ENSRNOT00000090059	Olr272
Chr1_172861892	1	172861892	6.18177	17.4707	2.82617	1.49885	0.848562	1	TTS (ENSRNOT00000081313)	1094	ENSRNOT00000081313	LOC687082
Chr1_172879915	1	172879915	2.28035	9.64764	4.23077	2.08092	0.790574	1	Intergenic	-1901	ENSRNOT00000033009	Olr1875
Chr1_172929169	1	172929169	34.2858	83.7374	2.44234	1.28826	0.811983	1	Intergenic	3339	ENSRNOT00000048478	RGD1564933
Chr1_172942203	1	172942203	114.363	19.4119	0.16974	-2.5586	0.534724	1	TTS (ENSRNOT00000047040)	1651	ENSRNOT00000047040	Olr278
Chr1_172999111	1	172999111	11.4469	40.3603	3.52588	1.81798	0.743734	1	Intergenic	-13137	ENSRNOT00000073864	LOC100912217
Chr1_1731397	1	1731397	23.9437	10.5247	0.43956	-1.18587	0.754595	1	TTS (ENSRNOT00000019181)	-4882	ENSRNOT00000085174	NA
Chr1_173240075	1	173240075	10.2616	3.50823	0.34188	-1.54844	0.826565	1	Intergenic	-11984	ENSRNOT00000073421	LOC499229
Chr1_173300888	1	173300888	26.224	9.64764	0.367893	-1.44264	0.695181	1	Intergenic	25551	ENSRNOT00000086302	AABR07004992.1
Chr1_173353755	1	173353755	14.8223	4.38529	0.295858	-1.75702	0.754472	1	Intergenic	7517	ENSRNOT00000064130	NA
Chr1_173411193	1	173411193	11.4018	35.9594	3.15385	1.65711	0.59923	1	Intergenic	-17802	ENSRNOT00000050657	Olr285
Chr1_17351079	1	17351079	129.817	287.296	2.21308	1.14606	0.701715	1	intron (ENSRNOT00000020102, intron 1 of 4)	26969	ENSRNOT00000020102	Themis
Chr1_173524715	1	173524715	68.6813	13.4534	0.195882	-2.35194	0.63476	1	intron (ENSRNOT00000020393, intron 2 of 2)	4229	ENSRNOT00000020393	Nlrp10
Chr1_174097762	1	174097762	13.6821	3.50823	0.25641	-1.96347	0.745165	1	intron (ENSRNOT00000019368, intron 2 of 19)	22054	ENSRNOT00000019368	Trim66
Chr1_174133811	1	174133811	15.5844	40.4249	2.59393	1.37514	0.848561	1	promoter-TSS (ENSRNOT00000088044)	101	ENSRNOT00000089120	NA
Chr1_174134556	1	174134556	2.07792	15.4	7.41123	2.88971	0.791905	1	promoter-TSS (ENSRNOT00000088044)	-192	ENSRNOT00000087056	NA
Chr1_174276998	1	174276998	1.14018	4.38529	3.84615	1.94342	0.865543	1	intron (ENSRNOT00000064902, intron 1 of 19)	12650	ENSRNOT00000064902	St5
Chr1_174326578	1	174326578	73.8844	178.739	2.41917	1.27451	0.708366	1	Intergenic	-4118	ENSRNOT00000018497	Akip1
Chr1_174382210	1	174382210	3.42053	0.877058	0.25641	-1.96347	0.86529	1	Intergenic	-2643	ENSRNOT00000067388	Tmem9b
Chr1_174479451	1	174479451	687.853	108.589	0.157866	-2.66323	0.278378	0.894443	intron (ENSRNOT00000086349, intron 4 of 22)	15808	ENSRNOT00000086349	Scube2
Chr1_174519966	1	174519966	194.597	501.621	2.57774	1.36611	0.579354	1	Intergenic	-24707	ENSRNOT00000052377	Scube2
Chr1_174628838	1	174628838	93.6563	46.1261	0.492504	-1.02179	0.805473	1	Intergenic	-8773	ENSRNOT00000016224	Tmem41b
Chr1_174758342	1	174758342	14.5688	49.009	3.36398	1.75017	0.738908	1	Intergenic	-9619	ENSRNOT00000013362	Wee1
Chr1_174789593	1	174789593	115.393	233.914	2.0271	1.01942	0.740573	1	Intergenic	15298	ENSRNOT00000079953	NA
Chr1_174800944	1	174800944	6.84105	28.9429	4.23077	2.08092	0.579873	1	Intergenic	25126	ENSRNOT00000047859	NA
Chr1_175430723	1	175430723	43.2724	19.4119	0.448598	-1.1565	0.829666	1	Intergenic	-10562	ENSRNOT00000077125	Sbf2
Chr1_175589662	1	175589662	3.42053	8.77058	2.5641	1.35845	0.865307	1	intron (ENSRNOT00000024933, intron 1 of 14)	-2859	ENSRNOT00000071333	AABR07005027.1
Chr1_175660477	1	175660477	11.4018	64.0252	5.61538	2.48938	0.323955	1	Intergenic	-2991	ENSRNOT00000024561	rnf141
Chr1_175686060	1	175686060	29.6446	12.2788	0.414201	-1.2716	0.704246	1	intron (ENSRNOT00000024060, intron 20 of 20)	-1946	ENSRNOT00000080423	NA
Chr1_175747904	1	175747904	6.84105	27.1888	3.97436	1.99072	0.606687	1	intron (ENSRNOT00000024060, intron 2 of 20)	48137	ENSRNOT00000024060	Mrvi1
Chr1_175984203	1	175984203	2.28035	6.13941	2.69231	1.42884	0.885784	1	Intergenic	-66036	ENSRNOT00000078119	NA
Chr1_176980753	1	176980753	27.3642	60.517	2.21154	1.14505	0.619947	1	intron (ENSRNOT00000022301, intron 2 of 7)	2293	ENSRNOT00000022301	Dkk3
Chr1_177097047	1	177097047	14.8223	4.38529	0.295858	-1.75702	0.754472	1	intron (ENSRNOT00000081595, intron 3 of 26)	3659	ENSRNOT00000021858	Mical2
Chr1_177170381	1	177170381	11.4018	0.877058	0.0769231	-3.70044	0.639722	1	TTS (ENSRNOT00000021858)	-12829	ENSRNOT00000085326	Micalcl
Chr1_177200000	1	177200000	6.84105	22.8035	3.33333	1.73697	0.680237	1	exon (ENSRNOT00000043017, exon 4 of 10)	6264	ENSRNOT00000043017	Micalcl
Chr1_177483358	1	177483358	292.416	118.198	0.404213	-1.30681	0.653186	1	Intergenic	-12425	ENSRNOT00000021020	Tead1
Chr1_177545765	1	177545765	17.1026	4.38529	0.25641	-1.96347	0.705123	1	intron (ENSRNOT00000021020, intron 1 of 12)	16387	ENSRNOT00000078844	NA
Chr1_177558726	1	177558726	54.7284	5.26235	0.0961538	-3.37851	0.24287	1	intron (ENSRNOT00000021020, intron 1 of 12)	-10893	ENSRNOT00000090042	Tead1
Chr1_178204194	1	178204194	48.4239	22.3237	0.461006	-1.11714	0.827844	1	Intergenic	-7899	ENSRNOT00000067170	Btbd10
Chr1_178352989	1	178352989	45.7143	20.2125	0.442147	-1.1774	0.862165	1	intron (ENSRNOT00000076925, intron 1 of 4)	1225	ENSRNOT00000076756	Far1
Chr1_178400171	1	178400171	21.6633	0.877058	0.0404858	-4.62644	0.41783	1	intron (ENSRNOT00000018532, intron 10 of 13)	-32342	ENSRNOT00000050823	AABR07071968.1
Chr1_178514361	1	178514361	77.0063	213.333	2.77033	1.47006	0.652834	1	Intergenic	-38584	ENSRNOT00000076828	NA
Chr1_178572296	1	178572296	180.028	73.033	0.405675	-1.3016	0.702251	1	Intergenic	35801	ENSRNOT00000089770	NA
Chr1_178627184	1	178627184	1.14018	7.01646	6.15385	2.62149	0.784796	1	Intergenic	-9361	ENSRNOT00000092099	Spon1
Chr1_182985203	1	182985203	15.9625	2.63117	0.164835	-2.6009	0.653754	1	Intergenic	-138189	ENSRNOT00000063390	NA
Chr1_183510965	1	183510965	6.24375	0.96096	0.153907	-2.69986	0.786723	1	Intergenic	119731	ENSRNOT00000036330	AABR07005506.1
Chr1_183688833	1	183688833	18.2428	0.877058	0.0480769	-4.37851	0.48625	1	Intergenic	40737	ENSRNOT00000083293	Copb1
Chr1_183752271	1	183752271	103.03	40.765	0.395663	-1.33765	0.732776	1	Intergenic	-7684	ENSRNOT00000015946	Psma1
Chr1_184183836	1	184183836	13.5281	52.8528	3.90688	1.96602	0.705772	1	TTS (ENSRNOT00000055124)	5076	ENSRNOT00000055124	Calca
Chr1_184240210	1	184240210	53.0719	7.68768	0.144854	-2.78733	0.607847	1	Intergenic	-31381	ENSRNOT00000014764	Calcb
Chr1_185039016	1	185039016	1.14018	14.91	13.0769	3.70895	0.596047	1	Intergenic	104257	ENSRNOT00000027752	Nucb2
Chr1_1854107	1	1854107	71.0904	33.0002	0.464201	-1.10718	0.801307	1	intron (ENSRNOT00000020417, intron 5 of 10)	28234	ENSRNOT00000020417	Katna1
Chr1_185746385	1	185746385	9.1214	64.9023	7.11538	2.83094	0.272624	1	intron (ENSRNOT00000048020, intron 2 of 15)	73207	ENSRNOT00000048020	Sox6
Chr1_185830508	1	185830508	35.3454	17.5412	0.496278	-1.01078	0.73069	1	intron (ENSRNOT00000048020, intron 2 of 15)	-32536	ENSRNOT00000079072	Sox6
Chr1_186182827	1	186182827	20.5232	8.77058	0.42735	-1.22651	0.771168	1	TTS (ENSRNOT00000079072)	82957	ENSRNOT00000090291	NA
Chr1_186548543	1	186548543	9.1214	40.3447	4.42308	2.14505	0.489957	1	Intergenic	-50741	ENSRNOT00000083106	NA
Chr1_1869253	1	1869253	3.09089	7.76476	2.51215	1.32892	0.900607	1	Intergenic	-16624	ENSRNOT00000082003	NA
Chr1_187281273	1	187281273	38.766	9.64764	0.248869	-2.00654	0.517201	1	Intergenic	131819	ENSRNOT00000082738	Xylt1
Chr1_187685329	1	187685329	10.2616	43.8529	4.2735	2.09542	0.476275	1	Intergenic	5585	ENSRNOT00000092696	NA
Chr1_187772029	1	187772029	54.026	117.425	2.17349	1.12001	0.810592	1	TTS (ENSRNOT00000092274)	739	ENSRNOT00000092274	NA
Chr1_187778655	1	187778655	52.0313	17.2973	0.33244	-1.58883	0.755989	1	intron (ENSRNOT00000092366, intron 1 of 2)	1020	ENSRNOT00000092366	NA
Chr1_187801559	1	187801559	12.3635	4.85298	0.392523	-1.34915	0.879655	1	intron (ENSRNOT00000089399, intron 51 of 63)	-21883	ENSRNOT00000024648	Arl6ip1
Chr1_188195442	1	188195442	20.6059	9.70596	0.471028	-1.08612	0.880397	1	TTS (ENSRNOT00000022800)	-4581	ENSRNOT00000022988	Coq7
Chr1_188220629	1	188220629	1.14018	10.5247	9.23077	3.20645	0.697269	1	intron (ENSRNOT00000022800, intron 3 of 15)	20208	ENSRNOT00000092289	NA
Chr1_188233934	1	188233934	7.98123	49.9923	6.26374	2.64702	0.358728	1	intron (ENSRNOT00000022800, intron 1 of 15)	11695	ENSRNOT00000022800	Tmc7
Chr1_188261518	1	188261518	59.3157	20.1802	0.340217	-1.55547	0.752113	1	Intergenic	6627	ENSRNOT00000091260	NA
Chr1_188273163	1	188273163	53.0719	14.4144	0.271601	-1.88044	0.715935	1	Intergenic	-5307	ENSRNOT00000065601	Tmc5
Chr1_188344144	1	188344144	15.6094	70.1501	4.4941	2.16803	0.656716	1	Intergenic	29428	ENSRNOT00000075020	Knop1
Chr1_188412298	1	188412298	66.9692	29.1179	0.434795	-1.20159	0.791206	1	Intergenic	-5165	ENSRNOT00000073233	Gde1
Chr1_188427140	1	188427140	1.14018	16.6641	14.6154	3.86942	0.55747	1	exon (ENSRNOT00000037870, exon 5 of 16)	6678	ENSRNOT00000037870	Ccp110
Chr1_188437840	1	188437840	203.637	79.8874	0.392304	-1.34996	0.727655	1	exon (ENSRNOT00000037870, exon 12 of 16)	-10639	ENSRNOT00000083863	LOC361635
Chr1_188504510	1	188504510	2.06059	23.2943	11.3047	3.49885	0.661538	1	intron (ENSRNOT00000050393, intron 21 of 29)	-38403	ENSRNOT00000079619	NA
Chr1_18855221	1	18855221	14.8223	30.697	2.07101	1.05033	0.746254	1	intron (ENSRNOT00000014917, intron 15 of 63)	277184	ENSRNOT00000088635	NA
Chr1_188591308	1	188591308	6.84105	36.8364	5.38462	2.42884	0.470176	1	promoter-TSS (ENSRNOT00000089011)	-1000	ENSRNOT00000089011	NA
Chr1_1887567	1	1887567	8.3117	3.84999	0.463202	-1.11029	0.929237	1	Intergenic	-1585	ENSRNOT00000020810	Ginm1
Chr1_1889766	1	1889766	80.363	35.912	0.446873	-1.16206	0.783007	1	promoter-TSS (ENSRNOT00000087944)	-529	ENSRNOT00000087944	AABR07000159.2
Chr1_189040736	1	189040736	4.5607	18.4182	4.03846	2.01381	0.690302	1	Intergenic	-24106	ENSRNOT00000084828	NA
Chr1_189183964	1	189183964	6.84105	87.7058	12.8205	3.68038	0.133256	1	Intergenic	-1657	ENSRNOT00000021249	Gp2
Chr1_189205181	1	189205181	4.5607	10.5247	2.30769	1.20645	0.864056	1	Intergenic	-5804	ENSRNOT00000021027	Umod
Chr1_189229021	1	189229021	181.069	58.6186	0.323736	-1.62711	0.640293	1	intron (ENSRNOT00000020817, intron 2 of 11)	-4121	ENSRNOT00000049380	Acsm5
Chr1_189240057	1	189240057	15.5844	3.84999	0.247041	-2.01718	0.846087	1	intron (ENSRNOT00000049380, intron 3 of 18)	-1280	ENSRNOT00000020817	Pdilt
Chr1_189253893	1	189253893	54.1125	19.2192	0.355171	-1.49341	0.766665	1	intron (ENSRNOT00000049380, intron 8 of 18)	12299	ENSRNOT00000046025	Acsm5
Chr1_189358724	1	189358724	31.2188	12.4925	0.400159	-1.32135	0.821001	1	intron (ENSRNOT00000066597, intron 1 of 1)	1007	ENSRNOT00000066597	RGD1559600
Chr1_189384874	1	189384874	20.6059	2.91179	0.141308	-2.82308	0.722332	1	intron (ENSRNOT00000084260, intron 7 of 14)	20585	ENSRNOT00000080338	Acsm1
Chr1_189430211	1	189430211	159.216	65.3453	0.41042	-1.28483	0.716252	1	Intergenic	-2394	ENSRNOT00000034610	Acsm4
Chr1_189708000	1	189708000	13.6821	1.75412	0.128205	-2.96347	0.65495	1	Intergenic	-4158	ENSRNOT00000080401	NA
Chr1_189884537	1	189884537	13.6821	32.4511	2.37179	1.24598	0.697287	1	intron (ENSRNOT00000075003, intron 5 of 5)	13914	ENSRNOT00000075003	Tmem159
Chr1_189957945	1	189957945	218.182	102.987	0.472025	-1.08307	0.770019	1	intron (ENSRNOT00000088482, intron 4 of 9)	2129	ENSRNOT00000088482	Crym
Chr1_189968148	1	189968148	32.2078	410.024	12.7306	3.67023	0.312955	0.880945	Intergenic	-1189	ENSRNOT00000055063	Abca14
Chr1_190371454	1	190371454	39.5438	11.5315	0.291614	-1.77787	0.749519	1	promoter-TSS (ENSRNOT00000084389)	-954	ENSRNOT00000084389	AABR07005618.1
Chr1_190675513	1	190675513	32.9694	95.1184	2.88505	1.52859	0.708541	1	Intergenic	3816	ENSRNOT00000084934	AABR07005633.1
Chr1_190687100	1	190687100	37.0906	14.5589	0.392523	-1.34915	0.815972	1	intron (ENSRNOT00000036175, intron 1 of 32)	6005	ENSRNOT00000036175	Vwa3a
Chr1_190837882	1	190837882	11.4018	30.697	2.69231	1.42884	0.67221	1	intron (ENSRNOT00000022726, intron 17 of 17)	-15104	ENSRNOT00000040963	Polr3e
Chr1_190923696	1	190923696	35.3454	76.304	2.15881	1.11024	0.597369	1	intron (ENSRNOT00000039447, intron 2 of 6)	-5695	ENSRNOT00000084089	NA
Chr1_190986434	1	190986434	44.4668	6.13941	0.138067	-2.85656	0.357921	1	intron (ENSRNOT00000039186, intron 3 of 4)	21070	ENSRNOT00000023262	Igsf6
Chr1_1911411	1	1911411	100.969	215.472	2.13404	1.09359	0.727756	1	intron (ENSRNOT00000021437, intron 8 of 12)	14072	ENSRNOT00000021437	Ppil4
Chr1_191520516	1	191520516	17.1026	64.9023	3.79487	1.92405	0.421599	1	Intergenic	131113	ENSRNOT00000055048	Usp31
Chr1_191665668	1	191665668	114.363	304.767	2.66491	1.41409	0.637686	1	intron (ENSRNOT00000082927, intron 1 of 15)	11248	ENSRNOT00000082927	Usp31
Chr1_191970260	1	191970260	13.6821	61.3941	4.48718	2.16581	0.386348	1	intron (ENSRNOT00000025309, intron 5 of 16)	14599	ENSRNOT00000025309	Gga2
Chr1_192028624	1	192028624	33.9997	78.6182	2.31232	1.20934	0.777152	1	intron (ENSRNOT00000077457, intron 3 of 5)	2913	ENSRNOT00000077457	Ubfd1
Chr1_192143087	1	192143087	13.6821	31.5741	2.30769	1.20645	0.709751	1	promoter-TSS (ENSRNOT00000025699)	-232	ENSRNOT00000025699	Ern2
Chr1_192187180	1	192187180	15.9625	4.38529	0.274725	-1.86394	0.729692	1	Intergenic	17338	ENSRNOT00000025832	Chp2
Chr1_192982512	1	192982512	30.7847	3.50823	0.11396	-3.1334	0.426396	1	Intergenic	33298	ENSRNOT00000077634	NA
Chr1_193039032	1	193039032	17.1026	5.26235	0.307692	-1.70044	0.736109	1	Intergenic	-16573	ENSRNOT00000075109	NA
Chr1_193143958	1	193143958	2.28035	10.5247	4.61538	2.20645	0.76928	1	exon (ENSRNOT00000086492, exon 24 of 25)	-44015	ENSRNOT00000090172	Slc5a11
Chr1_193263441	1	193263441	847.793	6.73749	0.00794709	-6.97536	0.046375	0.235769	exon (ENSRNOT00000019304, exon 13 of 21)	64931	ENSRNOT00000019309	Arhgap17
Chr1_193377645	1	193377645	38.1209	11.6471	0.305532	-1.71061	0.771186	1	intron (ENSRNOT00000019640, intron 7 of 10)	41999	ENSRNOT00000019640	Lcmt1
Chr1_193380571	1	193380571	2.28035	7.01646	3.07692	1.62149	0.859693	1	intron (ENSRNOT00000019640, intron 7 of 10)	-44242	ENSRNOT00000019939	Aqp8
Chr1_193448447	1	193448447	2.28035	0.877058	0.384615	-1.37851	0.945874	1	intron (ENSRNOT00000020281, intron 5 of 6)	10950	ENSRNOT00000020281	Zkscan2
Chr1_193740832	1	193740832	17.1026	0.877058	0.0512821	-4.2854	0.510036	1	Intergenic	-40158	ENSRNOT00000071314	Paip2l1
Chr1_194770382	1	194770382	2.07792	11.55	5.55842	2.47468	0.82931	1	promoter-TSS (ENSRNOT00000025988)	-857	ENSRNOT00000025988	Nupr1
Chr1_194858506	1	194858506	109.211	275.649	2.524	1.33571	0.660343	1	Intergenic	-3335	ENSRNOT00000088582	NA
Chr1_194921754	1	194921754	70.6494	283.937	4.01896	2.00682	0.583029	1	promoter-TSS (ENSRNOT00000090150)	6	ENSRNOT00000090150	NA
Chr1_194924406	1	194924406	28.5044	13.1559	0.461538	-1.11548	0.741115	1	promoter-TSS (ENSRNOT00000090109)	-6	ENSRNOT00000090109	NA
Chr1_194931884	1	194931884	2.07792	7.69999	3.70562	1.88971	0.876864	1	promoter-TSS (ENSRNOT00000078955)	80	ENSRNOT00000078955	NA
Chr1_194954794	1	194954794	3.11689	17.325	5.55842	2.47468	0.811188	1	promoter-TSS (ENSRNOT00000087804)	-212	ENSRNOT00000087804	NA
Chr1_194993797	1	194993797	11.4018	62.2711	5.46154	2.44931	0.335935	1	Intergenic	-4897	ENSRNOT00000087326	NA
Chr1_195018926	1	195018926	82.4236	174.707	2.11963	1.08381	0.742404	1	Intergenic	-7465	ENSRNOT00000087173	NA
Chr1_195077245	1	195077245	4.5607	0.877058	0.192308	-2.37851	0.820045	1	exon (ENSRNOT00000077253, exon 7 of 10)	-4866	ENSRNOT00000081554	NA
Chr1_196357273	1	196357273	13.6821	4.38529	0.320513	-1.64155	0.77969	1	Intergenic	57989	ENSRNOT00000086583	NA
Chr1_1963963	1	1963963	38.766	7.89352	0.20362	-2.29605	0.471048	1	intron (ENSRNOT00000065646, intron 3 of 5)	25543	ENSRNOT00000065646	Zc3h12d
Chr1_196651645	1	196651645	14.8223	1.75412	0.118343	-3.07895	0.628458	1	Intergenic	-1976	ENSRNOT00000091776	NA
Chr1_196695305	1	196695305	5.70088	15.787	2.76923	1.46949	0.782739	1	Intergenic	-42323	ENSRNOT00000066652	LOC100271845
Chr1_196891676	1	196891676	7.98123	21.9265	2.74725	1.45799	0.728208	1	Intergenic	-7373	ENSRNOT00000089464	Nsmce1
Chr1_197073580	1	197073580	4.5607	24.5576	5.38462	2.42884	0.574461	1	intron (ENSRNOT00000022271, intron 6 of 37)	-25024	ENSRNOT00000022365	LOC361646
Chr1_197585496	1	197585496	80.0001	38.4999	0.481249	-1.05515	0.845198	1	intron (ENSRNOT00000022502, intron 1 of 23)	4782	ENSRNOT00000022502	Xpo6
Chr1_197723610	1	197723610	38.766	5.26235	0.135747	-2.88101	0.391152	1	Intergenic	47060	ENSRNOT00000023563	Lat
Chr1_197774986	1	197774986	88.6054	23.2943	0.262899	-1.92742	0.65531	1	intron (ENSRNOT00000024185, intron 5 of 12)	3505	ENSRNOT00000024185	Spns1
Chr1_197884434	1	197884434	42.6656	98.018	2.29735	1.19997	0.772155	1	exon (ENSRNOT00000074274, exon 2 of 9)	598	ENSRNOT00000071241	Sh2b1
Chr1_197910196	1	197910196	15.4544	45.618	2.95177	1.56158	0.773553	1	exon (ENSRNOT00000080605, exon 19 of 23)	6613	ENSRNOT00000025203	Tufm
Chr1_197986999	1	197986999	8.24236	17.4707	2.11963	1.08381	0.888765	1	intron (ENSRNOT00000025898, intron 14 of 15)	-3534	ENSRNOT00000085421	NA
Chr1_197998809	1	197998809	18.7013	4.81249	0.257334	-1.95828	0.841912	1	promoter-TSS (ENSRNOT00000091065)	-229	ENSRNOT00000091065	Apobr
Chr1_198003001	1	198003001	58.1819	141.487	2.43181	1.28203	0.770923	1	TTS (ENSRNOT00000025950)	3664	ENSRNOT00000023555	Apobr
Chr1_198005723	1	198005723	3.42053	35.9594	10.5128	3.39408	0.365001	1	exon (ENSRNOT00000025950, exon 4 of 5)	3171	ENSRNOT00000025950	Il27
Chr1_198060057	1	198060057	24.7271	67.9417	2.74766	1.4582	0.751922	1	intron (ENSRNOT00000091912, intron 1 of 1)	1291	ENSRNOT00000091912	NA
Chr1_198076051	1	198076051	5.15148	1.94119	0.376822	-1.40804	0.9059	1	intron (ENSRNOT00000084824, intron 1 of 8)	8984	ENSRNOT00000084824	Sgf29
Chr1_198103686	1	198103686	9.1214	55.2547	6.05769	2.59877	0.340287	1	intron (ENSRNOT00000026186, intron 1 of 7)	424	ENSRNOT00000026186	Sult1a1
Chr1_198119246	1	198119246	2.07792	0.962499	0.463202	-1.11029	0.983996	1	promoter-TSS (ENSRNOT00000073652)	816	ENSRNOT00000026231	Slx1b
Chr1_198123828	1	198123828	9.27266	31.0591	3.34953	1.74396	0.784813	1	TTS (ENSRNOT00000026496)	3728	ENSRNOT00000073652	Bola2
Chr1_198168013	1	198168013	25.0839	3.50823	0.13986	-2.83794	0.515352	1	intron (ENSRNOT00000085384, intron 1 of 1)	436	ENSRNOT00000085384	NA
Chr1_198197698	1	198197698	22.8035	7.01646	0.307692	-1.70044	0.680511	1	exon (ENSRNOT00000087625, exon 7 of 9)	-1925	ENSRNOT00000026688	Gdpd3
Chr1_198233588	1	198233588	8.3117	0.962499	0.1158	-3.11029	0.800996	1	promoter-TSS (ENSRNOT00000088473)	1	ENSRNOT00000088473	Aldoa
Chr1_198235239	1	198235239	2.28035	13.1559	5.76923	2.52838	0.707446	1	promoter-TSS (ENSRNOT00000081295)	4	ENSRNOT00000081295	NA
Chr1_198245804	1	198245804	4.1625	26.9069	6.46411	2.69245	0.684393	1	Intergenic	-2287	ENSRNOT00000086620	NA
Chr1_198260442	1	198260442	12.4875	47.0871	3.77073	1.91485	0.720733	1	intron (ENSRNOT00000026955, intron 1 of 4)	945	ENSRNOT00000026955	Fam57b
Chr1_198294445	1	198294445	1.14018	9.64764	8.46154	3.08092	0.7182	1	intron (ENSRNOT00000027033, intron 3 of 6)	3632	ENSRNOT00000027033	Ino80e
Chr1_198308092	1	198308092	134.026	288.75	2.15443	1.1073	0.74652	1	exon (ENSRNOT00000085304, exon 14 of 20)	8791	ENSRNOT00000085304	Taok2
Chr1_198317196	1	198317196	7.98123	33.3282	4.17582	2.06206	0.548979	1	promoter-TSS (ENSRNOT00000085304)	-280	ENSRNOT00000064985	Taok2
Chr1_198322926	1	198322926	22.6665	1.94119	0.0856414	-3.54555	0.659972	1	Intergenic	-2850	ENSRNOT00000081291	Taok2
Chr1_198362937	1	198362937	1.14018	3.50823	3.07692	1.62149	0.902595	1	intron (ENSRNOT00000027129, intron 2 of 5)	2309	ENSRNOT00000027129	Kctd13
Chr1_198373880	1	198373880	41.625	101.862	2.44713	1.29109	0.753982	1	intron (ENSRNOT00000027129, intron 2 of 5)	8735	ENSRNOT00000055016	Asphd1
Chr1_198451505	1	198451505	19.383	1.75412	0.0904977	-3.46597	0.530308	1	promoter-TSS (ENSRNOT00000027392)	-816	ENSRNOT00000027392	Pagr1
Chr1_198456620	1	198456620	5.70088	12.2788	2.15385	1.10692	0.859443	1	TTS (ENSRNOT00000082940)	-1705	ENSRNOT00000049044	Prrt2
Chr1_198458027	1	198458027	9.36563	36.5165	3.89899	1.9631	0.733887	1	intron (ENSRNOT00000086019, intron 9 of 9)	2100	ENSRNOT00000086019	Maz
Chr1_198465022	1	198465022	43.6364	117.425	2.69098	1.42813	0.76615	1	intron (ENSRNOT00000027525, intron 8 of 13)	-4895	ENSRNOT00000082940	Maz
Chr1_198536665	1	198536665	10.2616	60.517	5.89744	2.56009	0.325144	1	Intergenic	8029	ENSRNOT00000022765	LOC308990
Chr1_198656258	1	198656258	5.70088	38.5906	6.76923	2.75899	0.414281	1	intron (ENSRNOT00000023944, intron 1 of 6)	515	ENSRNOT00000023944	Mylpf
Chr1_198668160	1	198668160	5.70088	13.1559	2.30769	1.20645	0.839815	1	Intergenic	-5549	ENSRNOT00000055012	Sept1
Chr1_198683223	1	198683223	97.878	48.5298	0.495819	-1.01212	0.794685	1	exon (ENSRNOT00000023995, exon 1 of 1)	992	ENSRNOT00000023995	Znf48
Chr1_198694742	1	198694742	28.8483	7.76476	0.269159	-1.89347	0.774655	1	intron (ENSRNOT00000023999, intron 1 of 1)	3947	ENSRNOT00000023999	Zfp771
Chr1_198709498	1	198709498	31.2188	73.033	2.33939	1.22613	0.787413	1	Intergenic	-2645	ENSRNOT00000024074	Dctpp1
Chr1_198851492	1	198851492	5.70088	17.5412	3.07692	1.62149	0.746341	1	Intergenic	-12263	ENSRNOT00000052100	LOC102553866
Chr1_198889783	1	198889783	3.42053	8.77058	2.5641	1.35845	0.865307	1	Intergenic	10593	ENSRNOT00000024969	Zfp689
Chr1_198930869	1	198930869	12.5419	3.50823	0.27972	-1.83794	0.771544	1	intron (ENSRNOT00000085954, intron 1 of 1)	-2002	ENSRNOT00000055003	Fbrs
Chr1_198937172	1	198937172	4.5607	71.0417	15.5769	3.96134	0.144665	1	TTS (ENSRNOT00000079416)	466	ENSRNOT00000079416	NA
Chr1_199027206	1	199027206	81.0391	173.25	2.13786	1.09616	0.785249	1	intron (ENSRNOT00000025419, intron 3 of 8)	7688	ENSRNOT00000025419	Phkg2
Chr1_199034934	1	199034934	158.961	65.4499	0.411735	-1.28021	0.761252	1	exon (ENSRNOT00000078779, exon 4 of 9)	2334	ENSRNOT00000078779	Ccdc189
Chr1_199051718	1	199051718	2.28035	46.4841	20.3846	4.34941	0.215344	1	exon (ENSRNOT00000025499, exon 20 of 20)	9390	ENSRNOT00000085954	Zfp689
Chr1_199074597	1	199074597	4.1625	45.1651	10.8505	3.43969	0.560993	1	Intergenic	-10446	ENSRNOT00000044511	Zfp689
Chr1_199106642	1	199106642	5.70088	19.2953	3.38462	1.75899	0.711568	1	Intergenic	19516	ENSRNOT00000054080	NA
Chr1_199160472	1	199160472	2.28035	12.2788	5.38462	2.42884	0.727913	1	Intergenic	-1346	ENSRNOT00000025618	Bcl7c
Chr1_199162856	1	199162856	1.14018	7.01646	6.15385	2.62149	0.784796	1	promoter-TSS (ENSRNOT00000025646)	-231	ENSRNOT00000025646	Ctf1
Chr1_199202807	1	199202807	6.84105	19.2953	2.82051	1.49596	0.746155	1	intron (ENSRNOT00000090428, intron 7 of 10)	5668	ENSRNOT00000065187	Fbxl19
Chr1_199208380	1	199208380	6.84105	2.63117	0.384615	-1.37851	0.877694	1	intron (ENSRNOT00000090428, intron 7 of 10)	-8637	ENSRNOT00000025732	Orai3
Chr1_199233667	1	199233667	87.4125	186.426	2.13272	1.09269	0.741641	1	exon (ENSRNOT00000088606, exon 7 of 18)	8566	ENSRNOT00000088606	Setd1a
Chr1_199251844	1	199251844	1.14018	3.50823	3.07692	1.62149	0.902595	1	TTS (ENSRNOT00000026063)	3373	ENSRNOT00000025933	Hsd3b7
Chr1_199265493	1	199265493	12.5419	3.50823	0.27972	-1.83794	0.771544	1	intron (ENSRNOT00000026063, intron 1 of 10)	5135	ENSRNOT00000026063	Stx1b
Chr1_199303096	1	199303096	42.6656	95.1351	2.22978	1.1569	0.781524	1	Intergenic	15200	ENSRNOT00000026224	Stx4
Chr1_199307780	1	199307780	78.0469	210.45	2.69646	1.43107	0.661916	1	Intergenic	12948	ENSRNOT00000022452	Zfp668
Chr1_199328892	1	199328892	20.5232	47.3611	2.30769	1.20645	0.639533	1	exon (ENSRNOT00000036187, exon 1 of 2)	5263	ENSRNOT00000036187	Zfp646
Chr1_199331839	1	199331839	58.275	17.2973	0.296822	-1.75233	0.726199	1	TTS (ENSRNOT00000036187)	4613	ENSRNOT00000035672	Prss53
Chr1_199346199	1	199346199	97.6625	39.4624	0.40407	-1.30732	0.797671	1	Intergenic	-4896	ENSRNOT00000073596	Vkorc1
Chr1_199348949	1	199348949	30.9089	78.6182	2.54355	1.34684	0.755197	1	Intergenic	-2680	ENSRNOT00000078578	Bckdk
Chr1_199379086	1	199379086	53.5882	22.8035	0.425532	-1.23266	0.610648	1	TTS (ENSRNOT00000090368)	-2050	ENSRNOT00000026572	Prss8
Chr1_199398600	1	199398600	47.7923	122.237	2.55768	1.35484	0.772953	1	Intergenic	-3236	ENSRNOT00000090368	Prss36
Chr1_199410707	1	199410707	47.3936	103.854	2.1913	1.13179	0.768708	1	Intergenic	-2128	ENSRNOT00000031891	Fus
Chr1_199429379	1	199429379	21.6633	7.01646	0.323887	-1.62644	0.701531	1	Intergenic	9832	ENSRNOT00000026699	Pycard
Chr1_199467612	1	199467612	42.6656	125.886	2.95052	1.56097	0.689889	1	Intergenic	17638	ENSRNOT00000029994	Trim72
Chr1_199478287	1	199478287	3.42053	8.77058	2.5641	1.35845	0.865307	1	Intergenic	16272	ENSRNOT00000085539	NA
Chr1_199495181	1	199495181	2.07792	23.1	11.1168	3.47468	0.729933	1	promoter-TSS (ENSRNOT00000026748)	-118	ENSRNOT00000086003	Itgad
Chr1_199501701	1	199501701	2.28035	9.64764	4.23077	2.08092	0.790574	1	intron (ENSRNOT00000086003, intron 2 of 29)	6273	ENSRNOT00000026748	Itgad
Chr1_199583753	1	199583753	15.9625	7.01646	0.43956	-1.18587	0.813938	1	intron (ENSRNOT00000086003, intron 17 of 29)	-12272	ENSRNOT00000085336	Itgad
Chr1_199621733	1	199621733	208.12	87.3536	0.419728	-1.25247	0.694933	1	exon (ENSRNOT00000085336, exon 25 of 30)	3051	ENSRNOT00000026908	Cox6a2
Chr1_199654600	1	199654600	94.7872	28.1473	0.296952	-1.7517	0.673732	1	exon (ENSRNOT00000026979, exon 1 of 1)	548	ENSRNOT00000026979	LOC103691238
Chr1_199658828	1	199658828	48.9094	145.105	2.96681	1.56891	0.673684	1	intron (ENSRNOT00000027032, intron 3 of 5)	3167	ENSRNOT00000027032	Armc5
Chr1_199668349	1	199668349	4.12118	20.3825	4.94579	2.3062	0.765944	1	intron (ENSRNOT00000054980, intron 7 of 10)	4175	ENSRNOT00000054980	Tgfb1i1
Chr1_199700131	1	199700131	13.6821	30.697	2.24359	1.16581	0.722473	1	intron (ENSRNOT00000027290, intron 6 of 12)	16075	ENSRNOT00000027290	RGD1310127
Chr1_199734694	1	199734694	6.24375	14.4144	2.30861	1.20703	0.873148	1	Intergenic	14655	ENSRNOT00000027297	Ahsp
Chr1_200158410	1	200158410	20.5232	123.665	6.02564	2.59111	0.189256	1	TTS (ENSRNOT00000086874)	677	ENSRNOT00000086874	NA
Chr1_200177117	1	200177117	2.06059	22.3237	10.8336	3.43745	0.670762	1	intron (ENSRNOT00000027665, intron 3 of 18)	9947	ENSRNOT00000027665	Sec23ip
Chr1_200320963	1	200320963	12.3635	97.0596	7.85046	2.97278	0.507776	1	Intergenic	-43409	ENSRNOT00000085396	NA
Chr1_200380157	1	200380157	64.9086	254.296	3.91776	1.97003	0.536657	1	Intergenic	15748	ENSRNOT00000079434	NA
Chr1_200396243	1	200396243	3.42053	7.89352	2.30769	1.20645	0.888462	1	Intergenic	31517	ENSRNOT00000085524	NA
Chr1_200506252	1	200506252	5.70088	35.9594	6.30769	2.65711	0.446532	1	Intergenic	42066	ENSRNOT00000088610	AABR07005806.1
Chr1_200757308	1	200757308	247.669	106.667	0.430682	-1.2153	0.689489	1	Intergenic	24852	ENSRNOT00000081320	NA
Chr1_201090550	1	201090550	1.14018	35.9594	31.5385	4.97904	0.252312	1	intron (ENSRNOT00000047161, intron 1 of 20)	-7822	ENSRNOT00000079342	Ate1
Chr1_201159865	1	201159865	27.3642	3.50823	0.128205	-2.96347	0.476884	1	intron (ENSRNOT00000077908, intron 3 of 22)	42234	ENSRNOT00000077908	Tacc2
Chr1_201195442	1	201195442	2.28035	11.4018	5	2.32193	0.748458	1	intron (ENSRNOT00000077908, intron 6 of 22)	-61469	ENSRNOT00000090143	Tacc2
Chr1_201424606	1	201424606	156.094	347.868	2.22858	1.15613	0.670589	1	Intergenic	-5166	ENSRNOT00000027836	Plekha1
Chr1_201461461	1	201461461	3.42053	8.77058	2.5641	1.35845	0.865307	1	intron (ENSRNOT00000027836, intron 5 of 12)	23013	ENSRNOT00000078244	Plekha1
Chr1_201637816	1	201637816	4.5607	34.2053	7.5	2.90689	0.430789	1	intron (ENSRNOT00000093269, intron 1 of 4)	2278	ENSRNOT00000093269	Dmbt1
Chr1_201658668	1	201658668	33.2468	6.73749	0.202651	-2.30293	0.778679	1	Intergenic	-1375	ENSRNOT00000093289	Dmbt1
Chr1_201704703	1	201704703	10.2616	22.8035	2.22222	1.152	0.77106	1	Intergenic	-1739	ENSRNOT00000031258	LOC499276
Chr1_201765884	1	201765884	14.8223	35.0823	2.36686	1.24298	0.684645	1	intron (ENSRNOT00000039130, intron 4 of 20)	24862	ENSRNOT00000039130	LOC691970
Chr1_201849513	1	201849513	2.28035	10.5247	4.61538	2.20645	0.76928	1	Intergenic	-7684	ENSRNOT00000078386	NA
Chr1_201887097	1	201887097	12.5419	34.2053	2.72727	1.44746	0.648309	1	intron (ENSRNOT00000050519, intron 6 of 8)	7679	ENSRNOT00000050519	Cuzd1
Chr1_201903742	1	201903742	27.818	63.0887	2.26791	1.18136	0.799305	1	Intergenic	2399	ENSRNOT00000036657	RGD1559891
Chr1_201909375	1	201909375	10.303	33.0002	3.20299	1.67942	0.787018	1	Intergenic	-3047	ENSRNOT00000036625	RGD1560958
Chr1_201917298	1	201917298	35.3813	12.4925	0.353082	-1.50193	0.791049	1	Intergenic	4149	ENSRNOT00000036128	Fam24a
Chr1_202480952	1	202480952	6.84105	18.4182	2.69231	1.42884	0.763223	1	exon (ENSRNOT00000027681, exon 2 of 7)	48585	ENSRNOT00000027681	Plpp4
Chr1_202713139	1	202713139	31.9249	1.75412	0.0549451	-4.18587	0.321814	1	intron (ENSRNOT00000091587, intron 1 of 2)	1303	ENSRNOT00000091587	NA
Chr1_203514318	1	203514318	19.383	60.517	3.12217	1.64255	0.494459	1	Intergenic	-1292	ENSRNOT00000028011	Hmx2
Chr1_203525256	1	203525256	5.19481	11.55	2.22337	1.15275	0.918949	1	intron (ENSRNOT00000028020, intron 1 of 10)	829	ENSRNOT00000028020	Bub3
Chr1_20381906	1	20381906	2.28035	0.877058	0.384615	-1.37851	0.945874	1	intron (ENSRNOT00000070858, intron 1 of 1)	-7086	ENSRNOT00000081762	NA
Chr1_204247492	1	204247492	19.383	2.63117	0.135747	-2.88101	0.580914	1	intron (ENSRNOT00000022157, intron 7 of 7)	28312	ENSRNOT00000066711	Chst15
Chr1_204573010	1	204573010	234.141	110.51	0.471983	-1.08319	0.723786	1	intron (ENSRNOT00000022628, intron 2 of 9)	9061	ENSRNOT00000022628	Oat
Chr1_204812352	1	204812352	61.3969	160.48	2.61382	1.38616	0.696612	1	intron (ENSRNOT00000077956, intron 1 of 4)	4729	ENSRNOT00000077956	Fam53b
Chr1_204847206	1	204847206	11.4018	51.7464	4.53846	2.1822	0.420822	1	intron (ENSRNOT00000023121, intron 3 of 5)	8422	ENSRNOT00000023121	Mettl10
Chr1_204969114	1	204969114	19.383	5.26235	0.271493	-1.88101	0.689969	1	intron (ENSRNOT00000023257, intron 2 of 9)	9939	ENSRNOT00000023257	Zranb1
Chr1_205016880	1	205016880	31.9392	5.82357	0.182333	-2.45535	0.710016	1	intron (ENSRNOT00000023574, intron 1 of 8)	13688	ENSRNOT00000023404	Ctbp2
Chr1_205067467	1	205067467	58.1489	17.5412	0.301659	-1.72901	0.479191	1	Intergenic	-26711	ENSRNOT00000023574	Ctbp2
Chr1_205916067	1	205916067	43.3267	10.5247	0.242915	-2.04148	0.483674	1	intron (ENSRNOT00000081610, intron 2 of 10)	4514	ENSRNOT00000024751	Fank1
Chr1_205960228	1	205960228	33.0651	126.296	3.81963	1.93343	0.301638	1	intron (ENSRNOT00000024974, intron 21 of 22)	7695	ENSRNOT00000075539	NA
Chr1_206331002	1	206331002	3.42053	7.89352	2.30769	1.20645	0.888462	1	intron (ENSRNOT00000091863, intron 8 of 10)	-48426	ENSRNOT00000024974	Adam12
Chr1_206410162	1	206410162	143.377	482.212	3.36325	1.74986	0.572411	1	intron (ENSRNOT00000091863, intron 2 of 10)	6982	ENSRNOT00000091863	LOC100302465
Chr1_206419040	1	206419040	1.14018	28.0659	24.6154	4.62149	0.348117	1	Intergenic	-1896	ENSRNOT00000073836	LOC100302465
Chr1_206871014	1	206871014	18.2428	5.26235	0.288462	-1.79355	0.712687	1	Intergenic	23898	ENSRNOT00000082706	NA
Chr1_207564532	1	207564532	45.7875	20.1802	0.440735	-1.18202	0.819689	1	Intergenic	56117	ENSRNOT00000054896	Nps
Chr1_208264554	1	208264554	11.4018	22.8035	2	1	0.798057	1	Intergenic	-9933	ENSRNOT00000091989	NA
Chr1_208552523	1	208552523	48.9094	122.042	2.49527	1.31919	0.733884	1	Intergenic	31189	ENSRNOT00000086515	NA
Chr1_208730085	1	208730085	91.575	26.9069	0.293823	-1.76698	0.687659	1	Intergenic	-35605	ENSRNOT00000081722	NA
Chr1_209006019	1	209006019	10.2616	32.4511	3.16239	1.66102	0.619812	1	Intergenic	-70237	ENSRNOT00000088021	AABR07005961.1
Chr1_209328835	1	209328835	1.14018	6.13941	5.38462	2.42884	0.809169	1	intron (ENSRNOT00000021537, intron 2 of 4)	91601	ENSRNOT00000021537	Mgmt
Chr1_209712494	1	209712494	1.14018	5.26235	4.61538	2.20645	0.835697	1	Intergenic	36711	ENSRNOT00000073093	LOC100362342
Chr1_209762569	1	209762569	3.42053	38.5906	11.2821	3.49596	0.334239	1	Intergenic	-6128	ENSRNOT00000022406	Glrx3
Chr1_210019785	1	210019785	12.5419	0.877058	0.0699301	-3.83794	0.613217	1	Intergenic	-62817	ENSRNOT00000090734	NA
Chr1_210308754	1	210308754	5.70088	1.75412	0.307692	-1.70044	0.860989	1	Intergenic	-89200	ENSRNOT00000083710	NA
Chr1_210480475	1	210480475	19.383	7.01646	0.361991	-1.46597	0.745171	1	Intergenic	25508	ENSRNOT00000090758	NA
Chr1_21068911	1	21068911	14.8223	3.50823	0.236686	-2.07895	0.719676	1	Intergenic	-73060	ENSRNOT00000017617	Akap7
Chr1_211201492	1	211201492	53.5754	24.2649	0.452911	-1.1427	0.817403	1	Intergenic	-4412	ENSRNOT00000023139	Ppp2r2d
Chr1_211417365	1	211417365	4.5607	64.0252	14.0385	3.81131	0.175137	1	intron (ENSRNOT00000030461, intron 22 of 22)	-5658	ENSRNOT00000029587	Dpysl4
Chr1_211542122	1	211542122	6.84105	0.877058	0.128205	-2.96347	0.752681	1	Intergenic	-1630	ENSRNOT00000049631	Lrrc27
Chr1_211904911	1	211904911	254.483	121.324	0.476749	-1.0687	0.725164	1	intron (ENSRNOT00000054890, intron 11 of 15)	19019	ENSRNOT00000054887	Nkx6-2
Chr1_211971205	1	211971205	575.935	221.296	0.384237	-1.37993	0.610158	1	Intergenic	-14346	ENSRNOT00000054886	Cfap46
Chr1_212006381	1	212006381	4.5607	0.877058	0.192308	-2.37851	0.820045	1	intron (ENSRNOT00000029027, intron 6 of 20)	15187	ENSRNOT00000029027	Cfap46
Chr1_212265989	1	212265989	45.333	18.4413	0.406797	-1.29762	0.807719	1	intron (ENSRNOT00000034426, intron 26 of 42)	-15249	ENSRNOT00000075049	Utf1
Chr1_212298719	1	212298719	4.5607	14.91	3.26923	1.70895	0.764232	1	Intergenic	-3017	ENSRNOT00000053676	NA
Chr1_212326109	1	212326109	3.42053	14.0329	4.10256	2.03653	0.740017	1	exon (ENSRNOT00000024369, exon 10 of 24)	4241	ENSRNOT00000024369	Adam8
Chr1_212353215	1	212353215	11.3332	2.91179	0.256924	-1.96058	0.833351	1	intron (ENSRNOT00000024573, intron 1 of 16)	1059	ENSRNOT00000024573	Tubgcp2
Chr1_212387156	1	212387156	6.24375	19.2192	3.07815	1.62206	0.815071	1	Intergenic	27978	ENSRNOT00000046314	Zfp511
Chr1_212545857	1	212545857	30.9089	95.1184	3.07738	1.6217	0.693736	1	intron (ENSRNOT00000024765, intron 1 of 5)	2874	ENSRNOT00000089729	Caly
Chr1_212552314	1	212552314	46.3633	11.6471	0.251215	-1.99301	0.719748	1	Intergenic	-2836	ENSRNOT00000024765	Caly
Chr1_212556494	1	212556494	105.974	28.875	0.272472	-1.87582	0.716641	1	Intergenic	-1764	ENSRNOT00000024912	Prap1
Chr1_212563305	1	212563305	43.6364	5.77499	0.132343	-2.91764	0.704602	1	TTS (ENSRNOT00000024976)	4920	ENSRNOT00000024976	LOC100911225
Chr1_212599212	1	212599212	7.21207	14.5589	2.01869	1.01342	0.903743	1	intron (ENSRNOT00000064501, intron 5 of 7)	-7566	ENSRNOT00000025574	Mtg1
Chr1_212632277	1	212632277	17.1026	37.7135	2.20513	1.14086	0.693465	1	TTS (ENSRNOT00000025611)	1028	ENSRNOT00000025611	Olr286
Chr1_212672492	1	212672492	37.6258	7.89352	0.20979	-2.25298	0.484785	1	Intergenic	7111	ENSRNOT00000029171	Olr288
Chr1_212693744	1	212693744	86.5448	206.737	2.38878	1.25628	0.694657	1	Intergenic	-1992	ENSRNOT00000049269	Cd163l1
Chr1_212706683	1	212706683	3.12188	152.793	48.9426	5.61302	0.231693	0.796093	exon (ENSRNOT00000049269, exon 13 of 13)	-7497	ENSRNOT00000025680	Olr292
Chr1_212715467	1	212715467	226.494	34.65	0.152984	-2.70855	0.51092	1	intron (ENSRNOT00000025680, intron 2 of 13)	1287	ENSRNOT00000054880	Olr292
Chr1_212870518	1	212870518	75.8443	4.81249	0.0634523	-3.97818	0.552823	1	Intergenic	-1169	ENSRNOT00000072158	LOC100360557
Chr1_212873101	1	212873101	13.3938	44.6474	3.33343	1.73701	0.753987	1	TTS (ENSRNOT00000072158)	1414	ENSRNOT00000075235	LOC100360557
Chr1_212881220	1	212881220	9.1214	3.50823	0.384615	-1.37851	0.855269	1	Intergenic	-4245	ENSRNOT00000083924	Olr292
Chr1_212908072	1	212908072	15.9625	1.75412	0.10989	-3.18587	0.603003	1	Intergenic	4128	ENSRNOT00000045179	Olr295
Chr1_213113518	1	213113518	18.2428	3.50823	0.192308	-2.37851	0.645919	1	Intergenic	-18073	ENSRNOT00000040258	Olr303
Chr1_213176523	1	213176523	12.5419	1.75412	0.13986	-2.83794	0.681773	1	Intergenic	7038	ENSRNOT00000089511	Olr305
Chr1_213254733	1	213254733	1.14018	6.13941	5.38462	2.42884	0.809169	1	Intergenic	-3952	ENSRNOT00000091678	LOC103690271
Chr1_21330909	1	21330909	2.28035	0.877058	0.384615	-1.37851	0.945874	1	Intergenic	103980	ENSRNOT00000078878	NA
Chr1_213338006	1	213338006	10.2616	1.75412	0.17094	-2.54844	0.736168	1	Intergenic	3049	ENSRNOT00000073278	Olr309
Chr1_213344627	1	213344627	7.98123	28.0659	3.51648	1.81413	0.626239	1	Intergenic	-3348	ENSRNOT00000074710	Olr310
Chr1_213392163	1	213392163	42.2421	111.618	2.64235	1.40182	0.714695	1	Intergenic	-12238	ENSRNOT00000072701	Olr312
Chr1_213436912	1	213436912	12.5419	0.877058	0.0699301	-3.83794	0.613217	1	Intergenic	10067	ENSRNOT00000043996	Olr313
Chr1_213440319	1	213440319	23.9437	9.64764	0.40293	-1.3114	0.732722	1	Intergenic	-11403	ENSRNOT00000045652	Olr315
Chr1_213513745	1	213513745	112.388	49.009	0.436071	-1.19736	0.761941	1	intron (ENSRNOT00000016883, intron 2 of 8)	1852	ENSRNOT00000016883	Cyp2e1
Chr1_213526187	1	213526187	75.9657	31.7117	0.417448	-1.26033	0.779326	1	intron (ENSRNOT00000033074, intron 6 of 12)	8455	ENSRNOT00000033074	Syce1
Chr1_213572302	1	213572302	6.24375	24.985	4.00159	2.00058	0.758544	1	Intergenic	-4821	ENSRNOT00000071925	RGD1309350
Chr1_213586603	1	213586603	67.6407	33.6336	0.49724	-1.00799	0.826079	1	intron (ENSRNOT00000088899, intron 1 of 1)	2996	ENSRNOT00000088899	AC109844.1
Chr1_213596591	1	213596591	17.1026	1.75412	0.102564	-3.2854	0.578391	1	promoter-TSS (ENSRNOT00000017562)	-888	ENSRNOT00000017562	Odf3
Chr1_213608542	1	213608542	192.516	84.5645	0.43926	-1.18685	0.719366	1	intron (ENSRNOT00000018470, intron 4 of 9)	1942	ENSRNOT00000018470	Ric8a
Chr1_213730888	1	213730888	22.8938	10.5706	0.461722	-1.1149	0.862053	1	Intergenic	-6901	ENSRNOT00000020004	Pgghg
Chr1_213742231	1	213742231	16.65	48.048	2.88577	1.52895	0.769444	1	exon (ENSRNOT00000020004, exon 12 of 13)	3518	ENSRNOT00000020023	Ifitm5
Chr1_213758987	1	213758987	25.0839	52.6235	2.0979	1.06895	0.659488	1	Intergenic	-7581	ENSRNOT00000020216	Ifitm2
Chr1_213843268	1	213843268	2.28035	15.787	6.92308	2.79141	0.648257	1	Intergenic	-25045	ENSRNOT00000054875	Ifitm6
Chr1_213860049	1	213860049	134.241	62.4624	0.465302	-1.10376	0.764579	1	Intergenic	-10454	ENSRNOT00000086483	B4galnt4
Chr1_213884224	1	213884224	25.0839	57.8858	2.30769	1.20645	0.609039	1	Intergenic	-2552	ENSRNOT00000020864	Pkp3
Chr1_213915476	1	213915476	2.28035	0.877058	0.384615	-1.37851	0.945874	1	TTS (ENSRNOT00000081279)	616	ENSRNOT00000081279	NA
Chr1_213935055	1	213935055	92.7266	227.119	2.44934	1.2924	0.68086	1	Intergenic	-13846	ENSRNOT00000044393	Ano9
Chr1_214132800	1	214132800	14.8223	4.38529	0.295858	-1.75702	0.754472	1	intron (ENSRNOT00000021925, intron 2 of 11)	9755	ENSRNOT00000021925	Ptdss2
Chr1_214148897	1	214148897	151.931	62.4624	0.411123	-1.28236	0.720745	1	exon (ENSRNOT00000021925, exon 12 of 12)	10261	ENSRNOT00000091292	Rnh1
Chr1_214159767	1	214159767	4.5607	15.787	3.46154	1.79141	0.74539	1	promoter-TSS (ENSRNOT00000091292)	-501	ENSRNOT00000022241	Rnh1
Chr1_214162117	1	214162117	1.14018	10.5247	9.23077	3.20645	0.697269	1	intron (ENSRNOT00000082284, intron 1 of 9)	1692	ENSRNOT00000082284	Rnh1
Chr1_214178900	1	214178900	89.3508	39.4624	0.441658	-1.179	0.821414	1	exon (ENSRNOT00000022363, exon 5 of 5)	2787	ENSRNOT00000079464	Hras
Chr1_214186030	1	214186030	77.9222	160.737	2.06279	1.0446	0.799626	1	intron (ENSRNOT00000022867, intron 3 of 12)	2305	ENSRNOT00000091150	Lrrc56
Chr1_214200000	1	214200000	2.28035	0.877058	0.384615	-1.37851	0.945874	1	intron (ENSRNOT00000022954, intron 5 of 13)	2854	ENSRNOT00000022954	Lmntd2
Chr1_214204202	1	214204202	1.14018	7.01646	6.15385	2.62149	0.784796	1	exon (ENSRNOT00000023219, exon 2 of 5)	340	ENSRNOT00000023219	Rassf7
Chr1_214210719	1	214210719	9.27266	69.8829	7.53645	2.91388	0.566236	1	Intergenic	2369	ENSRNOT00000053739	NA
Chr1_214261977	1	214261977	67.6407	11.5315	0.170482	-2.55231	0.611726	1	intron (ENSRNOT00000044238, intron 3 of 14)	1605	ENSRNOT00000044238	Cdhr5
Chr1_214271605	1	214271605	13.6821	3.50823	0.25641	-1.96347	0.745165	1	Intergenic	-5936	ENSRNOT00000024094	Sct
Chr1_214285864	1	214285864	12.5419	0.877058	0.0699301	-3.83794	0.613217	1	intron (ENSRNOT00000048817, intron 11 of 11)	7567	ENSRNOT00000024137	Drd4
Chr1_214385771	1	214385771	36.3637	1.925	0.0529374	-4.23957	0.634882	1	exon (ENSRNOT00000024863, exon 8 of 8)	8641	ENSRNOT00000071528	LOC100911365
Chr1_214564654	1	214564654	4.5607	11.4018	2.5	1.32193	0.843024	1	intron (ENSRNOT00000064254, intron 2 of 21)	1756	ENSRNOT00000085125	Ap2a2
Chr1_214593847	1	214593847	26.224	64.9023	2.47492	1.30738	0.566206	1	intron (ENSRNOT00000064254, intron 10 of 21)	-2031	ENSRNOT00000087741	NA
Chr1_214629926	1	214629926	3.42053	7.01646	2.05128	1.03653	0.913044	1	promoter-TSS (ENSRNOT00000087497)	13	ENSRNOT00000087497	Muc6
Chr1_214637088	1	214637088	171.429	449.487	2.622	1.39067	0.651954	1	Intergenic	-7149	ENSRNOT00000089110	Muc6
Chr1_214653603	1	214653603	25.0839	7.01646	0.27972	-1.83794	0.640699	1	Intergenic	-10935	ENSRNOT00000075002	AABR07006030.1
Chr1_21475066	1	21475066	123.635	279.532	2.26093	1.17692	0.695751	1	Intergenic	37276	ENSRNOT00000089983	NA
Chr1_214756365	1	214756365	1.14018	3.50823	3.07692	1.62149	0.902595	1	TTS (ENSRNOT00000091110)	8739	ENSRNOT00000091110	AABR07006033.1
Chr1_214827282	1	214827282	17.1026	42.0988	2.46154	1.29956	0.638272	1	intron (ENSRNOT00000046344, intron 5 of 5)	17577	ENSRNOT00000046344	Tollip
Chr1_21491564	1	21491564	2.28035	0.877058	0.384615	-1.37851	0.945874	1	Intergenic	-33858	ENSRNOT00000017911	Arg1
Chr1_215100667	1	215100667	39.9061	2.63117	0.0659341	-3.92283	0.277804	1	intron (ENSRNOT00000081144, intron 4 of 5)	-34816	ENSRNOT00000079062	AABR07006042.1
Chr1_215328924	1	215328924	7.28438	37.4775	5.14491	2.36315	0.687014	1	TTS (ENSRNOT00000042047)	1569	ENSRNOT00000068147	Krtap5-2
Chr1_215357078	1	215357078	19.7719	68.2282	3.45077	1.78692	0.710033	1	intron (ENSRNOT00000027259, intron 4 of 4)	-6916	ENSRNOT00000064050	Krtap5-2
Chr1_215572876	1	215572876	61.3969	24.985	0.406942	-1.29711	0.787188	1	Intergenic	13406	ENSRNOT00000090045	NA
Chr1_215602692	1	215602692	1.04063	2.88288	2.77033	1.47006	0.921025	1	Intergenic	-2713	ENSRNOT00000027454	Syt8
Chr1_215608559	1	215608559	17.6624	70.2624	3.97809	1.99207	0.745322	1	promoter-TSS (ENSRNOT00000076535)	-478	ENSRNOT00000076187	Tnni2
Chr1_215609082	1	215609082	2.07792	11.55	5.55842	2.47468	0.82931	1	promoter-TSS (ENSRNOT00000076140)	13	ENSRNOT00000076535	NA
Chr1_215643700	1	215643700	75.2116	28.1473	0.374241	-1.41796	0.748027	1	intron (ENSRNOT00000054864, intron 1 of 10)	14914	ENSRNOT00000054864	Lsp1
Chr1_215656942	1	215656942	37.6258	12.2788	0.32634	-1.61555	0.593418	1	exon (ENSRNOT00000054864, exon 6 of 11)	3551	ENSRNOT00000079442	AC132720.1
Chr1_215664051	1	215664051	12.3635	36.8826	2.98318	1.57685	0.78972	1	Intergenic	-2578	ENSRNOT00000066135	Tnnt3
Chr1_215702722	1	215702722	122.794	50.9309	0.414768	-1.26962	0.741821	1	intron (ENSRNOT00000027585, intron 1 of 4)	1177	ENSRNOT00000027585	Mrpl23
Chr1_215813467	1	215813467	33.0651	12.2788	0.371353	-1.42914	0.654316	1	Intergenic	14932	ENSRNOT00000085652	NA
Chr1_215831121	1	215831121	26.224	6.13941	0.234114	-2.09472	0.594336	1	TTS (ENSRNOT00000054369)	1040	ENSRNOT00000054369	NA
Chr1_215834101	1	215834101	1.14018	28.0659	24.6154	4.62149	0.348117	1	intron (ENSRNOT00000089171, intron 2 of 4)	604	ENSRNOT00000073850	Igf2
Chr1_215842218	1	215842218	18.7013	55.8249	2.98508	1.57777	0.807781	1	intron (ENSRNOT00000089171, intron 2 of 4)	-4008	ENSRNOT00000050760	Igf2
Chr1_216230434	1	216230434	2.28035	14.91	6.53846	2.70895	0.667447	1	Intergenic	-7264	ENSRNOT00000027760	Cd81
Chr1_216267409	1	216267409	108.181	36.8826	0.340934	-1.55243	0.691828	1	intron (ENSRNOT00000040850, intron 11 of 23)	7522	ENSRNOT00000040850	Trpm5
Chr1_216322486	1	216322486	13.6821	6.13941	0.448718	-1.15612	0.837761	1	intron (ENSRNOT00000076526, intron 1 of 1)	27475	ENSRNOT00000076526	NA
Chr1_216501633	1	216501633	11.4018	32.4511	2.84615	1.50901	0.646742	1	intron (ENSRNOT00000087153, intron 11 of 15)	120053	ENSRNOT00000075927	Kcnq1
Chr1_216665336	1	216665336	36.0603	98.0302	2.7185	1.44281	0.719629	1	Intergenic	-1614	ENSRNOT00000077409	Cdkn1c
Chr1_21672025	1	21672025	532.8	249.85	0.468937	-1.09253	0.644459	1	intron (ENSRNOT00000018695, intron 20 of 24)	32785	ENSRNOT00000083359	NA
Chr1_216813646	1	216813646	70.0601	25.2355	0.360198	-1.47314	0.746546	1	intron (ENSRNOT00000066943, intron 5 of 7)	-11989	ENSRNOT00000050721	Cars
Chr1_216834111	1	216834111	12.5419	5.26235	0.41958	-1.25298	0.835875	1	Intergenic	-5459	ENSRNOT00000088856	Tnfrsf26
Chr1_216916941	1	216916941	3.42053	7.01646	2.05128	1.03653	0.913044	1	intron (ENSRNOT00000028119, intron 1 of 21)	2029	ENSRNOT00000079454	Osbpl5
Chr1_216928495	1	216928495	3.12188	24.985	8.00319	3.00058	0.664072	1	Intergenic	-7869	ENSRNOT00000028119	Osbpl5
Chr1_216950863	1	216950863	31.9249	9.64764	0.302198	-1.72643	0.607848	1	Intergenic	3137	ENSRNOT00000028126	Mrgprg
Chr1_217162232	1	217162232	19.383	64.0252	3.30317	1.72385	0.466528	1	intron (ENSRNOT00000071484, intron 1 of 24)	3339	ENSRNOT00000092232	NA
Chr1_217192108	1	217192108	22.8035	5.26235	0.230769	-2.11548	0.624673	1	intron (ENSRNOT00000071484, intron 2 of 24)	18908	ENSRNOT00000075078	Shank2
Chr1_217325063	1	217325063	18.2428	7.01646	0.384615	-1.37851	0.767564	1	intron (ENSRNOT00000071484, intron 11 of 24)	-20092	ENSRNOT00000092516	Shank2
Chr1_217456104	1	217456104	21.6633	7.01646	0.323887	-1.62644	0.701531	1	intron (ENSRNOT00000092579, intron 4 of 11)	-3112	ENSRNOT00000092386	Shank2
Chr1_217657279	1	217657279	110.306	54.7747	0.496569	-1.00993	0.796665	1	intron (ENSRNOT00000092939, intron 23 of 30)	6076	ENSRNOT00000093095	NA
Chr1_217695854	1	217695854	10.2616	4.38529	0.42735	-1.22651	0.860415	1	intron (ENSRNOT00000092939, intron 1 of 30)	-3327	ENSRNOT00000042579	LOC100364769
Chr1_217731284	1	217731284	1.14018	3.50823	3.07692	1.62149	0.902595	1	intron (ENSRNOT00000042579, intron 11 of 11)	-9907	ENSRNOT00000092748	Ppfia1
Chr1_217745000	1	217745000	3.12188	12.4925	4.00159	2.00058	0.804514	1	exon (ENSRNOT00000075089, exon 2 of 2)	-1706	ENSRNOT00000078340	NA
Chr1_21785581	1	21785581	182.362	85.4124	0.468367	-1.09429	0.737409	1	intron (ENSRNOT00000019519, intron 6 of 24)	37319	ENSRNOT00000019519	Enpp1
Chr1_218410816	1	218410816	14.5688	40.3603	2.77033	1.47006	0.787664	1	Intergenic	-36196	ENSRNOT00000017860	Rmt1
Chr1_218454676	1	218454676	73.151	33.9708	0.464394	-1.10658	0.79926	1	Intergenic	-5798	ENSRNOT00000054857	Tpcn2
Chr1_218458203	1	218458203	37.6258	15.787	0.41958	-1.25298	0.666199	1	Intergenic	-8087	ENSRNOT00000017948	Mrgprf
Chr1_218516970	1	218516970	427.014	175.175	0.410232	-1.28549	0.678883	1	intron (ENSRNOT00000086385, intron 8 of 13)	-15076	ENSRNOT00000018848	Mrpl21
Chr1_218595098	1	218595098	159.696	69.8829	0.4376	-1.19232	0.725544	1	intron (ENSRNOT00000019652, intron 1 of 18)	25587	ENSRNOT00000019652	Cpt1a
Chr1_218612745	1	218612745	4.12118	16.5001	4.00374	2.00135	0.80783	1	intron (ENSRNOT00000019652, intron 10 of 18)	-20020	ENSRNOT00000019861	Tesmin
Chr1_218648540	1	218648540	4.5607	20.1723	4.42308	2.14505	0.655752	1	intron (ENSRNOT00000019861, intron 8 of 8)	9386	ENSRNOT00000020425	Gal
Chr1_218917237	1	218917237	139.09	26.2061	0.188411	-2.40804	0.52917	1	intron (ENSRNOT00000022213, intron 1 of 22)	2858	ENSRNOT00000022213	Lrp5
Chr1_218952824	1	218952824	205.715	446.599	2.17097	1.11834	0.711676	1	exon (ENSRNOT00000034240, exon 4 of 4)	7315	ENSRNOT00000034240	RGD1311946
Chr1_219026313	1	219026313	2.28035	18.4182	8.07692	3.01381	0.592488	1	intron (ENSRNOT00000022486, intron 4 of 11)	25468	ENSRNOT00000022486	Kmt5b
Chr1_219142780	1	219142780	6.84105	15.787	2.30769	1.20645	0.816322	1	exon (ENSRNOT00000023526, exon 5 of 7)	-1426	ENSRNOT00000083942	Unc93b1
Chr1_219153327	1	219153327	62.3377	304.15	4.87906	2.2866	0.53087	1	intron (ENSRNOT00000085312, intron 10 of 11)	-8716	ENSRNOT00000023526	Ndufs8
Chr1_219176283	1	219176283	14.8223	1.75412	0.118343	-3.07895	0.628458	1	exon (ENSRNOT00000024018, exon 4 of 11)	3280	ENSRNOT00000024018	Unc93b1
Chr1_219180430	1	219180430	18.2428	5.26235	0.288462	-1.79355	0.712687	1	intron (ENSRNOT00000083942, intron 9 of 10)	6431	ENSRNOT00000085312	Aldh3b1
Chr1_219199663	1	219199663	1.14018	8.77058	7.69231	2.94342	0.739648	1	exon (ENSRNOT00000024034, exon 1 of 8)	504	ENSRNOT00000024034	LOC688778
Chr1_219242051	1	219242051	40.1815	294.09	7.31905	2.87166	0.376803	1	Intergenic	-1397	ENSRNOT00000024129	Tbx10
Chr1_219246876	1	219246876	2.28035	5.26235	2.30769	1.20645	0.914702	1	promoter-TSS (ENSRNOT00000024237)	-797	ENSRNOT00000024237	Nudt8
Chr1_219258688	1	219258688	14.4241	43.6768	3.02804	1.59838	0.772729	1	intron (ENSRNOT00000024517, intron 1 of 9)	761	ENSRNOT00000024517	Ndufv1
Chr1_219283543	1	219283543	6.24375	87.4474	14.0056	3.80793	0.448908	1	Intergenic	10605	ENSRNOT00000024601	Gstp1
Chr1_219318829	1	219318829	4.5607	30.697	6.73077	2.75077	0.478161	1	Intergenic	-6588	ENSRNOT00000066691	RGD1307603
Chr1_219330482	1	219330482	55.8686	8.77058	0.156986	-2.67129	0.322305	1	exon (ENSRNOT00000071109, exon 1 of 6)	907	ENSRNOT00000071109	Cabp2
Chr1_219377725	1	219377725	39.5438	3.84384	0.0972047	-3.36283	0.581681	1	intron (ENSRNOT00000030324, intron 4 of 5)	3664	ENSRNOT00000030340	Tmem134
Chr1_219384280	1	219384280	197.403	87.5874	0.443699	-1.17235	0.76142	1	exon (ENSRNOT00000001550, exon 5 of 6)	3730	ENSRNOT00000001550	Cabp4
Chr1_219390662	1	219390662	32.2078	104.912	3.25736	1.7037	0.73959	1	exon (ENSRNOT00000054852, exon 1 of 1)	138	ENSRNOT00000054852	Gpr152
Chr1_219393855	1	219393855	96.6235	34.65	0.358608	-1.47952	0.775713	1	Intergenic	1769	ENSRNOT00000040261	Rpl35a
Chr1_219397477	1	219397477	37.4625	11.5315	0.307815	-1.69986	0.762803	1	promoter-TSS (ENSRNOT00000029829)	-374	ENSRNOT00000029829	Coro1b
Chr1_219403615	1	219403615	19.7719	8.64864	0.437421	-1.1929	0.859745	1	promoter-TSS (ENSRNOT00000029607)	-356	ENSRNOT00000029607	Ptprcap
Chr1_219416018	1	219416018	16.65	33.6336	2.02004	1.01438	0.857425	1	exon (ENSRNOT00000025092, exon 8 of 8)	-3129	ENSRNOT00000029580	Rps6kb2
Chr1_219427336	1	219427336	66.9692	192.178	2.86965	1.52087	0.645954	1	Intergenic	-5067	ENSRNOT00000025092	Carns1
Chr1_219431137	1	219431137	19.383	3.50823	0.180995	-2.46597	0.622457	1	TTS (ENSRNOT00000029237)	7643	ENSRNOT00000029237	Tbc1d10c
Chr1_219460774	1	219460774	52.5451	132.972	2.53062	1.33949	0.710617	1	Intergenic	-7902	ENSRNOT00000025342	Clcf1
Chr1_219492883	1	219492883	1.04063	12.4925	12.0048	3.58554	0.689327	1	Intergenic	11307	ENSRNOT00000025507	Pold4
Chr1_219510999	1	219510999	5.20313	1.92192	0.369378	-1.43683	0.893213	1	TTS (ENSRNOT00000025546)	3067	ENSRNOT00000079721	NA
Chr1_219517849	1	219517849	1.14018	19.2953	16.9231	4.08092	0.502856	1	intron (ENSRNOT00000025546, intron 3 of 14)	1550	ENSRNOT00000025546	Ssh3
Chr1_219526675	1	219526675	2.06059	17.4707	8.4785	3.08381	0.721056	1	intron (ENSRNOT00000025641, intron 6 of 14)	5935	ENSRNOT00000025641	Ankrd13d
Chr1_219541115	1	219541115	127.757	259.149	2.02846	1.02038	0.735822	1	exon (ENSRNOT00000025847, exon 6 of 20)	3214	ENSRNOT00000025847	Grk2
Chr1_219646248	1	219646248	48.9094	13.4534	0.275069	-1.86214	0.724131	1	Intergenic	-5953	ENSRNOT00000054850	Kdm2a
Chr1_219748929	1	219748929	1.14018	14.91	13.0769	3.70895	0.596047	1	Intergenic	-3274	ENSRNOT00000054848	LOC689065
Chr1_219754821	1	219754821	58.275	22.1021	0.379272	-1.3987	0.775533	1	exon (ENSRNOT00000086155, exon 3 of 3)	4065	ENSRNOT00000086155	NA
Chr1_219760486	1	219760486	17.6906	2.88288	0.162961	-2.6174	0.725429	1	intron (ENSRNOT00000026316, intron 1 of 19)	1302	ENSRNOT00000026316	Pc
Chr1_219862422	1	219862422	6.24375	15.3754	2.46252	1.30014	0.86044	1	exon (ENSRNOT00000066455, exon 5 of 7)	1505	ENSRNOT00000066455	Rce1
Chr1_219876900	1	219876900	7.98123	1.75412	0.21978	-2.18587	0.794222	1	intron (ENSRNOT00000036769, intron 9 of 12)	-12973	ENSRNOT00000026454	Rce1
Chr1_219956361	1	219956361	15.9625	41.2217	2.58242	1.36872	0.627125	1	Intergenic	-8069	ENSRNOT00000088288	Sptbn2
Chr1_220006482	1	220006482	110.242	52.4122	0.47543	-1.0727	0.77504	1	Intergenic	-2916	ENSRNOT00000084410	Rbm4b
Chr1_220042735	1	220042735	31.9392	129.089	4.04172	2.01497	0.597968	1	exon (ENSRNOT00000087573, exon 3 of 4)	6216	ENSRNOT00000067093	Rbm4
Chr1_220058048	1	220058048	100.779	297.412	2.95112	1.56126	0.65608	1	exon (ENSRNOT00000072373, exon 2 of 3)	9076	ENSRNOT00000071020	Rbm14
Chr1_220068634	1	220068634	3.09089	23.2943	7.53645	2.91388	0.704064	1	Intergenic	-1509	ENSRNOT00000072373	Rbm14
Chr1_220072612	1	220072612	11.3332	28.1473	2.4836	1.31243	0.838934	1	TTS (ENSRNOT00000090642)	800	ENSRNOT00000090642	AC126581.1
Chr1_220118012	1	220118012	173.784	74.9549	0.43131	-1.2132	0.722763	1	intron (ENSRNOT00000026718, intron 9 of 13)	3783	ENSRNOT00000026718	Ctsf
Chr1_220140122	1	220140122	96.7782	47.0871	0.486546	-1.03935	0.800344	1	intron (ENSRNOT00000026832, intron 2 of 2)	2864	ENSRNOT00000026832	Zdhhc24
Chr1_220198189	1	220198189	108.052	250.25	2.31601	1.21164	0.735687	1	intron (ENSRNOT00000079984, intron 2 of 5)	5344	ENSRNOT00000079984	Peli3
Chr1_220208389	1	220208389	4.5607	0.877058	0.192308	-2.37851	0.820045	1	Intergenic	-4356	ENSRNOT00000027038	Peli3
Chr1_220242714	1	220242714	11.3332	0.970596	0.0856414	-3.54555	0.729504	1	promoter-TSS (ENSRNOT00000027091)	-760	ENSRNOT00000084650	mrpl11
Chr1_220262299	1	220262299	6.24375	24.985	4.00159	2.00058	0.758544	1	exon (ENSRNOT00000027119, exon 7 of 8)	3474	ENSRNOT00000027119	Npas4
Chr1_220468826	1	220468826	3.11689	0.962499	0.308801	-1.69525	0.902063	1	Intergenic	-1264	ENSRNOT00000027406	Yif1a
Chr1_220662242	1	220662242	1.0303	9.70596	9.42056	3.23581	0.759112	1	intron (ENSRNOT00000068497, intron 4 of 19)	3362	ENSRNOT00000068497	Sf3b2
Chr1_220702164	1	220702164	35.3813	220.06	6.21967	2.63684	0.45235	1	Intergenic	-12832	ENSRNOT00000091244	Catsper1
Chr1_220745141	1	220745141	137.143	44.2749	0.322838	-1.63112	0.722175	1	intron (ENSRNOT00000027734, intron 2 of 2)	1084	ENSRNOT00000027734	Banf1
Chr1_220750577	1	220750577	22.8938	10.5706	0.461722	-1.1149	0.862053	1	exon (ENSRNOT00000027753, exon 6 of 6)	4189	ENSRNOT00000027753	Eif1ad
Chr1_220759241	1	220759241	41.2118	9.70596	0.235514	-2.08612	0.721733	1	Intergenic	11941	ENSRNOT00000027811	Sart1
Chr1_220786224	1	220786224	18.2428	2.63117	0.144231	-2.79355	0.604878	1	intron (ENSRNOT00000038198, intron 1 of 8)	392	ENSRNOT00000038198	Tsga10ip
Chr1_220801356	1	220801356	4.1625	9.6096	2.30861	1.20703	0.890638	1	Intergenic	5078	ENSRNOT00000038138	Drap1
Chr1_220825249	1	220825249	98.8594	37.4775	0.379098	-1.39936	0.738309	1	Intergenic	-1312	ENSRNOT00000027891	Fosl1
Chr1_220831564	1	220831564	2.28035	29.82	13.0769	3.70895	0.390797	1	intron (ENSRNOT00000027891, intron 2 of 3)	4941	ENSRNOT00000071617	NA
Chr1_220849168	1	220849168	14.8223	34.2053	2.30769	1.20645	0.696658	1	Intergenic	-1014	ENSRNOT00000037404	Ctsw
Chr1_220858646	1	220858646	152.727	29.8375	0.195364	-2.35576	0.6122	1	intron (ENSRNOT00000080520, intron 7 of 10)	4242	ENSRNOT00000078619	Efemp2
Chr1_220873462	1	220873462	48.8312	127.05	2.60182	1.37952	0.765875	1	TTS (ENSRNOT00000015962)	3656	ENSRNOT00000015962	Cfl1
Chr1_220875067	1	220875067	22.6665	57.2651	2.52642	1.3371	0.784864	1	exon (ENSRNOT00000036745, exon 12 of 13)	2993	ENSRNOT00000036745	Snx32
Chr1_220906371	1	220906371	6.84105	14.0329	2.05128	1.03653	0.853751	1	Intergenic	-23308	ENSRNOT00000084065	LOC102551929
Chr1_220982930	1	220982930	10.2616	3.50823	0.34188	-1.54844	0.826565	1	Intergenic	-8332	ENSRNOT00000088799	Kat5
Chr1_220989287	1	220989287	110.242	23.2943	0.211302	-2.24262	0.583193	1	Intergenic	-3484	ENSRNOT00000045233	Rela
Chr1_221020808	1	221020808	3.42053	10.5247	3.07692	1.62149	0.821763	1	exon (ENSRNOT00000064136, exon 32 of 35)	-4878	ENSRNOT00000028137	Sipa1
Chr1_221084938	1	221084938	1.03896	150.15	144.519	7.17512	0.24955	0.747228	promoter-TSS (ENSRNOT00000080455)	-808	ENSRNOT00000080455	Ehbp1l1
Chr1_221087137	1	221087137	13.6821	38.5906	2.82051	1.49596	0.614763	1	TTS (ENSRNOT00000017034)	313	ENSRNOT00000016987	Fam89b
Chr1_221118044	1	221118044	75.8443	196.35	2.58885	1.37231	0.727362	1	promoter-TSS (ENSRNOT00000093065)	-613	ENSRNOT00000093065	NA
Chr1_221130611	1	221130611	3.42053	14.0329	4.10256	2.03653	0.740017	1	promoter-TSS (ENSRNOT00000032387)	-956	ENSRNOT00000032387	Scyl1
Chr1_221149615	1	221149615	20.5232	9.64764	0.470085	-1.08901	0.793414	1	Intergenic	3664	ENSRNOT00000092869	NA
Chr1_221157381	1	221157381	10.2616	41.2217	4.01709	2.00615	0.507001	1	promoter-TSS (ENSRNOT00000093096)	-470	ENSRNOT00000093096	NA
Chr1_221228368	1	221228368	127.997	297.898	2.32738	1.21871	0.671401	1	exon (ENSRNOT00000028331, exon 4 of 11)	5538	ENSRNOT00000092740	Frmd8
Chr1_221234471	1	221234471	5.19481	25.025	4.8173	2.26822	0.803128	1	promoter-TSS (ENSRNOT00000028331)	-508	ENSRNOT00000028331	Frmd8
Chr1_221245688	1	221245688	48.4239	12.6177	0.260569	-1.94026	0.721484	1	Intergenic	5642	ENSRNOT00000031678	Tigd3
Chr1_221262198	1	221262198	179.74	69.2999	0.385555	-1.37499	0.735025	1	exon (ENSRNOT00000084396, exon 4 of 12)	6820	ENSRNOT00000028363	Dpf2
Chr1_221272963	1	221272963	34.2858	15.4	0.449165	-1.15468	0.878448	1	TTS (ENSRNOT00000084800)	-3920	ENSRNOT00000084396	Dpf2
Chr1_221278349	1	221278349	23.9437	11.4018	0.47619	-1.07039	0.775539	1	intron (ENSRNOT00000084800, intron 17 of 17)	-1148	ENSRNOT00000084539	NA
Chr1_221298493	1	221298493	3.42053	18.4182	5.38462	2.42884	0.646035	1	intron (ENSRNOT00000028406, intron 17 of 17)	-17312	ENSRNOT00000028379	Cdc42ep2
Chr1_221388325	1	221388325	39.5438	16.3363	0.41312	-1.27537	0.814194	1	Intergenic	-18002	ENSRNOT00000028431	Capn1
Chr1_221407474	1	221407474	32.2594	15.3754	0.476617	-1.0691	0.851712	1	Intergenic	-1798	ENSRNOT00000028462	Syvn1
Chr1_221414801	1	221414801	7.28438	1.92192	0.263841	-1.92226	0.837996	1	intron (ENSRNOT00000028462, intron 14 of 15)	5315	ENSRNOT00000028475	Mrpl49
Chr1_221427285	1	221427285	4.1625	13.4534	3.23206	1.69245	0.828287	1	exon (ENSRNOT00000028485, exon 8 of 12)	2901	ENSRNOT00000028482	Znhit2
Chr1_221428318	1	221428318	14.5455	39.4624	2.71304	1.43991	0.843571	1	intron (ENSRNOT00000028485, intron 7 of 11)	3396	ENSRNOT00000028485	Tm7sf2
Chr1_221433265	1	221433265	16.65	4.8048	0.288577	-1.79297	0.805335	1	TTS (ENSRNOT00000071300)	829	ENSRNOT00000071300	NA
Chr1_221441662	1	221441662	15.4544	6.79417	0.439626	-1.18565	0.884179	1	Intergenic	-1194	ENSRNOT00000028495	Vps51
Chr1_221446181	1	221446181	7.21207	37.8532	5.2486	2.39193	0.6992	1	intron (ENSRNOT00000075165, intron 4 of 7)	2284	ENSRNOT00000073942	Tmem262
Chr1_221451706	1	221451706	164.156	66.4124	0.404569	-1.30554	0.754415	1	intron (ENSRNOT00000072493, intron 4 of 9)	3044	ENSRNOT00000072493	LOC100910252
Chr1_221468989	1	221468989	111.272	52.4122	0.471028	-1.08612	0.771845	1	Intergenic	-1686	ENSRNOT00000054835	Naaladl1
Chr1_221478739	1	221478739	12.5419	3.50823	0.27972	-1.83794	0.771544	1	intron (ENSRNOT00000054835, intron 8 of 17)	7895	ENSRNOT00000028509	Sac3d1
Chr1_221491512	1	221491512	2.28035	5.26235	2.30769	1.20645	0.914702	1	intron (ENSRNOT00000028511, intron 1 of 7)	4795	ENSRNOT00000028511	Snx15
Chr1_221504560	1	221504560	5.70088	13.1559	2.30769	1.20645	0.839815	1	exon (ENSRNOT00000093011, exon 2 of 2)	1365	ENSRNOT00000093011	NA
Chr1_221534694	1	221534694	43.3267	16.6641	0.384615	-1.37851	0.612025	1	Intergenic	-3411	ENSRNOT00000028527	Batf2
Chr1_221552713	1	221552713	9.1214	64.9023	7.11538	2.83094	0.272624	1	Intergenic	-5381	ENSRNOT00000077274	Majin
Chr1_221584430	1	221584430	27.3642	9.64764	0.352564	-1.50404	0.677083	1	exon (ENSRNOT00000077274, exon 5 of 11)	-11719	ENSRNOT00000028536	Gpha2
Chr1_221606111	1	221606111	62.4375	18.2582	0.292424	-1.77387	0.718259	1	promoter-TSS (ENSRNOT00000028542)	-710	ENSRNOT00000028542	Ppp2r5b
Chr1_221616367	1	221616367	7.21207	60.1769	8.34392	3.06073	0.572174	1	exon (ENSRNOT00000090100, exon 5 of 40)	3782	ENSRNOT00000090100	Atg2a
Chr1_221626338	1	221626338	3.09089	14.5589	4.71028	2.23581	0.797712	1	exon (ENSRNOT00000090100, exon 30 of 40)	-8449	ENSRNOT00000053711	NA
Chr1_221661608	1	221661608	53.5754	20.3825	0.380446	-1.39424	0.782186	1	exon (ENSRNOT00000054830, exon 3 of 5)	-11983	ENSRNOT00000038016	Cdc42bpg
Chr1_221791185	1	221791185	14.4241	32.0297	2.22056	1.15092	0.849881	1	Intergenic	-1037	ENSRNOT00000054828	Nrxn2
Chr1_221807144	1	221807144	3.42053	26.3117	7.69231	2.94342	0.499003	1	intron (ENSRNOT00000031227, intron 1 of 21)	5619	ENSRNOT00000031227	Nrxn2
Chr1_221813432	1	221813432	62.7096	8.77058	0.13986	-2.83794	0.273969	1	intron (ENSRNOT00000031227, intron 1 of 21)	-3022	ENSRNOT00000092538	NA
Chr1_221858006	1	221858006	6.84105	15.787	2.30769	1.20645	0.816322	1	intron (ENSRNOT00000054828, intron 10 of 19)	-9143	ENSRNOT00000088894	NA
Chr1_221887590	1	221887590	2.28035	7.01646	3.07692	1.62149	0.859693	1	intron (ENSRNOT00000054828, intron 17 of 19)	15369	ENSRNOT00000028651	Nrxn2
Chr1_221894058	1	221894058	3.42053	13.1559	3.84615	1.94342	0.759774	1	intron (ENSRNOT00000028651, intron 6 of 6)	-11327	ENSRNOT00000092671	NA
Chr1_221913399	1	221913399	50.9907	23.0631	0.4523	-1.14465	0.81976	1	exon (ENSRNOT00000092270, exon 6 of 10)	-2605	ENSRNOT00000092370	NA
Chr1_221917830	1	221917830	52.9871	21.175	0.399625	-1.32328	0.838331	1	promoter-TSS (ENSRNOT00000092270)	72	ENSRNOT00000092270	Slc22a12
Chr1_221918605	1	221918605	3.11689	31.7625	10.1904	3.34914	0.707347	1	promoter-TSS (ENSRNOT00000092270)	578	ENSRNOT00000092496	NA
Chr1_222070358	1	222070358	57.2344	134.534	2.35059	1.23302	0.740572	1	Intergenic	27940	ENSRNOT00000028678	Rps6ka4
Chr1_222113211	1	222113211	104.935	24.0625	0.229308	-2.12464	0.68753	1	intron (ENSRNOT00000067217, intron 14 of 26)	4985	ENSRNOT00000092969	NA
Chr1_222122484	1	222122484	28.5044	10.5247	0.369231	-1.43741	0.68107	1	Intergenic	-4024	ENSRNOT00000067217	Ccdc88b
Chr1_222136357	1	222136357	9.1214	33.3282	3.65385	1.86942	0.579073	1	Intergenic	-6086	ENSRNOT00000028681	NA
Chr1_222168782	1	222168782	28.052	3.84999	0.137245	-2.86517	0.75067	1	TTS (ENSRNOT00000078393)	854	ENSRNOT00000028695	Trmt112
Chr1_222171626	1	222171626	10.2616	21.0494	2.05128	1.03653	0.801988	1	TTS (ENSRNOT00000081855)	360	ENSRNOT00000081855	NA
Chr1_222174962	1	222174962	4.5607	11.4018	2.5	1.32193	0.843024	1	intron (ENSRNOT00000028697, intron 2 of 6)	2460	ENSRNOT00000078393	Esrra
Chr1_222180086	1	222180086	8.3117	23.1	2.77921	1.47468	0.869319	1	intron (ENSRNOT00000078008, intron 4 of 4)	-1360	ENSRNOT00000028697	Esrra
Chr1_222185420	1	222185420	23.8961	10.5875	0.443063	-1.17442	0.892678	1	exon (ENSRNOT00000028704, exon 3 of 6)	-2698	ENSRNOT00000078008	Tex40
Chr1_222190124	1	222190124	46.8282	12.4925	0.266773	-1.90632	0.721646	1	promoter-TSS (ENSRNOT00000028704)	-519	ENSRNOT00000028704	Kcnk4
Chr1_222195945	1	222195945	22.8938	9.6096	0.419748	-1.25241	0.845812	1	exon (ENSRNOT00000028707, exon 3 of 7)	1308	ENSRNOT00000028707	Gpr137
Chr1_222218174	1	222218174	15.4544	33.9708	2.19813	1.13628	0.848113	1	exon (ENSRNOT00000028720, exon 13 of 31)	6737	ENSRNOT00000028720	Plcb3
Chr1_222238794	1	222238794	81.0391	37.5375	0.463202	-1.11029	0.837125	1	TTS (ENSRNOT00000050891)	-3691	ENSRNOT00000028725	Fkbp2
Chr1_222244118	1	222244118	3.42053	25.4347	7.4359	2.89451	0.513945	1	exon (ENSRNOT00000087285, exon 4 of 6)	-1473	ENSRNOT00000050891	Vegfb
Chr1_222248723	1	222248723	4.15585	23.1	5.55842	2.47468	0.793727	1	intron (ENSRNOT00000028734, intron 3 of 5)	-1954	ENSRNOT00000028731	Dnajc4
Chr1_222250142	1	222250142	19.383	3.50823	0.180995	-2.46597	0.622457	1	promoter-TSS (ENSRNOT00000031458)	839	ENSRNOT00000028734	Nudt22
Chr1_222258529	1	222258529	40.5844	15.3754	0.378849	-1.4003	0.796104	1	exon (ENSRNOT00000028737, exon 10 of 15)	7533	ENSRNOT00000031458	Trpt1
Chr1_222466794	1	222466794	4.1625	10.5706	2.53947	1.34453	0.873351	1	exon (ENSRNOT00000028754, exon 2 of 2)	2103	ENSRNOT00000028754	Cox8a
Chr1_222477351	1	222477351	2.28035	45.607	20	4.32193	0.222119	1	TTS (ENSRNOT00000028759)	7843	ENSRNOT00000071413	NA
Chr1_222501033	1	222501033	69.0298	173.737	2.51684	1.33161	0.691416	1	Intergenic	-5650	ENSRNOT00000028759	Naa40
Chr1_222555774	1	222555774	22.8035	6.13941	0.269231	-1.89308	0.653686	1	intron (ENSRNOT00000091990, intron 1 of 17)	-29883	ENSRNOT00000087165	NA
Chr1_22260310	1	22260310	211.247	635.195	3.00688	1.58827	0.496681	1	intron (ENSRNOT00000021318, intron 2 of 9)	9522	ENSRNOT00000081804	Stx7
Chr1_222642794	1	222642794	1.14018	2.63117	2.30769	1.20645	0.957186	1	Intergenic	-14148	ENSRNOT00000034477	RGD1308106
Chr1_222702745	1	222702745	9.1214	24.5576	2.69231	1.42884	0.71282	1	intron (ENSRNOT00000049812, intron 1 of 7)	30243	ENSRNOT00000051855	RGD1560108
Chr1_222759346	1	222759346	5.70088	2.63117	0.461538	-1.11548	0.913918	1	intron (ENSRNOT00000028787, intron 1 of 12)	13322	ENSRNOT00000028787	Atl3
Chr1_222795259	1	222795259	3.42053	0.877058	0.25641	-1.96347	0.86529	1	Intergenic	-48886	ENSRNOT00000032879	Pla2g16
Chr1_222878186	1	222878186	17.515	59.2063	3.38032	1.75716	0.724917	1	TTS (ENSRNOT00000032879)	16408	ENSRNOT00000090872	Pla2g16
Chr1_222899234	1	222899234	2.28035	13.1559	5.76923	2.52838	0.707446	1	exon (ENSRNOT00000059154, exon 2 of 9)	3087	ENSRNOT00000059154	Lgals12
Chr1_22295213	1	22295213	125.916	42.2823	0.335798	-1.57433	0.687426	1	Intergenic	-13424	ENSRNOT00000021318	Stx7
Chr1_223222560	1	223222560	10.4063	1.92192	0.184689	-2.43683	0.777972	1	intron (ENSRNOT00000066559, intron 1 of 3)	8427	ENSRNOT00000066559	AABR07006142.1
Chr1_22338424	1	22338424	18.2428	42.9758	2.35577	1.2362	0.648923	1	intron (ENSRNOT00000091252, intron 3 of 3)	6333	ENSRNOT00000091252	AABR07000663.1
Chr1_223576708	1	223576708	3.42053	14.0329	4.10256	2.03653	0.740017	1	Intergenic	-26803	ENSRNOT00000024056	NA
Chr1_22416872	1	22416872	24.7271	54.3534	2.19813	1.13628	0.817479	1	Intergenic	-12869	ENSRNOT00000044098	Taar8a
Chr1_224436786	1	224436786	18.2428	3.50823	0.192308	-2.37851	0.645919	1	Intergenic	-47286	ENSRNOT00000050010	UST4r
Chr1_224461510	1	224461510	27.3642	8.77058	0.320513	-1.64155	0.654077	1	intron (ENSRNOT00000051289, intron 7 of 9)	71710	ENSRNOT00000051289	Ust5r
Chr1_22451394	1	22451394	6.84105	38.5906	5.64103	2.49596	0.448909	1	exon (ENSRNOT00000043436, exon 1 of 1)	908	ENSRNOT00000043436	Taar7h
Chr1_22459724	1	22459724	2.28035	8.77058	3.84615	1.94342	0.812551	1	Intergenic	-4342	ENSRNOT00000086202	NA
Chr1_22465559	1	22465559	11.4018	34.2053	3	1.58496	0.622478	1	exon (ENSRNOT00000044271, exon 1 of 1)	610	ENSRNOT00000044271	Taar7g
Chr1_224682197	1	224682197	32.9694	0.970596	0.0294392	-5.08612	0.516202	1	intron (ENSRNOT00000024234, intron 4 of 9)	16318	ENSRNOT00000024234	Slc22a25
Chr1_224879356	1	224879356	51.3079	22.8035	0.444444	-1.16993	0.633444	1	Intergenic	-3084	ENSRNOT00000024785	Chrm1
Chr1_224923484	1	224923484	4.15585	10.5875	2.54761	1.34914	0.906876	1	promoter-TSS (ENSRNOT00000082766)	-91	ENSRNOT00000082766	NA
Chr1_224925806	1	224925806	7.21207	22.3237	3.09533	1.63009	0.820554	1	Intergenic	-1959	ENSRNOT00000050814	AC099294.1
Chr1_224931064	1	224931064	19.5756	1.94119	0.0991638	-3.33404	0.690887	1	Intergenic	-2466	ENSRNOT00000088282	Wdr74
Chr1_224935120	1	224935120	18.7313	4.8048	0.256512	-1.9629	0.78124	1	intron (ENSRNOT00000066823, intron 3 of 9)	1199	ENSRNOT00000066823	Wdr74
Chr1_224943363	1	224943363	117.403	56.7874	0.483698	-1.04782	0.821315	1	intron (ENSRNOT00000025664, intron 5 of 10)	3865	ENSRNOT00000025664	Stx5
Chr1_224959255	1	224959255	68.5715	159.775	2.33005	1.22036	0.770686	1	intron (ENSRNOT00000026033, intron 1 of 20)	1737	ENSRNOT00000026033	Nxf1
Chr1_224972169	1	224972169	7.98123	31.5741	3.95604	1.98406	0.573993	1	TTS (ENSRNOT00000026141)	1361	ENSRNOT00000026141	Tmem223
Chr1_224979672	1	224979672	49.95	20.1802	0.404007	-1.30755	0.797408	1	intron (ENSRNOT00000026284, intron 7 of 11)	-5468	ENSRNOT00000065694	Tmem179b
Chr1_224999025	1	224999025	16.4847	41.7356	2.53177	1.34015	0.808516	1	exon (ENSRNOT00000026321, exon 2 of 2)	852	ENSRNOT00000026321	Zbtb3
Chr1_225010005	1	225010005	52.9871	111.65	2.10711	1.07527	0.820926	1	intron (ENSRNOT00000026376, intron 3 of 3)	4534	ENSRNOT00000026376	Ttc9c
Chr1_225026114	1	225026114	1.14018	4.38529	3.84615	1.94342	0.865543	1	intron (ENSRNOT00000026416, intron 11 of 13)	9574	ENSRNOT00000026539	Gng3
Chr1_225046220	1	225046220	23.9437	8.77058	0.3663	-1.4489	0.709786	1	TTS (ENSRNOT00000077959)	-1930	ENSRNOT00000036454	Lrrn4cl
Chr1_225078776	1	225078776	91.4287	43.3124	0.473729	-1.07787	0.833663	1	Intergenic	-1696	ENSRNOT00000074747	Uqcc3
Chr1_225081936	1	225081936	32.9694	13.5883	0.412149	-1.27876	0.832544	1	Intergenic	3172	ENSRNOT00000086318	NA
Chr1_225086319	1	225086319	12.4675	49.0874	3.93722	1.97718	0.776851	1	intron (ENSRNOT00000039991, intron 2 of 3)	1036	ENSRNOT00000039991	RGD1597339
Chr1_22508973	1	22508973	30.7847	78.0582	2.53561	1.34233	0.527879	1	promoter-TSS (ENSRNOT00000050763)	-802	ENSRNOT00000050763	Taar7c
Chr1_225105732	1	225105732	2.28035	8.77058	3.84615	1.94342	0.812551	1	intron (ENSRNOT00000035650, intron 4 of 24)	9133	ENSRNOT00000035650	Ganab
Chr1_225113297	1	225113297	7.21207	38.8238	5.38318	2.42846	0.692768	1	intron (ENSRNOT00000035650, intron 18 of 24)	-6765	ENSRNOT00000026875	B3gat3
Chr1_225126124	1	225126124	8.325	2.88288	0.346292	-1.52994	0.865832	1	TTS (ENSRNOT00000026897)	2617	ENSRNOT00000026897	Rom1
Chr1_225142756	1	225142756	53.0719	124.925	2.35388	1.23504	0.746631	1	exon (ENSRNOT00000027141, exon 3 of 18)	1892	ENSRNOT00000027141	Mta2
Chr1_225146940	1	225146940	66.4936	182.875	2.75026	1.45957	0.719727	1	intron (ENSRNOT00000027141, intron 13 of 17)	-4465	ENSRNOT00000027187	Tut1
Chr1_22516581	1	22516581	50.4845	1.94119	0.0384513	-4.70083	0.464521	1	Intergenic	3056	ENSRNOT00000021559	Taar7b
Chr1_225212692	1	225212692	13.6821	30.697	2.24359	1.16581	0.722473	1	exon (ENSRNOT00000079456, exon 7 of 7)	16889	ENSRNOT00000088387	Ahnak
Chr1_22550795	1	22550795	70.0601	175.678	2.50753	1.32627	0.69167	1	Intergenic	-2119	ENSRNOT00000061209	Taar5
Chr1_225589384	1	225589384	6.84105	14.0329	2.05128	1.03653	0.853751	1	Intergenic	5575	ENSRNOT00000027492	Scgb1d2
Chr1_22559074	1	22559074	98.9083	34.9414	0.353271	-1.50115	0.708991	1	exon (ENSRNOT00000047810, exon 1 of 1)	757	ENSRNOT00000047810	Taar4
Chr1_225623520	1	225623520	12.4875	3.84384	0.307815	-1.69986	0.830552	1	Intergenic	7949	ENSRNOT00000072579	AABR07006232.1
Chr1_22574522	1	22574522	7.98123	19.2953	2.41758	1.27357	0.777653	1	Intergenic	-4218	ENSRNOT00000035539	Taar3
Chr1_225770060	1	225770060	3.42053	12.2788	3.58974	1.84388	0.780083	1	Intergenic	8349	ENSRNOT00000049011	LOC100362601
Chr1_225801668	1	225801668	94.7872	232.943	2.45754	1.29721	0.67827	1	Intergenic	28633	ENSRNOT00000072584	Scgb2a2
Chr1_22587500	1	22587500	22.8938	60.5405	2.64441	1.40295	0.772859	1	Intergenic	-5505	ENSRNOT00000035424	Taar2
Chr1_225921827	1	225921827	1.04063	7.68768	7.38756	2.8851	0.767571	1	Intergenic	22513	ENSRNOT00000031612	Scgb2a1
Chr1_22592911	1	22592911	26.224	12.2788	0.468227	-1.09472	0.758098	1	Intergenic	3565	ENSRNOT00000021510	Taar1
Chr1_225974548	1	225974548	4.1625	54.7747	13.1591	3.71799	0.513918	1	Intergenic	-22031	ENSRNOT00000043387	Incenp
Chr1_226096845	1	226096845	7.98123	2.63117	0.32967	-1.6009	0.845212	1	intron (ENSRNOT00000027693, intron 1 of 11)	5070	ENSRNOT00000027693	Fads3
Chr1_226247835	1	226247835	5.15148	35.912	6.97121	2.80141	0.665754	1	exon (ENSRNOT00000027834, exon 12 of 12)	-4392	ENSRNOT00000039369	AABR07006258.1
Chr1_226268301	1	226268301	113.428	270.991	2.3891	1.25646	0.671898	1	exon (ENSRNOT00000039133, exon 16 of 27)	9883	ENSRNOT00000081839	AABR07006258.2
Chr1_22642901	1	22642901	2.28035	5.26235	2.30769	1.20645	0.914702	1	Intergenic	-17696	ENSRNOT00000021694	Vnn1
Chr1_226508502	1	226508502	328.838	143.183	0.435422	-1.19951	0.665937	1	Intergenic	-6581	ENSRNOT00000050716	Lrrc10b
Chr1_226596812	1	226596812	130.909	44.2749	0.338211	-1.564	0.736484	1	TTS (ENSRNOT00000028074)	9533	ENSRNOT00000028079	Tmem216
Chr1_226624814	1	226624814	138.403	60.5405	0.437421	-1.1929	0.745395	1	intron (ENSRNOT00000028092, intron 4 of 4)	6087	ENSRNOT00000028092	Tmem138
Chr1_226654700	1	226654700	6.84105	1.75412	0.25641	-1.96347	0.825949	1	intron (ENSRNOT00000028102, intron 2 of 17)	2709	ENSRNOT00000028102	Tkfc
Chr1_226662289	1	226662289	127.997	55.7357	0.435446	-1.19944	0.750787	1	intron (ENSRNOT00000028188, intron 4 of 26)	4727	ENSRNOT00000028188	Ddb1
Chr1_226702263	1	226702263	2.28035	14.0329	6.15385	2.62149	0.687159	1	intron (ENSRNOT00000079679, intron 10 of 16)	15004	ENSRNOT00000079679	Vwce
Chr1_226714277	1	226714277	176.906	79.7597	0.450858	-1.14925	0.734127	1	Intergenic	18460	ENSRNOT00000072343	LOC108348129
Chr1_226781426	1	226781426	10.303	0.970596	0.0942056	-3.40804	0.743584	1	intron (ENSRNOT00000086669, intron 2 of 10)	10348	ENSRNOT00000082482	LOC100911215
Chr1_226792096	1	226792096	6.23377	31.7625	5.09522	2.34914	0.779332	1	promoter-TSS (ENSRNOT00000065376)	-216	ENSRNOT00000086669	LOC100911215
Chr1_226815972	1	226815972	3.42053	7.01646	2.05128	1.03653	0.913044	1	Intergenic	21788	ENSRNOT00000091800	NA
Chr1_226849315	1	226849315	98.9083	21.3531	0.215888	-2.21165	0.601551	1	exon (ENSRNOT00000054809, exon 10 of 10)	37842	ENSRNOT00000054809	Cd6
Chr1_226890213	1	226890213	25.9741	490.874	18.8986	4.24021	0.234807	0.714839	Intergenic	-3056	ENSRNOT00000028347	Cd6
Chr1_226922739	1	226922739	1.14018	7.01646	6.15385	2.62149	0.784796	1	intron (ENSRNOT00000028971, intron 1 of 10)	1506	ENSRNOT00000028971	Tmem132a
Chr1_226933728	1	226933728	1.14018	3.50823	3.07692	1.62149	0.902595	1	intron (ENSRNOT00000038807, intron 1 of 3)	1962	ENSRNOT00000038807	Tmem109
Chr1_226945841	1	226945841	138.403	36.5165	0.263841	-1.92226	0.620847	1	Intergenic	-1265	ENSRNOT00000028373	Prpf19
Chr1_226960502	1	226960502	35.3454	10.5247	0.297767	-1.74775	0.582209	1	Intergenic	12245	ENSRNOT00000028396	Zp1
Chr1_226990325	1	226990325	6.24375	20.1802	3.23206	1.69245	0.804833	1	Intergenic	-2926	ENSRNOT00000054808	Ptgdr2
Chr1_227041118	1	227041118	3.09089	13.5883	4.39626	2.13628	0.810036	1	intron (ENSRNOT00000037226, intron 1 of 6)	6173	ENSRNOT00000037226	Ms4a15
Chr1_227069223	1	227069223	47.8874	14.0329	0.29304	-1.77083	0.509494	1	Intergenic	-1307	ENSRNOT00000067235	Ms4a18
Chr1_227262382	1	227262382	25.7574	12.6177	0.489869	-1.02953	0.87575	1	Intergenic	21998	ENSRNOT00000074127	Ms4a6e
Chr1_227376051	1	227376051	11.4018	4.38529	0.384615	-1.37851	0.832566	1	intron (ENSRNOT00000054806, intron 4 of 5)	16004	ENSRNOT00000054806	Ms4a13-ps1
Chr1_227414489	1	227414489	5.70088	11.4018	2	1	0.879586	1	Intergenic	-1614	ENSRNOT00000036564	Ms4a12
Chr1_227448996	1	227448996	13.3938	66.0005	4.92768	2.30091	0.644204	1	TTS (ENSRNOT00000035910)	-7553	ENSRNOT00000028433	Ms4a1
Chr1_227454261	1	227454261	66.4936	31.7625	0.477677	-1.06589	0.855158	1	intron (ENSRNOT00000073770, intron 2 of 3)	3369	ENSRNOT00000073770	Ms4a5
Chr1_22759448	1	22759448	5.19481	45.2374	8.7082	3.12237	0.685573	1	promoter-TSS (ENSRNOT00000077255)	-182	ENSRNOT00000077255	NA
Chr1_227693120	1	227693120	19.383	65.7794	3.39367	1.76284	0.453391	1	Intergenic	22960	ENSRNOT00000072077	Ms4a6c
Chr1_227926300	1	227926300	25.7574	67.9417	2.63776	1.39931	0.760506	1	intron (ENSRNOT00000033795, intron 4 of 6)	6304	ENSRNOT00000033795	Ms4a6a
Chr1_227985822	1	227985822	26.7877	9.70596	0.362329	-1.46463	0.825025	1	intron (ENSRNOT00000028493, intron 2 of 5)	6802	ENSRNOT00000028493	Ms4a3
Chr1_228151789	1	228151789	41.2118	9.70596	0.235514	-2.08612	0.721733	1	exon (ENSRNOT00000028535, exon 11 of 11)	9010	ENSRNOT00000028517	Mrpl16
Chr1_228165047	1	228165047	189.394	83.6036	0.441427	-1.17975	0.722233	1	intron (ENSRNOT00000028535, intron 2 of 10)	-12826	ENSRNOT00000086402	NA
Chr1_228190046	1	228190046	11.3332	28.1473	2.4836	1.31243	0.838934	1	intron (ENSRNOT00000028535, intron 1 of 10)	4932	ENSRNOT00000028535	Stx3
Chr1_228232210	1	228232210	20.5232	2.63117	0.128205	-2.96347	0.55798	1	Intergenic	-5855	ENSRNOT00000029224	Olr318
Chr1_228247098	1	228247098	77.2721	9.70596	0.125607	-2.99301	0.541331	1	Intergenic	-14984	ENSRNOT00000089864	NA
Chr1_228299282	1	228299282	54.7284	3.50823	0.0641026	-3.96347	0.191304	1	Intergenic	-18131	ENSRNOT00000028575	Olr319
Chr1_228376359	1	228376359	9.1214	26.3117	2.88462	1.52838	0.684321	1	Intergenic	-2204	ENSRNOT00000080847	NA
Chr1_228422109	1	228422109	1.14018	7.89352	6.92308	2.79141	0.761767	1	intron (ENSRNOT00000065411, intron 12 of 13)	26550	ENSRNOT00000065411	Osbp
Chr1_228528121	1	228528121	6.84105	42.9758	6.28205	2.65124	0.399937	1	Intergenic	-3681	ENSRNOT00000028601	Olr323
Chr1_228546993	1	228546993	90.666	43.6768	0.481733	-1.05369	0.792532	1	promoter-TSS (ENSRNOT00000028605)	-135	ENSRNOT00000028605	Olr325
Chr1_228572983	1	228572983	9.1214	0.877058	0.0961538	-3.37851	0.694344	1	Intergenic	-14389	ENSRNOT00000028606	Olr326
Chr1_228637454	1	228637454	10.2616	25.4347	2.47863	1.30954	0.727132	1	Intergenic	9179	ENSRNOT00000051381	Olr330
Chr1_228791457	1	228791457	5.70088	1.75412	0.307692	-1.70044	0.860989	1	intron (ENSRNOT00000079478, intron 2 of 2)	24217	ENSRNOT00000079478	NA
Chr1_229029368	1	229029368	42.6656	9.6096	0.22523	-2.15053	0.699101	1	promoter-TSS (ENSRNOT00000084503)	-866	ENSRNOT00000084503	Glyatl1
Chr1_229054405	1	229054405	29.6446	0.877058	0.0295858	-5.07895	0.289896	1	TTS (ENSRNOT00000084503)	-9310	ENSRNOT00000087526	Glyat
Chr1_229064883	1	229064883	8.3117	3.84999	0.463202	-1.11029	0.929237	1	intron (ENSRNOT00000087526, intron 1 of 6)	-1163	ENSRNOT00000016454	Glyat
Chr1_229067342	1	229067342	3.09089	0.970596	0.314019	-1.67108	0.900761	1	intron (ENSRNOT00000087526, intron 2 of 6)	-1291	ENSRNOT00000063222	NA
Chr1_229096666	1	229096666	38.4416	14.4375	0.375569	-1.41285	0.847405	1	promoter-TSS (ENSRNOT00000087913)	-818	ENSRNOT00000087913	NA
Chr1_229138255	1	229138255	13.6821	1.75412	0.128205	-2.96347	0.65495	1	Intergenic	30343	ENSRNOT00000016484	Olr338
Chr1_229236392	1	229236392	253.507	120.312	0.474592	-1.07524	0.761318	1	Intergenic	-29611	ENSRNOT00000074256	NA
Chr1_229447942	1	229447942	12.5419	0.877058	0.0699301	-3.83794	0.613217	1	Intergenic	4839	ENSRNOT00000067320	Olr334
Chr1_229455798	1	229455798	44.3027	132.001	2.97953	1.57508	0.668531	1	Intergenic	-5330	ENSRNOT00000035813	Olr332
Chr1_229697852	1	229697852	2.28035	16.6641	7.30769	2.86942	0.629469	1	Intergenic	-24917	ENSRNOT00000017126	Olr339
Chr1_229775701	1	229775701	22.8035	63.1482	2.76923	1.46949	0.528484	1	Intergenic	8488	ENSRNOT00000075607	AC098125.2
Chr1_229799827	1	229799827	85.5145	37.8532	0.442653	-1.17575	0.77587	1	Intergenic	4788	ENSRNOT00000049665	Olr343
Chr1_229815283	1	229815283	39.1512	110.648	2.82617	1.49885	0.698839	1	Intergenic	-9260	ENSRNOT00000051124	Olr344
Chr1_22982161	1	22982161	6.84105	16.6641	2.4359	1.28445	0.798251	1	Intergenic	222197	ENSRNOT00000084929	NA
Chr1_229927067	1	229927067	5.70088	27.1888	4.76923	2.25376	0.570465	1	TTS (ENSRNOT00000080145)	871	ENSRNOT00000080145	Olr349
Chr1_229999803	1	229999803	6.84105	0.877058	0.128205	-2.96347	0.752681	1	Intergenic	-11323	ENSRNOT00000087890	Olr352
Chr1_230037925	1	230037925	13.6821	0.877058	0.0641026	-3.96347	0.586913	1	Intergenic	7010	ENSRNOT00000075730	Olr354
Chr1_230049351	1	230049351	1.14018	3.50823	3.07692	1.62149	0.902595	1	Intergenic	-7360	ENSRNOT00000073539	Olr357
Chr1_230112749	1	230112749	3.42053	9.64764	2.82051	1.49596	0.843176	1	Intergenic	2594	ENSRNOT00000017444	Olr360
Chr1_230294875	1	230294875	36.4856	7.01646	0.192308	-2.37851	0.473863	1	Intergenic	3310	ENSRNOT00000066512	LOC687097
Chr1_230310008	1	230310008	38.4416	6.73749	0.175266	-2.51239	0.749478	1	Intergenic	4084	ENSRNOT00000074432	Olr365
Chr1_230332435	1	230332435	6.84105	36.8364	5.38462	2.42884	0.470176	1	Intergenic	12333	ENSRNOT00000089664	NA
Chr1_230388407	1	230388407	12.5419	1.75412	0.13986	-2.83794	0.681773	1	Intergenic	11327	ENSRNOT00000042937	Olr367
Chr1_230572013	1	230572013	123.637	55.8249	0.451525	-1.14712	0.802404	1	Intergenic	-4286	ENSRNOT00000049799	Olr374
Chr1_230624644	1	230624644	9.1214	33.3282	3.65385	1.86942	0.579073	1	Intergenic	-4353	ENSRNOT00000017604	Olr376
Chr1_230661780	1	230661780	1.14018	5.26235	4.61538	2.20645	0.835697	1	Intergenic	3650	ENSRNOT00000044719	Olr378
Chr1_230680502	1	230680502	58.1819	118.387	2.03478	1.02487	0.82432	1	Intergenic	-4794	ENSRNOT00000032191	Olr379
Chr1_230700669	1	230700669	5.70088	15.787	2.76923	1.46949	0.782739	1	Intergenic	-3045	ENSRNOT00000064835	AC126957.1
Chr1_230753518	1	230753518	2.28035	19.2953	8.46154	3.08092	0.574146	1	Intergenic	12998	ENSRNOT00000040049	Olr383
Chr1_231841555	1	231841555	7.98123	1.75412	0.21978	-2.18587	0.794222	1	Intergenic	-59475	ENSRNOT00000087738	NA
Chr1_23211630	1	23211630	33.0651	13.1559	0.397878	-1.3296	0.673845	1	Intergenic	-197779	ENSRNOT00000022362	Eya4
Chr1_233143607	1	233143607	8.3117	20.2125	2.43181	1.28203	0.890837	1	intron (ENSRNOT00000018763, intron 1 of 9)	2318	ENSRNOT00000018763	Psat1
Chr1_234189363	1	234189363	3.42053	18.4182	5.38462	2.42884	0.646035	1	Intergenic	5935	ENSRNOT00000050860	AABR07006451.1
Chr1_234343436	1	234343436	23.9437	9.64764	0.40293	-1.3114	0.732722	1	intron (ENSRNOT00000091814, intron 1 of 9)	-20559	ENSRNOT00000018137	Rorb
Chr1_234511059	1	234511059	17.1026	4.38529	0.25641	-1.96347	0.705123	1	intron (ENSRNOT00000017892, intron 37 of 47)	-80660	ENSRNOT00000077130	NA
Chr1_234722848	1	234722848	218.531	514.114	2.35259	1.23425	0.610153	1	exon (ENSRNOT00000016930, exon 9 of 9)	-18055	ENSRNOT00000017405	Carnmt1
Chr1_234818739	1	234818739	9.1214	1.75412	0.192308	-2.37851	0.764522	1	Intergenic	17897	ENSRNOT00000075366	NA
Chr1_235009064	1	235009064	17.1026	5.26235	0.307692	-1.70044	0.736109	1	Intergenic	-14068	ENSRNOT00000084649	NA
Chr1_236147830	1	236147830	119.514	53.3828	0.446664	-1.16274	0.752092	1	intron (ENSRNOT00000016164, intron 3 of 20)	115841	ENSRNOT00000016164	Pcsk5
Chr1_236529324	1	236529324	6.84105	0.877058	0.128205	-2.96347	0.752681	1	TTS (ENSRNOT00000011092)	1162	ENSRNOT00000011092	LOC103691298
Chr1_236916781	1	236916781	6.84105	2.63117	0.384615	-1.37851	0.877694	1	Intergenic	-15876	ENSRNOT00000066846	AABR07006480.1
Chr1_237648055	1	237648055	3.42053	7.89352	2.30769	1.20645	0.888462	1	Intergenic	73266	ENSRNOT00000042738	AABR07006504.1
Chr1_238092394	1	238092394	4.5607	0.877058	0.192308	-2.37851	0.820045	1	Intergenic	-130128	ENSRNOT00000024000	Aldh1a1
Chr1_238302985	1	238302985	19.383	4.38529	0.226244	-2.14405	0.658225	1	Intergenic	73857	ENSRNOT00000076393	Tmc1
Chr1_23869328	1	23869328	3.12188	0.96096	0.307815	-1.69986	0.892988	1	Intergenic	-37390	ENSRNOT00000022798	Tcf21
Chr1_238891439	1	238891439	44.4668	20.1723	0.453649	-1.14035	0.66297	1	Intergenic	-41335	ENSRNOT00000080182	NA
Chr1_239012994	1	239012994	15.9625	3.50823	0.21978	-2.18587	0.694803	1	intron (ENSRNOT00000024775, intron 3 of 13)	26977	ENSRNOT00000086713	NA
Chr1_239045673	1	239045673	5.70088	0.877058	0.153846	-2.70044	0.784619	1	intron (ENSRNOT00000024775, intron 1 of 13)	12060	ENSRNOT00000024775	Gda
Chr1_239115075	1	239115075	21.6633	7.01646	0.323887	-1.62644	0.701531	1	Intergenic	-39150	ENSRNOT00000076845	NA
Chr1_239185596	1	239185596	23.9437	2.63117	0.10989	-3.18587	0.494017	1	promoter-TSS (ENSRNOT00000078242)	-994	ENSRNOT00000078242	NA
Chr1_239308737	1	239308737	1.14018	26.3117	23.0769	4.52838	0.375517	1	Intergenic	10267	ENSRNOT00000086926	NA
Chr1_239360003	1	239360003	5.70088	11.4018	2	1	0.879586	1	Intergenic	18093	ENSRNOT00000078466	AABR07006544.1
Chr1_239399597	1	239399597	49.95	221.021	4.42484	2.14563	0.527273	1	intron (ENSRNOT00000087386, intron 1 of 24)	1553	ENSRNOT00000087386	Tmem2
Chr1_239713451	1	239713451	10.2616	23.6806	2.30769	1.20645	0.756127	1	Intergenic	128278	ENSRNOT00000088186	NA
Chr1_240494682	1	240494682	6.84105	28.0659	4.10256	2.03653	0.59313	1	intron (ENSRNOT00000018521, intron 7 of 23)	91681	ENSRNOT00000053595	NA
Chr1_24097642	1	24097642	30.1781	4.8048	0.159215	-2.65095	0.676385	1	Intergenic	20723	ENSRNOT00000085871	NA
Chr1_241232523	1	241232523	6.84105	14.0329	2.05128	1.03653	0.853751	1	Intergenic	-60414	ENSRNOT00000081929	NA
Chr1_241774426	1	241774426	21.6633	71.9188	3.31984	1.73111	0.445924	1	intron (ENSRNOT00000020123, intron 5 of 12)	2888	ENSRNOT00000084204	NA
Chr1_241839635	1	241839635	7.98123	54.3776	6.81319	2.76833	0.320965	1	intron (ENSRNOT00000091282, intron 2 of 10)	33956	ENSRNOT00000079029	NA
Chr1_242129199	1	242129199	225.816	1534.65	6.79604	2.7647	0.139244	0.596224	intron (ENSRNOT00000020412, intron 3 of 5)	23636	ENSRNOT00000071614	Fxn
Chr1_242190019	1	242190019	93.7569	44.6474	0.476204	-1.07035	0.787162	1	intron (ENSRNOT00000068645, intron 13 of 14)	-37184	ENSRNOT00000020412	Fxn
Chr1_242803807	1	242803807	44.7469	130.691	2.92066	1.5463	0.688481	1	Intergenic	6380	ENSRNOT00000071075	NA
Chr1_243027868	1	243027868	9.1214	22.8035	2.5	1.32193	0.742578	1	intron (ENSRNOT00000015668, intron 4 of 47)	-4255	ENSRNOT00000092895	NA
Chr1_243040021	1	243040021	10.2616	1.75412	0.17094	-2.54844	0.736168	1	intron (ENSRNOT00000015668, intron 7 of 47)	-5637	ENSRNOT00000092937	NA
Chr1_243060990	1	243060990	28.5044	8.77058	0.307692	-1.70044	0.63641	1	intron (ENSRNOT00000015668, intron 14 of 47)	2117	ENSRNOT00000092734	NA
Chr1_243089118	1	243089118	249.75	123.003	0.492504	-1.02179	0.732166	1	intron (ENSRNOT00000015668, intron 22 of 47)	-3656	ENSRNOT00000093105	NA
Chr1_243103529	1	243103529	21.6633	9.64764	0.445344	-1.16701	0.772475	1	intron (ENSRNOT00000015668, intron 26 of 47)	-1998	ENSRNOT00000093090	NA
Chr1_243107613	1	243107613	22.8572	48.1249	2.10546	1.07414	0.871105	1	TTS (ENSRNOT00000045504)	1468	ENSRNOT00000045504	NA
Chr1_243130352	1	243130352	18.2428	52.6235	2.88462	1.52838	0.545363	1	intron (ENSRNOT00000015668, intron 39 of 47)	-10942	ENSRNOT00000085977	NA
Chr1_243330332	1	243330332	33.0651	142.96	4.32361	2.11224	0.251141	1	intron (ENSRNOT00000021496, intron 1 of 11)	-45650	ENSRNOT00000080689	Kank1
Chr1_244618897	1	244618897	48.9094	13.4534	0.275069	-1.86214	0.724131	1	intron (ENSRNOT00000080124, intron 1 of 30)	3075	ENSRNOT00000080124	Smarca2
Chr1_244837662	1	244837662	10.2616	4.38529	0.42735	-1.22651	0.860415	1	Intergenic	-1726	ENSRNOT00000089067	NA
Chr1_244907091	1	244907091	10.2616	35.0823	3.4188	1.77349	0.583678	1	intron (ENSRNOT00000086100, intron 1 of 1)	29402	ENSRNOT00000086100	NA
Chr1_245028564	1	245028564	3.42053	15.787	4.61538	2.20645	0.701813	1	Intergenic	51232	ENSRNOT00000084842	NA
Chr1_245081769	1	245081769	2.28035	7.01646	3.07692	1.62149	0.859693	1	Intergenic	17714	ENSRNOT00000081785	NA
Chr1_245584998	1	245584998	10.2616	25.4347	2.47863	1.30954	0.727132	1	Intergenic	-70745	ENSRNOT00000033724	Pum3
Chr1_245878661	1	245878661	40.1815	117.442	2.92279	1.54735	0.684786	1	intron (ENSRNOT00000023762, intron 12 of 14)	-12385	ENSRNOT00000077860	NA
Chr1_246019986	1	246019986	5.70088	0.877058	0.153846	-2.70044	0.784619	1	intron (ENSRNOT00000077544, intron 2 of 17)	-9391	ENSRNOT00000023762	Rfx3
Chr1_24630086	1	24630086	12.5419	5.26235	0.41958	-1.25298	0.835875	1	Intergenic	-19444	ENSRNOT00000090333	NA
Chr1_246913911	1	246913911	60.3563	21.1411	0.350272	-1.51345	0.756899	1	Intergenic	-12685	ENSRNOT00000082519	NA
Chr1_246948898	1	246948898	150.65	51.9749	0.345006	-1.53531	0.726515	1	Intergenic	-1880	ENSRNOT00000089670	NA
Chr1_246977213	1	246977213	2.28035	5.26235	2.30769	1.20645	0.914702	1	intron (ENSRNOT00000020272, intron 1 of 11)	4100	ENSRNOT00000085145	NA
Chr1_247104989	1	247104989	23.9437	0.877058	0.03663	-4.77083	0.377319	1	Intergenic	-2409	ENSRNOT00000082290	Cdc37l1
Chr1_247136263	1	247136263	14.8223	3.50823	0.236686	-2.07895	0.719676	1	TTS (ENSRNOT00000082290)	26046	ENSRNOT00000016000	Cdc37l1
Chr1_247195935	1	247195935	11.4018	0.877058	0.0769231	-3.70044	0.639722	1	Intergenic	-26241	ENSRNOT00000079875	Ak3
Chr1_247309116	1	247309116	132.908	43.6768	0.328624	-1.60549	0.662368	1	Intergenic	45392	ENSRNOT00000053655	NA
Chr1_247446565	1	247446565	22.8035	7.89352	0.346154	-1.53051	0.70565	1	intron (ENSRNOT00000087011, intron 16 of 24)	30263	ENSRNOT00000021298	Insl6
Chr1_247496151	1	247496151	19.7719	41.3213	2.0899	1.06344	0.841554	1	Intergenic	-9948	ENSRNOT00000088193	Rln1
Chr1_247503997	1	247503997	1.14018	3.50823	3.07692	1.62149	0.902595	1	intron (ENSRNOT00000021544, intron 5 of 5)	10544	ENSRNOT00000021544	Plgrkt
Chr1_247540948	1	247540948	56.6662	20.3825	0.359694	-1.47516	0.766422	1	Intergenic	21008	ENSRNOT00000034421	Cd274
Chr1_247897810	1	247897810	39.1512	179.56	4.58632	2.19734	0.531471	1	Intergenic	26002	ENSRNOT00000089563	Mlana
Chr1_248187341	1	248187341	32.9694	4.85298	0.147196	-2.76419	0.677995	1	Intergenic	-8457	ENSRNOT00000066891	LOC103690131
Chr1_248213345	1	248213345	7.98123	35.9594	4.50549	2.17169	0.513535	1	TTS (ENSRNOT00000048735)	396	ENSRNOT00000048735	AABR07006688.1
Chr1_248262159	1	248262159	3.42053	19.2953	5.64103	2.49596	0.628153	1	intron (ENSRNOT00000015406, intron 3 of 15)	33662	ENSRNOT00000015406	Uhrf2
Chr1_248409326	1	248409326	6.18177	20.3825	3.2972	1.72124	0.817985	1	intron (ENSRNOT00000079361, intron 1 of 1)	4296	ENSRNOT00000079361	NA
Chr1_248448788	1	248448788	52.0313	127.808	2.45636	1.29652	0.7337	1	intron (ENSRNOT00000050984, intron 7 of 8)	20688	ENSRNOT00000050984	Mbl2
Chr1_248492772	1	248492772	5.70088	57.8858	10.1538	3.34395	0.239037	1	Intergenic	-18274	ENSRNOT00000054411	NA
Chr1_24859852	1	24859852	14.5688	36.5165	2.50649	1.32567	0.812157	1	Intergenic	-1535	ENSRNOT00000077927	AABR07000733.1
Chr1_24903529	1	24903529	17.1026	1.75412	0.102564	-3.2854	0.578391	1	exon (ENSRNOT00000075616, exon 3 of 6)	2670	ENSRNOT00000075616	LOC501467
Chr1_249542821	1	249542821	23.9437	6.13941	0.25641	-1.96347	0.633083	1	Intergenic	2961	ENSRNOT00000080284	NA
Chr1_250395679	1	250395679	12.5419	5.26235	0.41958	-1.25298	0.835875	1	Intergenic	-30480	ENSRNOT00000067643	A1cf
Chr1_250640526	1	250640526	6.84105	19.2953	2.82051	1.49596	0.746155	1	Intergenic	-9848	ENSRNOT00000016688	Asah2
Chr1_250745780	1	250745780	36.4856	5.26235	0.144231	-2.79355	0.418646	1	intron (ENSRNOT00000054761, intron 5 of 9)	-18561	ENSRNOT00000087588	Sgms1
Chr1_250788136	1	250788136	9.1214	28.9429	3.17308	1.66588	0.643448	1	intron (ENSRNOT00000054761, intron 4 of 9)	-14030	ENSRNOT00000079227	Sgms1
Chr1_250922934	1	250922934	6.84105	1.75412	0.25641	-1.96347	0.825949	1	intron (ENSRNOT00000054761, intron 1 of 9)	28764	ENSRNOT00000054761	Sgms1
Chr1_251007556	1	251007556	2.28035	21.9265	9.61538	3.26534	0.522601	1	Intergenic	19901	ENSRNOT00000079650	NA
Chr1_251056693	1	251056693	112.208	231	2.05868	1.04172	0.774055	1	exon (ENSRNOT00000015017, exon 4 of 5)	1240	ENSRNOT00000088922	NA
Chr1_251220213	1	251220213	29.8786	62.1181	2.07902	1.0559	0.81953	1	intron (ENSRNOT00000083555, intron 9 of 12)	61729	ENSRNOT00000054410	NA
Chr1_251382584	1	251382584	19.383	4.38529	0.226244	-2.14405	0.658225	1	intron (ENSRNOT00000092063, intron 3 of 10)	-2990	ENSRNOT00000014684	Atad1
Chr1_251384330	1	251384330	94.6969	194.114	2.04984	1.03551	0.750423	1	intron (ENSRNOT00000092063, intron 3 of 10)	2673	ENSRNOT00000092063	Atad1
Chr1_251401775	1	251401775	187.013	76.0374	0.406588	-1.29836	0.744218	1	promoter-TSS (ENSRNOT00000090926)	-658	ENSRNOT00000090926	NA
Chr1_251534418	1	251534418	21.6633	7.89352	0.364372	-1.45651	0.72643	1	Intergenic	66161	ENSRNOT00000078000	NA
Chr1_251812664	1	251812664	26.224	62.2711	2.37458	1.24767	0.587961	1	Intergenic	-11414	ENSRNOT00000091034	NA
Chr1_252354269	1	252354269	46.7472	17.5412	0.375235	-1.41414	0.58968	1	intron (ENSRNOT00000026299, intron 9 of 9)	-21665	ENSRNOT00000078405	Lipn
Chr1_252410432	1	252410432	7.98123	17.5412	2.1978	1.13606	0.811921	1	intron (ENSRNOT00000026219, intron 1 of 8)	1163	ENSRNOT00000026219	Lipm
Chr1_252435815	1	252435815	20.5232	46.4841	2.26496	1.17948	0.649184	1	exon (ENSRNOT00000026093, exon 4 of 6)	25647	ENSRNOT00000026093	Ankrd22
Chr1_252509411	1	252509411	44.4668	7.89352	0.177515	-2.49399	0.406379	1	intron (ENSRNOT00000075598, intron 1 of 10)	11958	ENSRNOT00000075598	Stambpl1
Chr1_252546952	1	252546952	57.0088	13.1559	0.230769	-2.11548	0.406547	1	exon (ENSRNOT00000083468, exon 3 of 10)	3443	ENSRNOT00000083468	Acta2
Chr1_252857181	1	252857181	15.9625	36.8364	2.30769	1.20645	0.683397	1	Intergenic	-7276	ENSRNOT00000078279	Lipa
Chr1_252906856	1	252906856	18.2428	3.50823	0.192308	-2.37851	0.645919	1	intron (ENSRNOT00000031025, intron 1 of 1)	621	ENSRNOT00000031025	Ifit3
Chr1_252918589	1	252918589	9.1214	1.75412	0.192308	-2.37851	0.764522	1	intron (ENSRNOT00000076802, intron 1 of 1)	3898	ENSRNOT00000076802	Ifit1bl
Chr1_252936427	1	252936427	12.5419	4.38529	0.34965	-1.51602	0.805644	1	Intergenic	-7677	ENSRNOT00000025770	Ifit1
Chr1_252977735	1	252977735	352.208	169.4	0.480965	-1.056	0.743832	1	exon (ENSRNOT00000030024, exon 6 of 6)	-9651	ENSRNOT00000063605	NA
Chr1_253019176	1	253019176	13.6821	57.8858	4.23077	2.08092	0.413773	1	Intergenic	-18415	ENSRNOT00000030024	Slc16a12
Chr1_253070345	1	253070345	36.4856	1.75412	0.0480769	-4.37851	0.270048	1	Intergenic	57992	ENSRNOT00000053762	NA
Chr1_253207509	1	253207509	239.028	78.6182	0.328907	-1.60425	0.612056	1	Intergenic	-14304	ENSRNOT00000085880	Kif20b
Chr1_253342458	1	253342458	2.28035	7.89352	3.46154	1.79141	0.83547	1	Intergenic	-44093	ENSRNOT00000025584	NA
Chr1_254430881	1	254430881	7.98123	2.63117	0.32967	-1.6009	0.845212	1	Intergenic	39157	ENSRNOT00000083473	NA
Chr1_254527499	1	254527499	61.2988	19.25	0.314035	-1.671	0.790793	1	Intergenic	-2623	ENSRNOT00000089627	AC080157.1
Chr1_254677184	1	254677184	180.302	33.0002	0.183028	-2.44986	0.491238	1	Intergenic	-5405	ENSRNOT00000025493	Htr7
Chr1_254829939	1	254829939	36.4856	3.50823	0.0961538	-3.37851	0.353458	1	Intergenic	-94390	ENSRNOT00000025258	Ankrd1
Chr1_254861351	1	254861351	4.5607	1.75412	0.384615	-1.37851	0.902109	1	Intergenic	-113439	ENSRNOT00000025020	Pcgf5
Chr1_255050997	1	255050997	1.14018	2.63117	2.30769	1.20645	0.957186	1	intron (ENSRNOT00000092151, intron 2 of 9)	10570	ENSRNOT00000092151	Pcgf5
Chr1_255133013	1	255133013	28.5044	87.7058	3.07692	1.62149	0.435646	1	intron (ENSRNOT00000081284, intron 1 of 1)	5308	ENSRNOT00000081284	NA
Chr1_255165376	1	255165376	8.325	116.276	13.9671	3.80396	0.410444	1	Intergenic	6316	ENSRNOT00000090224	AC113773.2
Chr1_255180017	1	255180017	10.2616	24.5576	2.39316	1.25892	0.741486	1	Intergenic	-5613	ENSRNOT00000083002	Hectd2
Chr1_255305037	1	255305037	6.24375	1.92192	0.307815	-1.69986	0.863172	1	Intergenic	71797	ENSRNOT00000024941	Ppp1r3c
Chr1_255440733	1	255440733	7.28438	15.3754	2.11073	1.07774	0.884134	1	Intergenic	22562	ENSRNOT00000087745	NA
Chr1_255562591	1	255562591	29.1375	5.76576	0.197881	-2.33729	0.710764	1	Intergenic	-1819	ENSRNOT00000081786	Btaf1
Chr1_255629414	1	255629414	22.8035	85.0746	3.73077	1.89947	0.378613	1	exon (ENSRNOT00000081786, exon 22 of 38)	49939	ENSRNOT00000024465	Btaf1
Chr1_255662239	1	255662239	185.453	415.415	2.24	1.1635	0.680273	1	Intergenic	-48420	ENSRNOT00000031545	AC094246.1
Chr1_25578977	1	25578977	11.4018	43.8529	3.84615	1.94342	0.501973	1	intron (ENSRNOT00000042072, intron 12 of 37)	208643	ENSRNOT00000093030	Trdn
Chr1_255809608	1	255809608	13.5281	54.7747	4.04895	2.01755	0.696517	1	intron (ENSRNOT00000047387, intron 2 of 10)	6126	ENSRNOT00000047387	Cpeb3
Chr1_255862563	1	255862563	44.4668	10.5247	0.236686	-2.07895	0.470715	1	exon (ENSRNOT00000023562, exon 6 of 6)	8832	ENSRNOT00000091447	NA
Chr1_256488682	1	256488682	115.509	234.474	2.02992	1.02142	0.737611	1	Intergenic	35106	ENSRNOT00000073324	NA
Chr1_256736025	1	256736025	54.6056	17.4707	0.319943	-1.64411	0.747137	1	Intergenic	-1294	ENSRNOT00000089456	Myof
Chr1_256769414	1	256769414	144.647	413.213	2.8567	1.51435	0.56724	1	Intergenic	-16711	ENSRNOT00000034563	Ffar4
Chr1_256851129	1	256851129	33.9997	102.883	3.026	1.59741	0.689584	1	intron (ENSRNOT00000022317, intron 10 of 21)	28794	ENSRNOT00000022317	Pde6c
Chr1_256934561	1	256934561	3.42053	10.5247	3.07692	1.62149	0.821763	1	exon (ENSRNOT00000081446, exon 2 of 2)	1120	ENSRNOT00000081446	NA
Chr1_256961733	1	256961733	125.696	50.471	0.401532	-1.31641	0.7194	1	intron (ENSRNOT00000020411, intron 2 of 7)	6080	ENSRNOT00000020411	Lgi1
Chr1_257009680	1	257009680	62.7096	5.26235	0.0839161	-3.57491	0.193193	1	Intergenic	34386	ENSRNOT00000085823	NA
Chr1_257083855	1	257083855	3.42053	9.64764	2.82051	1.49596	0.843176	1	Intergenic	7633	ENSRNOT00000044895	Slc35g1
Chr1_257154931	1	257154931	17.515	43.6768	2.49368	1.31827	0.807957	1	Intergenic	-2334	ENSRNOT00000067149	Plce1
Chr1_257391856	1	257391856	33.9997	12.6177	0.371113	-1.43007	0.812645	1	intron (ENSRNOT00000079219, intron 9 of 33)	-84134	ENSRNOT00000083185	NA
Chr1_258181188	1	258181188	38.5031	12.4925	0.324454	-1.62392	0.77043	1	Intergenic	-17975	ENSRNOT00000085577	NA
Chr1_258205907	1	258205907	2.28035	11.4018	5	2.32193	0.748458	1	Intergenic	-4438	ENSRNOT00000001990	LOC100361492
Chr1_258848816	1	258848816	3.42053	24.5576	7.17949	2.84388	0.529332	1	intron (ENSRNOT00000093005, intron 3 of 6)	26757	ENSRNOT00000093005	Cyp2c13
Chr1_258882454	1	258882454	1.14018	16.6641	14.6154	3.86942	0.55747	1	Intergenic	-5408	ENSRNOT00000071633	Cyp2c13
Chr1_259048733	1	259048733	1.0303	8.73536	8.4785	3.08381	0.77343	1	Intergenic	29905	ENSRNOT00000079393	NA
Chr1_259282891	1	259282891	22.8035	10.5247	0.461538	-1.11548	0.774064	1	intron (ENSRNOT00000054724, intron 2 of 8)	4794	ENSRNOT00000054724	Cyp2c22
Chr1_259569049	1	259569049	42.2421	99.9713	2.36663	1.24283	0.751928	1	Intergenic	-36978	ENSRNOT00000089366	NA
Chr1_259971860	1	259971860	4.12118	29.1179	7.06542	2.82077	0.687665	1	intron (ENSRNOT00000019751, intron 4 of 7)	13549	ENSRNOT00000019751	LOC103689954
Chr1_260368497	1	260368497	36.4856	7.01646	0.192308	-2.37851	0.473863	1	intron (ENSRNOT00000018179, intron 11 of 20)	-26773	ENSRNOT00000030656	Opalin
Chr1_260481827	1	260481827	187.514	44.6474	0.238102	-2.07035	0.547736	1	intron (ENSRNOT00000018043, intron 9 of 14)	-21035	ENSRNOT00000018179	Tll2
Chr1_260659231	1	260659231	14.8223	32.4511	2.18935	1.1305	0.721084	1	intron (ENSRNOT00000076237, intron 1 of 1)	19835	ENSRNOT00000076237	NA
Chr1_260791788	1	260791788	26.224	11.4018	0.434783	-1.20163	0.738034	1	exon (ENSRNOT00000076842, exon 5 of 8)	-6452	ENSRNOT00000036791	Lcor
Chr1_261001981	1	261001981	33.0651	8.77058	0.265252	-1.91456	0.568836	1	Intergenic	8370	ENSRNOT00000080937	NA
Chr1_261161545	1	261161545	75.2116	189.266	2.51645	1.33139	0.685159	1	intron (ENSRNOT00000071965, intron 1 of 3)	3283	ENSRNOT00000071965	Pgam1
Chr1_261226428	1	261226428	2.07792	11.55	5.55842	2.47468	0.82931	1	intron (ENSRNOT00000075531, intron 1 of 30)	2619	ENSRNOT00000075531	Mms19
Chr1_261272779	1	261272779	6.84105	29.82	4.35897	2.12399	0.566873	1	intron (ENSRNOT00000018485, intron 1 of 2)	-8765	ENSRNOT00000018890	Ankrd2
Chr1_261323036	1	261323036	52.5451	151.413	2.88158	1.52686	0.664796	1	TTS (ENSRNOT00000037490)	10348	ENSRNOT00000037490	Morn4
Chr1_261341850	1	261341850	4.12118	0.970596	0.235514	-2.08612	0.857663	1	intron (ENSRNOT00000019874, intron 1 of 8)	4255	ENSRNOT00000019874	Pi4k2a
Chr1_261374786	1	261374786	429.091	195.387	0.455351	-1.13495	0.711109	1	Intergenic	-3277	ENSRNOT00000019978	Avpi1
Chr1_261396381	1	261396381	3.12188	65.3453	20.9314	4.3876	0.437242	1	Intergenic	6576	ENSRNOT00000064160	Marveld1
Chr1_261426139	1	261426139	278.888	139.339	0.499625	-1.00108	0.728165	1	intron (ENSRNOT00000083287, intron 5 of 11)	10938	ENSRNOT00000040740	Zfyve27
Chr1_261443246	1	261443246	119.514	239.737	2.00593	1.00427	0.742996	1	exon (ENSRNOT00000020182, exon 3 of 3)	3325	ENSRNOT00000020182	Sfrp5
Chr1_261497681	1	261497681	42.1865	10.5247	0.24948	-2.003	0.496995	1	intron (ENSRNOT00000020390, intron 1 of 5)	621	ENSRNOT00000020390	Golga7b
Chr1_261954347	1	261954347	74.1114	32.4511	0.43787	-1.19143	0.575695	1	Intergenic	-18170	ENSRNOT00000089811	NA
Chr1_261990492	1	261990492	26.0156	12.4925	0.480191	-1.05832	0.863056	1	intron (ENSRNOT00000087083, intron 17 of 18)	1024	ENSRNOT00000088605	NA
Chr1_262006083	1	262006083	15.9625	57.0088	3.57143	1.8365	0.464059	1	promoter-TSS (ENSRNOT00000084868)	-782	ENSRNOT00000084868	NA
Chr1_262011330	1	262011330	90.3897	36.575	0.404636	-1.3053	0.803816	1	TTS (ENSRNOT00000021278)	2290	ENSRNOT00000021278	Hps1
Chr1_262014433	1	262014433	15.5844	2.8875	0.185281	-2.43221	0.818181	1	promoter-TSS (ENSRNOT00000021278)	-366	ENSRNOT00000087083	Hps1
Chr1_262039087	1	262039087	5.70088	13.1559	2.30769	1.20645	0.839815	1	intron (ENSRNOT00000067274, intron 2 of 2)	8246	ENSRNOT00000067274	Hpse2
Chr1_262391386	1	262391386	31.1689	11.55	0.370562	-1.43221	0.857175	1	Intergenic	67816	ENSRNOT00000089252	NA
Chr1_263601120	1	263601120	696.178	341.141	0.490019	-1.02909	0.63649	1	intron (ENSRNOT00000070861, intron 24 of 31)	-12065	ENSRNOT00000075044	NA
Chr1_263693301	1	263693301	314.24	129.089	0.410798	-1.2835	0.665609	1	intron (ENSRNOT00000074810, intron 1 of 16)	25445	ENSRNOT00000074810	Dnmbp
Chr1_263790661	1	263790661	7.98123	40.3447	5.05495	2.3377	0.460469	1	intron (ENSRNOT00000017840, intron 3 of 8)	12490	ENSRNOT00000017840	Cyp2c23
Chr1_263852945	1	263852945	1.14018	3.50823	3.07692	1.62149	0.902595	1	intron (ENSRNOT00000030782, intron 19 of 20)	-7182	ENSRNOT00000017268	Erlin1
Chr1_263898227	1	263898227	2.28035	48.2382	21.1538	4.40285	0.202109	1	intron (ENSRNOT00000017202, intron 8 of 13)	-7398	ENSRNOT00000085928	NA
Chr1_263925320	1	263925320	4.5607	26.3117	5.76923	2.52838	0.544416	1	intron (ENSRNOT00000068007, intron 11 of 12)	-4357	ENSRNOT00000017006	Bloc1s2
Chr1_263944737	1	263944737	34.2053	3.50823	0.102564	-3.2854	0.381549	1	intron (ENSRNOT00000068007, intron 2 of 12)	11750	ENSRNOT00000082920	NA
Chr1_263955727	1	263955727	4.5607	9.64764	2.11538	1.08092	0.885545	1	intron (ENSRNOT00000068007, intron 2 of 12)	3592	ENSRNOT00000068007	Pkd2l1
Chr1_264001004	1	264001004	103.03	51.4416	0.49929	-1.00205	0.793031	1	intron (ENSRNOT00000018090, intron 5 of 5)	32869	ENSRNOT00000018090	LOC681458
Chr1_264088108	1	264088108	231.689	673.749	2.90799	1.54002	0.580397	1	Intergenic	-5973	ENSRNOT00000017834	Scd4
Chr1_264107557	1	264107557	445.088	195.09	0.438318	-1.18995	0.67006	1	Intergenic	13476	ENSRNOT00000047602	Scd4
Chr1_264413375	1	264413375	28.5044	0.877058	0.0307692	-5.02237	0.305663	1	Intergenic	-57534	ENSRNOT00000079070	NA
Chr1_264668366	1	264668366	143.211	42.7062	0.298205	-1.74563	0.630641	1	Intergenic	-2476	ENSRNOT00000034814	Slf2
Chr1_264678130	1	264678130	40.5844	85.5255	2.10735	1.07543	0.802091	1	intron (ENSRNOT00000082412, intron 4 of 19)	7205	ENSRNOT00000082412	Slf2
Chr1_264747519	1	264747519	17.1026	42.9758	2.51282	1.32931	0.627815	1	exon (ENSRNOT00000019956, exon 9 of 14)	5607	ENSRNOT00000019956	Sema4g
Chr1_264759794	1	264759794	91.4287	35.6125	0.389511	-1.36027	0.795746	1	exon (ENSRNOT00000031018, exon 2 of 5)	-3247	ENSRNOT00000020020	Mrpl43
Chr1_264762802	1	264762802	1.0303	6.79417	6.59439	2.72124	0.804995	1	TTS (ENSRNOT00000031018)	-5304	ENSRNOT00000086766	Lzts2
Chr1_264801217	1	264801217	22.6665	53.3828	2.35514	1.23581	0.804632	1	exon (ENSRNOT00000021171, exon 7 of 11)	4404	ENSRNOT00000021171	Sfxn3
Chr1_264877508	1	264877508	1.14018	5.26235	4.61538	2.20645	0.835697	1	Intergenic	-15655	ENSRNOT00000021714	Tlx1
Chr1_265372563	1	265372563	123.637	52.9374	0.42817	-1.22374	0.790935	1	intron (ENSRNOT00000072223, intron 5 of 8)	47941	ENSRNOT00000072223	Fbxw4
Chr1_265462912	1	265462912	16.65	0.96096	0.0577153	-4.1149	0.62653	1	Intergenic	35920	ENSRNOT00000023558	Fgf8
Chr1_265517692	1	265517692	2.06059	7.76476	3.76822	1.91388	0.854991	1	intron (ENSRNOT00000065172, intron 13 of 16)	-11645	ENSRNOT00000023963	Npm3
Chr1_265790856	1	265790856	89.6357	38.8238	0.433129	-1.20713	0.766816	1	intron (ENSRNOT00000079483, intron 1 of 10)	2077	ENSRNOT00000040904	Ldb1
Chr1_265812421	1	265812421	19.383	2.63117	0.135747	-2.88101	0.580914	1	intron (ENSRNOT00000025221, intron 1 of 13)	2666	ENSRNOT00000025221	Pprc1
Chr1_265890003	1	265890003	65.5594	24.985	0.381104	-1.39174	0.769041	1	intron (ENSRNOT00000026013, intron 1 of 3)	6647	ENSRNOT00000025938	Elovl3
Chr1_265903570	1	265903570	11.3332	2.91179	0.256924	-1.96058	0.833351	1	promoter-TSS (ENSRNOT00000086041)	-997	ENSRNOT00000086041	Gbf1
Chr1_266071578	1	266071578	76.8832	27.9125	0.36305	-1.46176	0.797182	1	exon (ENSRNOT00000026378, exon 4 of 18)	2604	ENSRNOT00000026378	Psd
Chr1_266078610	1	266078610	67.5326	25.9875	0.384814	-1.37777	0.816764	1	TTS (ENSRNOT00000026471)	2827	ENSRNOT00000026471	Fbxl15
Chr1_266087964	1	266087964	15.9625	40.3447	2.52747	1.3377	0.637947	1	Intergenic	-1525	ENSRNOT00000062201	NA
Chr1_266101595	1	266101595	7.98123	19.2953	2.41758	1.27357	0.777653	1	Intergenic	-3530	ENSRNOT00000043925	Mfsd13a
Chr1_266337972	1	266337972	73.8844	184.504	2.4972	1.32031	0.696513	1	intron (ENSRNOT00000071243, intron 1 of 3)	4531	ENSRNOT00000071243	Sfxn2
Chr1_266351962	1	266351962	4.5607	22.8035	5	2.32193	0.606191	1	Intergenic	-6767	ENSRNOT00000027118	Wbp1l
Chr1_266375817	1	266375817	19.383	1.75412	0.0904977	-3.46597	0.530308	1	intron (ENSRNOT00000027118, intron 1 of 3)	-5157	ENSRNOT00000080509	Wbp1l
Chr1_266416421	1	266416421	17.1026	1.75412	0.102564	-3.2854	0.578391	1	Intergenic	11819	ENSRNOT00000027160	Cyp17a1
Chr1_266464109	1	266464109	6.84105	14.0329	2.05128	1.03653	0.853751	1	exon (ENSRNOT00000027196, exon 5 of 5)	13087	ENSRNOT00000027196	Borcs7
Chr1_266493687	1	266493687	7.98123	21.0494	2.63736	1.3991	0.744369	1	intron (ENSRNOT00000027223, intron 7 of 10)	10828	ENSRNOT00000027223	As3mt
Chr1_266776837	1	266776837	10.2616	38.5906	3.76068	1.91099	0.539064	1	intron (ENSRNOT00000027351, intron 1 of 17)	-4781	ENSRNOT00000027417	Ina
Chr1_266785196	1	266785196	64.5188	28.8288	0.446828	-1.16221	0.804545	1	intron (ENSRNOT00000027417, intron 1 of 2)	-2285	ENSRNOT00000027351	Nt5c2
Chr1_266807963	1	266807963	67.6407	11.5315	0.170482	-2.55231	0.611726	1	Intergenic	-16455	ENSRNOT00000081024	NA
Chr1_266849035	1	266849035	36.0603	16.5001	0.45757	-1.12794	0.845202	1	intron (ENSRNOT00000027482, intron 2 of 10)	4554	ENSRNOT00000027482	Taf5
Chr1_266861715	1	266861715	25.7574	5.82357	0.226093	-2.14501	0.7595	1	TTS (ENSRNOT00000027496)	1128	ENSRNOT00000027496	LOC103693430
Chr1_266924039	1	266924039	7.28438	26.9069	3.69378	1.8851	0.765472	1	Intergenic	-5007	ENSRNOT00000044519	Calhm1
Chr1_266950673	1	266950673	40.1815	86.383	2.14982	1.10422	0.787408	1	Intergenic	-1889	ENSRNOT00000076452	Neurl1
Chr1_267161833	1	267161833	62.7096	7.01646	0.111888	-3.15987	0.234959	1	intron (ENSRNOT00000027574, intron 2 of 13)	42154	ENSRNOT00000027574	Sh3pxd2a
Chr1_267435047	1	267435047	10.303	111.618	10.8336	3.43745	0.434026	1	exon (ENSRNOT00000084851, exon 26 of 54)	28648	ENSRNOT00000084851	Col17a1
Chr1_267473778	1	267473778	90.666	20.3825	0.224809	-2.15323	0.620746	1	Intergenic	-7561	ENSRNOT00000088181	NA
Chr1_267483476	1	267483476	46.7533	3.84999	0.082347	-3.60214	0.644708	1	promoter-TSS (ENSRNOT00000080375)	98	ENSRNOT00000080375	NA
Chr1_267487596	1	267487596	7.98123	3.50823	0.43956	-1.18587	0.885564	1	promoter-TSS (ENSRNOT00000077279)	43	ENSRNOT00000077279	NA
Chr1_267590088	1	267590088	50.4845	10.6766	0.211482	-2.24139	0.682025	1	intron (ENSRNOT00000031925, intron 3 of 37)	8552	ENSRNOT00000031925	Cfap43
Chr1_267609115	1	267609115	88.4532	13.4534	0.152097	-2.71694	0.563445	1	TTS (ENSRNOT00000077011)	1631	ENSRNOT00000077011	NA
Chr1_267614145	1	267614145	6.84105	65.7794	9.61538	3.26534	0.219101	1	intron (ENSRNOT00000076367, intron 3 of 4)	-4104	ENSRNOT00000017186	Gsto2
Chr1_268407672	1	268407672	7.98123	1.75412	0.21978	-2.18587	0.794222	1	intron (ENSRNOT00000065001, intron 4 of 25)	-164965	ENSRNOT00000079294	NA
Chr1_269159550	1	269159550	11.4018	3.50823	0.307692	-1.70044	0.798809	1	Intergenic	103901	ENSRNOT00000084208	NA
Chr1_269399240	1	269399240	18.2428	0.877058	0.0480769	-4.37851	0.48625	1	Intergenic	-54311	ENSRNOT00000074176	NA
Chr1_270494225	1	270494225	6.84105	0.877058	0.128205	-2.96347	0.752681	1	Intergenic	-15228	ENSRNOT00000078951	NA
Chr1_271389181	1	271389181	9.35066	2.8875	0.308801	-1.69525	0.884832	1	intron (ENSRNOT00000076262, intron 15 of 17)	96790	ENSRNOT00000076262	Cfap58l1
Chr1_273054039	1	273054039	2.08125	16.3363	7.84928	2.97256	0.705633	1	Intergenic	-5254	ENSRNOT00000089277	NA
Chr1_273713396	1	273713396	292.604	102.883	0.351612	-1.50794	0.619277	1	exon (ENSRNOT00000088016, exon 19 of 21)	44852	ENSRNOT00000033148	Xpnpep1
Chr1_273838426	1	273838426	12.5419	43.8529	3.4965	1.80591	0.52666	1	Intergenic	-15823	ENSRNOT00000044827	Add3
Chr1_274042804	1	274042804	3.42053	47.3611	13.8462	3.79141	0.251163	1	intron (ENSRNOT00000076387, intron 1 of 5)	-6730	ENSRNOT00000076779	Mxi1
Chr1_274085566	1	274085566	27.818	68.9123	2.47726	1.30874	0.772688	1	intron (ENSRNOT00000076387, intron 3 of 5)	20368	ENSRNOT00000075874	Smndc1
Chr1_274123928	1	274123928	2.28035	5.26235	2.30769	1.20645	0.914702	1	Intergenic	11478	ENSRNOT00000084663	NA
Chr1_274197704	1	274197704	46.8282	5.76576	0.123126	-3.02179	0.595614	1	Intergenic	-22608	ENSRNOT00000090374	NA
Chr1_274309684	1	274309684	5.15148	28.1473	5.46392	2.44994	0.723875	1	promoter-TSS (ENSRNOT00000019560)	-75	ENSRNOT00000019560	Smc3
Chr1_274379316	1	274379316	55.8686	21.9265	0.392465	-1.34937	0.574492	1	intron (ENSRNOT00000081549, intron 1 of 1)	2779	ENSRNOT00000081549	NA
Chr1_274645163	1	274645163	43.3267	13.1559	0.303644	-1.71955	0.54164	1	intron (ENSRNOT00000020155, intron 10 of 11)	5201	ENSRNOT00000074341	Bbip1
Chr1_274679479	1	274679479	10.2616	50.8694	4.95726	2.30954	0.404107	1	Intergenic	4607	ENSRNOT00000087310	NA
Chr1_274725380	1	274725380	78.3024	25.2355	0.322282	-1.6336	0.711775	1	intron (ENSRNOT00000020580, intron 3 of 8)	36799	ENSRNOT00000020580	Shoc2
Chr1_274934173	1	274934173	42.1865	18.4182	0.43659	-1.19565	0.658455	1	promoter-TSS (ENSRNOT00000078517)	-947	ENSRNOT00000078517	NA
Chr1_275047891	1	275047891	11.4018	0.877058	0.0769231	-3.70044	0.639722	1	Intergenic	-42068	ENSRNOT00000071162	NA
Chr1_275892844	1	275892844	4.5607	18.4182	4.03846	2.01381	0.690302	1	intron (ENSRNOT00000092170, intron 1 of 20)	-10399	ENSRNOT00000083215	Gpam
Chr1_275898959	1	275898959	34.2053	68.4105	2	1	0.646113	1	intron (ENSRNOT00000092170, intron 1 of 20)	7728	ENSRNOT00000092170	Gpam
Chr1_275988702	1	275988702	33.3	70.1501	2.10661	1.07492	0.813632	1	Intergenic	15857	ENSRNOT00000071551	NA
Chr1_276184034	1	276184034	30.7847	0.877058	0.02849	-5.1334	0.27532	1	Intergenic	44541	ENSRNOT00000021746	Gucy2g
Chr1_276269917	1	276269917	35.03	101.913	2.90929	1.54067	0.69978	1	intron (ENSRNOT00000022126, intron 3 of 23)	29213	ENSRNOT00000022126	Acsl5
Chr1_276694962	1	276694962	7.98123	28.0659	3.51648	1.81413	0.626239	1	intron (ENSRNOT00000019681, intron 1 of 9)	35419	ENSRNOT00000019681	Tcf7l2
Chr1_276987312	1	276987312	26.224	3.50823	0.133779	-2.90207	0.495683	1	Intergenic	70979	ENSRNOT00000089531	NA
Chr1_277182372	1	277182372	5.70088	12.2788	2.15385	1.10692	0.859443	1	promoter-TSS (ENSRNOT00000038038)	-957	ENSRNOT00000038038	Nrap
Chr1_277189533	1	277189533	11.4018	0.877058	0.0769231	-3.70044	0.639722	1	Intergenic	-1432	ENSRNOT00000080511	Casp7
Chr1_277328700	1	277328700	19.383	9.64764	0.497738	-1.00654	0.814997	1	Intergenic	6219	ENSRNOT00000091925	NA
Chr1_277346747	1	277346747	158.175	59.5795	0.376668	-1.40863	0.693599	1	intron (ENSRNOT00000036321, intron 5 of 8)	8329	ENSRNOT00000036321	Dclre1a
Chr1_277639749	1	277639749	37.0906	6.79417	0.183178	-2.44869	0.695058	1	Intergenic	-1764	ENSRNOT00000084861	Tdrd1
Chr1_277961556	1	277961556	15.9625	43.8529	2.74725	1.45799	0.595877	1	intron (ENSRNOT00000018693, intron 4 of 15)	-22466	ENSRNOT00000086726	Ablim1
Chr1_277994132	1	277994132	33.0651	5.26235	0.159151	-2.65153	0.463659	1	intron (ENSRNOT00000018693, intron 2 of 15)	48181	ENSRNOT00000018693	Ablim1
Chr1_278121902	1	278121902	7.98123	3.50823	0.43956	-1.18587	0.885564	1	Intergenic	56550	ENSRNOT00000081397	NA
Chr1_278298856	1	278298856	12.5419	0.877058	0.0699301	-3.83794	0.613217	1	TTS (ENSRNOT00000075015)	180	ENSRNOT00000075015	NA
Chr1_278339290	1	278339290	59.7571	27.1767	0.454786	-1.13674	0.810123	1	intron (ENSRNOT00000023309, intron 4 of 7)	28045	ENSRNOT00000023309	Trub1
Chr1_278514923	1	278514923	67.6407	147.988	2.18785	1.12952	0.752231	1	exon (ENSRNOT00000091432, exon 4 of 4)	10296	ENSRNOT00000091432	NA
Chr1_279084938	1	279084938	50.9907	1.92192	0.0376916	-4.72961	0.442907	1	Intergenic	25721	ENSRNOT00000081741	NA
Chr1_279210598	1	279210598	27.3642	2.63117	0.0961538	-3.37851	0.435264	1	intron (ENSRNOT00000023667, intron 5 of 6)	66742	ENSRNOT00000023667	Gfra1
Chr1_279616599	1	279616599	1.14018	20.1723	17.6923	4.14505	0.484947	1	Intergenic	-17073	ENSRNOT00000036012	Ccdc172
Chr1_279804819	1	279804819	18.2428	4.38529	0.240385	-2.05658	0.68126	1	exon (ENSRNOT00000024065, exon 9 of 13)	6631	ENSRNOT00000024065	Pnlip
Chr1_279863747	1	279863747	19.383	62.2711	3.21267	1.68377	0.480198	1	Intergenic	-3288	ENSRNOT00000024164	Pnliprp1
Chr1_279883381	1	279883381	95.7376	345.946	3.61348	1.85339	0.519562	1	TTS (ENSRNOT00000024164)	-13593	ENSRNOT00000068119	Pnliprp2
Chr1_279923968	1	279923968	6.84105	18.4182	2.69231	1.42884	0.763223	1	intron (ENSRNOT00000068119, intron 12 of 14)	14623	ENSRNOT00000078441	NA
Chr1_279949270	1	279949270	1.14018	20.1723	17.6923	4.14505	0.484947	1	exon (ENSRNOT00000024548, exon 12 of 12)	-3712	ENSRNOT00000039453	LOC681006
Chr1_280058323	1	280058323	6.84105	0.877058	0.128205	-2.96347	0.752681	1	Intergenic	-10864	ENSRNOT00000071238	NA
Chr1_280294394	1	280294394	6.24375	23.0631	3.69378	1.8851	0.776183	1	Intergenic	4845	ENSRNOT00000081935	NA
Chr1_280339016	1	280339016	5.20313	0.96096	0.184689	-2.43683	0.812472	1	promoter-TSS (ENSRNOT00000011743)	-202	ENSRNOT00000011743	Vax1
Chr1_280394377	1	280394377	32.9694	88.3242	2.67897	1.42168	0.732784	1	intron (ENSRNOT00000042977, intron 2 of 2)	10763	ENSRNOT00000042977	Kcnk18
Chr1_280795644	1	280795644	15.9625	1.75412	0.10989	-3.18587	0.603003	1	Intergenic	21272	ENSRNOT00000087864	NA
Chr1_281455676	1	281455676	2.28035	8.77058	3.84615	1.94342	0.812551	1	Intergenic	-78841	ENSRNOT00000013031	Fam204a
Chr1_281848784	1	281848784	13.6821	35.9594	2.62821	1.39408	0.64936	1	intron (ENSRNOT00000084760, intron 3 of 8)	-15135	ENSRNOT00000030108	Snu13
Chr1_282111359	1	282111359	10.4063	28.8288	2.77033	1.47006	0.807946	1	Intergenic	-23623	ENSRNOT00000036203	Nanos1
Chr1_282145636	1	282145636	13.6821	5.26235	0.384615	-1.37851	0.810195	1	exon (ENSRNOT00000066947, exon 19 of 22)	8744	ENSRNOT00000077629	NA
Chr1_282247249	1	282247249	9.1214	0.877058	0.0961538	-3.37851	0.694344	1	intron (ENSRNOT00000015186, intron 3 of 6)	4009	ENSRNOT00000015186	Prdx3
Chr1_282488189	1	282488189	12.5419	27.1888	2.16783	1.11625	0.751689	1	Intergenic	-4545	ENSRNOT00000084319	NA
Chr1_282493966	1	282493966	18.5453	5.82357	0.314019	-1.67108	0.828373	1	Intergenic	-1053	ENSRNOT00000047883	NA
Chr1_282501356	1	282501356	9.1214	3.50823	0.384615	-1.37851	0.855269	1	Intergenic	-2475	ENSRNOT00000047645	AABR07007130.2
Chr1_282535649	1	282535649	2.28035	0.877058	0.384615	-1.37851	0.945874	1	Intergenic	-21778	ENSRNOT00000088966	AABR07007134.1
Chr1_282562961	1	282562961	6.18177	0.970596	0.157009	-2.67108	0.808525	1	Intergenic	-4714	ENSRNOT00000090543	Ces2i
Chr1_282702078	1	282702078	48.9094	120.12	2.45597	1.29629	0.739276	1	exon (ENSRNOT00000074303, exon 12 of 12)	7171	ENSRNOT00000074303	Ces2c
Chr1_282759808	1	282759808	2.08125	10.5706	5.07895	2.34453	0.786289	1	Intergenic	36696	ENSRNOT00000088930	NA
Chr1_28526754	1	28526754	19.5756	7.76476	0.396655	-1.33404	0.857523	1	intron (ENSRNOT00000078841, intron 1 of 7)	-69208	ENSRNOT00000063473	NA
Chr1_28871191	1	28871191	22.8035	7.89352	0.346154	-1.53051	0.70565	1	Intergenic	-270604	ENSRNOT00000029444	Hddc2
Chr1_29325337	1	29325337	19.383	1.75412	0.0904977	-3.46597	0.530308	1	intron (ENSRNOT00000018849, intron 6 of 16)	-27444	ENSRNOT00000070636	NA
Chr1_29426984	1	29426984	28.8483	13.5883	0.471028	-1.08612	0.863291	1	Intergenic	-5169	ENSRNOT00000019436	Trmt11
Chr1_29980677	1	29980677	1.14018	2.63117	2.30769	1.20645	0.957186	1	Intergenic	-46325	ENSRNOT00000091770	NA
Chr1_30323064	1	30323064	1.04063	14.4144	13.8517	3.79199	0.663692	1	Intergenic	126911	ENSRNOT00000083825	NA
Chr1_30631291	1	30631291	6.24375	17.2973	2.77033	1.47006	0.836781	1	Intergenic	35463	ENSRNOT00000083664	NA
Chr1_30834579	1	30834579	12.5419	3.50823	0.27972	-1.83794	0.771544	1	Intergenic	-28639	ENSRNOT00000015421	Rnf146
Chr1_31159726	1	31159726	18.2428	7.89352	0.432692	-1.20859	0.792114	1	Intergenic	-4094	ENSRNOT00000087505	NA
Chr1_31528592	1	31528592	77.5319	7.01646	0.0904977	-3.46597	0.164822	1	promoter-TSS (ENSRNOT00000061041)	-508	ENSRNOT00000061041	Rpl26-ps2
Chr1_31537457	1	31537457	2.28035	5.26235	2.30769	1.20645	0.914702	1	Intergenic	6313	ENSRNOT00000034704	Lrrc14b
Chr1_31539868	1	31539868	40.5844	19.2192	0.473562	-1.07838	0.839988	1	exon (ENSRNOT00000017779, exon 3 of 4)	5692	ENSRNOT00000017779	Ccdc127
Chr1_31558839	1	31558839	3.42053	7.01646	2.05128	1.03653	0.913044	1	intron (ENSRNOT00000018336, intron 6 of 14)	13207	ENSRNOT00000018336	Sdha
Chr1_31609675	1	31609675	1.14018	5.26235	4.61538	2.20645	0.835697	1	intron (ENSRNOT00000019806, intron 1 of 10)	6377	ENSRNOT00000019806	Ahrr
Chr1_31805711	1	31805711	11.4018	2.63117	0.230769	-2.11548	0.758822	1	Intergenic	-28640	ENSRNOT00000020711	Slc9a3
Chr1_32033625	1	32033625	15.9625	7.01646	0.43956	-1.18587	0.813938	1	Intergenic	17787	ENSRNOT00000070500	NA
Chr1_32088594	1	32088594	3.42053	0.877058	0.25641	-1.96347	0.86529	1	intron (ENSRNOT00000078039, intron 24 of 24)	30549	ENSRNOT00000021898	Nkd2
Chr1_32226585	1	32226585	150.891	73.033	0.484013	-1.04688	0.766855	1	intron (ENSRNOT00000022346, intron 4 of 11)	4839	ENSRNOT00000089941	Slc6a18
Chr1_32500840	1	32500840	2.28035	11.4018	5	2.32193	0.748458	1	Intergenic	47026	ENSRNOT00000081840	NA
Chr1_32600237	1	32600237	5.20313	15.3754	2.95502	1.56317	0.833566	1	Intergenic	26998	ENSRNOT00000076142	LOC100912599
Chr1_32769348	1	32769348	4.5607	11.4018	2.5	1.32193	0.843024	1	Intergenic	108096	ENSRNOT00000085639	NA
Chr1_32879943	1	32879943	33.0651	4.38529	0.132626	-2.91456	0.431668	1	Intergenic	188704	ENSRNOT00000087059	NA
Chr1_33749677	1	33749677	183.15	85.5255	0.466969	-1.0986	0.741712	1	Intergenic	28256	ENSRNOT00000084492	NA
Chr1_33879776	1	33879776	11.4469	1.92192	0.167899	-2.57433	0.761172	1	Intergenic	-31137	ENSRNOT00000044690	Irx1
Chr1_33948811	1	33948811	14.8223	5.26235	0.35503	-1.49399	0.785104	1	Intergenic	31241	ENSRNOT00000088968	NA
Chr1_33999280	1	33999280	10.2616	23.6806	2.30769	1.20645	0.756127	1	Intergenic	14169	ENSRNOT00000090610	NA
Chr1_34374730	1	34374730	1.14018	4.38529	3.84615	1.94342	0.865543	1	Intergenic	-102809	ENSRNOT00000091983	NA
Chr1_34899837	1	34899837	12.5419	2.63117	0.20979	-2.25298	0.731654	1	Intergenic	127535	ENSRNOT00000087018	NA
Chr1_35163787	1	35163787	2.28035	5.26235	2.30769	1.20645	0.914702	1	intron (ENSRNOT00000022790, intron 17 of 22)	-6629	ENSRNOT00000073945	NA
Chr1_35642993	1	35642993	6.84105	0.877058	0.128205	-2.96347	0.752681	1	Intergenic	109605	ENSRNOT00000077954	NA
Chr1_36167212	1	36167212	21.6633	5.26235	0.242915	-2.04148	0.646069	1	Intergenic	-13278	ENSRNOT00000069000	NA
Chr1_36351552	1	36351552	229.978	508.348	2.21042	1.14432	0.635129	1	promoter-TSS (ENSRNOT00000085529)	-478	ENSRNOT00000085529	NA
Chr1_36395347	1	36395347	1.14018	2.63117	2.30769	1.20645	0.957186	1	Intergenic	-5097	ENSRNOT00000023712	Papd7
Chr1_36823675	1	36823675	20.5232	2.63117	0.128205	-2.96347	0.55798	1	Intergenic	133626	ENSRNOT00000023779	NA
Chr1_37141441	1	37141441	10.2616	35.9594	3.50427	1.80912	0.572222	1	intron (ENSRNOT00000081636, intron 1 of 1)	82028	ENSRNOT00000081636	NA
Chr1_37496286	1	37496286	17.1026	44.73	2.61538	1.38702	0.607446	1	Intergenic	-10991	ENSRNOT00000047627	Adcy2
Chr1_37606930	1	37606930	19.383	1.75412	0.0904977	-3.46597	0.530308	1	intron (ENSRNOT00000047627, intron 14 of 20)	-74330	ENSRNOT00000084864	NA
Chr1_37735725	1	37735725	7.98123	51.7464	6.48352	2.69678	0.343047	1	intron (ENSRNOT00000034410, intron 6 of 6)	5985	ENSRNOT00000079186	Fastkd3
Chr1_37829365	1	37829365	15.9625	7.01646	0.43956	-1.18587	0.813938	1	Intergenic	6432	ENSRNOT00000087608	NA
Chr1_37844835	1	37844835	1.14018	2.63117	2.30769	1.20645	0.957186	1	Intergenic	18922	ENSRNOT00000077781	Zfp874b
Chr1_37869611	1	37869611	31.9392	149.472	4.67989	2.22647	0.547524	1	Intergenic	4199	ENSRNOT00000080397	NA
Chr1_37883701	1	37883701	7.98123	35.0823	4.3956	2.13606	0.525033	1	intron (ENSRNOT00000024149, intron 2 of 2)	2975	ENSRNOT00000024149	RGD1566325
Chr1_37911782	1	37911782	9.1214	1.75412	0.192308	-2.37851	0.764522	1	intron (ENSRNOT00000079626, intron 3 of 3)	20303	ENSRNOT00000022527	LOC102547287
Chr1_38067439	1	38067439	1.14018	7.89352	6.92308	2.79141	0.761767	1	Intergenic	-77431	ENSRNOT00000081054	Gm26965
Chr1_38583010	1	38583010	169.999	2558.49	15.0501	3.9117	0.0531031	0.265497	exon (ENSRNOT00000071758, exon 4 of 4)	3554	ENSRNOT00000070999	LOC501406
Chr1_38674105	1	38674105	1514.81	128.975	0.0851427	-3.55397	0.144808	0.505443	Intergenic	-87541	ENSRNOT00000071758	LOC501406
Chr1_38787367	1	38787367	6.84105	2.63117	0.384615	-1.37851	0.877694	1	Intergenic	48141	ENSRNOT00000082710	NA
Chr1_38857524	1	38857524	28.0969	110.51	3.93319	1.9757	0.638929	1	intron (ENSRNOT00000088504, intron 1 of 1)	2893	ENSRNOT00000088504	NA
Chr1_38956082	1	38956082	50.4845	108.707	2.15327	1.10653	0.769889	1	intron (ENSRNOT00000087610, intron 4 of 4)	-73585	ENSRNOT00000086932	NA
Chr1_39403243	1	39403243	2.08125	4.8048	2.30861	1.20703	0.918355	1	Intergenic	307072	ENSRNOT00000031519	AABR07001348.1
Chr1_39942237	1	39942237	12.5419	1.75412	0.13986	-2.83794	0.681773	1	Intergenic	130922	ENSRNOT00000022046	Ppp1r14c
Chr1_40131399	1	40131399	2.28035	0.877058	0.384615	-1.37851	0.945874	1	Intergenic	44928	ENSRNOT00000021895	Iyd
Chr1_40653462	1	40653462	6.84105	26.3117	3.84615	1.94342	0.620544	1	intron (ENSRNOT00000026564, intron 21 of 27)	-19370	ENSRNOT00000083133	NA
Chr1_40930439	1	40930439	78.0469	18.2582	0.233939	-2.09579	0.655788	1	Intergenic	-8930	ENSRNOT00000026433	Zbtb2
Chr1_40978019	1	40978019	4.5607	1.75412	0.384615	-1.37851	0.902109	1	Intergenic	-4844	ENSRNOT00000026367	Armt1
Chr1_40997774	1	40997774	17.1026	64.9023	3.79487	1.92405	0.421599	1	promoter-TSS (ENSRNOT00000093126)	-863	ENSRNOT00000093126	NA
Chr1_41022365	1	41022365	185.231	82.6426	0.446159	-1.16437	0.727262	1	Intergenic	-11944	ENSRNOT00000093108	Ccdc170
Chr1_41053366	1	41053366	145.455	359.012	2.4682	1.30346	0.690576	1	intron (ENSRNOT00000093108, intron 1 of 10)	-12351	ENSRNOT00000035962	Ccdc170
Chr1_41276196	1	41276196	12.5419	1.75412	0.13986	-2.83794	0.681773	1	intron (ENSRNOT00000082133, intron 1 of 2)	-46999	ENSRNOT00000026350	Esr1
Chr1_41399376	1	41399376	44.4668	0.877058	0.0197239	-5.66391	0.151096	1	intron (ENSRNOT00000026350, intron 4 of 8)	-15372	ENSRNOT00000086233	NA
Chr1_41647513	1	41647513	22.8035	6.13941	0.269231	-1.89308	0.653686	1	intron (ENSRNOT00000084571, intron 65 of 80)	53400	ENSRNOT00000092014	NA
Chr1_41707515	1	41707515	30.7847	7.89352	0.25641	-1.96347	0.577996	1	intron (ENSRNOT00000084571, intron 43 of 80)	47138	ENSRNOT00000047472	NA
Chr1_41856109	1	41856109	13.6821	1.75412	0.128205	-2.96347	0.65495	1	intron (ENSRNOT00000081637, intron 54 of 63)	-34564	ENSRNOT00000084571	NA
Chr1_41876538	1	41876538	30.7847	12.2788	0.39886	-1.32604	0.687108	1	intron (ENSRNOT00000081637, intron 44 of 63)	-50450	ENSRNOT00000084994	NA
Chr1_41934445	1	41934445	1.14018	5.26235	4.61538	2.20645	0.835697	1	intron (ENSRNOT00000025795, intron 2 of 18)	3378	ENSRNOT00000084712	NA
Chr1_42161852	1	42161852	20.5232	5.26235	0.25641	-1.96347	0.667818	1	Intergenic	-7650	ENSRNOT00000025477	Vip
Chr1_42170358	1	42170358	4.15585	0.962499	0.231601	-2.11029	0.864724	1	promoter-TSS (ENSRNOT00000093104)	76	ENSRNOT00000092879	Vip
Chr1_42183254	1	42183254	68.6813	21.1411	0.307815	-1.69986	0.721271	1	Intergenic	12670	ENSRNOT00000093104	Vip
Chr1_42196320	1	42196320	35.03	1.94119	0.055415	-4.17358	0.559111	1	Intergenic	-20407	ENSRNOT00000081949	NA
Chr1_42320116	1	42320116	14.4241	2.91179	0.201869	-2.30851	0.791714	1	Intergenic	103389	ENSRNOT00000080624	NA
Chr1_42397417	1	42397417	40.5844	17.2973	0.426205	-1.23038	0.818959	1	Intergenic	70170	ENSRNOT00000029416	Fbxo5
Chr1_42479791	1	42479791	51.9481	20.2125	0.38909	-1.36183	0.835301	1	exon (ENSRNOT00000025398, exon 4 of 7)	2391	ENSRNOT00000082714	NA
Chr1_42903471	1	42903471	15.9625	4.38529	0.274725	-1.86394	0.729692	1	Intergenic	-65513	ENSRNOT00000087706	NA
Chr1_42970958	1	42970958	89.3508	42.3499	0.473974	-1.07712	0.835235	1	exon (ENSRNOT00000088535, exon 1 of 23)	251	ENSRNOT00000088535	Gm5414
Chr1_43462172	1	43462172	126.753	34.65	0.273365	-1.8711	0.698253	1	intron (ENSRNOT00000086685, intron 1 of 3)	7301	ENSRNOT00000045144	NA
Chr1_43690246	1	43690246	578.588	281.561	0.486636	-1.03909	0.651475	1	intron (ENSRNOT00000092034, intron 4 of 5)	28083	ENSRNOT00000088838	NA
Chr1_43749638	1	43749638	6.84105	44.73	6.53846	2.70895	0.38122	1	Intergenic	82295	ENSRNOT00000082931	Cnksr3
Chr1_44334743	1	44334743	54.7284	22.8035	0.416667	-1.26303	0.59961	1	intron (ENSRNOT00000065386, intron 3 of 26)	23229	ENSRNOT00000065386	Tiam2
Chr1_45060754	1	45060754	37.6258	0.877058	0.02331	-5.42291	0.20468	1	Intergenic	271379	ENSRNOT00000087973	NA
Chr1_45629894	1	45629894	2.08125	0.96096	0.461722	-1.1149	0.982784	1	Intergenic	8549	ENSRNOT00000088141	NA
Chr1_4600074	1	4600074	2.28035	18.4182	8.07692	3.01381	0.592488	1	Intergenic	-39284	ENSRNOT00000082415	Adgb
Chr1_46057415	1	46057415	2457.15	829.674	0.337658	-1.56637	0.349458	0.958978	intron (ENSRNOT00000092976, intron 3 of 17)	134192	ENSRNOT00000092976	Arid1b
Chr1_46316988	1	46316988	565.06	263.303	0.465974	-1.10168	0.636098	1	intron (ENSRNOT00000046311, intron 3 of 3)	12695	ENSRNOT00000046311	Tmem242
Chr1_46796012	1	46796012	35.3454	17.5412	0.496278	-1.01078	0.73069	1	intron (ENSRNOT00000075268, intron 10 of 20)	16151	ENSRNOT00000075268	Snx9
Chr1_46870645	1	46870645	171.429	801.761	4.67694	2.22556	0.422154	1	intron (ENSRNOT00000066798, intron 5 of 31)	-2367	ENSRNOT00000067661	Synj2
Chr1_46889111	1	46889111	687.853	79.7597	0.115955	-3.10837	0.218297	0.769976	intron (ENSRNOT00000068476, intron 3 of 25)	16099	ENSRNOT00000068476	Synj2
Chr1_46950090	1	46950090	2.28035	6.13941	2.69231	1.42884	0.885784	1	intron (ENSRNOT00000060527, intron 13 of 14)	28172	ENSRNOT00000060527	Serac1
Chr1_47002371	1	47002371	84.2907	20.1802	0.239412	-2.06243	0.653048	1	Intergenic	23912	ENSRNOT00000024211	Gtf2h5
Chr1_47027544	1	47027544	2.28035	11.4018	5	2.32193	0.748458	1	Intergenic	-4570	ENSRNOT00000024412	Tulp4
Chr1_47087277	1	47087277	41.0463	5.26235	0.128205	-2.96347	0.366059	1	intron (ENSRNOT00000024412, intron 3 of 13)	45287	ENSRNOT00000070758	NA
Chr1_47188298	1	47188298	1.14018	7.89352	6.92308	2.79141	0.761767	1	intron (ENSRNOT00000068457, intron 5 of 16)	25452	ENSRNOT00000024656	Dynlt1
Chr1_47292028	1	47292028	13.6821	1.75412	0.128205	-2.96347	0.65495	1	exon (ENSRNOT00000090033, exon 8 of 13)	15461	ENSRNOT00000090033	Ezr
Chr1_47389214	1	47389214	3.42053	11.4018	3.33333	1.73697	0.800809	1	Intergenic	-23758	ENSRNOT00000084578	NA
Chr1_47432919	1	47432919	353.391	170.825	0.483387	-1.04875	0.716248	1	intron (ENSRNOT00000067916, intron 8 of 8)	44606	ENSRNOT00000067916	Rsph3
Chr1_47509521	1	47509521	23.6968	100.942	4.25973	2.09076	0.616396	1	Intergenic	-3546	ENSRNOT00000090336	NA
Chr1_47529280	1	47529280	39.9061	16.6641	0.417582	-1.25987	0.653643	1	intron (ENSRNOT00000090336, intron 2 of 2)	-4697	ENSRNOT00000086823	NA
Chr1_47602129	1	47602129	15.9625	4.38529	0.274725	-1.86394	0.729692	1	Intergenic	-3134	ENSRNOT00000089458	Fndc1
Chr1_47791057	1	47791057	11.4018	41.2217	3.61538	1.85415	0.532974	1	Intergenic	86379	ENSRNOT00000089344	NA
Chr1_47834902	1	47834902	30.1781	72.072	2.38822	1.25594	0.783616	1	Intergenic	86686	ENSRNOT00000025794	Sod2
Chr1_48011359	1	48011359	20.5232	5.26235	0.25641	-1.96347	0.667818	1	intron (ENSRNOT00000018934, intron 2 of 8)	2675	ENSRNOT00000018934	Acat2l1
Chr1_48030757	1	48030757	20.5232	7.01646	0.34188	-1.54844	0.723125	1	promoter-TSS (ENSRNOT00000079223)	-186	ENSRNOT00000079223	NA
Chr1_48032101	1	48032101	1.03896	19.25	18.5281	4.21164	0.708541	1	intron (ENSRNOT00000076422, intron 1 of 10)	1243	ENSRNOT00000019531	Tcp1
Chr1_48036321	1	48036321	23.9344	0.96096	0.0401498	-4.63846	0.553818	1	exon (ENSRNOT00000020064, exon 3 of 4)	2552	ENSRNOT00000020064	Mrpl18
Chr1_48067150	1	48067150	14.5688	3.84384	0.263841	-1.92226	0.800993	1	Intergenic	3387	ENSRNOT00000020070	Mas1l
Chr1_48201319	1	48201319	19.383	42.9758	2.21719	1.14874	0.669489	1	promoter-TSS (ENSRNOT00000085710)	-996	ENSRNOT00000085710	NA
Chr1_48254818	1	48254818	27.818	2.91179	0.104673	-3.25604	0.656324	1	exon (ENSRNOT00000021840, exon 39 of 48)	13236	ENSRNOT00000087503	NA
Chr1_48272845	1	48272845	10.303	54.3534	5.27551	2.39931	0.656118	1	promoter-TSS (ENSRNOT00000022068)	-767	ENSRNOT00000022254	Slc22a1
Chr1_48374185	1	48374185	54.7284	1.75412	0.0320513	-4.96347	0.131422	1	Intergenic	-13923	ENSRNOT00000023116	Slc22a2
Chr1_48463311	1	48463311	2.28035	18.4182	8.07692	3.01381	0.592488	1	intron (ENSRNOT00000037369, intron 1 of 10)	30231	ENSRNOT00000037369	Slc22a3
Chr1_48564357	1	48564357	37.4625	9.6096	0.256512	-1.9629	0.731259	1	promoter-TSS (ENSRNOT00000023368)	-580	ENSRNOT00000023368	Plg
Chr1_48593341	1	48593341	19.383	7.01646	0.361991	-1.46597	0.745171	1	Intergenic	-27629	ENSRNOT00000023387	AABR07001512.1
Chr1_48714932	1	48714932	196.786	79.5888	0.404443	-1.30599	0.687494	1	Intergenic	-28218	ENSRNOT00000091196	AABR07001516.1
Chr1_48786833	1	48786833	13.6821	40.3447	2.94872	1.56009	0.592494	1	intron (ENSRNOT00000024213, intron 2 of 8)	10799	ENSRNOT00000082958	Agpat4
Chr1_48862069	1	48862069	183.15	61.5015	0.335798	-1.57433	0.648746	1	Intergenic	29062	ENSRNOT00000083884	AC135026.1
Chr1_49716401	1	49716401	2585.98	5472.77	2.11632	1.08156	0.289169	0.832703	intron (ENSRNOT00000077423, intron 1 of 5)	128147	ENSRNOT00000086127	AABR07001519.1
Chr1_5106088	1	5106088	2049.87	0.962499	0.000469541	-11.0565	0.000600145	0.0146251	intron (ENSRNOT00000019319, intron 2 of 8)	59772	ENSRNOT00000044325	Grm1
Chr1_51623965	1	51623965	9.1214	0.877058	0.0961538	-3.37851	0.694344	1	Intergenic	4089	ENSRNOT00000023319	Pabpc6
Chr1_5166656	1	5166656	6.23377	2162.73	346.938	8.43854	0.00211818	0.0348286	promoter-TSS (ENSRNOT00000044325)	-796	ENSRNOT00000019319	Grm1
Chr1_51874035	1	51874035	31.9249	104.37	3.26923	1.70895	0.382787	1	Intergenic	-33826	ENSRNOT00000073267	NA
Chr1_52489934	1	52489934	46.7472	14.91	0.318949	-1.6486	0.539231	1	intron (ENSRNOT00000043474, intron 1 of 21)	5649	ENSRNOT00000067142	Pde10a
Chr1_52995381	1	52995381	96.7782	48.048	0.496476	-1.0102	0.805425	1	Intergenic	-3167	ENSRNOT00000033528	Prr18
Chr1_53020505	1	53020505	4.5607	46.4841	10.1923	3.34941	0.29683	1	Intergenic	-6038	ENSRNOT00000049831	Sft2d1
Chr1_53100374	1	53100374	3.42053	12.2788	3.58974	1.84388	0.780083	1	Intergenic	-12899	ENSRNOT00000017302	Ccr6
Chr1_53249589	1	53249589	10.2616	4.38529	0.42735	-1.22651	0.860415	1	intron (ENSRNOT00000089989, intron 2 of 3)	-12824	ENSRNOT00000086149	NA
Chr1_53444085	1	53444085	25.0839	4.38529	0.174825	-2.51602	0.551463	1	intron (ENSRNOT00000017809, intron 8 of 20)	-9018	ENSRNOT00000087216	NA
Chr1_53503079	1	53503079	259.634	83.4712	0.321495	-1.63713	0.599571	1	Intergenic	17710	ENSRNOT00000060121	Gpr31
Chr1_53540404	1	53540404	2.28035	15.787	6.92308	2.79141	0.648257	1	intron (ENSRNOT00000018015, intron 5 of 10)	8456	ENSRNOT00000077340	Tcp10b
Chr1_53576723	1	53576723	83.25	237.357	2.85114	1.51154	0.632694	1	intron (ENSRNOT00000073581, intron 7 of 8)	7688	ENSRNOT00000092072	NA
Chr1_53665852	1	53665852	8.325	42.2823	5.07895	2.34453	0.678386	1	Intergenic	-76007	ENSRNOT00000073581	Unc93a
Chr1_54151473	1	54151473	15.6094	67.2672	4.30941	2.10749	0.668283	1	Intergenic	-23903	ENSRNOT00000087624	NA
Chr1_5424631	1	5424631	10.2616	1.75412	0.17094	-2.54844	0.736168	1	Intergenic	13479	ENSRNOT00000080290	NA
Chr1_54249260	1	54249260	2.28035	26.3117	11.5385	3.52838	0.444923	1	intron (ENSRNOT00000082026, intron 1 of 1)	38488	ENSRNOT00000082026	NA
Chr1_54294550	1	54294550	2.08125	4.8048	2.30861	1.20703	0.918355	1	Intergenic	-3319	ENSRNOT00000088831	NA
Chr1_54325150	1	54325150	2.28035	17.5412	7.69231	2.94342	0.61092	1	intron (ENSRNOT00000089974, intron 1 of 1)	257	ENSRNOT00000089974	NA
Chr1_54383499	1	54383499	3.12188	14.4144	4.61722	2.20703	0.77739	1	Intergenic	58081	ENSRNOT00000078019	NA
Chr1_54853047	1	54853047	111.737	346.438	3.10047	1.63249	0.309931	1	exon (ENSRNOT00000072895, exon 1 of 1)	1307	ENSRNOT00000072895	Smok2a
Chr1_55369477	1	55369477	10.2616	29.82	2.90598	1.53903	0.658538	1	intron (ENSRNOT00000089308, intron 1 of 1)	-9349	ENSRNOT00000077249	NA
Chr1_56180487	1	56180487	2.28035	0.877058	0.384615	-1.37851	0.945874	1	Intergenic	-12135	ENSRNOT00000035125	Dact2
Chr1_56256740	1	56256740	2.28035	0.877058	0.384615	-1.37851	0.945874	1	intron (ENSRNOT00000019317, intron 1 of 12)	14393	ENSRNOT00000019317	Smoc2
Chr1_56581794	1	56581794	36.4856	13.1559	0.360577	-1.47162	0.62751	1	Intergenic	-40285	ENSRNOT00000087311	NA
Chr1_56744648	1	56744648	2.28035	19.2953	8.46154	3.08092	0.574146	1	intron (ENSRNOT00000086654, intron 1 of 1)	1436	ENSRNOT00000086654	NA
Chr1_56865725	1	56865725	72.9712	22.8035	0.3125	-1.67807	0.452572	1	promoter-TSS (ENSRNOT00000091915)	-850	ENSRNOT00000091915	NA
Chr1_56869988	1	56869988	161.039	70.2624	0.436306	-1.19659	0.773842	1	intron (ENSRNOT00000021141, intron 22 of 23)	3085	ENSRNOT00000087736	NA
Chr1_56874975	1	56874975	7.28438	41.3213	5.67259	2.50401	0.662908	1	TTS (ENSRNOT00000077622)	336	ENSRNOT00000077622	NA
Chr1_56922571	1	56922571	29.8786	1.94119	0.0649694	-3.9441	0.597391	1	intron (ENSRNOT00000021141, intron 13 of 23)	19986	ENSRNOT00000021141	Wdr27
Chr1_56953380	1	56953380	49.4542	11.6471	0.235514	-2.08612	0.702147	1	TTS (ENSRNOT00000020889)	3667	ENSRNOT00000020889	LOC100125364
Chr1_57343770	1	57343770	13.6821	31.5741	2.30769	1.20645	0.709751	1	Intergenic	-1808	ENSRNOT00000082790	Fam120b
Chr1_57469212	1	57469212	154.013	59.5795	0.386849	-1.37016	0.703159	1	Intergenic	20516	ENSRNOT00000002037	Psmb1
Chr1_57648109	1	57648109	10.2616	3.50823	0.34188	-1.54844	0.826565	1	Intergenic	-18756	ENSRNOT00000087541	NA
Chr1_58016345	1	58016345	12.5419	25.4347	2.02797	1.02004	0.779913	1	intron (ENSRNOT00000084574, intron 1 of 1)	16849	ENSRNOT00000084574	NA
Chr1_58258215	1	58258215	4.5607	11.4018	2.5	1.32193	0.843024	1	Intergenic	-76843	ENSRNOT00000081154	NA
Chr1_59206669	1	59206669	11.4018	37.7135	3.30769	1.72583	0.576685	1	intron (ENSRNOT00000017442, intron 4 of 5)	50417	ENSRNOT00000017442	Lix1
Chr1_59710187	1	59710187	19.5756	3.88238	0.198328	-2.33404	0.76612	1	intron (ENSRNOT00000014598, intron 2 of 8)	5188	ENSRNOT00000014598	LOC688452
Chr1_59726591	1	59726591	42.2421	88.3242	2.0909	1.06413	0.792717	1	intron (ENSRNOT00000014824, intron 2 of 4)	5819	ENSRNOT00000014824	Has1
Chr1_59766637	1	59766637	3.42053	8.77058	2.5641	1.35845	0.865307	1	exon (ENSRNOT00000014842, exon 1 of 1)	801	ENSRNOT00000014842	Fpr1
Chr1_59769052	1	59769052	2.28035	14.91	6.53846	2.70895	0.667447	1	Intergenic	-1065	ENSRNOT00000080034	NA
Chr1_60339921	1	60339921	11.3332	2.91179	0.256924	-1.96058	0.833351	1	Intergenic	-7021	ENSRNOT00000078636	LOC108348087
Chr1_6046911	1	6046911	33.0651	0.877058	0.0265252	-5.23649	0.2493	1	Intergenic	8309	ENSRNOT00000082128	NA
Chr1_60839298	1	60839298	12.5419	4.38529	0.34965	-1.51602	0.805644	1	Intergenic	8290	ENSRNOT00000015370	NA
Chr1_60893815	1	60893815	22.8938	57.6576	2.51849	1.33256	0.786026	1	exon (ENSRNOT00000088689, exon 3 of 3)	9053	ENSRNOT00000088689	LOC100365363
Chr1_61379474	1	61379474	5.70088	0.877058	0.153846	-2.70044	0.784619	1	Intergenic	-2645	ENSRNOT00000050119	Zfp52
Chr1_61413582	1	61413582	12.5419	0.877058	0.0699301	-3.83794	0.613217	1	intron (ENSRNOT00000050119, intron 2 of 4)	-15198	ENSRNOT00000079484	NA
Chr1_61491284	1	61491284	62.848	18.4413	0.293427	-1.76893	0.716867	1	intron (ENSRNOT00000089298, intron 2 of 4)	-31015	ENSRNOT00000029111	Zfp51
Chr1_61714496	1	61714496	5.70088	12.2788	2.15385	1.10692	0.859443	1	Intergenic	-19310	ENSRNOT00000086029	LOC682206
Chr1_61909216	1	61909216	22.8035	5.26235	0.230769	-2.11548	0.624673	1	Intergenic	-36240	ENSRNOT00000078809	Gm29106
Chr1_62121984	1	62121984	1.14018	14.0329	12.3077	3.62149	0.61622	1	Intergenic	-7311	ENSRNOT00000072607	AABR07001923.1
Chr1_62203771	1	62203771	36.4219	75.9159	2.08435	1.0596	0.811667	1	Intergenic	-11952	ENSRNOT00000033187	AABR07001926.1
Chr1_62218508	1	62218508	3.42053	0.877058	0.25641	-1.96347	0.86529	1	intron (ENSRNOT00000090676, intron 1 of 1)	4800	ENSRNOT00000090676	NA
Chr1_62416555	1	62416555	83.25	28.8288	0.346292	-1.52994	0.731171	1	Intergenic	-54001	ENSRNOT00000089634	NA
Chr1_62568243	1	62568243	17.1026	38.5906	2.25641	1.17403	0.682	1	Intergenic	-10209	ENSRNOT00000015520	Zfp40
Chr1_62903216	1	62903216	150.891	65.3453	0.433064	-1.20735	0.735555	1	intron (ENSRNOT00000087308, intron 4 of 5)	-61686	ENSRNOT00000075013	LOC100365824
Chr1_63175487	1	63175487	13.6821	57.8858	4.23077	2.08092	0.413773	1	Intergenic	-9248	ENSRNOT00000078889	Vom1r110
Chr1_63194550	1	63194550	5.15148	17.4707	3.3914	1.76188	0.824613	1	Intergenic	-6722	ENSRNOT00000090830	LOC108348164
Chr1_63313806	1	63313806	6.24375	19.2192	3.07815	1.62206	0.815071	1	intron (ENSRNOT00000088236, intron 1 of 3)	2076	ENSRNOT00000088236	NA
Chr1_63553085	1	63553085	7.21207	2.91179	0.403738	-1.30851	0.904044	1	intron (ENSRNOT00000003660, intron 2 of 5)	6477	ENSRNOT00000003660	Vom2r30
Chr1_63593782	1	63593782	5.70088	21.0494	3.69231	1.88452	0.677964	1	Intergenic	-21987	ENSRNOT00000046049	Vom2r30
Chr1_63671429	1	63671429	14.8223	6.13941	0.414201	-1.2716	0.812708	1	Intergenic	12761	ENSRNOT00000085651	Lilrc2
Chr1_63734029	1	63734029	56.6662	25.2355	0.445335	-1.16704	0.809779	1	promoter-TSS (ENSRNOT00000084439)	-107	ENSRNOT00000084439	Nilr1
Chr1_63756774	1	63756774	27.818	0.970596	0.034891	-4.841	0.555983	1	Intergenic	-2865	ENSRNOT00000080799	Lilrb3a
Chr1_63785085	1	63785085	65.4546	20.2125	0.308801	-1.69525	0.783125	1	intron (ENSRNOT00000087669, intron 3 of 15)	25439	ENSRNOT00000087669	Lilrb3a
Chr1_63830835	1	63830835	29.0909	8.66249	0.297773	-1.74772	0.833695	1	intron (ENSRNOT00000087669, intron 3 of 15)	-11443	ENSRNOT00000087957	Lilrb3a
Chr1_63977969	1	63977969	38.4416	17.325	0.450683	-1.14982	0.873545	1	intron (ENSRNOT00000087957, intron 3 of 14)	13813	ENSRNOT00000078512	AABR07002001.1
Chr1_64129345	1	64129345	28.0969	6.72672	0.239412	-2.06243	0.742395	1	exon (ENSRNOT00000091742, exon 3 of 4)	2462	ENSRNOT00000091742	Leng1
Chr1_64133513	1	64133513	5.70088	2.63117	0.461538	-1.11548	0.913918	1	intron (ENSRNOT00000088502, intron 15 of 17)	2559	ENSRNOT00000079634	NA
Chr1_64149419	1	64149419	6.18177	18.4413	2.98318	1.57685	0.838025	1	Intergenic	-2167	ENSRNOT00000088502	Cnot3
Chr1_64168373	1	64168373	41.625	9.6096	0.230861	-2.1149	0.705242	1	intron (ENSRNOT00000089713, intron 3 of 5)	5700	ENSRNOT00000089713	Tfpt
Chr1_64173516	1	64173516	68.5715	12.5125	0.182473	-2.45424	0.69994	1	intron (ENSRNOT00000091288, intron 2 of 3)	1584	ENSRNOT00000091288	Ndufa3
Chr1_64197954	1	64197954	28.0969	73.033	2.59933	1.37814	0.764025	1	Intergenic	15531	ENSRNOT00000090790	Oscar
Chr1_64248119	1	64248119	20.5232	7.01646	0.34188	-1.54844	0.723125	1	intron (ENSRNOT00000082095, intron 3 of 5)	6253	ENSRNOT00000082095	Tarm1
Chr1_64325942	1	64325942	41.2118	18.4413	0.447476	-1.16012	0.832375	1	Intergenic	4698	ENSRNOT00000086825	NA
Chr1_64487921	1	64487921	21.6362	48.5298	2.24299	1.16542	0.821156	1	TTS (ENSRNOT00000091497)	1669	ENSRNOT00000091497	LOC103689958
Chr1_64498084	1	64498084	11.4018	32.4511	2.84615	1.50901	0.646742	1	Intergenic	6531	ENSRNOT00000084162	Olr386
Chr1_64511185	1	64511185	14.8223	6.13941	0.414201	-1.2716	0.812708	1	intron (ENSRNOT00000086331, intron 1 of 9)	4449	ENSRNOT00000086331	Nlrp12
Chr1_64537308	1	64537308	27.013	0.962499	0.0356309	-4.81073	0.643968	1	promoter-TSS (ENSRNOT00000091889)	-129	ENSRNOT00000082106	NA
Chr1_64835121	1	64835121	219.221	76.0374	0.346853	-1.52761	0.690198	1	Intergenic	-4167	ENSRNOT00000087034	NA
Chr1_64842836	1	64842836	38.4416	120.312	3.12974	1.64604	0.733927	1	Intergenic	-6822	ENSRNOT00000086867	Vom2r12
Chr1_64876361	1	64876361	71.6884	29.8375	0.41621	-1.26462	0.826136	1	intron (ENSRNOT00000081724, intron 3 of 5)	26703	ENSRNOT00000081724	Vom2r12
Chr1_65544905	1	65544905	6.24375	12.4925	2.0008	1.00058	0.900729	1	exon (ENSRNOT00000029996, exon 16 of 17)	3582	ENSRNOT00000030931	Chmp2a
Chr1_65560803	1	65560803	9.36563	45.1651	4.82243	2.26976	0.681294	1	Intergenic	-3371	ENSRNOT00000038860	Zbtb45
Chr1_65582505	1	65582505	13.6821	6.13941	0.448718	-1.15612	0.837761	1	exon (ENSRNOT00000026575, exon 4 of 10)	5969	ENSRNOT00000026575	Slc27a5
Chr1_65597349	1	65597349	20.6059	8.73536	0.423925	-1.23812	0.864469	1	exon (ENSRNOT00000046708, exon 2 of 2)	551	ENSRNOT00000046708	Zfp446
Chr1_65615421	1	65615421	14.8223	3.50823	0.236686	-2.07895	0.719676	1	Intergenic	-2930	ENSRNOT00000026540	Zfp446
Chr1_65663316	1	65663316	5.19481	28.875	5.55842	2.47468	0.777359	1	intron (ENSRNOT00000088367, intron 2 of 4)	1452	ENSRNOT00000026528	Rps5
Chr1_65685926	1	65685926	53.0719	18.2582	0.344029	-1.5394	0.761501	1	Intergenic	-4485	ENSRNOT00000026305	Zfp128
Chr1_65692884	1	65692884	60.3563	18.2582	0.302508	-1.72496	0.727418	1	exon (ENSRNOT00000006118, exon 2 of 2)	8984	ENSRNOT00000006118	Zfp128
Chr1_65906335	1	65906335	76.2418	34.9414	0.458297	-1.12564	0.793039	1	promoter-TSS (ENSRNOT00000068611)	-10	ENSRNOT00000068611	Vom2r34
Chr1_65941594	1	65941594	5.70088	32.4511	5.69231	2.50901	0.493561	1	exon (ENSRNOT00000073461, exon 2 of 6)	3641	ENSRNOT00000073461	Vom2r33
Chr1_66000253	1	66000253	11.4018	1.75412	0.153846	-2.70044	0.708713	1	intron (ENSRNOT00000068611, intron 1 of 5)	-4097	ENSRNOT00000042276	Vom2r34
Chr1_66081064	1	66081064	4.5607	42.0988	9.23077	3.20645	0.338931	1	intron (ENSRNOT00000068611, intron 2 of 5)	52329	ENSRNOT00000062160	NA
Chr1_66268030	1	66268030	48.9094	16.3363	0.334012	-1.58203	0.760809	1	Intergenic	-13040	ENSRNOT00000079249	Zfp606
Chr1_66760754	1	66760754	122.605	257.208	2.09786	1.06892	0.724706	1	Intergenic	11788	ENSRNOT00000038706	NA
Chr1_66824139	1	66824139	2.28035	11.4018	5	2.32193	0.748458	1	Intergenic	-48754	ENSRNOT00000039088	Vom1r52
Chr1_66910591	1	66910591	1.04063	4.8048	4.61722	2.20703	0.835651	1	Intergenic	11644	ENSRNOT00000074063	Zfp551
Chr1_66973963	1	66973963	10.2616	2.63117	0.25641	-1.96347	0.786466	1	Intergenic	10927	ENSRNOT00000043603	LOC100911426
Chr1_67000821	1	67000821	5.70088	17.5412	3.07692	1.62149	0.746341	1	Intergenic	-24420	ENSRNOT00000051024	Vom1r47
Chr1_67117879	1	67117879	4.5607	42.9758	9.42308	3.2362	0.33024	1	Intergenic	16949	ENSRNOT00000045214	Vom1r45
Chr1_67154543	1	67154543	5.20313	17.2973	3.3244	1.73309	0.809947	1	Intergenic	16071	ENSRNOT00000091812	AC096201.1
Chr1_67198846	1	67198846	1.14018	3.50823	3.07692	1.62149	0.902595	1	Intergenic	7868	ENSRNOT00000048195	Vom1r43
Chr1_67342765	1	67342765	2.28035	9.64764	4.23077	2.08092	0.790574	1	intron (ENSRNOT00000045266, intron 1 of 2)	1955	ENSRNOT00000045266	LOC100362054
Chr1_67829448	1	67829448	104.935	51.9749	0.495305	-1.01361	0.834082	1	intron (ENSRNOT00000003545, intron 3 of 5)	24105	ENSRNOT00000080755	Vom2r32
Chr1_67862544	1	67862544	90.666	28.1473	0.31045	-1.68757	0.688297	1	Intergenic	-8961	ENSRNOT00000003545	Vom2r32
Chr1_68353494	1	68353494	32.9694	2.91179	0.0883177	-3.50115	0.616103	1	Intergenic	-83100	ENSRNOT00000080325	LOC108348118
Chr1_6860928	1	6860928	17.1026	82.4435	4.82051	2.26919	0.313899	1	intron (ENSRNOT00000016273, intron 2 of 74)	42559	ENSRNOT00000086574	Utrn
Chr1_68789905	1	68789905	12.5419	6.13941	0.48951	-1.03059	0.863309	1	Intergenic	119777	ENSRNOT00000043828	Vom1r63
Chr1_68897095	1	68897095	15.4544	34.9414	2.26093	1.17692	0.841356	1	Intergenic	119332	ENSRNOT00000093436	Vom2r3
Chr1_69186225	1	69186225	13.3938	0.970596	0.0724658	-3.78656	0.702843	1	Intergenic	60759	ENSRNOT00000073066	LOC103690077
Chr1_69484701	1	69484701	1.14018	21.0494	18.4615	4.20645	0.467586	1	Intergenic	-11822	ENSRNOT00000021046	AABR07002241.1
Chr1_69539088	1	69539088	20.5232	2.63117	0.128205	-2.96347	0.55798	1	Intergenic	-18921	ENSRNOT00000038169	Vom2r28
Chr1_69597085	1	69597085	7.28438	1.92192	0.263841	-1.92226	0.837996	1	Intergenic	-18350	ENSRNOT00000020751	Zfp418
Chr1_69618795	1	69618795	15.6094	2.88288	0.184689	-2.43683	0.750397	1	exon (ENSRNOT00000084806, exon 3 of 4)	3191	ENSRNOT00000084806	Zfp418
Chr1_69636019	1	69636019	183.393	72.7947	0.396934	-1.33303	0.687024	1	Intergenic	5679	ENSRNOT00000080970	NA
Chr1_69692716	1	69692716	1.14018	4.38529	3.84615	1.94342	0.865543	1	TTS (ENSRNOT00000073121)	5375	ENSRNOT00000087309	NA
Chr1_69752386	1	69752386	85.5145	215.472	2.51972	1.33326	0.675525	1	Intergenic	-8769	ENSRNOT00000030259	Zfp772
Chr1_69771782	1	69771782	7.98123	0.877058	0.10989	-3.18587	0.722883	1	Intergenic	-16828	ENSRNOT00000075340	NEWGENE_1305281
Chr1_69859301	1	69859301	20.6059	42.7062	2.07252	1.05139	0.84486	1	TTS (ENSRNOT00000042086)	5747	ENSRNOT00000042086	Zfp954
Chr1_69881456	1	69881456	4.5607	0.877058	0.192308	-2.37851	0.820045	1	Intergenic	15386	ENSRNOT00000083609	LOC102547412
Chr1_69956849	1	69956849	1.14018	3.50823	3.07692	1.62149	0.902595	1	Intergenic	6744	ENSRNOT00000021245	Aurkc
Chr1_70140588	1	70140588	15.9625	40.3447	2.52747	1.3377	0.637947	1	Intergenic	-3514	ENSRNOT00000070831	NA
Chr1_70229501	1	70229501	6.84105	28.0659	4.10256	2.03653	0.59313	1	exon (ENSRNOT00000050180, exon 6 of 7)	5591	ENSRNOT00000075745	Apeg3
Chr1_70247774	1	70247774	19.383	7.01646	0.361991	-1.46597	0.745171	1	Intergenic	-5877	ENSRNOT00000087668	Zim1
Chr1_70266660	1	70266660	289.871	132.825	0.458221	-1.12588	0.742395	1	exon (ENSRNOT00000020416, exon 2 of 2)	6618	ENSRNOT00000020416	Zim1
Chr1_70285009	1	70285009	132.159	53.8138	0.407188	-1.29623	0.730552	1	Intergenic	-5312	ENSRNOT00000090639	NA
Chr1_70420102	1	70420102	34.2053	8.77058	0.25641	-1.96347	0.552961	1	Intergenic	-17675	ENSRNOT00000020448	Olr3
Chr1_70454716	1	70454716	31.9392	9.70596	0.303889	-1.71838	0.78493	1	intron (ENSRNOT00000072272, intron 1 of 1)	393	ENSRNOT00000072272	Olr4
Chr1_70481901	1	70481901	18.5453	7.76476	0.418691	-1.25604	0.868226	1	TTS (ENSRNOT00000072404)	959	ENSRNOT00000072404	Olr6
Chr1_70499894	1	70499894	15.9625	7.01646	0.43956	-1.18587	0.813938	1	Intergenic	-3546	ENSRNOT00000050607	Olr8
Chr1_71198946	1	71198946	244.156	62.5624	0.256239	-1.96444	0.606885	1	Intergenic	-8522	ENSRNOT00000035217	Zfp78
Chr1_71208563	1	71208563	131.948	333.025	2.5239	1.33566	0.690115	1	intron (ENSRNOT00000080825, intron 1 of 1)	15103	ENSRNOT00000080825	NA
Chr1_71236103	1	71236103	69.5507	5.26235	0.075662	-3.72429	0.160672	1	Intergenic	-12437	ENSRNOT00000086416	NA
Chr1_71348720	1	71348720	291.574	134.913	0.462706	-1.11183	0.709077	1	Intergenic	-6086	ENSRNOT00000071400	Zscan5b
Chr1_71386541	1	71386541	21.6362	141.707	6.54953	2.71139	0.484738	1	intron (ENSRNOT00000020787, intron 2 of 3)	-12935	ENSRNOT00000034854	Galp
Chr1_71407280	1	71407280	1.14018	10.5247	9.23077	3.20645	0.697269	1	Intergenic	-6891	ENSRNOT00000090327	Zfp444
Chr1_71425774	1	71425774	19.383	0.877058	0.0452489	-4.46597	0.462947	1	intron (ENSRNOT00000084899, intron 1 of 2)	-9046	ENSRNOT00000059069	Zfp787
Chr1_71708231	1	71708231	40.1815	82.5006	2.0532	1.03787	0.802137	1	intron (ENSRNOT00000046152, intron 1 of 10)	2144	ENSRNOT00000078556	Nlrp4
Chr1_71719481	1	71719481	3.42053	8.77058	2.5641	1.35845	0.865307	1	Intergenic	-9060	ENSRNOT00000046152	Nlrp4
Chr1_71733684	1	71733684	12.5419	31.5741	2.51748	1.33198	0.685031	1	promoter-TSS (ENSRNOT00000059037)	-823	ENSRNOT00000059037	NA
Chr1_71786963	1	71786963	175.585	86.6249	0.493351	-1.01931	0.797595	1	exon (ENSRNOT00000050817, exon 3 of 3)	1248	ENSRNOT00000050817	Obox2
Chr1_71917784	1	71917784	2.28035	8.77058	3.84615	1.94342	0.812551	1	Intergenic	5943	ENSRNOT00000053809	NA
Chr1_72126065	1	72126065	7.98123	23.6806	2.96703	1.56902	0.697106	1	Intergenic	3205	ENSRNOT00000049179	Vom1r35
Chr1_72205723	1	72205723	5.70088	37.7135	6.61538	2.72583	0.42468	1	Intergenic	-4315	ENSRNOT00000058999	Vom1r37
Chr1_72263500	1	72263500	7.98123	17.5412	2.1978	1.13606	0.811921	1	Intergenic	-2710	ENSRNOT00000083875	NA
Chr1_72285086	1	72285086	75.9657	170.09	2.23904	1.16288	0.734703	1	intron (ENSRNOT00000021077, intron 2 of 2)	4968	ENSRNOT00000021077	Rfpl4a
Chr1_72311113	1	72311113	2.28035	10.5247	4.61538	2.20645	0.76928	1	intron (ENSRNOT00000021286, intron 1 of 11)	744	ENSRNOT00000021286	Epn1
Chr1_72337210	1	72337210	6.24375	2.88288	0.461722	-1.1149	0.915437	1	Intergenic	-1354	ENSRNOT00000021613	Ccdc106
Chr1_72339052	1	72339052	3.42053	39.4676	11.5385	3.52838	0.324611	1	exon (ENSRNOT00000021772, exon 1 of 1)	344	ENSRNOT00000021772	Zfp580
Chr1_72344127	1	72344127	21.6633	0.877058	0.0404858	-4.62644	0.41783	1	Intergenic	1679	ENSRNOT00000085559	NA
Chr1_72354669	1	72354669	50.9907	23.0631	0.4523	-1.14465	0.81976	1	Intergenic	-2212	ENSRNOT00000021917	Zfp865
Chr1_72360424	1	72360424	9.1214	4.38529	0.480769	-1.05658	0.889174	1	TTS (ENSRNOT00000073243)	678	ENSRNOT00000073243	NA
Chr1_72370903	1	72370903	30.7847	6.13941	0.19943	-2.32604	0.52503	1	Intergenic	-4447	ENSRNOT00000031786	LOC100911196
Chr1_72453476	1	72453476	2.28035	10.5247	4.61538	2.20645	0.76928	1	intron (ENSRNOT00000022480, intron 9 of 13)	8072	ENSRNOT00000022480	Ssc5d
Chr1_72465329	1	72465329	7.27274	15.4	2.11749	1.08236	0.916234	1	promoter-TSS (ENSRNOT00000068550)	-836	ENSRNOT00000068550	Nat14
Chr1_72476319	1	72476319	3.42053	13.1559	3.84615	1.94342	0.759774	1	Intergenic	-7580	ENSRNOT00000029136	Zfp628
Chr1_72528291	1	72528291	1.14018	23.6806	20.7692	4.37638	0.419512	1	intron (ENSRNOT00000022620, intron 1 of 5)	3721	ENSRNOT00000022620	Isoc2b
Chr1_72585868	1	72585868	13.5281	40.3603	2.98344	1.57698	0.773868	1	Intergenic	5443	ENSRNOT00000022977	Ube2s
Chr1_72620703	1	72620703	83.117	41.3874	0.497942	-1.00595	0.849414	1	exon (ENSRNOT00000058943, exon 3 of 4)	817	ENSRNOT00000058943	Rpl28
Chr1_72624194	1	72624194	55.065	25.9875	0.471942	-1.08332	0.863233	1	promoter-TSS (ENSRNOT00000023246)	-512	ENSRNOT00000023246	NA
Chr1_72633279	1	72633279	83.117	27.9125	0.335821	-1.57423	0.777071	1	Intergenic	-1093	ENSRNOT00000066383	Tmem190
Chr1_72634482	1	72634482	18.7013	8.66249	0.463202	-1.11029	0.907394	1	promoter-TSS (ENSRNOT00000090636)	-786	ENSRNOT00000090636	Il11
Chr1_72640164	1	72640164	34.2858	13.475	0.39302	-1.34733	0.859931	1	intron (ENSRNOT00000023489, intron 4 of 4)	3204	ENSRNOT00000023489	Il11
Chr1_72643223	1	72643223	1.04063	36.5165	35.0909	5.13303	0.47144	1	TTS (ENSRNOT00000090636)	-1111	ENSRNOT00000065051	Fam71e2
Chr1_72646419	1	72646419	58.275	13.4534	0.230861	-2.1149	0.678757	1	intron (ENSRNOT00000048976, intron 3 of 11)	2085	ENSRNOT00000048976	Fam71e2
Chr1_72681756	1	72681756	6.84105	30.697	4.48718	2.16581	0.554085	1	Intergenic	-5947	ENSRNOT00000085359	NA
Chr1_72714794	1	72714794	41.2118	6.79417	0.16486	-2.60069	0.668031	1	intron (ENSRNOT00000031172, intron 7 of 18)	12319	ENSRNOT00000031172	Brsk1
Chr1_72746367	1	72746367	4.5607	58.7629	12.8846	3.68758	0.203743	1	intron (ENSRNOT00000024251, intron 4 of 7)	-10443	ENSRNOT00000082423	Ppp6r1
Chr1_72764088	1	72764088	2.28035	5.26235	2.30769	1.20645	0.914702	1	intron (ENSRNOT00000024400, intron 1 of 23)	6206	ENSRNOT00000024400	Ppp6r1
Chr1_72772335	1	72772335	1.14018	20.1723	17.6923	4.14505	0.484947	1	exon (ENSRNOT00000082423, exon 5 of 24)	-12632	ENSRNOT00000090065	Tmem86b
Chr1_72799923	1	72799923	4.5607	25.4347	5.57692	2.47947	0.559198	1	Intergenic	-10623	ENSRNOT00000092117	Ptprh
Chr1_72869558	1	72869558	3.42053	7.89352	2.30769	1.20645	0.888462	1	Intergenic	-4847	ENSRNOT00000058900	Dnaaf3
Chr1_72877811	1	72877811	32.2078	12.5125	0.388492	-1.36404	0.861656	1	exon (ENSRNOT00000077719, exon 4 of 12)	3227	ENSRNOT00000077719	Dnaaf3
Chr1_72881032	1	72881032	17.1026	51.7464	3.02564	1.59724	0.533247	1	exon (ENSRNOT00000077719, exon 10 of 12)	-1775	ENSRNOT00000024640	Tnni3
Chr1_72886367	1	72886367	5.15148	31.0591	6.02916	2.59196	0.70096	1	exon (ENSRNOT00000024640, exon 8 of 8)	-2904	ENSRNOT00000058843	Tnnt1
Chr1_72901415	1	72901415	10.303	23.2943	2.26093	1.17692	0.864715	1	Intergenic	-1843	ENSRNOT00000086122	Ppp1r12c
Chr1_72945977	1	72945977	4.5607	21.9265	4.80769	2.26534	0.622511	1	Intergenic	-4107	ENSRNOT00000032306	Eps8l1
Chr1_72974127	1	72974127	1.14018	4.38529	3.84615	1.94342	0.865543	1	intron (ENSRNOT00000031462, intron 3 of 6)	-2535	ENSRNOT00000086156	NA
Chr1_73016687	1	73016687	6.84105	1.75412	0.25641	-1.96347	0.825949	1	Intergenic	-24215	ENSRNOT00000071927	Gp6
Chr1_7301713	1	7301713	2.28035	25.4347	11.1538	3.47947	0.459813	1	intron (ENSRNOT00000081112, intron 4 of 5)	-3946	ENSRNOT00000056227	AABR07000261.1
Chr1_73227611	1	73227611	6.84105	33.3282	4.87179	2.28445	0.516682	1	promoter-TSS (ENSRNOT00000025080)	-833	ENSRNOT00000025080	Ncr1
Chr1_73241204	1	73241204	1.0303	5.82357	5.65233	2.49885	0.823368	1	intron (ENSRNOT00000087826, intron 3 of 4)	-10662	ENSRNOT00000075223	NA
Chr1_73400898	1	73400898	21.6362	4.85298	0.224299	-2.1565	0.773102	1	Intergenic	-1318	ENSRNOT00000077186	Lilrb4
Chr1_73647953	1	73647953	6.84105	32.4511	4.74359	2.24598	0.528976	1	Intergenic	12641	ENSRNOT00000038802	Lilra5
Chr1_73683265	1	73683265	36.4219	11.5315	0.31661	-1.65922	0.769683	1	Intergenic	-1017	ENSRNOT00000079498	Lilra5
Chr1_73734192	1	73734192	64.4157	133.787	2.07694	1.05446	0.811007	1	promoter-TSS (ENSRNOT00000025338)	-403	ENSRNOT00000025338	Leng8
Chr1_73829915	1	73829915	1.14018	7.89352	6.92308	2.79141	0.761767	1	Intergenic	-8030	ENSRNOT00000036413	Lair1
Chr1_7400137	1	7400137	18.2428	48.2382	2.64423	1.40285	0.589776	1	intron (ENSRNOT00000088558, intron 3 of 10)	43727	ENSRNOT00000088558	Phactr2
Chr1_7514814	1	7514814	7.98123	16.6641	2.08791	1.06206	0.829435	1	Intergenic	-33988	ENSRNOT00000048754	Phactr2
Chr1_75156933	1	75156933	5.15148	10.6766	2.07252	1.05139	0.912542	1	Intergenic	-2607	ENSRNOT00000074520	RGD1564801
Chr1_75213577	1	75213577	1.14018	7.01646	6.15385	2.62149	0.784796	1	Intergenic	19011	ENSRNOT00000050604	Vom1r60
Chr1_75216312	1	75216312	92.4677	46.1999	0.499634	-1.00106	0.843704	1	Intergenic	-17392	ENSRNOT00000064178	LOC100911727
Chr1_75308904	1	75308904	2.28035	8.77058	3.84615	1.94342	0.812551	1	Intergenic	10539	ENSRNOT00000018981	Vom1r61
Chr1_75315668	1	75315668	1.14018	14.91	13.0769	3.70895	0.596047	1	Intergenic	-10550	ENSRNOT00000044964	Vom1r62
Chr1_75429522	1	75429522	53.0719	21.1411	0.398349	-1.3279	0.791165	1	intron (ENSRNOT00000058334, intron 2 of 16)	1494	ENSRNOT00000058334	Pla2g4c
Chr1_75439817	1	75439817	37.6258	3.50823	0.0932401	-3.42291	0.340011	1	promoter-TSS (ENSRNOT00000033633)	-218	ENSRNOT00000033633	Pla2g4c
Chr1_75453899	1	75453899	3.42053	7.89352	2.30769	1.20645	0.888462	1	intron (ENSRNOT00000033633, intron 6 of 13)	3601	ENSRNOT00000090093	NA
Chr1_755540	1	755540	37.4625	16.3363	0.436071	-1.19736	0.827437	1	exon (ENSRNOT00000073546, exon 1 of 6)	106	ENSRNOT00000073546	Vom2r6
Chr1_75612668	1	75612668	225.455	81.8124	0.362877	-1.46245	0.698615	1	intron (ENSRNOT00000058334, intron 12 of 16)	-23669	ENSRNOT00000082654	NA
Chr1_75712580	1	75712580	30.1781	13.4534	0.445801	-1.16553	0.842452	1	Intergenic	19347	ENSRNOT00000020090	Cabp5
Chr1_75780768	1	75780768	27.818	5.82357	0.209346	-2.25604	0.742208	1	intron (ENSRNOT00000083154, intron 2 of 3)	31851	ENSRNOT00000083154	Bsph1
Chr1_76617018	1	76617018	20.5232	7.01646	0.34188	-1.54844	0.723125	1	intron (ENSRNOT00000002046, intron 1 of 6)	-2691	ENSRNOT00000089371	LOC100912485
Chr1_76708576	1	76708576	4.5607	9.64764	2.11538	1.08092	0.885545	1	intron (ENSRNOT00000002046, intron 1 of 6)	14390	ENSRNOT00000052129	LOC100912485
Chr1_76747625	1	76747625	78.0469	34.5946	0.443254	-1.1738	0.791356	1	intron (ENSRNOT00000002046, intron 1 of 6)	-3390	ENSRNOT00000077257	NA
Chr1_77830929	1	77830929	38.1209	106.766	2.80071	1.48579	0.704443	1	promoter-TSS (ENSRNOT00000052231)	-529	ENSRNOT00000052231	LOC100360449
Chr1_77836708	1	77836708	9.1214	57.8858	6.34615	2.66588	0.319856	1	TTS (ENSRNOT00000084625)	519	ENSRNOT00000084625	NA
Chr1_77999462	1	77999462	1.0303	5.82357	5.65233	2.49885	0.823368	1	intron (ENSRNOT00000002044, intron 1 of 10)	5258	ENSRNOT00000002044	Napa
Chr1_78006778	1	78006778	3.42053	10.5247	3.07692	1.62149	0.821763	1	intron (ENSRNOT00000002044, intron 3 of 10)	-8945	ENSRNOT00000002043	Kptn
Chr1_78023305	1	78023305	12.4875	27.8679	2.23166	1.15812	0.847724	1	exon (ENSRNOT00000002043, exon 12 of 12)	-2691	ENSRNOT00000086396	Slc8a2
Chr1_78027779	1	78027779	30.7847	5.26235	0.17094	-2.54844	0.495293	1	intron (ENSRNOT00000086396, intron 1 of 10)	-1777	ENSRNOT00000047289	Slc8a2
Chr1_78087922	1	78087922	44.3027	92.2066	2.08129	1.05748	0.790777	1	Intergenic	18728	ENSRNOT00000068406	Meis3
Chr1_78100753	1	78100753	9.1214	29.82	3.26923	1.70895	0.630169	1	intron (ENSRNOT00000089718, intron 6 of 14)	10034	ENSRNOT00000089718	Dhx34
Chr1_78170301	1	78170301	12.5419	30.697	2.44755	1.29134	0.697834	1	intron (ENSRNOT00000071576, intron 1 of 1)	9916	ENSRNOT00000071576	C5ar2
Chr1_78189592	1	78189592	4.5607	80.6893	17.6923	4.14505	0.113133	1	intron (ENSRNOT00000073034, intron 1 of 1)	5737	ENSRNOT00000073034	C5ar1
Chr1_78209502	1	78209502	27.0563	81.6816	3.01895	1.59405	0.723274	1	Intergenic	2849	ENSRNOT00000071098	Inafm1
Chr1_78380013	1	78380013	404.803	189.309	0.467657	-1.09648	0.670284	1	intron (ENSRNOT00000020509, intron 10 of 12)	25078	ENSRNOT00000020509	Zc3h4
Chr1_78650500	1	78650500	6.84105	68.4105	10	3.32193	0.205556	1	Intergenic	-8936	ENSRNOT00000071271	Ceacam9
Chr1_78682811	1	78682811	131.878	61.1475	0.463668	-1.10884	0.755422	1	TTS (ENSRNOT00000021310)	4142	ENSRNOT00000047079	LOC679748
Chr1_78704518	1	78704518	96.6235	193.462	2.00223	1.00161	0.793908	1	Intergenic	-6022	ENSRNOT00000021455	Slc1a5
Chr1_78726435	1	78726435	13.6821	0.877058	0.0641026	-3.96347	0.586913	1	Intergenic	-9244	ENSRNOT00000089715	Strn4
Chr1_78737825	1	78737825	7.98123	27.1888	3.40659	1.76833	0.639801	1	intron (ENSRNOT00000021586, intron 1 of 1)	1283	ENSRNOT00000021586	Fkrp
Chr1_78790004	1	78790004	20.6059	0.970596	0.0471028	-4.40804	0.621878	1	exon (ENSRNOT00000022360, exon 16 of 19)	-10751	ENSRNOT00000084601	Dact3
Chr1_78816980	1	78816980	1.14018	2.63117	2.30769	1.20645	0.957186	1	Intergenic	-1425	ENSRNOT00000090417	Gng8
Chr1_78820125	1	78820125	3.42053	9.64764	2.82051	1.49596	0.843176	1	promoter-TSS (ENSRNOT00000022441)	-138	ENSRNOT00000022441	Gng8
Chr1_78835175	1	78835175	6.84105	51.7464	7.5641	2.91917	0.314487	1	intron (ENSRNOT00000022461, intron 1 of 1)	2017	ENSRNOT00000022461	Ptgir
Chr1_78847178	1	78847178	95.8175	381.444	3.98095	1.99311	0.504226	1	intron (ENSRNOT00000022603, intron 2 of 6)	4542	ENSRNOT00000022603	Calm2
Chr1_78955948	1	78955948	96.8478	31.0591	0.3207	-1.6407	0.688674	1	exon (ENSRNOT00000023078, exon 3 of 13)	12382	ENSRNOT00000023078	Ppp5c
Chr1_78990087	1	78990087	56.1938	249.85	4.44622	2.15258	0.509349	1	exon (ENSRNOT00000023490, exon 7 of 15)	7783	ENSRNOT00000023490	Hif3a
Chr1_7902188	1	7902188	31.9249	15.787	0.494505	-1.01594	0.745037	1	intron (ENSRNOT00000046539, intron 3 of 5)	-100749	ENSRNOT00000022273	Cfl1
Chr1_79042383	1	79042383	240	508.199	2.11749	1.08236	0.710279	1	exon (ENSRNOT00000037086, exon 5 of 5)	12055	ENSRNOT00000088925	Cgm4
Chr1_79088696	1	79088696	101.999	50.471	0.494817	-1.01503	0.791309	1	Intergenic	23163	ENSRNOT00000058060	Cgm4
Chr1_79284730	1	79284730	5.70088	24.5576	4.30769	2.10692	0.61386	1	Intergenic	-4435	ENSRNOT00000024155	AABR07002659.1
Chr1_79341240	1	79341240	48.4239	125.207	2.58564	1.37052	0.709951	1	intron (ENSRNOT00000058040, intron 2 of 4)	16965	ENSRNOT00000058040	LOC102557244
Chr1_79367353	1	79367353	3.42053	7.89352	2.30769	1.20645	0.888462	1	Intergenic	-29226	ENSRNOT00000023686	Ceacam11
Chr1_79440521	1	79440521	37.4625	11.5315	0.307815	-1.69986	0.762803	1	Intergenic	-34289	ENSRNOT00000044927	Ceacam12
Chr1_79606141	1	79606141	1.14018	10.5247	9.23077	3.20645	0.697269	1	Intergenic	-25528	ENSRNOT00000083546	Mill1
Chr1_79678974	1	79678974	12.3635	28.1473	2.27663	1.1869	0.853172	1	Intergenic	11461	ENSRNOT00000057986	LOC102557319
Chr1_79693825	1	79693825	122.598	60.6374	0.494605	-1.01565	0.823166	1	intron (ENSRNOT00000088393, intron 1 of 4)	-3364	ENSRNOT00000057988	LOC102557319
Chr1_79718098	1	79718098	13.6821	1.75412	0.128205	-2.96347	0.65495	1	Intergenic	-9262	ENSRNOT00000088393	LOC102557319
Chr1_79767915	1	79767915	294.497	139.339	0.473143	-1.07965	0.704811	1	intron (ENSRNOT00000083211, intron 1 of 5)	13327	ENSRNOT00000083211	Micb
Chr1_79791029	1	79791029	11.4018	68.4105	6	2.58496	0.296194	1	exon (ENSRNOT00000018233, exon 1 of 3)	323	ENSRNOT00000018233	Pglyrp1
Chr1_79896713	1	79896713	3.11689	0.962499	0.308801	-1.69525	0.902063	1	TTS (ENSRNOT00000057963)	-1839	ENSRNOT00000019069	Mypop
Chr1_79913834	1	79913834	43.7063	19.2192	0.439736	-1.18529	0.821513	1	exon (ENSRNOT00000019075, exon 1 of 1)	2317	ENSRNOT00000019075	Irf2bp1
Chr1_79925154	1	79925154	83.25	41.3213	0.496352	-1.01057	0.814389	1	intron (ENSRNOT00000019219, intron 1 of 1)	5110	ENSRNOT00000019219	Foxa3
Chr1_79985139	1	79985139	64.4157	29.8375	0.463202	-1.11029	0.851556	1	intron (ENSRNOT00000071916, intron 7 of 8)	2499	ENSRNOT00000071916	Dmwd
Chr1_79987455	1	79987455	42.5975	13.475	0.316333	-1.66048	0.817154	1	intron (ENSRNOT00000020134, intron 4 of 4)	-1565	ENSRNOT00000020428	Dmpk
Chr1_79994118	1	79994118	81.0391	30.8	0.380063	-1.39569	0.800928	1	intron (ENSRNOT00000020428, intron 9 of 14)	2197	ENSRNOT00000074893	NA
Chr1_79998376	1	79998376	169.999	66.0005	0.388241	-1.36498	0.686272	1	intron (ENSRNOT00000020428, intron 14 of 14)	-1790	ENSRNOT00000084912	Six5
Chr1_80043431	1	80043431	142.566	54.7747	0.384207	-1.38004	0.708496	1	exon (ENSRNOT00000012082, exon 2 of 2)	13144	ENSRNOT00000021200	Qpctl
Chr1_80058213	1	80058213	11.4469	23.0631	2.01479	1.01063	0.874675	1	intron (ENSRNOT00000021221, intron 1 of 2)	1457	ENSRNOT00000021221	Snrpd2
Chr1_80079587	1	80079587	31.2188	0.96096	0.0307815	-5.02179	0.496867	1	Intergenic	-6363	ENSRNOT00000021456	Gipr
Chr1_80092366	1	80092366	3.42053	0.877058	0.25641	-1.96347	0.86529	1	promoter-TSS (ENSRNOT00000078336)	-38	ENSRNOT00000078336	Eml2
Chr1_80134458	1	80134458	5.70088	28.0659	4.92308	2.29956	0.556921	1	promoter-TSS (ENSRNOT00000021893)	-934	ENSRNOT00000021893	Gpr4
Chr1_80164409	1	80164409	72.8438	22.1021	0.303418	-1.72062	0.713643	1	Intergenic	8631	ENSRNOT00000084949	NA
Chr1_80175265	1	80175265	41.0463	15.787	0.384615	-1.37851	0.622417	1	exon (ENSRNOT00000088676, exon 4 of 13)	3444	ENSRNOT00000088676	Vasp
Chr1_80183134	1	80183134	19.7719	2.88288	0.145807	-2.77787	0.702601	1	intron (ENSRNOT00000022214, intron 1 of 12)	2749	ENSRNOT00000022214	Vasp
Chr1_80189362	1	80189362	56.104	25.9875	0.463202	-1.11029	0.85914	1	TTS (ENSRNOT00000090105)	2257	ENSRNOT00000090105	NA
Chr1_80218172	1	80218172	7.28438	2.88288	0.395762	-1.33729	0.888926	1	intron (ENSRNOT00000091687, intron 2 of 2)	3246	ENSRNOT00000072149	Fosb
Chr1_80223730	1	80223730	200.908	54.3534	0.270539	-1.88609	0.573152	1	Intergenic	-2019	ENSRNOT00000091687	Fosb
Chr1_80266382	1	80266382	81.1688	27.8679	0.343332	-1.54232	0.73124	1	intron (ENSRNOT00000024113, intron 7 of 9)	4620	ENSRNOT00000034266	Cd3eap
Chr1_80285408	1	80285408	24.7271	3.88238	0.157009	-2.67108	0.716471	1	intron (ENSRNOT00000047105, intron 7 of 11)	5701	ENSRNOT00000047105	Ppp1r13l
Chr1_80290905	1	80290905	7.21207	15.5295	2.15327	1.10653	0.891931	1	TTS (ENSRNOT00000047105)	-2662	ENSRNOT00000024246	Ercc2
Chr1_80297149	1	80297149	91.575	274.835	3.0012	1.58554	0.600731	1	intron (ENSRNOT00000024246, intron 5 of 22)	-1538	ENSRNOT00000054424	NA
Chr1_80313859	1	80313859	3.12188	38.4384	12.3126	3.62206	0.564473	1	intron (ENSRNOT00000082928, intron 1 of 12)	1675	ENSRNOT00000082928	Klc3
Chr1_80336549	1	80336549	33.9997	11.6471	0.342566	-1.54555	0.799333	1	TTS (ENSRNOT00000084882)	-4922	ENSRNOT00000022577	AABR07002677.1
Chr1_80376294	1	80376294	2.28035	5.26235	2.30769	1.20645	0.914702	1	intron (ENSRNOT00000081418, intron 1 of 2)	3788	ENSRNOT00000081418	NA
Chr1_80412386	1	80412386	9.36563	22.1021	2.35991	1.23873	0.849639	1	Intergenic	3888	ENSRNOT00000023457	Bloc1s3
Chr1_80480723	1	80480723	5.15148	1.94119	0.376822	-1.40804	0.9059	1	intron (ENSRNOT00000074418, intron 2 of 2)	2765	ENSRNOT00000074418	Gemin7
Chr1_80486003	1	80486003	6.84105	1.75412	0.25641	-1.96347	0.825949	1	Intergenic	-1936	ENSRNOT00000074579	Zfp296
Chr1_80602459	1	80602459	11.4018	31.5741	2.76923	1.46949	0.659332	1	Intergenic	-2886	ENSRNOT00000024832	Apoc4
Chr1_80607859	1	80607859	43.7063	9.6096	0.219868	-2.18529	0.693091	1	intron (ENSRNOT00000046169, intron 3 of 3)	1978	ENSRNOT00000091647	Apoc1
Chr1_80609970	1	80609970	17.1026	7.01646	0.410256	-1.2854	0.790442	1	promoter-TSS (ENSRNOT00000091647)	-48	ENSRNOT00000046169	Apoc1
Chr1_80614861	1	80614861	41.5585	14.4375	0.347401	-1.52532	0.831855	1	intron (ENSRNOT00000080453, intron 1 of 3)	665	ENSRNOT00000091574	Apoe
Chr1_80667844	1	80667844	19.7719	1.92192	0.0972047	-3.36283	0.656393	1	Intergenic	-1258	ENSRNOT00000025388	Nectin2
Chr1_80747935	1	80747935	112.388	49.009	0.436071	-1.19736	0.761941	1	Intergenic	-3103	ENSRNOT00000025913	Bcl3
Chr1_80778399	1	80778399	1.14018	11.4018	10	3.32193	0.676734	1	TTS (ENSRNOT00000074222)	611	ENSRNOT00000074222	NA
Chr1_80790025	1	80790025	38.5031	12.4925	0.324454	-1.62392	0.77043	1	Intergenic	-6126	ENSRNOT00000045306	Ceacam16
Chr1_80802559	1	80802559	118.631	56.6967	0.477923	-1.06515	0.781314	1	intron (ENSRNOT00000045073, intron 6 of 6)	7211	ENSRNOT00000045073	Ceacam19
Chr1_80859964	1	80859964	23.9437	5.26235	0.21978	-2.18587	0.603857	1	intron (ENSRNOT00000074412, intron 1 of 3)	4883	ENSRNOT00000074412	Igsf23
Chr1_80894640	1	80894640	164.847	64.0593	0.388598	-1.36365	0.688889	1	intron (ENSRNOT00000026060, intron 6 of 11)	13783	ENSRNOT00000026060	Ceacam20
Chr1_80941389	1	80941389	140.484	349.79	2.48988	1.31608	0.632246	1	Intergenic	-2738	ENSRNOT00000084874	NA
Chr1_80953175	1	80953175	19.7719	9.6096	0.486024	-1.0409	0.877262	1	promoter-TSS (ENSRNOT00000087253)	-101	ENSRNOT00000087253	Zfp112
Chr1_80956814	1	80956814	2.28035	12.2788	5.38462	2.42884	0.727913	1	exon (ENSRNOT00000087253, exon 3 of 3)	1955	ENSRNOT00000030440	Zfp112
Chr1_80964307	1	80964307	29.6446	73.6729	2.48521	1.31337	0.545316	1	Intergenic	-9433	ENSRNOT00000026088	AC118165.1
Chr1_80978023	1	80978023	10.2616	44.73	4.35897	2.12399	0.466443	1	intron (ENSRNOT00000081983, intron 1 of 2)	4172	ENSRNOT00000081983	AC118165.1
Chr1_80989892	1	80989892	28.5044	7.89352	0.276923	-1.85244	0.61215	1	intron (ENSRNOT00000081983, intron 1 of 2)	7533	ENSRNOT00000078462	AABR07002683.1
Chr1_81044584	1	81044584	14.8223	59.6399	4.02367	2.00851	0.42123	1	intron (ENSRNOT00000081983, intron 1 of 2)	-1243	ENSRNOT00000051473	Zfp111
Chr1_81147171	1	81147171	26.224	7.89352	0.301003	-1.73215	0.647841	1	intron (ENSRNOT00000077305, intron 3 of 5)	-3146	ENSRNOT00000088431	Zfp94
Chr1_81156613	1	81156613	75.2116	158.207	2.10349	1.07279	0.750921	1	Intergenic	-4228	ENSRNOT00000077305	Zfp94
Chr1_81170900	1	81170900	92.6157	39.3994	0.425407	-1.23308	0.770463	1	Intergenic	-7210	ENSRNOT00000088746	LOC102548695
Chr1_81213249	1	81213249	11.4018	54.3776	4.76923	2.25376	0.397252	1	exon (ENSRNOT00000026288, exon 5 of 5)	5036	ENSRNOT00000026288	Lypd5
Chr1_81224412	1	81224412	41.0463	17.5412	0.42735	-1.22651	0.656096	1	Intergenic	-6201	ENSRNOT00000026489	Kcnn4
Chr1_81258797	1	81258797	206.059	412.503	2.00187	1.00135	0.720885	1	Intergenic	-1752	ENSRNOT00000026669	Smg9
Chr1_81329750	1	81329750	6.18177	205.766	33.286	5.05684	0.202437	0.672799	intron (ENSRNOT00000074985, intron 1 of 8)	1566	ENSRNOT00000074985	Plaur
Chr1_81358670	1	81358670	1.04063	9.6096	9.23445	3.20703	0.733226	1	Intergenic	-6469	ENSRNOT00000026793	Cadm4
Chr1_81372011	1	81372011	23.8961	76.9999	3.22227	1.68808	0.77075	1	promoter-TSS (ENSRNOT00000088829)	-640	ENSRNOT00000088829	Zfp428
Chr1_81385725	1	81385725	125.714	296.45	2.35812	1.23764	0.718439	1	Intergenic	-7748	ENSRNOT00000075189	Srrm5
Chr1_81391593	1	81391593	4.5607	1.75412	0.384615	-1.37851	0.902109	1	Intergenic	-4249	ENSRNOT00000072750	Irgq
Chr1_81406648	1	81406648	83.25	35.5555	0.427093	-1.22738	0.778617	1	TTS (ENSRNOT00000026946)	5604	ENSRNOT00000026946	Pinlyp
Chr1_81447144	1	81447144	30.9089	63.0887	2.04112	1.02936	0.822505	1	TTS (ENSRNOT00000035356)	2951	ENSRNOT00000035356	Zfp575
Chr1_81465464	1	81465464	72.7274	26.95	0.370562	-1.43221	0.80501	1	intron (ENSRNOT00000027075, intron 3 of 6)	8479	ENSRNOT00000027075	Ethe1
Chr1_81497688	1	81497688	10.2616	25.4347	2.47863	1.30954	0.727132	1	Intergenic	-2134	ENSRNOT00000027100	Lypd3
Chr1_81540502	1	81540502	88.3118	34.65	0.392359	-1.34975	0.799833	1	Intergenic	-6361	ENSRNOT00000027202	Tex101
Chr1_81653228	1	81653228	2.06059	18.4413	8.94953	3.16181	0.710393	1	Intergenic	9411	ENSRNOT00000027214	LOC103689942
Chr1_81826344	1	81826344	5.20313	1.92192	0.369378	-1.43683	0.893213	1	Intergenic	17674	ENSRNOT00000089961	NA
Chr1_81852065	1	81852065	15.9625	5.26235	0.32967	-1.6009	0.760326	1	TTS (ENSRNOT00000027497)	-5260	ENSRNOT00000027435	Rabac1
Chr1_81868465	1	81868465	2.28035	16.6641	7.30769	2.86942	0.629469	1	intron (ENSRNOT00000027497, intron 11 of 22)	-5521	ENSRNOT00000080978	NA
Chr1_81878998	1	81878998	14.4241	33.0002	2.28785	1.19399	0.842882	1	intron (ENSRNOT00000027497, intron 1 of 22)	2552	ENSRNOT00000027497	Atp1a3
Chr1_81934742	1	81934742	4.12118	14.5589	3.53271	1.82077	0.831116	1	intron (ENSRNOT00000027578, intron 8 of 19)	11973	ENSRNOT00000027578	Grik5
Chr1_81954939	1	81954939	6.84105	15.787	2.30769	1.20645	0.816322	1	exon (ENSRNOT00000079847, exon 2 of 2)	2871	ENSRNOT00000079847	Zfp574
Chr1_82086689	1	82086689	5.20313	1.92192	0.369378	-1.43683	0.893213	1	exon (ENSRNOT00000072616, exon 2 of 4)	1587	ENSRNOT00000072616	Dedd2
Chr1_82095697	1	82095697	87.2728	183.837	2.10647	1.07482	0.784456	1	exon (ENSRNOT00000071251, exon 2 of 2)	5774	ENSRNOT00000071251	Zfp526
Chr1_82104321	1	82104321	112.208	26.95	0.240179	-2.05782	0.688036	1	exon (ENSRNOT00000084530, exon 3 of 13)	3763	ENSRNOT00000027677	Gsk3a
Chr1_82112916	1	82112916	72.7274	29.8375	0.410265	-1.28537	0.822617	1	exon (ENSRNOT00000027684, exon 4 of 4)	-4712	ENSRNOT00000084530	Gsk3a
Chr1_8212661	1	8212661	264.319	124.925	0.472629	-1.08122	0.713717	1	Intergenic	-97917	ENSRNOT00000015131	Hivep2
Chr1_82154906	1	82154906	29.1375	14.4144	0.494703	-1.01537	0.863403	1	exon (ENSRNOT00000091357, exon 6 of 20)	3236	ENSRNOT00000091357	Cic
Chr1_82168383	1	82168383	7.27274	15.4	2.11749	1.08236	0.916234	1	Intergenic	-1238	ENSRNOT00000068251	Prr19
Chr1_82229903	1	82229903	240.385	119.159	0.495702	-1.01245	0.737458	1	exon (ENSRNOT00000077313, exon 41 of 41)	6277	ENSRNOT00000027845	Cnfn
Chr1_82253139	1	82253139	16.4847	34.9414	2.11963	1.08381	0.852907	1	exon (ENSRNOT00000027910, exon 5 of 10)	133	ENSRNOT00000027854	AC121639.1
Chr1_82269423	1	82269423	14.8223	59.6399	4.02367	2.00851	0.42123	1	intron (ENSRNOT00000057433, intron 3 of 3)	-2695	ENSRNOT00000027910	Lipe
Chr1_82275937	1	82275937	30.7847	5.26235	0.17094	-2.54844	0.495293	1	intron (ENSRNOT00000057433, intron 1 of 3)	3209	ENSRNOT00000057433	Cxcl17
Chr1_82351046	1	82351046	171.429	752.674	4.39059	2.13442	0.447671	1	Intergenic	-6700	ENSRNOT00000090629	Ceacam1
Chr1_82384142	1	82384142	10.2616	1.75412	0.17094	-2.54844	0.736168	1	Intergenic	12752	ENSRNOT00000088115	NA
Chr1_82407615	1	82407615	7.28438	22.1021	3.03418	1.6013	0.809059	1	TTS (ENSRNOT00000031326)	2025	ENSRNOT00000031326	Erich4
Chr1_82412752	1	82412752	46.8282	134.534	2.87294	1.52253	0.689515	1	promoter-TSS (ENSRNOT00000027960)	-286	ENSRNOT00000027960	Atp5sl
Chr1_82422424	1	82422424	1.14018	18.4182	16.1538	4.01381	0.520832	1	TTS (ENSRNOT00000027995)	2476	ENSRNOT00000027964	B3gnt8
Chr1_82457461	1	82457461	2.28035	0.877058	0.384615	-1.37851	0.945874	1	intron (ENSRNOT00000028026, intron 2 of 5)	4991	ENSRNOT00000028026	Exosc5
Chr1_82476888	1	82476888	31.1689	109.725	3.52033	1.81571	0.720891	1	intron (ENSRNOT00000028029, intron 3 of 3)	3150	ENSRNOT00000028029	B9d2
Chr1_82494910	1	82494910	229.978	478.558	2.08089	1.0572	0.664618	1	intron (ENSRNOT00000028051, intron 5 of 6)	14714	ENSRNOT00000028051	Tgfb1
Chr1_82580490	1	82580490	5.19481	25.9875	5.00258	2.32267	0.796502	1	promoter-TSS (ENSRNOT00000078668)	272	ENSRNOT00000028131	Axl
Chr1_82731489	1	82731489	30.7847	10.5247	0.34188	-1.54844	0.64629	1	Intergenic	-59859	ENSRNOT00000091549	NA
Chr1_82865492	1	82865492	2.07792	0.962499	0.463202	-1.11029	0.983996	1	intron (ENSRNOT00000035648, intron 1 of 3)	36426	ENSRNOT00000035648	LOC102553892
Chr1_82919095	1	82919095	27.818	1.94119	0.0697819	-3.841	0.614074	1	promoter-TSS (ENSRNOT00000072555)	-650	ENSRNOT00000072555	LOC102553892
Chr1_82967217	1	82967217	2.07792	86.6249	41.6882	5.38157	0.438197	1	intron (ENSRNOT00000051619, intron 13 of 16)	-14280	ENSRNOT00000075546	RGD1565655
Chr1_82971811	1	82971811	3.11689	9.62499	3.08801	1.62668	0.889771	1	intron (ENSRNOT00000051619, intron 13 of 16)	15443	ENSRNOT00000051619	Cd177
Chr1_83023663	1	83023663	15.4544	69.8829	4.52187	2.17692	0.652024	1	Intergenic	19821	ENSRNOT00000057384	Ceacam4
Chr1_83103164	1	83103164	8.3117	113.575	13.6645	3.77236	0.506837	1	promoter-TSS (ENSRNOT00000028196)	-762	ENSRNOT00000047540	Cyp2b2
Chr1_83112265	1	83112265	126.753	11.55	0.0911217	-3.45606	0.517919	1	intron (ENSRNOT00000047540, intron 4 of 9)	8339	ENSRNOT00000028196	Cyp2b2
Chr1_83649880	1	83649880	43.3267	9.64764	0.222672	-2.16701	0.463003	1	Intergenic	-3355	ENSRNOT00000085008	Cyp2a1
Chr1_83704344	1	83704344	3.42053	8.77058	2.5641	1.35845	0.865307	1	intron (ENSRNOT00000085008, intron 2 of 8)	-6908	ENSRNOT00000028237	Cyp2a1
Chr1_83711426	1	83711426	17.6906	1.92192	0.108641	-3.20236	0.678934	1	exon (ENSRNOT00000092008, exon 1 of 10)	155	ENSRNOT00000092008	Cyp2a1
Chr1_83714391	1	83714391	50.9907	172.012	3.3734	1.7542	0.623454	1	promoter-TSS (ENSRNOT00000085245)	43	ENSRNOT00000085245	Cyp2a1
Chr1_83729696	1	83729696	70.0601	30.0885	0.429467	-1.21938	0.784767	1	intron (ENSRNOT00000085008, intron 7 of 8)	-14543	ENSRNOT00000028249	Cyp2a1
Chr1_83993361	1	83993361	9.36563	21.1411	2.25731	1.1746	0.859191	1	promoter-TSS (ENSRNOT00000002050)	-90	ENSRNOT00000002050	Mia
Chr1_84016373	1	84016373	3.42053	28.0659	8.20513	3.03653	0.470742	1	promoter-TSS (ENSRNOT00000063361)	-763	ENSRNOT00000063361	NA
Chr1_84053589	1	84053589	13.3938	64.0593	4.78274	2.25784	0.653157	1	intron (ENSRNOT00000028290, intron 9 of 14)	9037	ENSRNOT00000028290	Coq8b
Chr1_84059528	1	84059528	142.566	351.712	2.46701	1.30277	0.634707	1	intron (ENSRNOT00000028290, intron 10 of 14)	-8411	ENSRNOT00000057213	Numbl
Chr1_84087616	1	84087616	5.70088	111.386	19.5385	4.28824	0.0660077	1	intron (ENSRNOT00000057213, intron 8 of 9)	15365	ENSRNOT00000089296	NA
Chr1_84158218	1	84158218	51.5148	10.6766	0.207252	-2.27054	0.67642	1	intron (ENSRNOT00000084586, intron 12 of 16)	-8133	ENSRNOT00000028322	Ltbp4
Chr1_84288098	1	84288098	9.36563	62.4624	6.66932	2.73754	0.598601	1	Intergenic	-5005	ENSRNOT00000028468	Sertad1
Chr1_84311085	1	84311085	226.856	94.1741	0.415127	-1.26838	0.686914	1	intron (ENSRNOT00000024771, intron 4 of 6)	6856	ENSRNOT00000024771	Prx
Chr1_84327272	1	84327272	6.84105	25.4347	3.71795	1.89451	0.634765	1	promoter-TSS (ENSRNOT00000028266)	-843	ENSRNOT00000028266	Hipk4
Chr1_84362899	1	84362899	35.03	83.4712	2.38285	1.25269	0.765185	1	intron (ENSRNOT00000077968, intron 1 of 9)	1162	ENSRNOT00000077968	RGD1307554
Chr1_84376650	1	84376650	30.7847	7.01646	0.22792	-2.1334	0.552465	1	intron (ENSRNOT00000024829, intron 6 of 9)	12281	ENSRNOT00000024829	RGD1307554
Chr1_84443238	1	84443238	4.5607	19.2953	4.23077	2.08092	0.672828	1	intron (ENSRNOT00000025303, intron 6 of 13)	-27592	ENSRNOT00000025472	Ttc9b
Chr1_84580926	1	84580926	64.9086	10.6766	0.164486	-2.60396	0.610428	1	Intergenic	-3671	ENSRNOT00000032933	LOC100910046
Chr1_84620268	1	84620268	1.14018	10.5247	9.23077	3.20645	0.697269	1	Intergenic	7819	ENSRNOT00000032991	AABR07071891.1
Chr1_84645906	1	84645906	6.84105	14.91	2.17949	1.12399	0.834817	1	Intergenic	-6727	ENSRNOT00000041861	AABR07002774.2
Chr1_84827687	1	84827687	105.974	50.0499	0.472284	-1.08227	0.823386	1	Intergenic	6353	ENSRNOT00000088960	AABR07002782.1
Chr1_84890109	1	84890109	17.515	330.973	18.8965	4.24005	0.212845	0.697057	intron (ENSRNOT00000051665, intron 3 of 3)	4697	ENSRNOT00000051665	Zfp780b-ps1
Chr1_84902387	1	84902387	312.179	7.76476	0.0248728	-5.32929	0.142233	0.526657	Intergenic	-7581	ENSRNOT00000037975	Zfp780b-ps1
Chr1_84954586	1	84954586	10.4063	44.2042	4.24785	2.08673	0.704518	1	intron (ENSRNOT00000088189, intron 1 of 1)	-4375	ENSRNOT00000083050	Zfp850
Chr1_85018390	1	85018390	3.42053	49.9923	14.6154	3.86942	0.229687	1	exon (ENSRNOT00000057122, exon 5 of 20)	15109	ENSRNOT00000057122	Fcgbp
Chr1_85035054	1	85035054	21.6633	6.13941	0.283401	-1.81908	0.674918	1	exon (ENSRNOT00000057122, exon 13 of 20)	-16891	ENSRNOT00000090995	NA
Chr1_85058945	1	85058945	17.1026	37.7135	2.20513	1.14086	0.693465	1	intron (ENSRNOT00000057120, intron 1 of 21)	396	ENSRNOT00000057120	Fcgbpl1
Chr1_85095665	1	85095665	117.454	240.708	2.04938	1.03519	0.735582	1	intron (ENSRNOT00000057120, intron 20 of 21)	-7855	ENSRNOT00000026021	Fbl
Chr1_85107887	1	85107887	23.9344	99.9399	4.17558	2.06198	0.636859	1	exon (ENSRNOT00000026021, exon 2 of 8)	-4361	ENSRNOT00000087157	Dyrk1b
Chr1_85137362	1	85137362	74.925	23.0631	0.307815	-1.69986	0.714335	1	Intergenic	-6428	ENSRNOT00000071691	Acp7
Chr1_85177299	1	85177299	151.453	26.2061	0.173031	-2.5309	0.500393	1	intron (ENSRNOT00000093347, intron 1 of 9)	14846	ENSRNOT00000093347	Pak4
Chr1_85177467	1	85177467	17.1026	2.63117	0.153846	-2.70044	0.629198	1	intron (ENSRNOT00000093347, intron 1 of 9)	-14708	ENSRNOT00000026966	Pak4
Chr1_85196543	1	85196543	44.4668	14.0329	0.315582	-1.66391	0.546826	1	promoter-TSS (ENSRNOT00000093747)	-145	ENSRNOT00000093747	NA
Chr1_85199430	1	85199430	64.4157	8.66249	0.134478	-2.89456	0.665076	1	promoter-TSS (ENSRNOT00000089728)	-183	ENSRNOT00000089728	NA
Chr1_85215864	1	85215864	11.4469	50.9309	4.44933	2.15359	0.685307	1	intron (ENSRNOT00000092044, intron 4 of 5)	2211	ENSRNOT00000092044	Nccrp1
Chr1_85225120	1	85225120	2.08125	24.985	12.0048	3.58554	0.617849	1	Intergenic	-4882	ENSRNOT00000026907	Sycn
Chr1_85229590	1	85229590	5.20313	12.4925	2.40096	1.26361	0.87376	1	Intergenic	8186	ENSRNOT00000035328	Ifnl3
Chr1_85269530	1	85269530	1.04063	4.8048	4.61722	2.20703	0.835651	1	Intergenic	17426	ENSRNOT00000080740	Ifnl1
Chr1_85306091	1	85306091	92.7266	207.707	2.24	1.1635	0.714391	1	Intergenic	-5265	ENSRNOT00000026900	Lrfn1
Chr1_85314289	1	85314289	39.5438	82.6426	2.0899	1.06344	0.806139	1	exon (ENSRNOT00000026891, exon 5 of 7)	3680	ENSRNOT00000026891	Gmfg
Chr1_85344549	1	85344549	13.6821	30.697	2.24359	1.16581	0.722473	1	intron (ENSRNOT00000093693, intron 2 of 12)	6743	ENSRNOT00000026839	Samd4b
Chr1_85357683	1	85357683	13.6821	2.63117	0.192308	-2.37851	0.704776	1	exon (ENSRNOT00000093716, exon 10 of 13)	6114	ENSRNOT00000093723	NA
Chr1_85364604	1	85364604	14.8223	7.01646	0.473373	-1.07895	0.838152	1	promoter-TSS (ENSRNOT00000093723)	686	ENSRNOT00000093354	NA
Chr1_85366523	1	85366523	49.8702	3.84999	0.0772003	-3.69525	0.629987	1	promoter-TSS (ENSRNOT00000093191)	-592	ENSRNOT00000093191	NA
Chr1_85369969	1	85369969	7.28438	22.1021	3.03418	1.6013	0.809059	1	intron (ENSRNOT00000026720, intron 3 of 3)	1680	ENSRNOT00000026720	Med29
Chr1_85372252	1	85372252	10.4063	28.8288	2.77033	1.47006	0.807946	1	promoter-TSS (ENSRNOT00000093615)	-450	ENSRNOT00000093615	NA
Chr1_85376598	1	85376598	20.6059	70.8535	3.4385	1.78178	0.701951	1	Intergenic	-3491	ENSRNOT00000090129	Zfp36
Chr1_85385083	1	85385083	12.3635	31.0591	2.51215	1.32892	0.83084	1	Intergenic	-1388	ENSRNOT00000093332	Plekhg2
Chr1_85390375	1	85390375	13.5281	3.84384	0.284137	-1.81534	0.815326	1	exon (ENSRNOT00000044326, exon 5 of 19)	3593	ENSRNOT00000093265	NA
Chr1_85405833	1	85405833	2.08125	11.5315	5.54067	2.47006	0.770874	1	TTS (ENSRNOT00000093558)	661	ENSRNOT00000093351	NA
Chr1_85407301	1	85407301	1.03896	15.4	14.8225	3.88971	0.740251	1	promoter-TSS (ENSRNOT00000093351)	336	ENSRNOT00000080795	NA
Chr1_85413392	1	85413392	97.878	46.5886	0.475986	-1.07101	0.783965	1	Intergenic	-4947	ENSRNOT00000026576	Rps16
Chr1_85428222	1	85428222	13.3938	52.4122	3.91315	1.96833	0.710491	1	TTS (ENSRNOT00000093340)	2438	ENSRNOT00000093340	NA
Chr1_85434855	1	85434855	39.9061	18.4182	0.461538	-1.11548	0.686628	1	Intergenic	1641	ENSRNOT00000093626	NA
Chr1_85447453	1	85447453	91.4287	186.725	2.0423	1.03019	0.791265	1	intron (ENSRNOT00000093383, intron 3 of 15)	9347	ENSRNOT00000048905	Supt5h
Chr1_85453146	1	85453146	27.3642	2.63117	0.0961538	-3.37851	0.435264	1	exon (ENSRNOT00000048905, exon 10 of 32)	-7743	ENSRNOT00000093384	Supt5h
Chr1_85484488	1	85484488	3.12188	6.72672	2.1547	1.10749	0.914208	1	promoter-TSS (ENSRNOT00000026182)	-802	ENSRNOT00000026182	Dll3
Chr1_85490928	1	85490928	1.14018	11.4018	10	3.32193	0.676734	1	exon (ENSRNOT00000076170, exon 1 of 1)	340	ENSRNOT00000076170	NA
Chr1_85495146	1	85495146	2.07792	26.95	12.9697	3.69707	0.702719	1	Intergenic	-1792	ENSRNOT00000076809	Selenov
Chr1_85506902	1	85506902	4.5607	10.5247	2.30769	1.20645	0.864056	1	Intergenic	3213	ENSRNOT00000074665	Eid2b
Chr1_85723054	1	85723054	12.4875	67.2672	5.38676	2.42942	0.627752	1	Intergenic	-147594	ENSRNOT00000078361	NA
Chr1_86427827	1	86427827	14.8223	0.877058	0.0591716	-4.07895	0.560485	1	Intergenic	-1436	ENSRNOT00000045789	Vom1r3
Chr1_86774856	1	86774856	26.224	67.5335	2.57525	1.36471	0.545303	1	Intergenic	-1438	ENSRNOT00000090994	NA
Chr1_86799137	1	86799137	45.607	91.214	2	1	0.605875	1	Intergenic	4478	ENSRNOT00000080451	NA
Chr1_86860991	1	86860991	4.5607	12.2788	2.69231	1.42884	0.822576	1	Intergenic	3913	ENSRNOT00000087482	NA
Chr1_86913719	1	86913719	23.9344	11.5315	0.481797	-1.0535	0.867446	1	promoter-TSS (ENSRNOT00000027006)	-419	ENSRNOT00000027006	Fbxo17
Chr1_86920565	1	86920565	14.8223	3.50823	0.236686	-2.07895	0.719676	1	TTS (ENSRNOT00000027029)	3011	ENSRNOT00000027029	Mrps12
Chr1_86928443	1	86928443	2.28035	7.01646	3.07692	1.62149	0.859693	1	intron (ENSRNOT00000027166, intron 3 of 15)	4851	ENSRNOT00000027166	Sars2
Chr1_86941348	1	86941348	58.275	120.12	2.06126	1.04353	0.784496	1	TTS (ENSRNOT00000075601)	3209	ENSRNOT00000075601	Ccer2
Chr1_86977946	1	86977946	9.1214	26.3117	2.88462	1.52838	0.684321	1	intron (ENSRNOT00000078156, intron 3 of 10)	4200	ENSRNOT00000078156	Rinl
Chr1_86998021	1	86998021	14.5455	211.75	14.5578	3.86372	0.39207	1	intron (ENSRNOT00000027425, intron 1 of 11)	1927	ENSRNOT00000027494	Hnrnpl
Chr1_87000250	1	87000250	42.6656	145.105	3.40098	1.76595	0.640544	1	intron (ENSRNOT00000027425, intron 6 of 11)	156	ENSRNOT00000057034	Hnrnpl
Chr1_87007941	1	87007941	18.2428	2.63117	0.144231	-2.79355	0.604878	1	Intergenic	-1790	ENSRNOT00000027537	Ech1
Chr1_87016629	1	87016629	55.1532	111.471	2.02112	1.01516	0.795126	1	TTS (ENSRNOT00000027537)	-3347	ENSRNOT00000041205	Lgals4
Chr1_87051712	1	87051712	134.969	49.5004	0.366755	-1.44711	0.689311	1	Intergenic	5915	ENSRNOT00000027620	Lgals7
Chr1_87100416	1	87100416	20.5232	41.2217	2.00855	1.00615	0.710818	1	intron (ENSRNOT00000089305, intron 4 of 21)	34126	ENSRNOT00000027645	Capn12
Chr1_87163212	1	87163212	2.06059	13.5883	6.59439	2.72124	0.767344	1	Intergenic	-8093	ENSRNOT00000072441	AABR07002854.1
Chr1_87224007	1	87224007	78.6721	12.2788	0.156076	-2.67968	0.253615	1	promoter-TSS (ENSRNOT00000028070)	-671	ENSRNOT00000028070	Ppp1r14a
Chr1_87556299	1	87556299	12.3635	50.471	4.08224	2.02936	0.707079	1	Intergenic	-3779	ENSRNOT00000080831	NA
Chr1_87584342	1	87584342	8.24236	22.3237	2.70841	1.43745	0.839812	1	Intergenic	20366	ENSRNOT00000088772	Zfp30
Chr1_87639450	1	87639450	11.4469	89.3693	7.80731	2.96483	0.533695	1	Intergenic	-10758	ENSRNOT00000077161	Zfp84
Chr1_87654246	1	87654246	21.6633	45.607	2.10526	1.074	0.678563	1	intron (ENSRNOT00000077161, intron 2 of 4)	-1373	ENSRNOT00000035994	Zfp84
Chr1_87933645	1	87933645	48.8312	16.3625	0.335082	-1.57741	0.816456	1	intron (ENSRNOT00000087522, intron 2 of 7)	-1473	ENSRNOT00000067802	Eif3k
Chr1_87936206	1	87936206	30.1781	7.68768	0.254743	-1.97288	0.746635	1	intron (ENSRNOT00000087522, intron 1 of 7)	1311	ENSRNOT00000087522	Eif3k
Chr1_88030134	1	88030134	942.339	142.45	0.151166	-2.72579	0.316039	0.887475	intron (ENSRNOT00000027893, intron 27 of 89)	35968	ENSRNOT00000027893	Ryr1
Chr1_88070592	1	88070592	58.1819	1401.4	24.0865	4.59015	0.0831775	0.344205	Intergenic	-4490	ENSRNOT00000079473	Ryr1
Chr1_88097594	1	88097594	6.84105	24.5576	3.58974	1.84388	0.649425	1	intron (ENSRNOT00000056964, intron 4 of 7)	1192	ENSRNOT00000056964	Fam98c
Chr1_88109199	1	88109199	168.312	80.8499	0.480358	-1.05782	0.79393	1	TTS (ENSRNOT00000083817)	2095	ENSRNOT00000077195	Spred3
Chr1_88117824	1	88117824	42.5975	10.5875	0.248547	-2.00841	0.784497	1	intron (ENSRNOT00000027937, intron 6 of 6)	4378	ENSRNOT00000056955	Ggn
Chr1_88121827	1	88121827	200.841	425.705	2.11962	1.0838	0.668798	1	exon (ENSRNOT00000027937, exon 3 of 7)	1817	ENSRNOT00000027937	Psmd8
Chr1_88424263	1	88424263	5.15148	10.6766	2.07252	1.05139	0.912542	1	intron (ENSRNOT00000074582, intron 2 of 3)	4423	ENSRNOT00000074582	Zfp566
Chr1_88579169	1	88579169	34.2858	12.5125	0.364947	-1.45424	0.849915	1	Intergenic	-2038	ENSRNOT00000087931	Zfp382
Chr1_88583442	1	88583442	125.714	31.7625	0.252656	-1.98476	0.684433	1	intron (ENSRNOT00000087931, intron 2 of 4)	800	ENSRNOT00000028187	Zfp382
Chr1_88587712	1	88587712	228.938	106.667	0.46592	-1.10185	0.721689	1	intron (ENSRNOT00000080555, intron 1 of 2)	874	ENSRNOT00000080555	Zfp382
Chr1_88600063	1	88600063	93.6563	45.1651	0.482243	-1.05217	0.800233	1	intron (ENSRNOT00000080555, intron 2 of 2)	-11894	ENSRNOT00000084059	NA
Chr1_88622935	1	88622935	33.9997	15.5295	0.456754	-1.13051	0.848541	1	Intergenic	2617	ENSRNOT00000075116	Cox7a1
Chr1_88650857	1	88650857	21.6362	55.3239	2.55701	1.35446	0.785286	1	Intergenic	6989	ENSRNOT00000074211	LOC100912380
Chr1_8881117	1	8881117	22.6665	8.73536	0.385386	-1.37562	0.844855	1	Intergenic	-2872	ENSRNOT00000075850	Vta1
Chr1_88814566	1	88814566	2.28035	22.8035	10	3.32193	0.506437	1	Intergenic	6302	ENSRNOT00000087409	NA
Chr1_88850910	1	88850910	9.1214	3.50823	0.384615	-1.37851	0.855269	1	Intergenic	-11594	ENSRNOT00000072440	NA
Chr1_88873730	1	88873730	110.242	239.737	2.17465	1.12078	0.716023	1	Intergenic	-1646	ENSRNOT00000028284	Tyrobp
Chr1_88882215	1	88882215	7.98123	20.1723	2.52747	1.3377	0.760862	1	promoter-TSS (ENSRNOT00000028287)	-754	ENSRNOT00000028287	Hcst
Chr1_88895613	1	88895613	9.1214	50.8694	5.57692	2.47947	0.378081	1	Intergenic	9675	ENSRNOT00000029719	Nfkbid
Chr1_88952173	1	88952173	7.21207	40.765	5.65233	2.49885	0.68018	1	Intergenic	-2963	ENSRNOT00000083550	Prodh2
Chr1_88960001	1	88960001	86.3719	37.4775	0.433908	-1.20454	0.779908	1	intron (ENSRNOT00000091101, intron 11 of 16)	4560	ENSRNOT00000091101	Prodh2
Chr1_8898036	1	8898036	5.20313	48.048	9.23445	3.20703	0.575855	1	Intergenic	-12068	ENSRNOT00000016102	Gje1
Chr1_88983513	1	88983513	20.6059	7.76476	0.376822	-1.40804	0.847185	1	intron (ENSRNOT00000034001, intron 13 of 17)	6040	ENSRNOT00000034001	Arhgap33
Chr1_89010513	1	89010513	102.857	37.5375	0.364947	-1.45424	0.773787	1	TTS (ENSRNOT00000028401)	2395	ENSRNOT00000028401	Hspb6
Chr1_89011637	1	89011637	78.9611	38.4999	0.487581	-1.03629	0.848499	1	exon (ENSRNOT00000028413, exon 6 of 9)	2553	ENSRNOT00000028413	Lin37
[truncated: 7,251 more rows]

## Sheet: Table S3.2
Table S3.2: Hypermethylated CpG sites in the spermatozoa of the WNIN/Ob group compared to the LEAN group.
Chromosome_Position	Chromosome	Position	LEAN	OB	FoldChange	log2FoldChange	P Value	Adjusted P Value	Annotation	Distance to TSS	EnsembleID	Gene_Name
Chr1_100080679	1	100080679	10.2616	29.82	2.90598	1.53903	0.658538	1	intron (ENSRNOT00000081095, intron 2 of 6)	-5842	ENSRNOT00000025723	Klk1
Chr1_100155305	1	100155305	15.5844	35.6125	2.28513	1.19228	0.873207	1	intron (ENSRNOT00000091964, intron 4 of 4)	-6568	ENSRNOT00000025777	Klk1c3
Chr1_100199932	1	100199932	13.5065	65.4499	4.8458	2.27674	0.722643	1	intron (ENSRNOT00000025831, intron 1 of 4)	874	ENSRNOT00000025831	Klk1
Chr1_100224290	1	100224290	5.19481	20.2125	3.8909	1.9601	0.838544	1	promoter-TSS (ENSRNOT00000091039)	55	ENSRNOT00000091039	NA
Chr1_100228729	1	100228729	4.1625	20.1802	4.84809	2.27742	0.747007	1	exon (ENSRNOT00000032200, exon 6 of 10)	2732	ENSRNOT00000032200	Acpt
Chr1_100279448	1	100279448	1.04063	6.72672	6.46411	2.69245	0.787131	1	Intergenic	14111	ENSRNOT00000025949	Clec11a
Chr1_100295850	1	100295850	7.27274	48.1249	6.61717	2.72621	0.71117	1	Intergenic	-1303	ENSRNOT00000026100	Shank1
Chr1_100381551	1	100381551	28.0969	65.3453	2.32571	1.21767	0.795562	1	intron (ENSRNOT00000077427, intron 1 of 4)	2364	ENSRNOT00000077427	Syt3
Chr1_100471108	1	100471108	3.12188	11.5315	3.69378	1.8851	0.819314	1	promoter-TSS (ENSRNOT00000067562)	41	ENSRNOT00000067562	Aspdh
Chr1_100806562	1	100806562	6.84105	19.2953	2.82051	1.49596	0.746155	1	Intergenic	3961	ENSRNOT00000027260	Atf5
Chr1_100824835	1	100824835	5.70088	11.4018	2	1	0.879586	1	exon (ENSRNOT00000074847, exon 2 of 2)	-5230	ENSRNOT00000027320	Il4i1
Chr1_100832972	1	100832972	4.5607	18.4182	4.03846	2.01381	0.690302	1	intron (ENSRNOT00000056364, intron 2 of 6)	647	ENSRNOT00000056364	Il4i1
Chr1_100850119	1	100850119	7.28438	27.8679	3.8257	1.93572	0.757451	1	exon (ENSRNOT00000027478, exon 3 of 5)	-3784	ENSRNOT00000083551	Pnkp
Chr1_100857396	1	100857396	9.36563	22.1021	2.35991	1.23873	0.849639	1	intron (ENSRNOT00000051640, intron 7 of 15)	3489	ENSRNOT00000051640	Pnkp
Chr1_100879643	1	100879643	112.208	253.137	2.25596	1.17374	0.74217	1	intron (ENSRNOT00000027675, intron 9 of 17)	8211	ENSRNOT00000027675	Med25
Chr1_100907098	1	100907098	129.038	291.171	2.25648	1.17408	0.683826	1	intron (ENSRNOT00000020304, intron 4 of 23)	15091	ENSRNOT00000083336	Fuz
Chr1_100924067	1	100924067	46.3633	120.354	2.59589	1.37623	0.712404	1	intron (ENSRNOT00000020304, intron 1 of 23)	2269	ENSRNOT00000020304	Ap2a1
Chr1_100950632	1	100950632	8.24236	23.2943	2.82617	1.49885	0.830886	1	exon (ENSRNOT00000049584, exon 8 of 11)	10891	ENSRNOT00000049584	Tsks
Chr1_100987500	1	100987500	81.0391	171.325	2.1141	1.08004	0.788879	1	intron (ENSRNOT00000027777, intron 6 of 7)	-4906	ENSRNOT00000027786	Irf3
Chr1_101053624	1	101053624	2.08125	36.5165	17.5455	4.13303	0.531866	1	exon (ENSRNOT00000082560, exon 2 of 6)	522	ENSRNOT00000082560	Prrg2
Chr1_101054665	1	101054665	8.3117	20.2125	2.43181	1.28203	0.890837	1	promoter-TSS (ENSRNOT00000079189)	187	ENSRNOT00000027849	Prrg2
Chr1_101114819	1	101114819	3.42053	75.427	22.0513	4.46279	0.105249	1	Intergenic	-1156	ENSRNOT00000053683	NA
Chr1_101116804	1	101116804	2.28035	19.2953	8.46154	3.08092	0.574146	1	TTS (ENSRNOT00000080046)	744	ENSRNOT00000080046	NA
Chr1_101120929	1	101120929	14.5455	54.8624	3.77179	1.91525	0.774197	1	TTS (ENSRNOT00000093428)	287	ENSRNOT00000079563	NA
Chr1_101122222	1	101122222	1.03896	25.9875	25.0129	4.6446	0.658745	1	promoter-TSS (ENSRNOT00000093433)	19	ENSRNOT00000093433	NA
Chr1_101135252	1	101135252	2.28035	8.77058	3.84615	1.94342	0.812551	1	Intergenic	-3838	ENSRNOT00000093729	Flt3lg
Chr1_101148464	1	101148464	36.3637	91.4374	2.51452	1.33029	0.799829	1	intron (ENSRNOT00000027992, intron 1 of 16)	2576	ENSRNOT00000093419	NA
Chr1_101171296	1	101171296	19.7403	126.087	6.38731	2.67521	0.601234	1	intron (ENSRNOT00000028064, intron 11 of 11)	4275	ENSRNOT00000073918	Gfy
Chr1_101212112	1	101212112	4.12118	24.2649	5.88785	2.55774	0.728864	1	Intergenic	-1436	ENSRNOT00000028082	Dkkl1
Chr1_101353638	1	101353638	21.6362	46.5886	2.15327	1.10653	0.831952	1	Intergenic	-1758	ENSRNOT00000028142	Ppfia3
Chr1_101392681	1	101392681	11.3332	115.501	10.1913	3.34927	0.438051	1	Intergenic	-4551	ENSRNOT00000049957	Snrnp70
Chr1_101402069	1	101402069	34.2858	89.5124	2.61077	1.38448	0.794477	1	exon (ENSRNOT00000028189, exon 2 of 2)	-3246	ENSRNOT00000028194	Ntf4
Chr1_101453811	1	101453811	42.6656	150.871	3.53612	1.82217	0.626783	1	intron (ENSRNOT00000028328, intron 4 of 5)	3316	ENSRNOT00000087061	Bax
Chr1_101468721	1	101468721	23.9437	52.6235	2.1978	1.13606	0.64147	1	intron (ENSRNOT00000028334, intron 5 of 6)	-5614	ENSRNOT00000064245	Tulp2
Chr1_101499925	1	101499925	2.28035	38.5906	16.9231	4.08092	0.285573	1	intron (ENSRNOT00000028390, intron 2 of 12)	926	ENSRNOT00000028390	Nucb1
Chr1_101508167	1	101508167	23.9344	88.4084	3.69378	1.8851	0.673908	1	intron (ENSRNOT00000064245, intron 5 of 9)	5179	ENSRNOT00000085005	Tulp2
Chr1_101514245	1	101514245	6.24375	20.1802	3.23206	1.69245	0.804833	1	exon (ENSRNOT00000079633, exon 1 of 3)	303	ENSRNOT00000079633	Ppp1r15a
Chr1_101515825	1	101515825	4.15585	17.325	4.16882	2.05964	0.839175	1	promoter-TSS (ENSRNOT00000044788)	-850	ENSRNOT00000044788	Ppp1r15a
Chr1_101560910	1	101560910	153.766	448.524	2.91692	1.54445	0.620685	1	intron (ENSRNOT00000028474, intron 3 of 10)	6267	ENSRNOT00000028474	Bcat2
Chr1_101609419	1	101609419	60.2598	149.187	2.47573	1.30786	0.762382	1	TTS (ENSRNOT00000033278)	-1355	ENSRNOT00000032535	Rasip1
Chr1_101628758	1	101628758	10.2616	39.4676	3.84615	1.94342	0.528281	1	Intergenic	2967	ENSRNOT00000029220	Mamstr
Chr1_101679269	1	101679269	3.42053	7.89352	2.30769	1.20645	0.888462	1	Intergenic	-2904	ENSRNOT00000028540	Car11
Chr1_101694992	1	101694992	10.4063	37.4775	3.60144	1.84857	0.745365	1	exon (ENSRNOT00000028549, exon 4 of 6)	2286	ENSRNOT00000028549	Sphk2
Chr1_101702022	1	101702022	6.24375	15.3754	2.46252	1.30014	0.86044	1	promoter-TSS (ENSRNOT00000028555)	46	ENSRNOT00000028555	Rpl18
Chr1_101708513	1	101708513	30.7847	79.8123	2.59259	1.3744	0.515479	1	promoter-TSS (ENSRNOT00000028558)	-226	ENSRNOT00000028558	Spaca4
Chr1_101770011	1	101770011	1.14018	8.77058	7.69231	2.94342	0.739648	1	intron (ENSRNOT00000067430, intron 1 of 6)	3498	ENSRNOT00000067430	Sult2b1
Chr1_101779743	1	101779743	49.4542	142.678	2.88505	1.52859	0.669694	1	Intergenic	-3879	ENSRNOT00000067679	Lmtk3
Chr1_101800476	1	101800476	25.7574	209.649	8.13936	3.02492	0.392669	1	intron (ENSRNOT00000028588, intron 5 of 11)	2725	ENSRNOT00000028588	Cyth2
Chr1_101811165	1	101811165	9.1214	55.2547	6.05769	2.59877	0.340287	1	Intergenic	-1620	ENSRNOT00000028591	Kcnj14
Chr1_101819856	1	101819856	1.14018	19.2953	16.9231	4.08092	0.502856	1	promoter-TSS (ENSRNOT00000056181)	-377	ENSRNOT00000056181	Grwd1
Chr1_101857717	1	101857717	5.20313	67.2672	12.9282	3.69245	0.492416	1	promoter-TSS (ENSRNOT00000028615)	-835	ENSRNOT00000028615	Grin2d
Chr1_101868989	1	101868989	2.06059	11.6471	5.65233	2.49885	0.793311	1	intron (ENSRNOT00000028627, intron 4 of 4)	9642	ENSRNOT00000028627	Kdelr1
Chr1_10198456	1	10198456	6.84105	14.0329	2.05128	1.03653	0.853751	1	Intergenic	3204	ENSRNOT00000084106	NA
Chr1_101991973	1	101991973	23.9437	52.6235	2.1978	1.13606	0.64147	1	intron (ENSRNOT00000042115, intron 11 of 30)	21271	ENSRNOT00000042115	Abcc6
Chr1_102033121	1	102033121	7.21207	19.4119	2.69159	1.42846	0.849096	1	exon (ENSRNOT00000028680, exon 9 of 31)	15857	ENSRNOT00000028680	Nomo1
Chr1_102203755	1	102203755	294.497	606.366	2.05899	1.04194	0.646151	1	Intergenic	-12467	ENSRNOT00000028696	Abcc8
Chr1_102226302	1	102226302	9.27266	33.0002	3.55888	1.83142	0.770525	1	intron (ENSRNOT00000067392, intron 15 of 20)	29158	ENSRNOT00000067392	Ush1c
Chr1_102266657	1	102266657	6.18177	16.5001	2.66916	1.41638	0.859488	1	intron (ENSRNOT00000068434, intron 7 of 55)	8532	ENSRNOT00000068434	Otog
Chr1_102623990	1	102623990	3.42053	15.787	4.61538	2.20645	0.701813	1	intron (ENSRNOT00000015352, intron 8 of 10)	40962	ENSRNOT00000015352	Sergef
Chr1_102802085	1	102802085	25.0839	106.124	4.23077	2.08092	0.300076	1	intron (ENSRNOT00000078692, intron 9 of 16)	-21703	ENSRNOT00000080132	Saa4
Chr1_102853380	1	102853380	17.6906	46.1261	2.60737	1.3826	0.791692	1	intron (ENSRNOT00000066791, intron 1 of 13)	3490	ENSRNOT00000066791	Gtf2h1
Chr1_102881100	1	102881100	78.0469	187.387	2.40096	1.26361	0.706348	1	Intergenic	-19187	ENSRNOT00000017468	Ldha
Chr1_102926406	1	102926406	7.98123	21.0494	2.63736	1.3991	0.744369	1	intron (ENSRNOT00000079440, intron 3 of 5)	2346	ENSRNOT00000078137	AC099150.1
Chr1_103047453	1	103047453	1.14018	8.77058	7.69231	2.94342	0.739648	1	Intergenic	-5583	ENSRNOT00000080576	Gm9999
Chr1_103071207	1	103071207	2.28035	7.89352	3.46154	1.79141	0.83547	1	Intergenic	6921	ENSRNOT00000075356	Vom1r70
Chr1_103479315	1	103479315	2.28035	6.13941	2.69231	1.42884	0.885784	1	Intergenic	-52847	ENSRNOT00000045792	Mrgprb4
Chr1_103677184	1	103677184	3.42053	11.4018	3.33333	1.73697	0.800809	1	Intergenic	5737	ENSRNOT00000071521	LOC100912474
Chr1_104001911	1	104001911	4.5607	12.2788	2.69231	1.42884	0.822576	1	intron (ENSRNOT00000019103, intron 1 of 1)	8044	ENSRNOT00000019103	RGD1560730
Chr1_104427068	1	104427068	2.28035	7.89352	3.46154	1.79141	0.83547	1	Intergenic	-1620	ENSRNOT00000085506	NA
Chr1_105088154	1	105088154	3.42053	32.4511	9.48718	3.24598	0.409073	1	Intergenic	-6258	ENSRNOT00000036258	Htatip2
Chr1_105108176	1	105108176	16.4847	60.1769	3.65047	1.86808	0.708879	1	intron (ENSRNOT00000036258, intron 5 of 5)	-5420	ENSRNOT00000020853	Prmt3
Chr1_106888440	1	106888440	114.286	407.137	3.56244	1.83287	0.576187	1	Intergenic	-8351	ENSRNOT00000042952	Ano5
Chr1_107128911	1	107128911	1.14018	18.4182	16.1538	4.01381	0.520832	1	Intergenic	37472	ENSRNOT00000089175	NA
Chr1_107748931	1	107748931	43.7063	87.4474	2.0008	1.00058	0.813421	1	Intergenic	-363673	ENSRNOT00000074296	Ccdc179
Chr1_110893452	1	110893452	2.28035	7.89352	3.46154	1.79141	0.83547	1	Intergenic	-102345	ENSRNOT00000082080	NA
Chr1_1118889	1	1118889	2.28035	13.1559	5.76923	2.52838	0.707446	1	Intergenic	-1962	ENSRNOT00000062027	Raet1l
Chr1_112631964	1	112631964	1.14018	4.38529	3.84615	1.94342	0.865543	1	intron (ENSRNOT00000093339, intron 3 of 9)	179973	ENSRNOT00000093339	Gabrg3
Chr1_112970565	1	112970565	1.14018	6.13941	5.38462	2.42884	0.809169	1	intron (ENSRNOT00000033811, intron 5 of 11)	-6206	ENSRNOT00000079348	Gabrb3
Chr1_114168721	1	114168721	80.1282	191.231	2.38657	1.25494	0.706268	1	Intergenic	-6022	ENSRNOT00000032154	NA
Chr1_114184169	1	114184169	20.6059	76.6771	3.72112	1.89574	0.677109	1	Intergenic	2076	ENSRNOT00000088475	NA
Chr1_116892536	1	116892536	7.28438	15.3754	2.11073	1.07774	0.884134	1	Intergenic	22578	ENSRNOT00000075203	Vom2r25
Chr1_117094336	1	117094336	11.3332	49.5004	4.36771	2.12688	0.697775	1	Intergenic	49354	ENSRNOT00000085726	NA
Chr1_118779120	1	118779120	6.18177	27.1767	4.39626	2.13628	0.756332	1	Intergenic	47858	ENSRNOT00000079274	AABR07003833.1
Chr1_11906411	1	11906411	95.8175	508.592	5.30793	2.40815	0.407521	1	TTS (ENSRNOT00000089050)	183	ENSRNOT00000089050	NA
Chr1_11926883	1	11926883	3.42053	23.6806	6.92308	2.79141	0.545105	1	Intergenic	-11259	ENSRNOT00000081180	NA
Chr1_11971739	1	11971739	153.514	496.945	3.23713	1.69472	0.547048	1	Intergenic	1646	ENSRNOT00000090107	NA
Chr1_121178664	1	121178664	4.5607	21.0494	4.61538	2.20645	0.639005	1	Intergenic	2509	ENSRNOT00000072072	NA
Chr1_121197456	1	121197456	2.06059	8.73536	4.23925	2.08381	0.83782	1	promoter-TSS (ENSRNOT00000072543)	-3	ENSRNOT00000072543	NA
Chr1_121202511	1	121202511	7.98123	23.6806	2.96703	1.56902	0.697106	1	TTS (ENSRNOT00000075611)	424	ENSRNOT00000075611	NA
Chr1_121225224	1	121225224	12.5419	42.0988	3.35664	1.74702	0.547188	1	TTS (ENSRNOT00000072539)	315	ENSRNOT00000072539	NA
Chr1_121385349	1	121385349	4.15585	11.55	2.77921	1.47468	0.895521	1	TTS (ENSRNOT00000077931)	925	ENSRNOT00000077931	NA
Chr1_122632857	1	122632857	2.28035	6.13941	2.69231	1.42884	0.885784	1	Intergenic	20877	ENSRNOT00000071117	NA
Chr1_122875405	1	122875405	13.5281	49.009	3.62275	1.85708	0.725148	1	Intergenic	-5922	ENSRNOT00000077426	NA
Chr1_12395120	1	12395120	36.4219	91.2912	2.50649	1.32567	0.756565	1	Intergenic	-5529	ENSRNOT00000082324	NA
Chr1_124172896	1	124172896	3.12188	15.3754	4.92504	2.30014	0.764856	1	Intergenic	-96528	ENSRNOT00000086546	NA
Chr1_124968454	1	124968454	4.5607	11.4018	2.5	1.32193	0.843024	1	Intergenic	-14999	ENSRNOT00000021262	Trpm1
Chr1_125218750	1	125218750	1.14018	2.63117	2.30769	1.20645	0.957186	1	intron (ENSRNOT00000038511, intron 7 of 10)	-9022	ENSRNOT00000031067	Fan1
Chr1_126316977	1	126316977	150.891	334.414	2.21627	1.14813	0.67653	1	Intergenic	86430	ENSRNOT00000085207	NA
Chr1_126928612	1	126928612	113.332	264.002	2.32945	1.21999	0.688598	1	intron (ENSRNOT00000015845, intron 21 of 27)	-32778	ENSRNOT00000016758	Snrpa1
Chr1_127638811	1	127638811	15.6094	41.3213	2.64721	1.40447	0.794928	1	Intergenic	-9424	ENSRNOT00000049340	Cers3
Chr1_12794710	1	12794710	135.999	274.679	2.01971	1.01415	0.73491	1	intron (ENSRNOT00000087902, intron 1 of 1)	4094	ENSRNOT00000087902	NA
Chr1_128522421	1	128522421	3.42053	14.91	4.35897	2.12399	0.720742	1	intron (ENSRNOT00000033858, intron 6 of 9)	12535	ENSRNOT00000090056	NA
Chr1_128612095	1	128612095	39.5438	123.003	3.11055	1.63717	0.679815	1	intron (ENSRNOT00000073355, intron 1 of 11)	-2044	ENSRNOT00000078707	Ttc23
Chr1_128669568	1	128669568	54.6056	128.119	2.34625	1.23036	0.734118	1	intron (ENSRNOT00000018639, intron 3 of 5)	26229	ENSRNOT00000076329	Synm
Chr1_12926630	1	12926630	2.28035	30.697	13.4615	3.75077	0.378806	1	intron (ENSRNOT00000089066, intron 2 of 9)	10895	ENSRNOT00000089066	Txlnb
Chr1_129541870	1	129541870	10.2616	35.0823	3.4188	1.77349	0.583678	1	intron (ENSRNOT00000089979, intron 2 of 2)	11080	ENSRNOT00000089979	NA
Chr1_131434237	1	131434237	114.286	1854.74	16.2289	4.02049	0.0858458	0.35123	Intergenic	-2288	ENSRNOT00000092225	NA
Chr1_131448970	1	131448970	8.24236	27.1767	3.2972	1.72124	0.797434	1	exon (ENSRNOT00000014152, exon 3 of 3)	5720	ENSRNOT00000014152	Nr2f2
Chr1_131643998	1	131643998	4.1625	11.5315	2.77033	1.47006	0.85733	1	Intergenic	-44107	ENSRNOT00000085407	NA
Chr1_132356759	1	132356759	40.5844	150.871	3.71746	1.89432	0.615075	1	Intergenic	-7666	ENSRNOT00000081182	NA
Chr1_132776344	1	132776344	11.4018	56.1317	4.92308	2.29956	0.382467	1	Intergenic	-115229	ENSRNOT00000077007	NA
Chr1_13363266	1	13363266	163.378	417.057	2.55271	1.35203	0.603864	1	intron (ENSRNOT00000081716, intron 3 of 3)	12023	ENSRNOT00000084609	NA
Chr1_134143299	1	134143299	9.1214	26.3117	2.88462	1.52838	0.684321	1	Intergenic	-51891	ENSRNOT00000076599	NA
Chr1_134383945	1	134383945	3.42053	9.64764	2.82051	1.49596	0.843176	1	Intergenic	-47880	ENSRNOT00000076660	NA
Chr1_13471151	1	13471151	13.5281	74.9549	5.54067	2.47006	0.612196	1	Intergenic	-75780	ENSRNOT00000085519	Ccdc28a
Chr1_134869676	1	134869676	2.28035	6.13941	2.69231	1.42884	0.885784	1	intron (ENSRNOT00000055829, intron 1 of 37)	580	ENSRNOT00000055829	Chd2
Chr1_134882642	1	134882642	30.1781	60.5405	2.0061	1.0044	0.832567	1	TTS (ENSRNOT00000076045)	2972	ENSRNOT00000076561	NA
Chr1_135020943	1	135020943	6.84105	35.0823	5.12821	2.35845	0.49283	1	Intergenic	21598	ENSRNOT00000016597	NA
Chr1_135583569	1	135583569	5.70088	14.0329	2.46154	1.29956	0.820563	1	Intergenic	-2100	ENSRNOT00000091975	NA
Chr1_136155802	1	136155802	4.5607	10.5247	2.30769	1.20645	0.864056	1	Intergenic	80709	ENSRNOT00000090236	NA
Chr1_137812487	1	137812487	279.481	1697.85	6.07501	2.60289	0.238613	0.724636	intron (ENSRNOT00000083590, intron 1 of 21)	13301	ENSRNOT00000092778	Agbl1
Chr1_14100400	1	14100400	25.0839	64.0252	2.55245	1.35188	0.556391	1	Intergenic	16622	ENSRNOT00000004344	RGD1560303
Chr1_141032529	1	141032529	13.6821	31.5741	2.30769	1.20645	0.709751	1	intron (ENSRNOT00000023506, intron 3 of 10)	20963	ENSRNOT00000091518	NA
Chr1_141171863	1	141171863	84.4842	197.031	2.33216	1.22167	0.705246	1	TTS (ENSRNOT00000044567)	16169	ENSRNOT00000044567	Polg
Chr1_141447870	1	141447870	2.28035	8.77058	3.84615	1.94342	0.812551	1	TTS (ENSRNOT00000020690)	847	ENSRNOT00000020690	AC096024.1
Chr1_141459384	1	141459384	9.1214	21.0494	2.30769	1.20645	0.773976	1	exon (ENSRNOT00000082164, exon 9 of 9)	-8308	ENSRNOT00000033491	Kif7
Chr1_141476281	1	141476281	10.303	36.8826	3.57981	1.83988	0.759973	1	intron (ENSRNOT00000020229, intron 2 of 2)	5035	ENSRNOT00000020229	Pex11a
Chr1_141500646	1	141500646	17.1026	35.9594	2.10256	1.07215	0.716987	1	intron (ENSRNOT00000034042, intron 6 of 16)	3466	ENSRNOT00000040164	Snrpep2
Chr1_141641817	1	141641817	1.14018	7.01646	6.15385	2.62149	0.784796	1	intron (ENSRNOT00000082591, intron 3 of 5)	13601	ENSRNOT00000068084	Ap3s2
Chr1_142041554	1	142041554	22.6665	57.2651	2.52642	1.3371	0.784864	1	intron (ENSRNOT00000090006, intron 7 of 14)	7130	ENSRNOT00000090006	Ttll13
Chr1_142123983	1	142123983	21.6633	116.649	5.38462	2.42884	0.222568	1	intron (ENSRNOT00000017407, intron 10 of 19)	-9348	ENSRNOT00000029471	Rccd1
Chr1_142146444	1	142146444	21.6362	92.2066	4.26168	2.09142	0.627521	1	intron (ENSRNOT00000016281, intron 21 of 23)	9991	ENSRNOT00000016445	Hddc3
Chr1_142167269	1	142167269	5.70088	14.0329	2.46154	1.29956	0.820563	1	Intergenic	-3005	ENSRNOT00000016281	Man2a2
Chr1_142522194	1	142522194	109.211	298.943	2.73729	1.45275	0.630177	1	Intergenic	21602	ENSRNOT00000089908	NA
Chr1_142801357	1	142801357	4.5607	16.6641	3.65385	1.86942	0.726644	1	Intergenic	-32801	ENSRNOT00000091569	Zfp592
Chr1_142869786	1	142869786	3.42053	16.6641	4.87179	2.28445	0.683097	1	exon (ENSRNOT00000091569, exon 9 of 9)	-13255	ENSRNOT00000015898	Alpk3
Chr1_142901776	1	142901776	5.70088	21.0494	3.69231	1.88452	0.677964	1	intron (ENSRNOT00000015898, intron 3 of 13)	-7822	ENSRNOT00000089410	AABR07004437.1
Chr1_142934126	1	142934126	6.84105	56.1317	8.20513	3.03653	0.279841	1	Intergenic	-16415	ENSRNOT00000025621	Slc28a1
Chr1_143026500	1	143026500	152.972	317.117	2.07304	1.05175	0.704943	1	Intergenic	-9719	ENSRNOT00000025797	Pde8a
Chr1_143325133	1	143325133	17.1026	46.4841	2.71795	1.44252	0.587805	1	Intergenic	-5095	ENSRNOT00000055614	LOC100360933
Chr1_143397646	1	143397646	5.15148	10.6766	2.07252	1.05139	0.912542	1	intron (ENSRNOT00000078916, intron 1 of 12)	448	ENSRNOT00000078916	Fsd2
Chr1_143434563	1	143434563	1.14018	7.01646	6.15385	2.62149	0.784796	1	Intergenic	32576	ENSRNOT00000064667	Whamm
Chr1_143585058	1	143585058	19.7719	122.042	6.1725	2.62586	0.537049	1	intron (ENSRNOT00000026385, intron 1 of 2)	1382	ENSRNOT00000026385	Fam103a1
Chr1_143659660	1	143659660	70.0601	174.707	2.49368	1.31827	0.693692	1	Intergenic	-1104	ENSRNOT00000087281	NA
Chr1_144735385	1	144735385	15.9625	49.1152	3.07692	1.62149	0.538335	1	exon (ENSRNOT00000047408, exon 19 of 20)	-18845	ENSRNOT00000063763	NA
Chr1_144844305	1	144844305	12.5419	40.3447	3.21678	1.68562	0.568592	1	Intergenic	-3032	ENSRNOT00000082947	NA
Chr1_146186513	1	146186513	7.98123	31.5741	3.95604	1.98406	0.573993	1	intron (ENSRNOT00000036343, intron 2 of 29)	39950	ENSRNOT00000036343	Cemip
Chr1_146989006	1	146989006	19.7719	53.8138	2.72173	1.44453	0.774181	1	intron (ENSRNOT00000071895, intron 7 of 8)	12030	ENSRNOT00000071895	LOC100366231
Chr1_147099980	1	147099980	50.4845	264.002	5.22937	2.38664	0.46084	1	Intergenic	19196	ENSRNOT00000065898	LOC100911148
Chr1_147144388	1	147144388	1.03896	2.8875	2.77921	1.47468	0.926319	1	Intergenic	-1608	ENSRNOT00000084532	NA
Chr1_1473915	1	1473915	41.625	90.3303	2.1701	1.11776	0.791573	1	intron (ENSRNOT00000028992, intron 1 of 4)	932	ENSRNOT00000028992	Raet1d
Chr1_147431519	1	147431519	4.5607	10.5247	2.30769	1.20645	0.864056	1	intron (ENSRNOT00000086488, intron 1 of 2)	4379	ENSRNOT00000086488	NA
Chr1_147707595	1	147707595	60.7874	163.06	2.68246	1.42356	0.678164	1	Intergenic	-6298	ENSRNOT00000054742	Cyp2c6v1
Chr1_147723520	1	147723520	12.5419	97.3534	7.76224	2.95647	0.184358	1	promoter-TSS (ENSRNOT00000092928)	-15	ENSRNOT00000092928	Cyp2c6v1
Chr1_148150532	1	148150532	3.42053	8.77058	2.5641	1.35845	0.865307	1	Intergenic	-7906	ENSRNOT00000087444	NA
Chr1_149175218	1	149175218	3.11689	7.69999	2.47041	1.30475	0.917346	1	promoter-TSS (ENSRNOT00000089091)	-3	ENSRNOT00000045611	Vom2r42
Chr1_149591040	1	149591040	77.2721	173.737	2.24837	1.16888	0.724787	1	Intergenic	-11759	ENSRNOT00000047063	Olr12
Chr1_149597159	1	149597159	16.4847	59.2063	3.59159	1.84462	0.713596	1	Intergenic	6114	ENSRNOT00000045582	Olr13
Chr1_149696573	1	149696573	8.24236	42.7062	5.18131	2.37332	0.687677	1	Intergenic	-13215	ENSRNOT00000077975	Olr17
Chr1_149702758	1	149702758	2.06059	4.85298	2.35514	1.23581	0.922849	1	Intergenic	-15018	ENSRNOT00000071448	NA
Chr1_149889004	1	149889004	2.06059	4.85298	2.35514	1.23581	0.922849	1	Intergenic	-12162	ENSRNOT00000036482	NA
Chr1_150050313	1	150050313	1.14018	2.63117	2.30769	1.20645	0.957186	1	Intergenic	-16930	ENSRNOT00000073824	Olr23
Chr1_150181874	1	150181874	4.5607	42.0988	9.23077	3.20645	0.338931	1	Intergenic	-8557	ENSRNOT00000044676	Olr27
Chr1_150210997	1	150210997	2.28035	8.77058	3.84615	1.94342	0.812551	1	promoter-TSS (ENSRNOT00000081156)	-593	ENSRNOT00000081156	Olr29
Chr1_150250694	1	150250694	1.14018	6.13941	5.38462	2.42884	0.809169	1	Intergenic	11520	ENSRNOT00000049595	Olr32
Chr1_150348266	1	150348266	135.999	352.326	2.59065	1.37332	0.639528	1	intron (ENSRNOT00000018592, intron 11 of 18)	37946	ENSRNOT00000042081	Olr34
Chr1_150369559	1	150369559	9.1214	19.2953	2.11538	1.08092	0.806906	1	intron (ENSRNOT00000018592, intron 6 of 18)	25857	ENSRNOT00000018592	Folh1
Chr1_150461824	1	150461824	5.20313	22.1021	4.24785	2.08673	0.758659	1	Intergenic	-17117	ENSRNOT00000085371	Vmn2r78
Chr1_150488310	1	150488310	2.28035	7.01646	3.07692	1.62149	0.859693	1	intron (ENSRNOT00000085371, intron 1 of 5)	-3930	ENSRNOT00000047771	Vmn2r78
Chr1_15249447	1	15249447	26.224	73.6729	2.80936	1.49024	0.499251	1	intron (ENSRNOT00000081461, intron 1 of 1)	2113	ENSRNOT00000081461	NA
Chr1_153837280	1	153837280	3.42053	45.607	13.3333	3.73697	0.266211	1	Intergenic	-24290	ENSRNOT00000023329	Me3
Chr1_154158380	1	154158380	10.2616	40.3447	3.93162	1.97513	0.51758	1	intron (ENSRNOT00000023468, intron 1 of 3)	7145	ENSRNOT00000023468	Hikeshi
Chr1_154616440	1	154616440	1.0303	2.91179	2.82617	1.49885	0.920679	1	Intergenic	9949	ENSRNOT00000024095	Ccdc89
Chr1_15689283	1	15689283	92.3542	188.567	2.04179	1.02983	0.543381	1	intron (ENSRNOT00000079845, intron 1 of 17)	47129	ENSRNOT00000079845	Map7
Chr1_157625511	1	157625511	22.6665	63.0887	2.78335	1.47682	0.756525	1	intron (ENSRNOT00000092066, intron 1 of 4)	-20663	ENSRNOT00000013851	Rab30
Chr1_1582432	1	1582432	5.20313	15.3754	2.95502	1.56317	0.833566	1	Intergenic	-34954	ENSRNOT00000062030	LOC679782
Chr1_159039548	1	159039548	1.14018	7.01646	6.15385	2.62149	0.784796	1	Intergenic	-126166	ENSRNOT00000086184	NA
Chr1_159767135	1	159767135	1.04063	8.64864	8.311	3.05502	0.749755	1	Intergenic	-131499	ENSRNOT00000079979	NA
Chr1_162318955	1	162318955	24.975	61.5015	2.46252	1.30014	0.78691	1	Intergenic	-1776	ENSRNOT00000035743	Kctd21
Chr1_162502924	1	162502924	167.938	356.209	2.12107	1.08479	0.707126	1	exon (ENSRNOT00000016770, exon 20 of 23)	30970	ENSRNOT00000016783	Aamdc
Chr1_162634412	1	162634412	92.7266	230.031	2.48075	1.31077	0.676098	1	intron (ENSRNOT00000037050, intron 5 of 14)	-41858	ENSRNOT00000017702	Clns1a
Chr1_162810652	1	162810652	4.5607	12.2788	2.69231	1.42884	0.822576	1	intron (ENSRNOT00000049321, intron 1 of 14)	-6960	ENSRNOT00000091952	Pak1
Chr1_162962801	1	162962801	7.98123	34.2053	4.28571	2.09954	0.536858	1	intron (ENSRNOT00000034886, intron 14 of 15)	72325	ENSRNOT00000034886	Gdpd4
Chr1_163457201	1	163457201	13.6821	57.8858	4.23077	2.08092	0.413773	1	exon (ENSRNOT00000020520, exon 3 of 3)	-1874	ENSRNOT00000082386	NA
Chr1_163673830	1	163673830	105.103	214.294	2.03889	1.02779	0.74385	1	intron (ENSRNOT00000088873, intron 3 of 4)	10422	ENSRNOT00000088873	Thap12
Chr1_163843537	1	163843537	11.4018	25.4347	2.23077	1.15754	0.75422	1	Intergenic	-29172	ENSRNOT00000067026	RGD1561870
Chr1_164069443	1	164069443	141.15	284.385	2.01476	1.01061	0.734378	1	intron (ENSRNOT00000022176, intron 2 of 14)	32136	ENSRNOT00000022176	Uvrag
Chr1_164185616	1	164185616	1.14018	2.63117	2.30769	1.20645	0.957186	1	exon (ENSRNOT00000035774, exon 4 of 6)	19607	ENSRNOT00000035774	Mogat2
Chr1_164427325	1	164427325	66.9692	135.883	2.02904	1.0208	0.771185	1	intron (ENSRNOT00000023386, intron 1 of 5)	1849	ENSRNOT00000023386	Klhl35
Chr1_164435894	1	164435894	9.27266	52.4122	5.65233	2.49885	0.649469	1	TTS (ENSRNOT00000023935)	837	ENSRNOT00000079066	NA
Chr1_164467321	1	164467321	161.756	379.503	2.34614	1.23029	0.669063	1	Intergenic	-26153	ENSRNOT00000023935	Rps3
Chr1_16463230	1	16463230	9.1214	64.9023	7.11538	2.83094	0.272624	1	TTS (ENSRNOT00000081799)	14053	ENSRNOT00000081799	NA
Chr1_164678272	1	164678272	23.9437	104.37	4.35897	2.12399	0.295052	1	Intergenic	-6694	ENSRNOT00000091807	Slco2b1
Chr1_164699659	1	164699659	108.181	247.502	2.28785	1.19399	0.697768	1	Intergenic	-5946	ENSRNOT00000051450	Olr36
Chr1_164851217	1	164851217	2.07792	8.66249	4.16882	2.05964	0.863363	1	intron (ENSRNOT00000031908, intron 1 of 9)	1242	ENSRNOT00000031908	Xrra1
Chr1_164857514	1	164857514	7.98123	17.5412	2.1978	1.13606	0.811921	1	intron (ENSRNOT00000031908, intron 2 of 9)	4248	ENSRNOT00000087818	Xrra1
Chr1_164956902	1	164956902	13.6821	32.4511	2.37179	1.24598	0.697287	1	intron (ENSRNOT00000029629, intron 1 of 5)	3984	ENSRNOT00000087735	NA
Chr1_165101785	1	165101785	4.5607	13.1559	2.88462	1.52838	0.802696	1	intron (ENSRNOT00000024875, intron 6 of 11)	21671	ENSRNOT00000024875	Pold3
Chr1_165541462	1	165541462	18.7313	51.8919	2.77033	1.47006	0.772818	1	Intergenic	-7883	ENSRNOT00000038764	Coa4
Chr1_165616783	1	165616783	57.6965	131.03	2.27103	1.18335	0.74144	1	Intergenic	-8276	ENSRNOT00000025104	Rab6a
Chr1_165627537	1	165627537	15.5844	37.5375	2.40865	1.26822	0.863112	1	intron (ENSRNOT00000087534, intron 1 of 7)	2186	ENSRNOT00000087534	Rab6a
Chr1_165636082	1	165636082	131.119	264.264	2.01546	1.01111	0.730206	1	intron (ENSRNOT00000087534, intron 1 of 7)	-3128	ENSRNOT00000086696	NA
Chr1_165904237	1	165904237	65.9389	135.883	2.06075	1.04317	0.766656	1	Intergenic	-2313	ENSRNOT00000077661	Relt
Chr1_166049042	1	166049042	3.42053	35.9594	10.5128	3.39408	0.365001	1	Intergenic	-11617	ENSRNOT00000026115	P2ry2
Chr1_166084360	1	166084360	6.84105	49.1152	7.17949	2.84388	0.337683	1	Intergenic	36619	ENSRNOT00000082638	NA
Chr1_166383389	1	166383389	2.28035	11.4018	5	2.32193	0.748458	1	intron (ENSRNOT00000042524, intron 13 of 18)	30176	ENSRNOT00000026286	Atg16l2
Chr1_166428589	1	166428589	30.1781	83.6036	2.77033	1.47006	0.740287	1	promoter-TSS (ENSRNOT00000085555)	-173	ENSRNOT00000085555	Stard10
Chr1_166593938	1	166593938	33.9997	163.06	4.79592	2.26181	0.531934	1	intron (ENSRNOT00000090959, intron 2 of 30)	4392	ENSRNOT00000053724	NA
Chr1_166673629	1	166673629	20.8125	63.4234	3.04737	1.60756	0.740548	1	intron (ENSRNOT00000026644, intron 1 of 4)	-2761	ENSRNOT00000087792	Art2b
Chr1_166674223	1	166674223	43.6364	270.462	6.19808	2.63182	0.495396	1	intron (ENSRNOT00000026644, intron 1 of 4)	2804	ENSRNOT00000076714	Art2b
Chr1_166738387	1	166738387	4.5607	9.64764	2.11538	1.08092	0.885545	1	Intergenic	-1146	ENSRNOT00000079846	Clpb
Chr1_166934938	1	166934938	4.5607	47.3611	10.3846	3.37638	0.28878	1	intron (ENSRNOT00000026962, intron 4 of 4)	4604	ENSRNOT00000079675	Folr1
Chr1_166950584	1	166950584	15.9625	43.8529	2.74725	1.45799	0.595877	1	Intergenic	-6991	ENSRNOT00000026962	Folr1
Chr1_167021570	1	167021570	17.1026	38.5906	2.25641	1.17403	0.682	1	Intergenic	-15730	ENSRNOT00000027261	Lrrc51
Chr1_167074156	1	167074156	13.6821	32.4511	2.37179	1.24598	0.697287	1	exon (ENSRNOT00000055249, exon 15 of 26)	7639	ENSRNOT00000000474	Numa1
Chr1_167140555	1	167140555	20.5232	48.2382	2.35043	1.23292	0.630053	1	intron (ENSRNOT00000027321, intron 2 of 9)	21936	ENSRNOT00000031043	NA
Chr1_167166854	1	167166854	4.12118	20.3825	4.94579	2.3062	0.765944	1	Intergenic	-1588	ENSRNOT00000027321	Rnf121
Chr1_167212511	1	167212511	7.98123	22.8035	2.85714	1.51457	0.712422	1	Intergenic	-1591	ENSRNOT00000027507	Chrna10
Chr1_167344016	1	167344016	90.5344	312.312	3.44965	1.78645	0.545541	1	intron (ENSRNOT00000027641, intron 1 of 1)	3475	ENSRNOT00000076499	Rhog
Chr1_167531876	1	167531876	8.325	21.1411	2.53947	1.34453	0.839854	1	exon (ENSRNOT00000027685, exon 12 of 12)	-6388	ENSRNOT00000074058	Rrm1
Chr1_167582902	1	167582902	10.4063	61.5015	5.91005	2.56317	0.620138	1	Intergenic	-1277	ENSRNOT00000083691	NA
Chr1_167664983	1	167664983	9.1214	35.9594	3.94231	1.97904	0.543723	1	Intergenic	4669	ENSRNOT00000016061	Olr41
Chr1_167685770	1	167685770	4.1625	10.5706	2.53947	1.34453	0.873351	1	TTS (ENSRNOT00000024998)	964	ENSRNOT00000024998	NA
Chr1_167695907	1	167695907	3.42053	9.64764	2.82051	1.49596	0.843176	1	TTS (ENSRNOT00000092837)	792	ENSRNOT00000092837	NA
Chr1_167734962	1	167734962	40.1815	92.2066	2.29475	1.19834	0.766187	1	Intergenic	-2178	ENSRNOT00000024965	Olr44
Chr1_167753352	1	167753352	2.28035	7.01646	3.07692	1.62149	0.859693	1	Intergenic	5251	ENSRNOT00000024961	Olr45
Chr1_167763009	1	167763009	4.12118	20.3825	4.94579	2.3062	0.765944	1	Intergenic	2544	ENSRNOT00000024954	Bcl2l1-ps1
Chr1_167774837	1	167774837	11.4018	46.4841	4.07692	2.02748	0.473075	1	Intergenic	-4626	ENSRNOT00000024948	Olr47
Chr1_167861082	1	167861082	39.4806	86.6249	2.19411	1.13364	0.82975	1	Intergenic	4025	ENSRNOT00000074214	LOC684208
Chr1_167915623	1	167915623	15.9625	89.4599	5.6044	2.48656	0.262728	1	Intergenic	3092	ENSRNOT00000025109	NA
Chr1_168079467	1	168079467	11.4018	26.3117	2.30769	1.20645	0.740086	1	Intergenic	3274	ENSRNOT00000070789	LOC684376
Chr1_168111000	1	168111000	3.42053	10.5247	3.07692	1.62149	0.821763	1	Intergenic	-6527	ENSRNOT00000051894	Olr67
Chr1_168175830	1	168175830	27.818	67.9417	2.44237	1.28828	0.777011	1	TTS (ENSRNOT00000075135)	1310	ENSRNOT00000075135	Olr72
Chr1_168187058	1	168187058	1.14018	5.26235	4.61538	2.20645	0.835697	1	Intergenic	-2736	ENSRNOT00000068335	NA
Chr1_168216779	1	168216779	5.70088	14.91	2.61538	1.38702	0.801568	1	Intergenic	-7497	ENSRNOT00000049645	Olr77
Chr1_168246571	1	168246571	1.14018	14.0329	12.3077	3.62149	0.61622	1	TTS (ENSRNOT00000021102)	1682	ENSRNOT00000021102	Olr79
Chr1_168313787	1	168313787	2.28035	30.697	13.4615	3.75077	0.378806	1	Intergenic	-3715	ENSRNOT00000044675	Olr82
Chr1_168390717	1	168390717	11.4018	25.4347	2.23077	1.15754	0.75422	1	exon (ENSRNOT00000039822, exon 1 of 1)	101	ENSRNOT00000039822	Olr87
Chr1_168498498	1	168498498	9.1214	38.5906	4.23077	2.08092	0.510942	1	Intergenic	2715	ENSRNOT00000014730	Olr97
Chr1_168577569	1	168577569	3.42053	9.64764	2.82051	1.49596	0.843176	1	Intergenic	2478	ENSRNOT00000048299	Olr103
Chr1_168652277	1	168652277	11.3332	46.5886	4.11079	2.03942	0.71433	1	TTS (ENSRNOT00000083685)	376	ENSRNOT00000083685	NA
Chr1_168744630	1	168744630	10.2616	27.1888	2.64957	1.40576	0.699156	1	Intergenic	-18973	ENSRNOT00000040224	Olr115
Chr1_168860267	1	168860267	5.70088	11.4018	2	1	0.879586	1	Intergenic	-6644	ENSRNOT00000021429	Olr124
Chr1_168928111	1	168928111	5.70088	14.0329	2.46154	1.29956	0.820563	1	Intergenic	2666	ENSRNOT00000021468	LOC103694854
Chr1_168956729	1	168956729	9.36563	35.5555	3.79638	1.92463	0.740391	1	promoter-TSS (ENSRNOT00000090745)	-732	ENSRNOT00000090745	LOC103694857
Chr1_169001137	1	169001137	24.9351	68.3374	2.74061	1.4545	0.807221	1	exon (ENSRNOT00000048484, exon 2 of 3)	625	ENSRNOT00000048484	Hbe2
Chr1_169014178	1	169014178	4.1625	8.64864	2.07775	1.05502	0.909486	1	Intergenic	-8987	ENSRNOT00000043719	Hbe1
Chr1_169045571	1	169045571	3.42053	35.9594	10.5128	3.39408	0.365001	1	Intergenic	-4845	ENSRNOT00000046616	Olr130
Chr1_169139860	1	169139860	6.24375	15.3754	2.46252	1.30014	0.86044	1	Intergenic	-5586	ENSRNOT00000034019	LOC499219
Chr1_169164518	1	169164518	3.42053	9.64764	2.82051	1.49596	0.843176	1	Intergenic	-4281	ENSRNOT00000067348	NA
Chr1_169183541	1	169183541	3.42053	31.5741	9.23077	3.20645	0.420669	1	exon (ENSRNOT00000040131, exon 1 of 1)	571	ENSRNOT00000040131	Olr139
Chr1_169199888	1	169199888	7.98123	34.2053	4.28571	2.09954	0.536858	1	Intergenic	-9101	ENSRNOT00000050606	Olr140
Chr1_169223545	1	169223545	5.70088	47.3611	8.30769	3.05445	0.32291	1	Intergenic	6816	ENSRNOT00000022740	Olr142
Chr1_169248473	1	169248473	13.6821	57.0088	4.16667	2.05889	0.421	1	promoter-TSS (ENSRNOT00000022773)	50	ENSRNOT00000022773	Olr144
Chr1_169333010	1	169333010	2.28035	10.5247	4.61538	2.20645	0.76928	1	exon (ENSRNOT00000032587, exon 2 of 2)	1084	ENSRNOT00000032587	Ubqln3
Chr1_169341412	1	169341412	15.4544	59.2063	3.83103	1.93773	0.701749	1	TTS (ENSRNOT00000022852)	2895	ENSRNOT00000022852	Ubqlnl
Chr1_169357800	1	169357800	5.70088	28.9429	5.07692	2.34395	0.543703	1	Intergenic	-2682	ENSRNOT00000022992	RGD1310717
Chr1_169522215	1	169522215	9.1214	33.3282	3.65385	1.86942	0.579073	1	intron (ENSRNOT00000082645, intron 1 of 6)	-8677	ENSRNOT00000078058	Trim30c
Chr1_169610899	1	169610899	6.84105	14.91	2.17949	1.12399	0.834817	1	Intergenic	-5280	ENSRNOT00000023170	Olr157
Chr1_169633158	1	169633158	44.3027	108.707	2.45373	1.29497	0.735781	1	Intergenic	-3757	ENSRNOT00000074466	Olr158
Chr1_169676322	1	169676322	4.5607	19.2953	4.23077	2.08092	0.672828	1	Intergenic	6793	ENSRNOT00000073194	Olr161
Chr1_169682947	1	169682947	6.84105	22.8035	3.33333	1.73697	0.680237	1	promoter-TSS (ENSRNOT00000075826)	-365	ENSRNOT00000075826	Olr162
Chr1_169787439	1	169787439	2.28035	14.0329	6.15385	2.62149	0.687159	1	Intergenic	14874	ENSRNOT00000072462	Olr167
Chr1_169810425	1	169810425	1.14018	18.4182	16.1538	4.01381	0.520832	1	Intergenic	4405	ENSRNOT00000081030	NA
Chr1_16987244	1	16987244	14.5688	44.2042	3.03418	1.6013	0.765025	1	TTS (ENSRNOT00000072759)	2239	ENSRNOT00000072759	AABR07000534.1
Chr1_169890154	1	169890154	14.4241	39.7944	2.75888	1.46408	0.796886	1	Intergenic	2697	ENSRNOT00000037868	Olr183
Chr1_169969398	1	169969398	3.42053	14.91	4.35897	2.12399	0.720742	1	Intergenic	3207	ENSRNOT00000023307	Olr190
Chr1_170055990	1	170055990	6.84105	19.2953	2.82051	1.49596	0.746155	1	Intergenic	17484	ENSRNOT00000085141	Olr196
Chr1_170082501	1	170082501	6.18177	26.2061	4.23925	2.08381	0.764468	1	Intergenic	6883	ENSRNOT00000089760	NA
Chr1_170222943	1	170222943	5.15148	14.5589	2.82617	1.49885	0.858834	1	exon (ENSRNOT00000023502, exon 8 of 12)	10125	ENSRNOT00000040672	RGD1561034
Chr1_170397886	1	170397886	103.896	211.75	2.03809	1.02722	0.782773	1	promoter-TSS (ENSRNOT00000090181)	-694	ENSRNOT00000090181	Apbb1
Chr1_170581007	1	170581007	1.14018	6.13941	5.38462	2.42884	0.809169	1	intron (ENSRNOT00000025906, intron 2 of 12)	-1390	ENSRNOT00000076100	Rrp8
Chr1_170721696	1	170721696	1.14018	15.787	13.8462	3.79141	0.576453	1	Intergenic	22037	ENSRNOT00000051962	Olr208
Chr1_170809160	1	170809160	2.28035	6.13941	2.69231	1.42884	0.885784	1	Intergenic	-7599	ENSRNOT00000047852	Olr211
Chr1_171189585	1	171189585	23.6968	71.8241	3.03096	1.59978	0.725939	1	TTS (ENSRNOT00000026511)	1451	ENSRNOT00000026511	Olr231
Chr1_171195949	1	171195949	3.42053	17.5412	5.12821	2.35845	0.664468	1	exon (ENSRNOT00000047839, exon 1 of 1)	671	ENSRNOT00000047839	Olr232
Chr1_171204930	1	171204930	14.8223	42.9758	2.89941	1.53576	0.58374	1	Intergenic	4491	ENSRNOT00000049607	Olr233
Chr1_171275061	1	171275061	44.3027	89.2948	2.01556	1.01118	0.80126	1	exon (ENSRNOT00000051038, exon 1 of 1)	755	ENSRNOT00000051038	Olr234
Chr1_171781801	1	171781801	5.70088	14.91	2.61538	1.38702	0.801568	1	Intergenic	-11982	ENSRNOT00000081351	Olfml1
Chr1_171976893	1	171976893	16.4847	38.8238	2.35514	1.23581	0.82692	1	intron (ENSRNOT00000026744, intron 4 of 9)	2865	ENSRNOT00000079844	Cyb5r2
Chr1_172004338	1	172004338	4.5607	33.3282	7.30769	2.86942	0.442351	1	Intergenic	-6435	ENSRNOT00000045415	LOC499235
Chr1_172065735	1	172065735	14.8223	120.157	8.10651	3.01908	0.142928	1	Intergenic	-6582	ENSRNOT00000046903	Olr237
Chr1_172364712	1	172364712	2.28035	11.4018	5	2.32193	0.748458	1	Intergenic	4804	ENSRNOT00000040363	Olr251
Chr1_172616147	1	172616147	2.28035	5.26235	2.30769	1.20645	0.914702	1	exon (ENSRNOT00000012919, exon 1 of 1)	487	ENSRNOT00000012919	Olr262
Chr1_172621216	1	172621216	2.28035	12.2788	5.38462	2.42884	0.727913	1	Intergenic	-4137	ENSRNOT00000071859	Olr263
Chr1_172861892	1	172861892	6.18177	17.4707	2.82617	1.49885	0.848562	1	TTS (ENSRNOT00000081313)	1094	ENSRNOT00000081313	LOC687082
Chr1_172879915	1	172879915	2.28035	9.64764	4.23077	2.08092	0.790574	1	Intergenic	-1901	ENSRNOT00000033009	Olr1875
Chr1_172929169	1	172929169	34.2858	83.7374	2.44234	1.28826	0.811983	1	Intergenic	3339	ENSRNOT00000048478	RGD1564933
Chr1_172999111	1	172999111	11.4469	40.3603	3.52588	1.81798	0.743734	1	Intergenic	-13137	ENSRNOT00000073864	LOC100912217
Chr1_173411193	1	173411193	11.4018	35.9594	3.15385	1.65711	0.59923	1	Intergenic	-17802	ENSRNOT00000050657	Olr285
Chr1_17351079	1	17351079	129.817	287.296	2.21308	1.14606	0.701715	1	intron (ENSRNOT00000020102, intron 1 of 4)	26969	ENSRNOT00000020102	Themis
Chr1_174133811	1	174133811	15.5844	40.4249	2.59393	1.37514	0.848561	1	promoter-TSS (ENSRNOT00000088044)	101	ENSRNOT00000089120	NA
Chr1_174134556	1	174134556	2.07792	15.4	7.41123	2.88971	0.791905	1	promoter-TSS (ENSRNOT00000088044)	-192	ENSRNOT00000087056	NA
Chr1_174276998	1	174276998	1.14018	4.38529	3.84615	1.94342	0.865543	1	intron (ENSRNOT00000064902, intron 1 of 19)	12650	ENSRNOT00000064902	St5
Chr1_174326578	1	174326578	73.8844	178.739	2.41917	1.27451	0.708366	1	Intergenic	-4118	ENSRNOT00000018497	Akip1
Chr1_174519966	1	174519966	194.597	501.621	2.57774	1.36611	0.579354	1	Intergenic	-24707	ENSRNOT00000052377	Scube2
Chr1_174758342	1	174758342	14.5688	49.009	3.36398	1.75017	0.738908	1	Intergenic	-9619	ENSRNOT00000013362	Wee1
Chr1_174789593	1	174789593	115.393	233.914	2.0271	1.01942	0.740573	1	Intergenic	15298	ENSRNOT00000079953	NA
Chr1_174800944	1	174800944	6.84105	28.9429	4.23077	2.08092	0.579873	1	Intergenic	25126	ENSRNOT00000047859	NA
Chr1_175589662	1	175589662	3.42053	8.77058	2.5641	1.35845	0.865307	1	intron (ENSRNOT00000024933, intron 1 of 14)	-2859	ENSRNOT00000071333	AABR07005027.1
Chr1_175660477	1	175660477	11.4018	64.0252	5.61538	2.48938	0.323955	1	Intergenic	-2991	ENSRNOT00000024561	rnf141
Chr1_175747904	1	175747904	6.84105	27.1888	3.97436	1.99072	0.606687	1	intron (ENSRNOT00000024060, intron 2 of 20)	48137	ENSRNOT00000024060	Mrvi1
Chr1_175984203	1	175984203	2.28035	6.13941	2.69231	1.42884	0.885784	1	Intergenic	-66036	ENSRNOT00000078119	NA
Chr1_176980753	1	176980753	27.3642	60.517	2.21154	1.14505	0.619947	1	intron (ENSRNOT00000022301, intron 2 of 7)	2293	ENSRNOT00000022301	Dkk3
Chr1_177200000	1	177200000	6.84105	22.8035	3.33333	1.73697	0.680237	1	exon (ENSRNOT00000043017, exon 4 of 10)	6264	ENSRNOT00000043017	Micalcl
Chr1_178514361	1	178514361	77.0063	213.333	2.77033	1.47006	0.652834	1	Intergenic	-38584	ENSRNOT00000076828	NA
Chr1_178627184	1	178627184	1.14018	7.01646	6.15385	2.62149	0.784796	1	Intergenic	-9361	ENSRNOT00000092099	Spon1
Chr1_184183836	1	184183836	13.5281	52.8528	3.90688	1.96602	0.705772	1	TTS (ENSRNOT00000055124)	5076	ENSRNOT00000055124	Calca
Chr1_185039016	1	185039016	1.14018	14.91	13.0769	3.70895	0.596047	1	Intergenic	104257	ENSRNOT00000027752	Nucb2
Chr1_185746385	1	185746385	9.1214	64.9023	7.11538	2.83094	0.272624	1	intron (ENSRNOT00000048020, intron 2 of 15)	73207	ENSRNOT00000048020	Sox6
Chr1_186548543	1	186548543	9.1214	40.3447	4.42308	2.14505	0.489957	1	Intergenic	-50741	ENSRNOT00000083106	NA
Chr1_1869253	1	1869253	3.09089	7.76476	2.51215	1.32892	0.900607	1	Intergenic	-16624	ENSRNOT00000082003	NA
Chr1_187685329	1	187685329	10.2616	43.8529	4.2735	2.09542	0.476275	1	Intergenic	5585	ENSRNOT00000092696	NA
Chr1_187772029	1	187772029	54.026	117.425	2.17349	1.12001	0.810592	1	TTS (ENSRNOT00000092274)	739	ENSRNOT00000092274	NA
Chr1_188220629	1	188220629	1.14018	10.5247	9.23077	3.20645	0.697269	1	intron (ENSRNOT00000022800, intron 3 of 15)	20208	ENSRNOT00000092289	NA
Chr1_188233934	1	188233934	7.98123	49.9923	6.26374	2.64702	0.358728	1	intron (ENSRNOT00000022800, intron 1 of 15)	11695	ENSRNOT00000022800	Tmc7
Chr1_188344144	1	188344144	15.6094	70.1501	4.4941	2.16803	0.656716	1	Intergenic	29428	ENSRNOT00000075020	Knop1
Chr1_188427140	1	188427140	1.14018	16.6641	14.6154	3.86942	0.55747	1	exon (ENSRNOT00000037870, exon 5 of 16)	6678	ENSRNOT00000037870	Ccp110
Chr1_188504510	1	188504510	2.06059	23.2943	11.3047	3.49885	0.661538	1	intron (ENSRNOT00000050393, intron 21 of 29)	-38403	ENSRNOT00000079619	NA
Chr1_18855221	1	18855221	14.8223	30.697	2.07101	1.05033	0.746254	1	intron (ENSRNOT00000014917, intron 15 of 63)	277184	ENSRNOT00000088635	NA
Chr1_188591308	1	188591308	6.84105	36.8364	5.38462	2.42884	0.470176	1	promoter-TSS (ENSRNOT00000089011)	-1000	ENSRNOT00000089011	NA
Chr1_189040736	1	189040736	4.5607	18.4182	4.03846	2.01381	0.690302	1	Intergenic	-24106	ENSRNOT00000084828	NA
Chr1_189183964	1	189183964	6.84105	87.7058	12.8205	3.68038	0.133256	1	Intergenic	-1657	ENSRNOT00000021249	Gp2
Chr1_189205181	1	189205181	4.5607	10.5247	2.30769	1.20645	0.864056	1	Intergenic	-5804	ENSRNOT00000021027	Umod
Chr1_189884537	1	189884537	13.6821	32.4511	2.37179	1.24598	0.697287	1	intron (ENSRNOT00000075003, intron 5 of 5)	13914	ENSRNOT00000075003	Tmem159
Chr1_189968148	1	189968148	32.2078	410.024	12.7306	3.67023	0.312955	0.880945	Intergenic	-1189	ENSRNOT00000055063	Abca14
Chr1_190675513	1	190675513	32.9694	95.1184	2.88505	1.52859	0.708541	1	Intergenic	3816	ENSRNOT00000084934	AABR07005633.1
Chr1_190837882	1	190837882	11.4018	30.697	2.69231	1.42884	0.67221	1	intron (ENSRNOT00000022726, intron 17 of 17)	-15104	ENSRNOT00000040963	Polr3e
Chr1_190923696	1	190923696	35.3454	76.304	2.15881	1.11024	0.597369	1	intron (ENSRNOT00000039447, intron 2 of 6)	-5695	ENSRNOT00000084089	NA
Chr1_1911411	1	1911411	100.969	215.472	2.13404	1.09359	0.727756	1	intron (ENSRNOT00000021437, intron 8 of 12)	14072	ENSRNOT00000021437	Ppil4
Chr1_191520516	1	191520516	17.1026	64.9023	3.79487	1.92405	0.421599	1	Intergenic	131113	ENSRNOT00000055048	Usp31
Chr1_191665668	1	191665668	114.363	304.767	2.66491	1.41409	0.637686	1	intron (ENSRNOT00000082927, intron 1 of 15)	11248	ENSRNOT00000082927	Usp31
Chr1_191970260	1	191970260	13.6821	61.3941	4.48718	2.16581	0.386348	1	intron (ENSRNOT00000025309, intron 5 of 16)	14599	ENSRNOT00000025309	Gga2
Chr1_192028624	1	192028624	33.9997	78.6182	2.31232	1.20934	0.777152	1	intron (ENSRNOT00000077457, intron 3 of 5)	2913	ENSRNOT00000077457	Ubfd1
Chr1_192143087	1	192143087	13.6821	31.5741	2.30769	1.20645	0.709751	1	promoter-TSS (ENSRNOT00000025699)	-232	ENSRNOT00000025699	Ern2
Chr1_193143958	1	193143958	2.28035	10.5247	4.61538	2.20645	0.76928	1	exon (ENSRNOT00000086492, exon 24 of 25)	-44015	ENSRNOT00000090172	Slc5a11
Chr1_193380571	1	193380571	2.28035	7.01646	3.07692	1.62149	0.859693	1	intron (ENSRNOT00000019640, intron 7 of 10)	-44242	ENSRNOT00000019939	Aqp8
Chr1_194770382	1	194770382	2.07792	11.55	5.55842	2.47468	0.82931	1	promoter-TSS (ENSRNOT00000025988)	-857	ENSRNOT00000025988	Nupr1
Chr1_194858506	1	194858506	109.211	275.649	2.524	1.33571	0.660343	1	Intergenic	-3335	ENSRNOT00000088582	NA
Chr1_194921754	1	194921754	70.6494	283.937	4.01896	2.00682	0.583029	1	promoter-TSS (ENSRNOT00000090150)	6	ENSRNOT00000090150	NA
Chr1_194931884	1	194931884	2.07792	7.69999	3.70562	1.88971	0.876864	1	promoter-TSS (ENSRNOT00000078955)	80	ENSRNOT00000078955	NA
Chr1_194954794	1	194954794	3.11689	17.325	5.55842	2.47468	0.811188	1	promoter-TSS (ENSRNOT00000087804)	-212	ENSRNOT00000087804	NA
Chr1_194993797	1	194993797	11.4018	62.2711	5.46154	2.44931	0.335935	1	Intergenic	-4897	ENSRNOT00000087326	NA
Chr1_195018926	1	195018926	82.4236	174.707	2.11963	1.08381	0.742404	1	Intergenic	-7465	ENSRNOT00000087173	NA
Chr1_196695305	1	196695305	5.70088	15.787	2.76923	1.46949	0.782739	1	Intergenic	-42323	ENSRNOT00000066652	LOC100271845
Chr1_196891676	1	196891676	7.98123	21.9265	2.74725	1.45799	0.728208	1	Intergenic	-7373	ENSRNOT00000089464	Nsmce1
Chr1_197073580	1	197073580	4.5607	24.5576	5.38462	2.42884	0.574461	1	intron (ENSRNOT00000022271, intron 6 of 37)	-25024	ENSRNOT00000022365	LOC361646
Chr1_197884434	1	197884434	42.6656	98.018	2.29735	1.19997	0.772155	1	exon (ENSRNOT00000074274, exon 2 of 9)	598	ENSRNOT00000071241	Sh2b1
Chr1_197910196	1	197910196	15.4544	45.618	2.95177	1.56158	0.773553	1	exon (ENSRNOT00000080605, exon 19 of 23)	6613	ENSRNOT00000025203	Tufm
Chr1_197986999	1	197986999	8.24236	17.4707	2.11963	1.08381	0.888765	1	intron (ENSRNOT00000025898, intron 14 of 15)	-3534	ENSRNOT00000085421	NA
Chr1_198003001	1	198003001	58.1819	141.487	2.43181	1.28203	0.770923	1	TTS (ENSRNOT00000025950)	3664	ENSRNOT00000023555	Apobr
Chr1_198005723	1	198005723	3.42053	35.9594	10.5128	3.39408	0.365001	1	exon (ENSRNOT00000025950, exon 4 of 5)	3171	ENSRNOT00000025950	Il27
Chr1_198060057	1	198060057	24.7271	67.9417	2.74766	1.4582	0.751922	1	intron (ENSRNOT00000091912, intron 1 of 1)	1291	ENSRNOT00000091912	NA
Chr1_198103686	1	198103686	9.1214	55.2547	6.05769	2.59877	0.340287	1	intron (ENSRNOT00000026186, intron 1 of 7)	424	ENSRNOT00000026186	Sult1a1
Chr1_198123828	1	198123828	9.27266	31.0591	3.34953	1.74396	0.784813	1	TTS (ENSRNOT00000026496)	3728	ENSRNOT00000073652	Bola2
Chr1_198235239	1	198235239	2.28035	13.1559	5.76923	2.52838	0.707446	1	promoter-TSS (ENSRNOT00000081295)	4	ENSRNOT00000081295	NA
Chr1_198245804	1	198245804	4.1625	26.9069	6.46411	2.69245	0.684393	1	Intergenic	-2287	ENSRNOT00000086620	NA
Chr1_198260442	1	198260442	12.4875	47.0871	3.77073	1.91485	0.720733	1	intron (ENSRNOT00000026955, intron 1 of 4)	945	ENSRNOT00000026955	Fam57b
Chr1_198294445	1	198294445	1.14018	9.64764	8.46154	3.08092	0.7182	1	intron (ENSRNOT00000027033, intron 3 of 6)	3632	ENSRNOT00000027033	Ino80e
Chr1_198308092	1	198308092	134.026	288.75	2.15443	1.1073	0.74652	1	exon (ENSRNOT00000085304, exon 14 of 20)	8791	ENSRNOT00000085304	Taok2
Chr1_198317196	1	198317196	7.98123	33.3282	4.17582	2.06206	0.548979	1	promoter-TSS (ENSRNOT00000085304)	-280	ENSRNOT00000064985	Taok2
Chr1_198362937	1	198362937	1.14018	3.50823	3.07692	1.62149	0.902595	1	intron (ENSRNOT00000027129, intron 2 of 5)	2309	ENSRNOT00000027129	Kctd13
Chr1_198373880	1	198373880	41.625	101.862	2.44713	1.29109	0.753982	1	intron (ENSRNOT00000027129, intron 2 of 5)	8735	ENSRNOT00000055016	Asphd1
Chr1_198456620	1	198456620	5.70088	12.2788	2.15385	1.10692	0.859443	1	TTS (ENSRNOT00000082940)	-1705	ENSRNOT00000049044	Prrt2
Chr1_198458027	1	198458027	9.36563	36.5165	3.89899	1.9631	0.733887	1	intron (ENSRNOT00000086019, intron 9 of 9)	2100	ENSRNOT00000086019	Maz
Chr1_198465022	1	198465022	43.6364	117.425	2.69098	1.42813	0.76615	1	intron (ENSRNOT00000027525, intron 8 of 13)	-4895	ENSRNOT00000082940	Maz
Chr1_198536665	1	198536665	10.2616	60.517	5.89744	2.56009	0.325144	1	Intergenic	8029	ENSRNOT00000022765	LOC308990
Chr1_198656258	1	198656258	5.70088	38.5906	6.76923	2.75899	0.414281	1	intron (ENSRNOT00000023944, intron 1 of 6)	515	ENSRNOT00000023944	Mylpf
Chr1_198668160	1	198668160	5.70088	13.1559	2.30769	1.20645	0.839815	1	Intergenic	-5549	ENSRNOT00000055012	Sept1
Chr1_198709498	1	198709498	31.2188	73.033	2.33939	1.22613	0.787413	1	Intergenic	-2645	ENSRNOT00000024074	Dctpp1
Chr1_198851492	1	198851492	5.70088	17.5412	3.07692	1.62149	0.746341	1	Intergenic	-12263	ENSRNOT00000052100	LOC102553866
Chr1_198889783	1	198889783	3.42053	8.77058	2.5641	1.35845	0.865307	1	Intergenic	10593	ENSRNOT00000024969	Zfp689
Chr1_198937172	1	198937172	4.5607	71.0417	15.5769	3.96134	0.144665	1	TTS (ENSRNOT00000079416)	466	ENSRNOT00000079416	NA
Chr1_199027206	1	199027206	81.0391	173.25	2.13786	1.09616	0.785249	1	intron (ENSRNOT00000025419, intron 3 of 8)	7688	ENSRNOT00000025419	Phkg2
Chr1_199051718	1	199051718	2.28035	46.4841	20.3846	4.34941	0.215344	1	exon (ENSRNOT00000025499, exon 20 of 20)	9390	ENSRNOT00000085954	Zfp689
Chr1_199074597	1	199074597	4.1625	45.1651	10.8505	3.43969	0.560993	1	Intergenic	-10446	ENSRNOT00000044511	Zfp689
Chr1_199106642	1	199106642	5.70088	19.2953	3.38462	1.75899	0.711568	1	Intergenic	19516	ENSRNOT00000054080	NA
Chr1_199160472	1	199160472	2.28035	12.2788	5.38462	2.42884	0.727913	1	Intergenic	-1346	ENSRNOT00000025618	Bcl7c
Chr1_199162856	1	199162856	1.14018	7.01646	6.15385	2.62149	0.784796	1	promoter-TSS (ENSRNOT00000025646)	-231	ENSRNOT00000025646	Ctf1
Chr1_199202807	1	199202807	6.84105	19.2953	2.82051	1.49596	0.746155	1	intron (ENSRNOT00000090428, intron 7 of 10)	5668	ENSRNOT00000065187	Fbxl19
Chr1_199233667	1	199233667	87.4125	186.426	2.13272	1.09269	0.741641	1	exon (ENSRNOT00000088606, exon 7 of 18)	8566	ENSRNOT00000088606	Setd1a
Chr1_199251844	1	199251844	1.14018	3.50823	3.07692	1.62149	0.902595	1	TTS (ENSRNOT00000026063)	3373	ENSRNOT00000025933	Hsd3b7
Chr1_199303096	1	199303096	42.6656	95.1351	2.22978	1.1569	0.781524	1	Intergenic	15200	ENSRNOT00000026224	Stx4
Chr1_199307780	1	199307780	78.0469	210.45	2.69646	1.43107	0.661916	1	Intergenic	12948	ENSRNOT00000022452	Zfp668
Chr1_199328892	1	199328892	20.5232	47.3611	2.30769	1.20645	0.639533	1	exon (ENSRNOT00000036187, exon 1 of 2)	5263	ENSRNOT00000036187	Zfp646
Chr1_199348949	1	199348949	30.9089	78.6182	2.54355	1.34684	0.755197	1	Intergenic	-2680	ENSRNOT00000078578	Bckdk
Chr1_199398600	1	199398600	47.7923	122.237	2.55768	1.35484	0.772953	1	Intergenic	-3236	ENSRNOT00000090368	Prss36
Chr1_199410707	1	199410707	47.3936	103.854	2.1913	1.13179	0.768708	1	Intergenic	-2128	ENSRNOT00000031891	Fus
Chr1_199467612	1	199467612	42.6656	125.886	2.95052	1.56097	0.689889	1	Intergenic	17638	ENSRNOT00000029994	Trim72
Chr1_199478287	1	199478287	3.42053	8.77058	2.5641	1.35845	0.865307	1	Intergenic	16272	ENSRNOT00000085539	NA
Chr1_199495181	1	199495181	2.07792	23.1	11.1168	3.47468	0.729933	1	promoter-TSS (ENSRNOT00000026748)	-118	ENSRNOT00000086003	Itgad
Chr1_199501701	1	199501701	2.28035	9.64764	4.23077	2.08092	0.790574	1	intron (ENSRNOT00000086003, intron 2 of 29)	6273	ENSRNOT00000026748	Itgad
Chr1_199658828	1	199658828	48.9094	145.105	2.96681	1.56891	0.673684	1	intron (ENSRNOT00000027032, intron 3 of 5)	3167	ENSRNOT00000027032	Armc5
Chr1_199668349	1	199668349	4.12118	20.3825	4.94579	2.3062	0.765944	1	intron (ENSRNOT00000054980, intron 7 of 10)	4175	ENSRNOT00000054980	Tgfb1i1
Chr1_199700131	1	199700131	13.6821	30.697	2.24359	1.16581	0.722473	1	intron (ENSRNOT00000027290, intron 6 of 12)	16075	ENSRNOT00000027290	RGD1310127
Chr1_199734694	1	199734694	6.24375	14.4144	2.30861	1.20703	0.873148	1	Intergenic	14655	ENSRNOT00000027297	Ahsp
Chr1_200158410	1	200158410	20.5232	123.665	6.02564	2.59111	0.189256	1	TTS (ENSRNOT00000086874)	677	ENSRNOT00000086874	NA
Chr1_200177117	1	200177117	2.06059	22.3237	10.8336	3.43745	0.670762	1	intron (ENSRNOT00000027665, intron 3 of 18)	9947	ENSRNOT00000027665	Sec23ip
Chr1_200320963	1	200320963	12.3635	97.0596	7.85046	2.97278	0.507776	1	Intergenic	-43409	ENSRNOT00000085396	NA
Chr1_200380157	1	200380157	64.9086	254.296	3.91776	1.97003	0.536657	1	Intergenic	15748	ENSRNOT00000079434	NA
Chr1_200396243	1	200396243	3.42053	7.89352	2.30769	1.20645	0.888462	1	Intergenic	31517	ENSRNOT00000085524	NA
Chr1_200506252	1	200506252	5.70088	35.9594	6.30769	2.65711	0.446532	1	Intergenic	42066	ENSRNOT00000088610	AABR07005806.1
Chr1_201090550	1	201090550	1.14018	35.9594	31.5385	4.97904	0.252312	1	intron (ENSRNOT00000047161, intron 1 of 20)	-7822	ENSRNOT00000079342	Ate1
Chr1_201195442	1	201195442	2.28035	11.4018	5	2.32193	0.748458	1	intron (ENSRNOT00000077908, intron 6 of 22)	-61469	ENSRNOT00000090143	Tacc2
Chr1_201424606	1	201424606	156.094	347.868	2.22858	1.15613	0.670589	1	Intergenic	-5166	ENSRNOT00000027836	Plekha1
Chr1_201461461	1	201461461	3.42053	8.77058	2.5641	1.35845	0.865307	1	intron (ENSRNOT00000027836, intron 5 of 12)	23013	ENSRNOT00000078244	Plekha1
Chr1_201637816	1	201637816	4.5607	34.2053	7.5	2.90689	0.430789	1	intron (ENSRNOT00000093269, intron 1 of 4)	2278	ENSRNOT00000093269	Dmbt1
Chr1_201704703	1	201704703	10.2616	22.8035	2.22222	1.152	0.77106	1	Intergenic	-1739	ENSRNOT00000031258	LOC499276
Chr1_201765884	1	201765884	14.8223	35.0823	2.36686	1.24298	0.684645	1	intron (ENSRNOT00000039130, intron 4 of 20)	24862	ENSRNOT00000039130	LOC691970
Chr1_201849513	1	201849513	2.28035	10.5247	4.61538	2.20645	0.76928	1	Intergenic	-7684	ENSRNOT00000078386	NA
Chr1_201887097	1	201887097	12.5419	34.2053	2.72727	1.44746	0.648309	1	intron (ENSRNOT00000050519, intron 6 of 8)	7679	ENSRNOT00000050519	Cuzd1
Chr1_201903742	1	201903742	27.818	63.0887	2.26791	1.18136	0.799305	1	Intergenic	2399	ENSRNOT00000036657	RGD1559891
Chr1_201909375	1	201909375	10.303	33.0002	3.20299	1.67942	0.787018	1	Intergenic	-3047	ENSRNOT00000036625	RGD1560958
Chr1_202480952	1	202480952	6.84105	18.4182	2.69231	1.42884	0.763223	1	exon (ENSRNOT00000027681, exon 2 of 7)	48585	ENSRNOT00000027681	Plpp4
Chr1_203514318	1	203514318	19.383	60.517	3.12217	1.64255	0.494459	1	Intergenic	-1292	ENSRNOT00000028011	Hmx2
Chr1_203525256	1	203525256	5.19481	11.55	2.22337	1.15275	0.918949	1	intron (ENSRNOT00000028020, intron 1 of 10)	829	ENSRNOT00000028020	Bub3
Chr1_204812352	1	204812352	61.3969	160.48	2.61382	1.38616	0.696612	1	intron (ENSRNOT00000077956, intron 1 of 4)	4729	ENSRNOT00000077956	Fam53b
Chr1_204847206	1	204847206	11.4018	51.7464	4.53846	2.1822	0.420822	1	intron (ENSRNOT00000023121, intron 3 of 5)	8422	ENSRNOT00000023121	Mettl10
Chr1_205960228	1	205960228	33.0651	126.296	3.81963	1.93343	0.301638	1	intron (ENSRNOT00000024974, intron 21 of 22)	7695	ENSRNOT00000075539	NA
Chr1_206331002	1	206331002	3.42053	7.89352	2.30769	1.20645	0.888462	1	intron (ENSRNOT00000091863, intron 8 of 10)	-48426	ENSRNOT00000024974	Adam12
Chr1_206410162	1	206410162	143.377	482.212	3.36325	1.74986	0.572411	1	intron (ENSRNOT00000091863, intron 2 of 10)	6982	ENSRNOT00000091863	LOC100302465
Chr1_206419040	1	206419040	1.14018	28.0659	24.6154	4.62149	0.348117	1	Intergenic	-1896	ENSRNOT00000073836	LOC100302465
Chr1_208264554	1	208264554	11.4018	22.8035	2	1	0.798057	1	Intergenic	-9933	ENSRNOT00000091989	NA
Chr1_208552523	1	208552523	48.9094	122.042	2.49527	1.31919	0.733884	1	Intergenic	31189	ENSRNOT00000086515	NA
Chr1_209006019	1	209006019	10.2616	32.4511	3.16239	1.66102	0.619812	1	Intergenic	-70237	ENSRNOT00000088021	AABR07005961.1
Chr1_209328835	1	209328835	1.14018	6.13941	5.38462	2.42884	0.809169	1	intron (ENSRNOT00000021537, intron 2 of 4)	91601	ENSRNOT00000021537	Mgmt
Chr1_209712494	1	209712494	1.14018	5.26235	4.61538	2.20645	0.835697	1	Intergenic	36711	ENSRNOT00000073093	LOC100362342
Chr1_209762569	1	209762569	3.42053	38.5906	11.2821	3.49596	0.334239	1	Intergenic	-6128	ENSRNOT00000022406	Glrx3
Chr1_211417365	1	211417365	4.5607	64.0252	14.0385	3.81131	0.175137	1	intron (ENSRNOT00000030461, intron 22 of 22)	-5658	ENSRNOT00000029587	Dpysl4
Chr1_212298719	1	212298719	4.5607	14.91	3.26923	1.70895	0.764232	1	Intergenic	-3017	ENSRNOT00000053676	NA
Chr1_212326109	1	212326109	3.42053	14.0329	4.10256	2.03653	0.740017	1	exon (ENSRNOT00000024369, exon 10 of 24)	4241	ENSRNOT00000024369	Adam8
Chr1_212387156	1	212387156	6.24375	19.2192	3.07815	1.62206	0.815071	1	Intergenic	27978	ENSRNOT00000046314	Zfp511
Chr1_212545857	1	212545857	30.9089	95.1184	3.07738	1.6217	0.693736	1	intron (ENSRNOT00000024765, intron 1 of 5)	2874	ENSRNOT00000089729	Caly
Chr1_212599212	1	212599212	7.21207	14.5589	2.01869	1.01342	0.903743	1	intron (ENSRNOT00000064501, intron 5 of 7)	-7566	ENSRNOT00000025574	Mtg1
Chr1_212632277	1	212632277	17.1026	37.7135	2.20513	1.14086	0.693465	1	TTS (ENSRNOT00000025611)	1028	ENSRNOT00000025611	Olr286
Chr1_212693744	1	212693744	86.5448	206.737	2.38878	1.25628	0.694657	1	Intergenic	-1992	ENSRNOT00000049269	Cd163l1
Chr1_212706683	1	212706683	3.12188	152.793	48.9426	5.61302	0.231693	0.796093	exon (ENSRNOT00000049269, exon 13 of 13)	-7497	ENSRNOT00000025680	Olr292
Chr1_212873101	1	212873101	13.3938	44.6474	3.33343	1.73701	0.753987	1	TTS (ENSRNOT00000072158)	1414	ENSRNOT00000075235	LOC100360557
Chr1_213254733	1	213254733	1.14018	6.13941	5.38462	2.42884	0.809169	1	Intergenic	-3952	ENSRNOT00000091678	LOC103690271
Chr1_213344627	1	213344627	7.98123	28.0659	3.51648	1.81413	0.626239	1	Intergenic	-3348	ENSRNOT00000074710	Olr310
Chr1_213392163	1	213392163	42.2421	111.618	2.64235	1.40182	0.714695	1	Intergenic	-12238	ENSRNOT00000072701	Olr312
Chr1_213572302	1	213572302	6.24375	24.985	4.00159	2.00058	0.758544	1	Intergenic	-4821	ENSRNOT00000071925	RGD1309350
Chr1_213742231	1	213742231	16.65	48.048	2.88577	1.52895	0.769444	1	exon (ENSRNOT00000020004, exon 12 of 13)	3518	ENSRNOT00000020023	Ifitm5
Chr1_213758987	1	213758987	25.0839	52.6235	2.0979	1.06895	0.659488	1	Intergenic	-7581	ENSRNOT00000020216	Ifitm2
Chr1_213843268	1	213843268	2.28035	15.787	6.92308	2.79141	0.648257	1	Intergenic	-25045	ENSRNOT00000054875	Ifitm6
Chr1_213884224	1	213884224	25.0839	57.8858	2.30769	1.20645	0.609039	1	Intergenic	-2552	ENSRNOT00000020864	Pkp3
Chr1_213935055	1	213935055	92.7266	227.119	2.44934	1.2924	0.68086	1	Intergenic	-13846	ENSRNOT00000044393	Ano9
Chr1_214159767	1	214159767	4.5607	15.787	3.46154	1.79141	0.74539	1	promoter-TSS (ENSRNOT00000091292)	-501	ENSRNOT00000022241	Rnh1
Chr1_214162117	1	214162117	1.14018	10.5247	9.23077	3.20645	0.697269	1	intron (ENSRNOT00000082284, intron 1 of 9)	1692	ENSRNOT00000082284	Rnh1
Chr1_214186030	1	214186030	77.9222	160.737	2.06279	1.0446	0.799626	1	intron (ENSRNOT00000022867, intron 3 of 12)	2305	ENSRNOT00000091150	Lrrc56
Chr1_214204202	1	214204202	1.14018	7.01646	6.15385	2.62149	0.784796	1	exon (ENSRNOT00000023219, exon 2 of 5)	340	ENSRNOT00000023219	Rassf7
Chr1_214210719	1	214210719	9.27266	69.8829	7.53645	2.91388	0.566236	1	Intergenic	2369	ENSRNOT00000053739	NA
Chr1_214564654	1	214564654	4.5607	11.4018	2.5	1.32193	0.843024	1	intron (ENSRNOT00000064254, intron 2 of 21)	1756	ENSRNOT00000085125	Ap2a2
Chr1_214593847	1	214593847	26.224	64.9023	2.47492	1.30738	0.566206	1	intron (ENSRNOT00000064254, intron 10 of 21)	-2031	ENSRNOT00000087741	NA
Chr1_214629926	1	214629926	3.42053	7.01646	2.05128	1.03653	0.913044	1	promoter-TSS (ENSRNOT00000087497)	13	ENSRNOT00000087497	Muc6
Chr1_214637088	1	214637088	171.429	449.487	2.622	1.39067	0.651954	1	Intergenic	-7149	ENSRNOT00000089110	Muc6
Chr1_21475066	1	21475066	123.635	279.532	2.26093	1.17692	0.695751	1	Intergenic	37276	ENSRNOT00000089983	NA
Chr1_214756365	1	214756365	1.14018	3.50823	3.07692	1.62149	0.902595	1	TTS (ENSRNOT00000091110)	8739	ENSRNOT00000091110	AABR07006033.1
Chr1_214827282	1	214827282	17.1026	42.0988	2.46154	1.29956	0.638272	1	intron (ENSRNOT00000046344, intron 5 of 5)	17577	ENSRNOT00000046344	Tollip
Chr1_215328924	1	215328924	7.28438	37.4775	5.14491	2.36315	0.687014	1	TTS (ENSRNOT00000042047)	1569	ENSRNOT00000068147	Krtap5-2
Chr1_215357078	1	215357078	19.7719	68.2282	3.45077	1.78692	0.710033	1	intron (ENSRNOT00000027259, intron 4 of 4)	-6916	ENSRNOT00000064050	Krtap5-2
Chr1_215602692	1	215602692	1.04063	2.88288	2.77033	1.47006	0.921025	1	Intergenic	-2713	ENSRNOT00000027454	Syt8
Chr1_215608559	1	215608559	17.6624	70.2624	3.97809	1.99207	0.745322	1	promoter-TSS (ENSRNOT00000076535)	-478	ENSRNOT00000076187	Tnni2
Chr1_215609082	1	215609082	2.07792	11.55	5.55842	2.47468	0.82931	1	promoter-TSS (ENSRNOT00000076140)	13	ENSRNOT00000076535	NA
Chr1_215664051	1	215664051	12.3635	36.8826	2.98318	1.57685	0.78972	1	Intergenic	-2578	ENSRNOT00000066135	Tnnt3
Chr1_215834101	1	215834101	1.14018	28.0659	24.6154	4.62149	0.348117	1	intron (ENSRNOT00000089171, intron 2 of 4)	604	ENSRNOT00000073850	Igf2
Chr1_215842218	1	215842218	18.7013	55.8249	2.98508	1.57777	0.807781	1	intron (ENSRNOT00000089171, intron 2 of 4)	-4008	ENSRNOT00000050760	Igf2
Chr1_216230434	1	216230434	2.28035	14.91	6.53846	2.70895	0.667447	1	Intergenic	-7264	ENSRNOT00000027760	Cd81
Chr1_216501633	1	216501633	11.4018	32.4511	2.84615	1.50901	0.646742	1	intron (ENSRNOT00000087153, intron 11 of 15)	120053	ENSRNOT00000075927	Kcnq1
Chr1_216665336	1	216665336	36.0603	98.0302	2.7185	1.44281	0.719629	1	Intergenic	-1614	ENSRNOT00000077409	Cdkn1c
Chr1_216916941	1	216916941	3.42053	7.01646	2.05128	1.03653	0.913044	1	intron (ENSRNOT00000028119, intron 1 of 21)	2029	ENSRNOT00000079454	Osbpl5
Chr1_216928495	1	216928495	3.12188	24.985	8.00319	3.00058	0.664072	1	Intergenic	-7869	ENSRNOT00000028119	Osbpl5
Chr1_217162232	1	217162232	19.383	64.0252	3.30317	1.72385	0.466528	1	intron (ENSRNOT00000071484, intron 1 of 24)	3339	ENSRNOT00000092232	NA
Chr1_217731284	1	217731284	1.14018	3.50823	3.07692	1.62149	0.902595	1	intron (ENSRNOT00000042579, intron 11 of 11)	-9907	ENSRNOT00000092748	Ppfia1
Chr1_217745000	1	217745000	3.12188	12.4925	4.00159	2.00058	0.804514	1	exon (ENSRNOT00000075089, exon 2 of 2)	-1706	ENSRNOT00000078340	NA
Chr1_218410816	1	218410816	14.5688	40.3603	2.77033	1.47006	0.787664	1	Intergenic	-36196	ENSRNOT00000017860	Rmt1
Chr1_218612745	1	218612745	4.12118	16.5001	4.00374	2.00135	0.80783	1	intron (ENSRNOT00000019652, intron 10 of 18)	-20020	ENSRNOT00000019861	Tesmin
Chr1_218648540	1	218648540	4.5607	20.1723	4.42308	2.14505	0.655752	1	intron (ENSRNOT00000019861, intron 8 of 8)	9386	ENSRNOT00000020425	Gal
Chr1_218952824	1	218952824	205.715	446.599	2.17097	1.11834	0.711676	1	exon (ENSRNOT00000034240, exon 4 of 4)	7315	ENSRNOT00000034240	RGD1311946
Chr1_219026313	1	219026313	2.28035	18.4182	8.07692	3.01381	0.592488	1	intron (ENSRNOT00000022486, intron 4 of 11)	25468	ENSRNOT00000022486	Kmt5b
Chr1_219142780	1	219142780	6.84105	15.787	2.30769	1.20645	0.816322	1	exon (ENSRNOT00000023526, exon 5 of 7)	-1426	ENSRNOT00000083942	Unc93b1
Chr1_219153327	1	219153327	62.3377	304.15	4.87906	2.2866	0.53087	1	intron (ENSRNOT00000085312, intron 10 of 11)	-8716	ENSRNOT00000023526	Ndufs8
Chr1_219199663	1	219199663	1.14018	8.77058	7.69231	2.94342	0.739648	1	exon (ENSRNOT00000024034, exon 1 of 8)	504	ENSRNOT00000024034	LOC688778
Chr1_219242051	1	219242051	40.1815	294.09	7.31905	2.87166	0.376803	1	Intergenic	-1397	ENSRNOT00000024129	Tbx10
Chr1_219246876	1	219246876	2.28035	5.26235	2.30769	1.20645	0.914702	1	promoter-TSS (ENSRNOT00000024237)	-797	ENSRNOT00000024237	Nudt8
Chr1_219258688	1	219258688	14.4241	43.6768	3.02804	1.59838	0.772729	1	intron (ENSRNOT00000024517, intron 1 of 9)	761	ENSRNOT00000024517	Ndufv1
Chr1_219283543	1	219283543	6.24375	87.4474	14.0056	3.80793	0.448908	1	Intergenic	10605	ENSRNOT00000024601	Gstp1
Chr1_219318829	1	219318829	4.5607	30.697	6.73077	2.75077	0.478161	1	Intergenic	-6588	ENSRNOT00000066691	RGD1307603
Chr1_219390662	1	219390662	32.2078	104.912	3.25736	1.7037	0.73959	1	exon (ENSRNOT00000054852, exon 1 of 1)	138	ENSRNOT00000054852	Gpr152
Chr1_219416018	1	219416018	16.65	33.6336	2.02004	1.01438	0.857425	1	exon (ENSRNOT00000025092, exon 8 of 8)	-3129	ENSRNOT00000029580	Rps6kb2
Chr1_219427336	1	219427336	66.9692	192.178	2.86965	1.52087	0.645954	1	Intergenic	-5067	ENSRNOT00000025092	Carns1
Chr1_219460774	1	219460774	52.5451	132.972	2.53062	1.33949	0.710617	1	Intergenic	-7902	ENSRNOT00000025342	Clcf1
Chr1_219492883	1	219492883	1.04063	12.4925	12.0048	3.58554	0.689327	1	Intergenic	11307	ENSRNOT00000025507	Pold4
Chr1_219517849	1	219517849	1.14018	19.2953	16.9231	4.08092	0.502856	1	intron (ENSRNOT00000025546, intron 3 of 14)	1550	ENSRNOT00000025546	Ssh3
Chr1_219526675	1	219526675	2.06059	17.4707	8.4785	3.08381	0.721056	1	intron (ENSRNOT00000025641, intron 6 of 14)	5935	ENSRNOT00000025641	Ankrd13d
Chr1_219541115	1	219541115	127.757	259.149	2.02846	1.02038	0.735822	1	exon (ENSRNOT00000025847, exon 6 of 20)	3214	ENSRNOT00000025847	Grk2
Chr1_219748929	1	219748929	1.14018	14.91	13.0769	3.70895	0.596047	1	Intergenic	-3274	ENSRNOT00000054848	LOC689065
Chr1_219862422	1	219862422	6.24375	15.3754	2.46252	1.30014	0.86044	1	exon (ENSRNOT00000066455, exon 5 of 7)	1505	ENSRNOT00000066455	Rce1
Chr1_219956361	1	219956361	15.9625	41.2217	2.58242	1.36872	0.627125	1	Intergenic	-8069	ENSRNOT00000088288	Sptbn2
Chr1_220042735	1	220042735	31.9392	129.089	4.04172	2.01497	0.597968	1	exon (ENSRNOT00000087573, exon 3 of 4)	6216	ENSRNOT00000067093	Rbm4
Chr1_220058048	1	220058048	100.779	297.412	2.95112	1.56126	0.65608	1	exon (ENSRNOT00000072373, exon 2 of 3)	9076	ENSRNOT00000071020	Rbm14
Chr1_220068634	1	220068634	3.09089	23.2943	7.53645	2.91388	0.704064	1	Intergenic	-1509	ENSRNOT00000072373	Rbm14
Chr1_220072612	1	220072612	11.3332	28.1473	2.4836	1.31243	0.838934	1	TTS (ENSRNOT00000090642)	800	ENSRNOT00000090642	AC126581.1
Chr1_220198189	1	220198189	108.052	250.25	2.31601	1.21164	0.735687	1	intron (ENSRNOT00000079984, intron 2 of 5)	5344	ENSRNOT00000079984	Peli3
Chr1_220262299	1	220262299	6.24375	24.985	4.00159	2.00058	0.758544	1	exon (ENSRNOT00000027119, exon 7 of 8)	3474	ENSRNOT00000027119	Npas4
Chr1_220662242	1	220662242	1.0303	9.70596	9.42056	3.23581	0.759112	1	intron (ENSRNOT00000068497, intron 4 of 19)	3362	ENSRNOT00000068497	Sf3b2
Chr1_220702164	1	220702164	35.3813	220.06	6.21967	2.63684	0.45235	1	Intergenic	-12832	ENSRNOT00000091244	Catsper1
Chr1_220801356	1	220801356	4.1625	9.6096	2.30861	1.20703	0.890638	1	Intergenic	5078	ENSRNOT00000038138	Drap1
Chr1_220831564	1	220831564	2.28035	29.82	13.0769	3.70895	0.390797	1	intron (ENSRNOT00000027891, intron 2 of 3)	4941	ENSRNOT00000071617	NA
Chr1_220849168	1	220849168	14.8223	34.2053	2.30769	1.20645	0.696658	1	Intergenic	-1014	ENSRNOT00000037404	Ctsw
Chr1_220873462	1	220873462	48.8312	127.05	2.60182	1.37952	0.765875	1	TTS (ENSRNOT00000015962)	3656	ENSRNOT00000015962	Cfl1
Chr1_220875067	1	220875067	22.6665	57.2651	2.52642	1.3371	0.784864	1	exon (ENSRNOT00000036745, exon 12 of 13)	2993	ENSRNOT00000036745	Snx32
Chr1_220906371	1	220906371	6.84105	14.0329	2.05128	1.03653	0.853751	1	Intergenic	-23308	ENSRNOT00000084065	LOC102551929
Chr1_221020808	1	221020808	3.42053	10.5247	3.07692	1.62149	0.821763	1	exon (ENSRNOT00000064136, exon 32 of 35)	-4878	ENSRNOT00000028137	Sipa1
Chr1_221084938	1	221084938	1.03896	150.15	144.519	7.17512	0.24955	0.747228	promoter-TSS (ENSRNOT00000080455)	-808	ENSRNOT00000080455	Ehbp1l1
Chr1_221087137	1	221087137	13.6821	38.5906	2.82051	1.49596	0.614763	1	TTS (ENSRNOT00000017034)	313	ENSRNOT00000016987	Fam89b
Chr1_221118044	1	221118044	75.8443	196.35	2.58885	1.37231	0.727362	1	promoter-TSS (ENSRNOT00000093065)	-613	ENSRNOT00000093065	NA
Chr1_221130611	1	221130611	3.42053	14.0329	4.10256	2.03653	0.740017	1	promoter-TSS (ENSRNOT00000032387)	-956	ENSRNOT00000032387	Scyl1
Chr1_221157381	1	221157381	10.2616	41.2217	4.01709	2.00615	0.507001	1	promoter-TSS (ENSRNOT00000093096)	-470	ENSRNOT00000093096	NA
Chr1_221228368	1	221228368	127.997	297.898	2.32738	1.21871	0.671401	1	exon (ENSRNOT00000028331, exon 4 of 11)	5538	ENSRNOT00000092740	Frmd8
Chr1_221234471	1	221234471	5.19481	25.025	4.8173	2.26822	0.803128	1	promoter-TSS (ENSRNOT00000028331)	-508	ENSRNOT00000028331	Frmd8
Chr1_221298493	1	221298493	3.42053	18.4182	5.38462	2.42884	0.646035	1	intron (ENSRNOT00000028406, intron 17 of 17)	-17312	ENSRNOT00000028379	Cdc42ep2
Chr1_221427285	1	221427285	4.1625	13.4534	3.23206	1.69245	0.828287	1	exon (ENSRNOT00000028485, exon 8 of 12)	2901	ENSRNOT00000028482	Znhit2
Chr1_221428318	1	221428318	14.5455	39.4624	2.71304	1.43991	0.843571	1	intron (ENSRNOT00000028485, intron 7 of 11)	3396	ENSRNOT00000028485	Tm7sf2
Chr1_221446181	1	221446181	7.21207	37.8532	5.2486	2.39193	0.6992	1	intron (ENSRNOT00000075165, intron 4 of 7)	2284	ENSRNOT00000073942	Tmem262
Chr1_221491512	1	221491512	2.28035	5.26235	2.30769	1.20645	0.914702	1	intron (ENSRNOT00000028511, intron 1 of 7)	4795	ENSRNOT00000028511	Snx15
Chr1_221504560	1	221504560	5.70088	13.1559	2.30769	1.20645	0.839815	1	exon (ENSRNOT00000093011, exon 2 of 2)	1365	ENSRNOT00000093011	NA
Chr1_221552713	1	221552713	9.1214	64.9023	7.11538	2.83094	0.272624	1	Intergenic	-5381	ENSRNOT00000077274	Majin
Chr1_221616367	1	221616367	7.21207	60.1769	8.34392	3.06073	0.572174	1	exon (ENSRNOT00000090100, exon 5 of 40)	3782	ENSRNOT00000090100	Atg2a
Chr1_221626338	1	221626338	3.09089	14.5589	4.71028	2.23581	0.797712	1	exon (ENSRNOT00000090100, exon 30 of 40)	-8449	ENSRNOT00000053711	NA
Chr1_221791185	1	221791185	14.4241	32.0297	2.22056	1.15092	0.849881	1	Intergenic	-1037	ENSRNOT00000054828	Nrxn2
Chr1_221807144	1	221807144	3.42053	26.3117	7.69231	2.94342	0.499003	1	intron (ENSRNOT00000031227, intron 1 of 21)	5619	ENSRNOT00000031227	Nrxn2
Chr1_221858006	1	221858006	6.84105	15.787	2.30769	1.20645	0.816322	1	intron (ENSRNOT00000054828, intron 10 of 19)	-9143	ENSRNOT00000088894	NA
Chr1_221887590	1	221887590	2.28035	7.01646	3.07692	1.62149	0.859693	1	intron (ENSRNOT00000054828, intron 17 of 19)	15369	ENSRNOT00000028651	Nrxn2
Chr1_221894058	1	221894058	3.42053	13.1559	3.84615	1.94342	0.759774	1	intron (ENSRNOT00000028651, intron 6 of 6)	-11327	ENSRNOT00000092671	NA
Chr1_221918605	1	221918605	3.11689	31.7625	10.1904	3.34914	0.707347	1	promoter-TSS (ENSRNOT00000092270)	578	ENSRNOT00000092496	NA
Chr1_222070358	1	222070358	57.2344	134.534	2.35059	1.23302	0.740572	1	Intergenic	27940	ENSRNOT00000028678	Rps6ka4
Chr1_222136357	1	222136357	9.1214	33.3282	3.65385	1.86942	0.579073	1	Intergenic	-6086	ENSRNOT00000028681	NA
Chr1_222171626	1	222171626	10.2616	21.0494	2.05128	1.03653	0.801988	1	TTS (ENSRNOT00000081855)	360	ENSRNOT00000081855	NA
Chr1_222174962	1	222174962	4.5607	11.4018	2.5	1.32193	0.843024	1	intron (ENSRNOT00000028697, intron 2 of 6)	2460	ENSRNOT00000078393	Esrra
Chr1_222180086	1	222180086	8.3117	23.1	2.77921	1.47468	0.869319	1	intron (ENSRNOT00000078008, intron 4 of 4)	-1360	ENSRNOT00000028697	Esrra
Chr1_222218174	1	222218174	15.4544	33.9708	2.19813	1.13628	0.848113	1	exon (ENSRNOT00000028720, exon 13 of 31)	6737	ENSRNOT00000028720	Plcb3
Chr1_222244118	1	222244118	3.42053	25.4347	7.4359	2.89451	0.513945	1	exon (ENSRNOT00000087285, exon 4 of 6)	-1473	ENSRNOT00000050891	Vegfb
Chr1_222248723	1	222248723	4.15585	23.1	5.55842	2.47468	0.793727	1	intron (ENSRNOT00000028734, intron 3 of 5)	-1954	ENSRNOT00000028731	Dnajc4
Chr1_222466794	1	222466794	4.1625	10.5706	2.53947	1.34453	0.873351	1	exon (ENSRNOT00000028754, exon 2 of 2)	2103	ENSRNOT00000028754	Cox8a
Chr1_222477351	1	222477351	2.28035	45.607	20	4.32193	0.222119	1	TTS (ENSRNOT00000028759)	7843	ENSRNOT00000071413	NA
Chr1_222501033	1	222501033	69.0298	173.737	2.51684	1.33161	0.691416	1	Intergenic	-5650	ENSRNOT00000028759	Naa40
Chr1_22260310	1	22260310	211.247	635.195	3.00688	1.58827	0.496681	1	intron (ENSRNOT00000021318, intron 2 of 9)	9522	ENSRNOT00000081804	Stx7
Chr1_222642794	1	222642794	1.14018	2.63117	2.30769	1.20645	0.957186	1	Intergenic	-14148	ENSRNOT00000034477	RGD1308106
Chr1_222702745	1	222702745	9.1214	24.5576	2.69231	1.42884	0.71282	1	intron (ENSRNOT00000049812, intron 1 of 7)	30243	ENSRNOT00000051855	RGD1560108
Chr1_222878186	1	222878186	17.515	59.2063	3.38032	1.75716	0.724917	1	TTS (ENSRNOT00000032879)	16408	ENSRNOT00000090872	Pla2g16
Chr1_222899234	1	222899234	2.28035	13.1559	5.76923	2.52838	0.707446	1	exon (ENSRNOT00000059154, exon 2 of 9)	3087	ENSRNOT00000059154	Lgals12
Chr1_22338424	1	22338424	18.2428	42.9758	2.35577	1.2362	0.648923	1	intron (ENSRNOT00000091252, intron 3 of 3)	6333	ENSRNOT00000091252	AABR07000663.1
Chr1_223576708	1	223576708	3.42053	14.0329	4.10256	2.03653	0.740017	1	Intergenic	-26803	ENSRNOT00000024056	NA
Chr1_22416872	1	22416872	24.7271	54.3534	2.19813	1.13628	0.817479	1	Intergenic	-12869	ENSRNOT00000044098	Taar8a
Chr1_22451394	1	22451394	6.84105	38.5906	5.64103	2.49596	0.448909	1	exon (ENSRNOT00000043436, exon 1 of 1)	908	ENSRNOT00000043436	Taar7h
Chr1_22459724	1	22459724	2.28035	8.77058	3.84615	1.94342	0.812551	1	Intergenic	-4342	ENSRNOT00000086202	NA
Chr1_22465559	1	22465559	11.4018	34.2053	3	1.58496	0.622478	1	exon (ENSRNOT00000044271, exon 1 of 1)	610	ENSRNOT00000044271	Taar7g
Chr1_224923484	1	224923484	4.15585	10.5875	2.54761	1.34914	0.906876	1	promoter-TSS (ENSRNOT00000082766)	-91	ENSRNOT00000082766	NA
Chr1_224925806	1	224925806	7.21207	22.3237	3.09533	1.63009	0.820554	1	Intergenic	-1959	ENSRNOT00000050814	AC099294.1
Chr1_224959255	1	224959255	68.5715	159.775	2.33005	1.22036	0.770686	1	intron (ENSRNOT00000026033, intron 1 of 20)	1737	ENSRNOT00000026033	Nxf1
Chr1_224972169	1	224972169	7.98123	31.5741	3.95604	1.98406	0.573993	1	TTS (ENSRNOT00000026141)	1361	ENSRNOT00000026141	Tmem223
Chr1_224999025	1	224999025	16.4847	41.7356	2.53177	1.34015	0.808516	1	exon (ENSRNOT00000026321, exon 2 of 2)	852	ENSRNOT00000026321	Zbtb3
Chr1_225010005	1	225010005	52.9871	111.65	2.10711	1.07527	0.820926	1	intron (ENSRNOT00000026376, intron 3 of 3)	4534	ENSRNOT00000026376	Ttc9c
Chr1_225026114	1	225026114	1.14018	4.38529	3.84615	1.94342	0.865543	1	intron (ENSRNOT00000026416, intron 11 of 13)	9574	ENSRNOT00000026539	Gng3
Chr1_225086319	1	225086319	12.4675	49.0874	3.93722	1.97718	0.776851	1	intron (ENSRNOT00000039991, intron 2 of 3)	1036	ENSRNOT00000039991	RGD1597339
Chr1_22508973	1	22508973	30.7847	78.0582	2.53561	1.34233	0.527879	1	promoter-TSS (ENSRNOT00000050763)	-802	ENSRNOT00000050763	Taar7c
Chr1_225105732	1	225105732	2.28035	8.77058	3.84615	1.94342	0.812551	1	intron (ENSRNOT00000035650, intron 4 of 24)	9133	ENSRNOT00000035650	Ganab
Chr1_225113297	1	225113297	7.21207	38.8238	5.38318	2.42846	0.692768	1	intron (ENSRNOT00000035650, intron 18 of 24)	-6765	ENSRNOT00000026875	B3gat3
Chr1_225142756	1	225142756	53.0719	124.925	2.35388	1.23504	0.746631	1	exon (ENSRNOT00000027141, exon 3 of 18)	1892	ENSRNOT00000027141	Mta2
Chr1_225146940	1	225146940	66.4936	182.875	2.75026	1.45957	0.719727	1	intron (ENSRNOT00000027141, intron 13 of 17)	-4465	ENSRNOT00000027187	Tut1
Chr1_225212692	1	225212692	13.6821	30.697	2.24359	1.16581	0.722473	1	exon (ENSRNOT00000079456, exon 7 of 7)	16889	ENSRNOT00000088387	Ahnak
Chr1_22550795	1	22550795	70.0601	175.678	2.50753	1.32627	0.69167	1	Intergenic	-2119	ENSRNOT00000061209	Taar5
Chr1_225589384	1	225589384	6.84105	14.0329	2.05128	1.03653	0.853751	1	Intergenic	5575	ENSRNOT00000027492	Scgb1d2
Chr1_22574522	1	22574522	7.98123	19.2953	2.41758	1.27357	0.777653	1	Intergenic	-4218	ENSRNOT00000035539	Taar3
Chr1_225770060	1	225770060	3.42053	12.2788	3.58974	1.84388	0.780083	1	Intergenic	8349	ENSRNOT00000049011	LOC100362601
Chr1_225801668	1	225801668	94.7872	232.943	2.45754	1.29721	0.67827	1	Intergenic	28633	ENSRNOT00000072584	Scgb2a2
Chr1_22587500	1	22587500	22.8938	60.5405	2.64441	1.40295	0.772859	1	Intergenic	-5505	ENSRNOT00000035424	Taar2
Chr1_225921827	1	225921827	1.04063	7.68768	7.38756	2.8851	0.767571	1	Intergenic	22513	ENSRNOT00000031612	Scgb2a1
Chr1_225974548	1	225974548	4.1625	54.7747	13.1591	3.71799	0.513918	1	Intergenic	-22031	ENSRNOT00000043387	Incenp
Chr1_226247835	1	226247835	5.15148	35.912	6.97121	2.80141	0.665754	1	exon (ENSRNOT00000027834, exon 12 of 12)	-4392	ENSRNOT00000039369	AABR07006258.1
Chr1_226268301	1	226268301	113.428	270.991	2.3891	1.25646	0.671898	1	exon (ENSRNOT00000039133, exon 16 of 27)	9883	ENSRNOT00000081839	AABR07006258.2
Chr1_22642901	1	22642901	2.28035	5.26235	2.30769	1.20645	0.914702	1	Intergenic	-17696	ENSRNOT00000021694	Vnn1
Chr1_226702263	1	226702263	2.28035	14.0329	6.15385	2.62149	0.687159	1	intron (ENSRNOT00000079679, intron 10 of 16)	15004	ENSRNOT00000079679	Vwce
Chr1_226792096	1	226792096	6.23377	31.7625	5.09522	2.34914	0.779332	1	promoter-TSS (ENSRNOT00000065376)	-216	ENSRNOT00000086669	LOC100911215
Chr1_226815972	1	226815972	3.42053	7.01646	2.05128	1.03653	0.913044	1	Intergenic	21788	ENSRNOT00000091800	NA
Chr1_226890213	1	226890213	25.9741	490.874	18.8986	4.24021	0.234807	0.714839	Intergenic	-3056	ENSRNOT00000028347	Cd6
Chr1_226922739	1	226922739	1.14018	7.01646	6.15385	2.62149	0.784796	1	intron (ENSRNOT00000028971, intron 1 of 10)	1506	ENSRNOT00000028971	Tmem132a
Chr1_226933728	1	226933728	1.14018	3.50823	3.07692	1.62149	0.902595	1	intron (ENSRNOT00000038807, intron 1 of 3)	1962	ENSRNOT00000038807	Tmem109
Chr1_226990325	1	226990325	6.24375	20.1802	3.23206	1.69245	0.804833	1	Intergenic	-2926	ENSRNOT00000054808	Ptgdr2
Chr1_227041118	1	227041118	3.09089	13.5883	4.39626	2.13628	0.810036	1	intron (ENSRNOT00000037226, intron 1 of 6)	6173	ENSRNOT00000037226	Ms4a15
Chr1_227414489	1	227414489	5.70088	11.4018	2	1	0.879586	1	Intergenic	-1614	ENSRNOT00000036564	Ms4a12
Chr1_227448996	1	227448996	13.3938	66.0005	4.92768	2.30091	0.644204	1	TTS (ENSRNOT00000035910)	-7553	ENSRNOT00000028433	Ms4a1
Chr1_22759448	1	22759448	5.19481	45.2374	8.7082	3.12237	0.685573	1	promoter-TSS (ENSRNOT00000077255)	-182	ENSRNOT00000077255	NA
Chr1_227693120	1	227693120	19.383	65.7794	3.39367	1.76284	0.453391	1	Intergenic	22960	ENSRNOT00000072077	Ms4a6c
Chr1_227926300	1	227926300	25.7574	67.9417	2.63776	1.39931	0.760506	1	intron (ENSRNOT00000033795, intron 4 of 6)	6304	ENSRNOT00000033795	Ms4a6a
Chr1_228190046	1	228190046	11.3332	28.1473	2.4836	1.31243	0.838934	1	intron (ENSRNOT00000028535, intron 1 of 10)	4932	ENSRNOT00000028535	Stx3
Chr1_228376359	1	228376359	9.1214	26.3117	2.88462	1.52838	0.684321	1	Intergenic	-2204	ENSRNOT00000080847	NA
Chr1_228422109	1	228422109	1.14018	7.89352	6.92308	2.79141	0.761767	1	intron (ENSRNOT00000065411, intron 12 of 13)	26550	ENSRNOT00000065411	Osbp
Chr1_228528121	1	228528121	6.84105	42.9758	6.28205	2.65124	0.399937	1	Intergenic	-3681	ENSRNOT00000028601	Olr323
Chr1_228637454	1	228637454	10.2616	25.4347	2.47863	1.30954	0.727132	1	Intergenic	9179	ENSRNOT00000051381	Olr330
Chr1_229455798	1	229455798	44.3027	132.001	2.97953	1.57508	0.668531	1	Intergenic	-5330	ENSRNOT00000035813	Olr332
Chr1_229697852	1	229697852	2.28035	16.6641	7.30769	2.86942	0.629469	1	Intergenic	-24917	ENSRNOT00000017126	Olr339
Chr1_229775701	1	229775701	22.8035	63.1482	2.76923	1.46949	0.528484	1	Intergenic	8488	ENSRNOT00000075607	AC098125.2
Chr1_229815283	1	229815283	39.1512	110.648	2.82617	1.49885	0.698839	1	Intergenic	-9260	ENSRNOT00000051124	Olr344
Chr1_22982161	1	22982161	6.84105	16.6641	2.4359	1.28445	0.798251	1	Intergenic	222197	ENSRNOT00000084929	NA
Chr1_229927067	1	229927067	5.70088	27.1888	4.76923	2.25376	0.570465	1	TTS (ENSRNOT00000080145)	871	ENSRNOT00000080145	Olr349
Chr1_230049351	1	230049351	1.14018	3.50823	3.07692	1.62149	0.902595	1	Intergenic	-7360	ENSRNOT00000073539	Olr357
Chr1_230112749	1	230112749	3.42053	9.64764	2.82051	1.49596	0.843176	1	Intergenic	2594	ENSRNOT00000017444	Olr360
Chr1_230332435	1	230332435	6.84105	36.8364	5.38462	2.42884	0.470176	1	Intergenic	12333	ENSRNOT00000089664	NA
Chr1_230624644	1	230624644	9.1214	33.3282	3.65385	1.86942	0.579073	1	Intergenic	-4353	ENSRNOT00000017604	Olr376
Chr1_230661780	1	230661780	1.14018	5.26235	4.61538	2.20645	0.835697	1	Intergenic	3650	ENSRNOT00000044719	Olr378
Chr1_230680502	1	230680502	58.1819	118.387	2.03478	1.02487	0.82432	1	Intergenic	-4794	ENSRNOT00000032191	Olr379
Chr1_230700669	1	230700669	5.70088	15.787	2.76923	1.46949	0.782739	1	Intergenic	-3045	ENSRNOT00000064835	AC126957.1
Chr1_230753518	1	230753518	2.28035	19.2953	8.46154	3.08092	0.574146	1	Intergenic	12998	ENSRNOT00000040049	Olr383
Chr1_233143607	1	233143607	8.3117	20.2125	2.43181	1.28203	0.890837	1	intron (ENSRNOT00000018763, intron 1 of 9)	2318	ENSRNOT00000018763	Psat1
Chr1_234189363	1	234189363	3.42053	18.4182	5.38462	2.42884	0.646035	1	Intergenic	5935	ENSRNOT00000050860	AABR07006451.1
Chr1_234722848	1	234722848	218.531	514.114	2.35259	1.23425	0.610153	1	exon (ENSRNOT00000016930, exon 9 of 9)	-18055	ENSRNOT00000017405	Carnmt1
Chr1_237648055	1	237648055	3.42053	7.89352	2.30769	1.20645	0.888462	1	Intergenic	73266	ENSRNOT00000042738	AABR07006504.1
Chr1_239308737	1	239308737	1.14018	26.3117	23.0769	4.52838	0.375517	1	Intergenic	10267	ENSRNOT00000086926	NA
Chr1_239360003	1	239360003	5.70088	11.4018	2	1	0.879586	1	Intergenic	18093	ENSRNOT00000078466	AABR07006544.1
Chr1_239399597	1	239399597	49.95	221.021	4.42484	2.14563	0.527273	1	intron (ENSRNOT00000087386, intron 1 of 24)	1553	ENSRNOT00000087386	Tmem2
Chr1_239713451	1	239713451	10.2616	23.6806	2.30769	1.20645	0.756127	1	Intergenic	128278	ENSRNOT00000088186	NA
Chr1_240494682	1	240494682	6.84105	28.0659	4.10256	2.03653	0.59313	1	intron (ENSRNOT00000018521, intron 7 of 23)	91681	ENSRNOT00000053595	NA
Chr1_241232523	1	241232523	6.84105	14.0329	2.05128	1.03653	0.853751	1	Intergenic	-60414	ENSRNOT00000081929	NA
Chr1_241774426	1	241774426	21.6633	71.9188	3.31984	1.73111	0.445924	1	intron (ENSRNOT00000020123, intron 5 of 12)	2888	ENSRNOT00000084204	NA
Chr1_241839635	1	241839635	7.98123	54.3776	6.81319	2.76833	0.320965	1	intron (ENSRNOT00000091282, intron 2 of 10)	33956	ENSRNOT00000079029	NA
Chr1_242129199	1	242129199	225.816	1534.65	6.79604	2.7647	0.139244	0.596224	intron (ENSRNOT00000020412, intron 3 of 5)	23636	ENSRNOT00000071614	Fxn
Chr1_242803807	1	242803807	44.7469	130.691	2.92066	1.5463	0.688481	1	Intergenic	6380	ENSRNOT00000071075	NA
Chr1_243027868	1	243027868	9.1214	22.8035	2.5	1.32193	0.742578	1	intron (ENSRNOT00000015668, intron 4 of 47)	-4255	ENSRNOT00000092895	NA
Chr1_243107613	1	243107613	22.8572	48.1249	2.10546	1.07414	0.871105	1	TTS (ENSRNOT00000045504)	1468	ENSRNOT00000045504	NA
Chr1_243130352	1	243130352	18.2428	52.6235	2.88462	1.52838	0.545363	1	intron (ENSRNOT00000015668, intron 39 of 47)	-10942	ENSRNOT00000085977	NA
Chr1_243330332	1	243330332	33.0651	142.96	4.32361	2.11224	0.251141	1	intron (ENSRNOT00000021496, intron 1 of 11)	-45650	ENSRNOT00000080689	Kank1
Chr1_244907091	1	244907091	10.2616	35.0823	3.4188	1.77349	0.583678	1	intron (ENSRNOT00000086100, intron 1 of 1)	29402	ENSRNOT00000086100	NA
Chr1_245028564	1	245028564	3.42053	15.787	4.61538	2.20645	0.701813	1	Intergenic	51232	ENSRNOT00000084842	NA
Chr1_245081769	1	245081769	2.28035	7.01646	3.07692	1.62149	0.859693	1	Intergenic	17714	ENSRNOT00000081785	NA
Chr1_245584998	1	245584998	10.2616	25.4347	2.47863	1.30954	0.727132	1	Intergenic	-70745	ENSRNOT00000033724	Pum3
Chr1_245878661	1	245878661	40.1815	117.442	2.92279	1.54735	0.684786	1	intron (ENSRNOT00000023762, intron 12 of 14)	-12385	ENSRNOT00000077860	NA
Chr1_246977213	1	246977213	2.28035	5.26235	2.30769	1.20645	0.914702	1	intron (ENSRNOT00000020272, intron 1 of 11)	4100	ENSRNOT00000085145	NA
Chr1_247496151	1	247496151	19.7719	41.3213	2.0899	1.06344	0.841554	1	Intergenic	-9948	ENSRNOT00000088193	Rln1
Chr1_247503997	1	247503997	1.14018	3.50823	3.07692	1.62149	0.902595	1	intron (ENSRNOT00000021544, intron 5 of 5)	10544	ENSRNOT00000021544	Plgrkt
Chr1_247897810	1	247897810	39.1512	179.56	4.58632	2.19734	0.531471	1	Intergenic	26002	ENSRNOT00000089563	Mlana
Chr1_248213345	1	248213345	7.98123	35.9594	4.50549	2.17169	0.513535	1	TTS (ENSRNOT00000048735)	396	ENSRNOT00000048735	AABR07006688.1
Chr1_248262159	1	248262159	3.42053	19.2953	5.64103	2.49596	0.628153	1	intron (ENSRNOT00000015406, intron 3 of 15)	33662	ENSRNOT00000015406	Uhrf2
Chr1_248409326	1	248409326	6.18177	20.3825	3.2972	1.72124	0.817985	1	intron (ENSRNOT00000079361, intron 1 of 1)	4296	ENSRNOT00000079361	NA
Chr1_248448788	1	248448788	52.0313	127.808	2.45636	1.29652	0.7337	1	intron (ENSRNOT00000050984, intron 7 of 8)	20688	ENSRNOT00000050984	Mbl2
Chr1_248492772	1	248492772	5.70088	57.8858	10.1538	3.34395	0.239037	1	Intergenic	-18274	ENSRNOT00000054411	NA
Chr1_24859852	1	24859852	14.5688	36.5165	2.50649	1.32567	0.812157	1	Intergenic	-1535	ENSRNOT00000077927	AABR07000733.1
Chr1_250640526	1	250640526	6.84105	19.2953	2.82051	1.49596	0.746155	1	Intergenic	-9848	ENSRNOT00000016688	Asah2
Chr1_250788136	1	250788136	9.1214	28.9429	3.17308	1.66588	0.643448	1	intron (ENSRNOT00000054761, intron 4 of 9)	-14030	ENSRNOT00000079227	Sgms1
Chr1_251007556	1	251007556	2.28035	21.9265	9.61538	3.26534	0.522601	1	Intergenic	19901	ENSRNOT00000079650	NA
Chr1_251056693	1	251056693	112.208	231	2.05868	1.04172	0.774055	1	exon (ENSRNOT00000015017, exon 4 of 5)	1240	ENSRNOT00000088922	NA
Chr1_251220213	1	251220213	29.8786	62.1181	2.07902	1.0559	0.81953	1	intron (ENSRNOT00000083555, intron 9 of 12)	61729	ENSRNOT00000054410	NA
Chr1_251384330	1	251384330	94.6969	194.114	2.04984	1.03551	0.750423	1	intron (ENSRNOT00000092063, intron 3 of 10)	2673	ENSRNOT00000092063	Atad1
Chr1_251812664	1	251812664	26.224	62.2711	2.37458	1.24767	0.587961	1	Intergenic	-11414	ENSRNOT00000091034	NA
Chr1_252410432	1	252410432	7.98123	17.5412	2.1978	1.13606	0.811921	1	intron (ENSRNOT00000026219, intron 1 of 8)	1163	ENSRNOT00000026219	Lipm
Chr1_252435815	1	252435815	20.5232	46.4841	2.26496	1.17948	0.649184	1	exon (ENSRNOT00000026093, exon 4 of 6)	25647	ENSRNOT00000026093	Ankrd22
Chr1_252857181	1	252857181	15.9625	36.8364	2.30769	1.20645	0.683397	1	Intergenic	-7276	ENSRNOT00000078279	Lipa
Chr1_253019176	1	253019176	13.6821	57.8858	4.23077	2.08092	0.413773	1	Intergenic	-18415	ENSRNOT00000030024	Slc16a12
Chr1_253342458	1	253342458	2.28035	7.89352	3.46154	1.79141	0.83547	1	Intergenic	-44093	ENSRNOT00000025584	NA
Chr1_255050997	1	255050997	1.14018	2.63117	2.30769	1.20645	0.957186	1	intron (ENSRNOT00000092151, intron 2 of 9)	10570	ENSRNOT00000092151	Pcgf5
Chr1_255133013	1	255133013	28.5044	87.7058	3.07692	1.62149	0.435646	1	intron (ENSRNOT00000081284, intron 1 of 1)	5308	ENSRNOT00000081284	NA
Chr1_255165376	1	255165376	8.325	116.276	13.9671	3.80396	0.410444	1	Intergenic	6316	ENSRNOT00000090224	AC113773.2
Chr1_255180017	1	255180017	10.2616	24.5576	2.39316	1.25892	0.741486	1	Intergenic	-5613	ENSRNOT00000083002	Hectd2
Chr1_255440733	1	255440733	7.28438	15.3754	2.11073	1.07774	0.884134	1	Intergenic	22562	ENSRNOT00000087745	NA
Chr1_255629414	1	255629414	22.8035	85.0746	3.73077	1.89947	0.378613	1	exon (ENSRNOT00000081786, exon 22 of 38)	49939	ENSRNOT00000024465	Btaf1
Chr1_255662239	1	255662239	185.453	415.415	2.24	1.1635	0.680273	1	Intergenic	-48420	ENSRNOT00000031545	AC094246.1
Chr1_25578977	1	25578977	11.4018	43.8529	3.84615	1.94342	0.501973	1	intron (ENSRNOT00000042072, intron 12 of 37)	208643	ENSRNOT00000093030	Trdn
Chr1_255809608	1	255809608	13.5281	54.7747	4.04895	2.01755	0.696517	1	intron (ENSRNOT00000047387, intron 2 of 10)	6126	ENSRNOT00000047387	Cpeb3
Chr1_256488682	1	256488682	115.509	234.474	2.02992	1.02142	0.737611	1	Intergenic	35106	ENSRNOT00000073324	NA
Chr1_256769414	1	256769414	144.647	413.213	2.8567	1.51435	0.56724	1	Intergenic	-16711	ENSRNOT00000034563	Ffar4
Chr1_256851129	1	256851129	33.9997	102.883	3.026	1.59741	0.689584	1	intron (ENSRNOT00000022317, intron 10 of 21)	28794	ENSRNOT00000022317	Pde6c
Chr1_256934561	1	256934561	3.42053	10.5247	3.07692	1.62149	0.821763	1	exon (ENSRNOT00000081446, exon 2 of 2)	1120	ENSRNOT00000081446	NA
Chr1_257083855	1	257083855	3.42053	9.64764	2.82051	1.49596	0.843176	1	Intergenic	7633	ENSRNOT00000044895	Slc35g1
Chr1_257154931	1	257154931	17.515	43.6768	2.49368	1.31827	0.807957	1	Intergenic	-2334	ENSRNOT00000067149	Plce1
Chr1_258205907	1	258205907	2.28035	11.4018	5	2.32193	0.748458	1	Intergenic	-4438	ENSRNOT00000001990	LOC100361492
Chr1_258848816	1	258848816	3.42053	24.5576	7.17949	2.84388	0.529332	1	intron (ENSRNOT00000093005, intron 3 of 6)	26757	ENSRNOT00000093005	Cyp2c13
Chr1_258882454	1	258882454	1.14018	16.6641	14.6154	3.86942	0.55747	1	Intergenic	-5408	ENSRNOT00000071633	Cyp2c13
Chr1_259048733	1	259048733	1.0303	8.73536	8.4785	3.08381	0.77343	1	Intergenic	29905	ENSRNOT00000079393	NA
Chr1_259569049	1	259569049	42.2421	99.9713	2.36663	1.24283	0.751928	1	Intergenic	-36978	ENSRNOT00000089366	NA
Chr1_259971860	1	259971860	4.12118	29.1179	7.06542	2.82077	0.687665	1	intron (ENSRNOT00000019751, intron 4 of 7)	13549	ENSRNOT00000019751	LOC103689954
Chr1_260659231	1	260659231	14.8223	32.4511	2.18935	1.1305	0.721084	1	intron (ENSRNOT00000076237, intron 1 of 1)	19835	ENSRNOT00000076237	NA
Chr1_261161545	1	261161545	75.2116	189.266	2.51645	1.33139	0.685159	1	intron (ENSRNOT00000071965, intron 1 of 3)	3283	ENSRNOT00000071965	Pgam1
Chr1_261226428	1	261226428	2.07792	11.55	5.55842	2.47468	0.82931	1	intron (ENSRNOT00000075531, intron 1 of 30)	2619	ENSRNOT00000075531	Mms19
Chr1_261272779	1	261272779	6.84105	29.82	4.35897	2.12399	0.566873	1	intron (ENSRNOT00000018485, intron 1 of 2)	-8765	ENSRNOT00000018890	Ankrd2
Chr1_261323036	1	261323036	52.5451	151.413	2.88158	1.52686	0.664796	1	TTS (ENSRNOT00000037490)	10348	ENSRNOT00000037490	Morn4
Chr1_261396381	1	261396381	3.12188	65.3453	20.9314	4.3876	0.437242	1	Intergenic	6576	ENSRNOT00000064160	Marveld1
Chr1_261443246	1	261443246	119.514	239.737	2.00593	1.00427	0.742996	1	exon (ENSRNOT00000020182, exon 3 of 3)	3325	ENSRNOT00000020182	Sfrp5
Chr1_262006083	1	262006083	15.9625	57.0088	3.57143	1.8365	0.464059	1	promoter-TSS (ENSRNOT00000084868)	-782	ENSRNOT00000084868	NA
Chr1_262039087	1	262039087	5.70088	13.1559	2.30769	1.20645	0.839815	1	intron (ENSRNOT00000067274, intron 2 of 2)	8246	ENSRNOT00000067274	Hpse2
Chr1_263790661	1	263790661	7.98123	40.3447	5.05495	2.3377	0.460469	1	intron (ENSRNOT00000017840, intron 3 of 8)	12490	ENSRNOT00000017840	Cyp2c23
Chr1_263852945	1	263852945	1.14018	3.50823	3.07692	1.62149	0.902595	1	intron (ENSRNOT00000030782, intron 19 of 20)	-7182	ENSRNOT00000017268	Erlin1
Chr1_263898227	1	263898227	2.28035	48.2382	21.1538	4.40285	0.202109	1	intron (ENSRNOT00000017202, intron 8 of 13)	-7398	ENSRNOT00000085928	NA
Chr1_263925320	1	263925320	4.5607	26.3117	5.76923	2.52838	0.544416	1	intron (ENSRNOT00000068007, intron 11 of 12)	-4357	ENSRNOT00000017006	Bloc1s2
Chr1_263955727	1	263955727	4.5607	9.64764	2.11538	1.08092	0.885545	1	intron (ENSRNOT00000068007, intron 2 of 12)	3592	ENSRNOT00000068007	Pkd2l1
Chr1_264088108	1	264088108	231.689	673.749	2.90799	1.54002	0.580397	1	Intergenic	-5973	ENSRNOT00000017834	Scd4
Chr1_264678130	1	264678130	40.5844	85.5255	2.10735	1.07543	0.802091	1	intron (ENSRNOT00000082412, intron 4 of 19)	7205	ENSRNOT00000082412	Slf2
Chr1_264747519	1	264747519	17.1026	42.9758	2.51282	1.32931	0.627815	1	exon (ENSRNOT00000019956, exon 9 of 14)	5607	ENSRNOT00000019956	Sema4g
Chr1_264762802	1	264762802	1.0303	6.79417	6.59439	2.72124	0.804995	1	TTS (ENSRNOT00000031018)	-5304	ENSRNOT00000086766	Lzts2
Chr1_264801217	1	264801217	22.6665	53.3828	2.35514	1.23581	0.804632	1	exon (ENSRNOT00000021171, exon 7 of 11)	4404	ENSRNOT00000021171	Sfxn3
Chr1_264877508	1	264877508	1.14018	5.26235	4.61538	2.20645	0.835697	1	Intergenic	-15655	ENSRNOT00000021714	Tlx1
Chr1_265517692	1	265517692	2.06059	7.76476	3.76822	1.91388	0.854991	1	intron (ENSRNOT00000065172, intron 13 of 16)	-11645	ENSRNOT00000023963	Npm3
Chr1_266087964	1	266087964	15.9625	40.3447	2.52747	1.3377	0.637947	1	Intergenic	-1525	ENSRNOT00000062201	NA
Chr1_266101595	1	266101595	7.98123	19.2953	2.41758	1.27357	0.777653	1	Intergenic	-3530	ENSRNOT00000043925	Mfsd13a
Chr1_266337972	1	266337972	73.8844	184.504	2.4972	1.32031	0.696513	1	intron (ENSRNOT00000071243, intron 1 of 3)	4531	ENSRNOT00000071243	Sfxn2
Chr1_266351962	1	266351962	4.5607	22.8035	5	2.32193	0.606191	1	Intergenic	-6767	ENSRNOT00000027118	Wbp1l
Chr1_266464109	1	266464109	6.84105	14.0329	2.05128	1.03653	0.853751	1	exon (ENSRNOT00000027196, exon 5 of 5)	13087	ENSRNOT00000027196	Borcs7
Chr1_266493687	1	266493687	7.98123	21.0494	2.63736	1.3991	0.744369	1	intron (ENSRNOT00000027223, intron 7 of 10)	10828	ENSRNOT00000027223	As3mt
Chr1_266776837	1	266776837	10.2616	38.5906	3.76068	1.91099	0.539064	1	intron (ENSRNOT00000027351, intron 1 of 17)	-4781	ENSRNOT00000027417	Ina
Chr1_266924039	1	266924039	7.28438	26.9069	3.69378	1.8851	0.765472	1	Intergenic	-5007	ENSRNOT00000044519	Calhm1
Chr1_266950673	1	266950673	40.1815	86.383	2.14982	1.10422	0.787408	1	Intergenic	-1889	ENSRNOT00000076452	Neurl1
Chr1_267435047	1	267435047	10.303	111.618	10.8336	3.43745	0.434026	1	exon (ENSRNOT00000084851, exon 26 of 54)	28648	ENSRNOT00000084851	Col17a1
Chr1_267614145	1	267614145	6.84105	65.7794	9.61538	3.26534	0.219101	1	intron (ENSRNOT00000076367, intron 3 of 4)	-4104	ENSRNOT00000017186	Gsto2
Chr1_273054039	1	273054039	2.08125	16.3363	7.84928	2.97256	0.705633	1	Intergenic	-5254	ENSRNOT00000089277	NA
Chr1_273838426	1	273838426	12.5419	43.8529	3.4965	1.80591	0.52666	1	Intergenic	-15823	ENSRNOT00000044827	Add3
Chr1_274042804	1	274042804	3.42053	47.3611	13.8462	3.79141	0.251163	1	intron (ENSRNOT00000076387, intron 1 of 5)	-6730	ENSRNOT00000076779	Mxi1
Chr1_274085566	1	274085566	27.818	68.9123	2.47726	1.30874	0.772688	1	intron (ENSRNOT00000076387, intron 3 of 5)	20368	ENSRNOT00000075874	Smndc1
Chr1_274123928	1	274123928	2.28035	5.26235	2.30769	1.20645	0.914702	1	Intergenic	11478	ENSRNOT00000084663	NA
Chr1_274309684	1	274309684	5.15148	28.1473	5.46392	2.44994	0.723875	1	promoter-TSS (ENSRNOT00000019560)	-75	ENSRNOT00000019560	Smc3
Chr1_274679479	1	274679479	10.2616	50.8694	4.95726	2.30954	0.404107	1	Intergenic	4607	ENSRNOT00000087310	NA
Chr1_275892844	1	275892844	4.5607	18.4182	4.03846	2.01381	0.690302	1	intron (ENSRNOT00000092170, intron 1 of 20)	-10399	ENSRNOT00000083215	Gpam
Chr1_275898959	1	275898959	34.2053	68.4105	2	1	0.646113	1	intron (ENSRNOT00000092170, intron 1 of 20)	7728	ENSRNOT00000092170	Gpam
Chr1_275988702	1	275988702	33.3	70.1501	2.10661	1.07492	0.813632	1	Intergenic	15857	ENSRNOT00000071551	NA
Chr1_276269917	1	276269917	35.03	101.913	2.90929	1.54067	0.69978	1	intron (ENSRNOT00000022126, intron 3 of 23)	29213	ENSRNOT00000022126	Acsl5
Chr1_276694962	1	276694962	7.98123	28.0659	3.51648	1.81413	0.626239	1	intron (ENSRNOT00000019681, intron 1 of 9)	35419	ENSRNOT00000019681	Tcf7l2
Chr1_277182372	1	277182372	5.70088	12.2788	2.15385	1.10692	0.859443	1	promoter-TSS (ENSRNOT00000038038)	-957	ENSRNOT00000038038	Nrap
Chr1_277961556	1	277961556	15.9625	43.8529	2.74725	1.45799	0.595877	1	intron (ENSRNOT00000018693, intron 4 of 15)	-22466	ENSRNOT00000086726	Ablim1
Chr1_278514923	1	278514923	67.6407	147.988	2.18785	1.12952	0.752231	1	exon (ENSRNOT00000091432, exon 4 of 4)	10296	ENSRNOT00000091432	NA
Chr1_279616599	1	279616599	1.14018	20.1723	17.6923	4.14505	0.484947	1	Intergenic	-17073	ENSRNOT00000036012	Ccdc172
Chr1_279863747	1	279863747	19.383	62.2711	3.21267	1.68377	0.480198	1	Intergenic	-3288	ENSRNOT00000024164	Pnliprp1
Chr1_279883381	1	279883381	95.7376	345.946	3.61348	1.85339	0.519562	1	TTS (ENSRNOT00000024164)	-13593	ENSRNOT00000068119	Pnliprp2
Chr1_279923968	1	279923968	6.84105	18.4182	2.69231	1.42884	0.763223	1	intron (ENSRNOT00000068119, intron 12 of 14)	14623	ENSRNOT00000078441	NA
Chr1_279949270	1	279949270	1.14018	20.1723	17.6923	4.14505	0.484947	1	exon (ENSRNOT00000024548, exon 12 of 12)	-3712	ENSRNOT00000039453	LOC681006
Chr1_280294394	1	280294394	6.24375	23.0631	3.69378	1.8851	0.776183	1	Intergenic	4845	ENSRNOT00000081935	NA
Chr1_280394377	1	280394377	32.9694	88.3242	2.67897	1.42168	0.732784	1	intron (ENSRNOT00000042977, intron 2 of 2)	10763	ENSRNOT00000042977	Kcnk18
Chr1_281455676	1	281455676	2.28035	8.77058	3.84615	1.94342	0.812551	1	Intergenic	-78841	ENSRNOT00000013031	Fam204a
Chr1_281848784	1	281848784	13.6821	35.9594	2.62821	1.39408	0.64936	1	intron (ENSRNOT00000084760, intron 3 of 8)	-15135	ENSRNOT00000030108	Snu13
Chr1_282111359	1	282111359	10.4063	28.8288	2.77033	1.47006	0.807946	1	Intergenic	-23623	ENSRNOT00000036203	Nanos1
Chr1_282488189	1	282488189	12.5419	27.1888	2.16783	1.11625	0.751689	1	Intergenic	-4545	ENSRNOT00000084319	NA
Chr1_282702078	1	282702078	48.9094	120.12	2.45597	1.29629	0.739276	1	exon (ENSRNOT00000074303, exon 12 of 12)	7171	ENSRNOT00000074303	Ces2c
Chr1_282759808	1	282759808	2.08125	10.5706	5.07895	2.34453	0.786289	1	Intergenic	36696	ENSRNOT00000088930	NA
Chr1_29980677	1	29980677	1.14018	2.63117	2.30769	1.20645	0.957186	1	Intergenic	-46325	ENSRNOT00000091770	NA
Chr1_30323064	1	30323064	1.04063	14.4144	13.8517	3.79199	0.663692	1	Intergenic	126911	ENSRNOT00000083825	NA
Chr1_30631291	1	30631291	6.24375	17.2973	2.77033	1.47006	0.836781	1	Intergenic	35463	ENSRNOT00000083664	NA
Chr1_31537457	1	31537457	2.28035	5.26235	2.30769	1.20645	0.914702	1	Intergenic	6313	ENSRNOT00000034704	Lrrc14b
Chr1_31558839	1	31558839	3.42053	7.01646	2.05128	1.03653	0.913044	1	intron (ENSRNOT00000018336, intron 6 of 14)	13207	ENSRNOT00000018336	Sdha
Chr1_31609675	1	31609675	1.14018	5.26235	4.61538	2.20645	0.835697	1	intron (ENSRNOT00000019806, intron 1 of 10)	6377	ENSRNOT00000019806	Ahrr
Chr1_32500840	1	32500840	2.28035	11.4018	5	2.32193	0.748458	1	Intergenic	47026	ENSRNOT00000081840	NA
Chr1_32600237	1	32600237	5.20313	15.3754	2.95502	1.56317	0.833566	1	Intergenic	26998	ENSRNOT00000076142	LOC100912599
Chr1_32769348	1	32769348	4.5607	11.4018	2.5	1.32193	0.843024	1	Intergenic	108096	ENSRNOT00000085639	NA
Chr1_33999280	1	33999280	10.2616	23.6806	2.30769	1.20645	0.756127	1	Intergenic	14169	ENSRNOT00000090610	NA
Chr1_34374730	1	34374730	1.14018	4.38529	3.84615	1.94342	0.865543	1	Intergenic	-102809	ENSRNOT00000091983	NA
Chr1_35163787	1	35163787	2.28035	5.26235	2.30769	1.20645	0.914702	1	intron (ENSRNOT00000022790, intron 17 of 22)	-6629	ENSRNOT00000073945	NA
Chr1_36351552	1	36351552	229.978	508.348	2.21042	1.14432	0.635129	1	promoter-TSS (ENSRNOT00000085529)	-478	ENSRNOT00000085529	NA
Chr1_36395347	1	36395347	1.14018	2.63117	2.30769	1.20645	0.957186	1	Intergenic	-5097	ENSRNOT00000023712	Papd7
Chr1_37141441	1	37141441	10.2616	35.9594	3.50427	1.80912	0.572222	1	intron (ENSRNOT00000081636, intron 1 of 1)	82028	ENSRNOT00000081636	NA
Chr1_37496286	1	37496286	17.1026	44.73	2.61538	1.38702	0.607446	1	Intergenic	-10991	ENSRNOT00000047627	Adcy2
Chr1_37735725	1	37735725	7.98123	51.7464	6.48352	2.69678	0.343047	1	intron (ENSRNOT00000034410, intron 6 of 6)	5985	ENSRNOT00000079186	Fastkd3
Chr1_37844835	1	37844835	1.14018	2.63117	2.30769	1.20645	0.957186	1	Intergenic	18922	ENSRNOT00000077781	Zfp874b
Chr1_37869611	1	37869611	31.9392	149.472	4.67989	2.22647	0.547524	1	Intergenic	4199	ENSRNOT00000080397	NA
Chr1_37883701	1	37883701	7.98123	35.0823	4.3956	2.13606	0.525033	1	intron (ENSRNOT00000024149, intron 2 of 2)	2975	ENSRNOT00000024149	RGD1566325
Chr1_38067439	1	38067439	1.14018	7.89352	6.92308	2.79141	0.761767	1	Intergenic	-77431	ENSRNOT00000081054	Gm26965
Chr1_38583010	1	38583010	169.999	2558.49	15.0501	3.9117	0.0531031	0.265497	exon (ENSRNOT00000071758, exon 4 of 4)	3554	ENSRNOT00000070999	LOC501406
Chr1_38857524	1	38857524	28.0969	110.51	3.93319	1.9757	0.638929	1	intron (ENSRNOT00000088504, intron 1 of 1)	2893	ENSRNOT00000088504	NA
Chr1_38956082	1	38956082	50.4845	108.707	2.15327	1.10653	0.769889	1	intron (ENSRNOT00000087610, intron 4 of 4)	-73585	ENSRNOT00000086932	NA
Chr1_39403243	1	39403243	2.08125	4.8048	2.30861	1.20703	0.918355	1	Intergenic	307072	ENSRNOT00000031519	AABR07001348.1
Chr1_40653462	1	40653462	6.84105	26.3117	3.84615	1.94342	0.620544	1	intron (ENSRNOT00000026564, intron 21 of 27)	-19370	ENSRNOT00000083133	NA
Chr1_40997774	1	40997774	17.1026	64.9023	3.79487	1.92405	0.421599	1	promoter-TSS (ENSRNOT00000093126)	-863	ENSRNOT00000093126	NA
Chr1_41053366	1	41053366	145.455	359.012	2.4682	1.30346	0.690576	1	intron (ENSRNOT00000093108, intron 1 of 10)	-12351	ENSRNOT00000035962	Ccdc170
Chr1_41934445	1	41934445	1.14018	5.26235	4.61538	2.20645	0.835697	1	intron (ENSRNOT00000025795, intron 2 of 18)	3378	ENSRNOT00000084712	NA
Chr1_43749638	1	43749638	6.84105	44.73	6.53846	2.70895	0.38122	1	Intergenic	82295	ENSRNOT00000082931	Cnksr3
Chr1_4600074	1	4600074	2.28035	18.4182	8.07692	3.01381	0.592488	1	Intergenic	-39284	ENSRNOT00000082415	Adgb
Chr1_46870645	1	46870645	171.429	801.761	4.67694	2.22556	0.422154	1	intron (ENSRNOT00000066798, intron 5 of 31)	-2367	ENSRNOT00000067661	Synj2
Chr1_46950090	1	46950090	2.28035	6.13941	2.69231	1.42884	0.885784	1	intron (ENSRNOT00000060527, intron 13 of 14)	28172	ENSRNOT00000060527	Serac1
Chr1_47027544	1	47027544	2.28035	11.4018	5	2.32193	0.748458	1	Intergenic	-4570	ENSRNOT00000024412	Tulp4
Chr1_47188298	1	47188298	1.14018	7.89352	6.92308	2.79141	0.761767	1	intron (ENSRNOT00000068457, intron 5 of 16)	25452	ENSRNOT00000024656	Dynlt1
Chr1_47389214	1	47389214	3.42053	11.4018	3.33333	1.73697	0.800809	1	Intergenic	-23758	ENSRNOT00000084578	NA
Chr1_47509521	1	47509521	23.6968	100.942	4.25973	2.09076	0.616396	1	Intergenic	-3546	ENSRNOT00000090336	NA
Chr1_47791057	1	47791057	11.4018	41.2217	3.61538	1.85415	0.532974	1	Intergenic	86379	ENSRNOT00000089344	NA
Chr1_47834902	1	47834902	30.1781	72.072	2.38822	1.25594	0.783616	1	Intergenic	86686	ENSRNOT00000025794	Sod2
Chr1_48032101	1	48032101	1.03896	19.25	18.5281	4.21164	0.708541	1	intron (ENSRNOT00000076422, intron 1 of 10)	1243	ENSRNOT00000019531	Tcp1
Chr1_48201319	1	48201319	19.383	42.9758	2.21719	1.14874	0.669489	1	promoter-TSS (ENSRNOT00000085710)	-996	ENSRNOT00000085710	NA
Chr1_48272845	1	48272845	10.303	54.3534	5.27551	2.39931	0.656118	1	promoter-TSS (ENSRNOT00000022068)	-767	ENSRNOT00000022254	Slc22a1
Chr1_48463311	1	48463311	2.28035	18.4182	8.07692	3.01381	0.592488	1	intron (ENSRNOT00000037369, intron 1 of 10)	30231	ENSRNOT00000037369	Slc22a3
Chr1_48786833	1	48786833	13.6821	40.3447	2.94872	1.56009	0.592494	1	intron (ENSRNOT00000024213, intron 2 of 8)	10799	ENSRNOT00000082958	Agpat4
Chr1_49716401	1	49716401	2585.98	5472.77	2.11632	1.08156	0.289169	0.832703	intron (ENSRNOT00000077423, intron 1 of 5)	128147	ENSRNOT00000086127	AABR07001519.1
Chr1_5166656	1	5166656	6.23377	2162.73	346.938	8.43854	0.00211818	0.0348286	promoter-TSS (ENSRNOT00000044325)	-796	ENSRNOT00000019319	Grm1
Chr1_51874035	1	51874035	31.9249	104.37	3.26923	1.70895	0.382787	1	Intergenic	-33826	ENSRNOT00000073267	NA
Chr1_53020505	1	53020505	4.5607	46.4841	10.1923	3.34941	0.29683	1	Intergenic	-6038	ENSRNOT00000049831	Sft2d1
Chr1_53100374	1	53100374	3.42053	12.2788	3.58974	1.84388	0.780083	1	Intergenic	-12899	ENSRNOT00000017302	Ccr6
Chr1_53540404	1	53540404	2.28035	15.787	6.92308	2.79141	0.648257	1	intron (ENSRNOT00000018015, intron 5 of 10)	8456	ENSRNOT00000077340	Tcp10b
Chr1_53576723	1	53576723	83.25	237.357	2.85114	1.51154	0.632694	1	intron (ENSRNOT00000073581, intron 7 of 8)	7688	ENSRNOT00000092072	NA
Chr1_53665852	1	53665852	8.325	42.2823	5.07895	2.34453	0.678386	1	Intergenic	-76007	ENSRNOT00000073581	Unc93a
Chr1_54151473	1	54151473	15.6094	67.2672	4.30941	2.10749	0.668283	1	Intergenic	-23903	ENSRNOT00000087624	NA
Chr1_54249260	1	54249260	2.28035	26.3117	11.5385	3.52838	0.444923	1	intron (ENSRNOT00000082026, intron 1 of 1)	38488	ENSRNOT00000082026	NA
Chr1_54294550	1	54294550	2.08125	4.8048	2.30861	1.20703	0.918355	1	Intergenic	-3319	ENSRNOT00000088831	NA
Chr1_54325150	1	54325150	2.28035	17.5412	7.69231	2.94342	0.61092	1	intron (ENSRNOT00000089974, intron 1 of 1)	257	ENSRNOT00000089974	NA
Chr1_54383499	1	54383499	3.12188	14.4144	4.61722	2.20703	0.77739	1	Intergenic	58081	ENSRNOT00000078019	NA
Chr1_54853047	1	54853047	111.737	346.438	3.10047	1.63249	0.309931	1	exon (ENSRNOT00000072895, exon 1 of 1)	1307	ENSRNOT00000072895	Smok2a
Chr1_55369477	1	55369477	10.2616	29.82	2.90598	1.53903	0.658538	1	intron (ENSRNOT00000089308, intron 1 of 1)	-9349	ENSRNOT00000077249	NA
Chr1_56744648	1	56744648	2.28035	19.2953	8.46154	3.08092	0.574146	1	intron (ENSRNOT00000086654, intron 1 of 1)	1436	ENSRNOT00000086654	NA
Chr1_56874975	1	56874975	7.28438	41.3213	5.67259	2.50401	0.662908	1	TTS (ENSRNOT00000077622)	336	ENSRNOT00000077622	NA
Chr1_57343770	1	57343770	13.6821	31.5741	2.30769	1.20645	0.709751	1	Intergenic	-1808	ENSRNOT00000082790	Fam120b
Chr1_58016345	1	58016345	12.5419	25.4347	2.02797	1.02004	0.779913	1	intron (ENSRNOT00000084574, intron 1 of 1)	16849	ENSRNOT00000084574	NA
Chr1_58258215	1	58258215	4.5607	11.4018	2.5	1.32193	0.843024	1	Intergenic	-76843	ENSRNOT00000081154	NA
Chr1_59206669	1	59206669	11.4018	37.7135	3.30769	1.72583	0.576685	1	intron (ENSRNOT00000017442, intron 4 of 5)	50417	ENSRNOT00000017442	Lix1
Chr1_59726591	1	59726591	42.2421	88.3242	2.0909	1.06413	0.792717	1	intron (ENSRNOT00000014824, intron 2 of 4)	5819	ENSRNOT00000014824	Has1
Chr1_59766637	1	59766637	3.42053	8.77058	2.5641	1.35845	0.865307	1	exon (ENSRNOT00000014842, exon 1 of 1)	801	ENSRNOT00000014842	Fpr1
Chr1_59769052	1	59769052	2.28035	14.91	6.53846	2.70895	0.667447	1	Intergenic	-1065	ENSRNOT00000080034	NA
Chr1_60893815	1	60893815	22.8938	57.6576	2.51849	1.33256	0.786026	1	exon (ENSRNOT00000088689, exon 3 of 3)	9053	ENSRNOT00000088689	LOC100365363
Chr1_61714496	1	61714496	5.70088	12.2788	2.15385	1.10692	0.859443	1	Intergenic	-19310	ENSRNOT00000086029	LOC682206
Chr1_62121984	1	62121984	1.14018	14.0329	12.3077	3.62149	0.61622	1	Intergenic	-7311	ENSRNOT00000072607	AABR07001923.1
Chr1_62203771	1	62203771	36.4219	75.9159	2.08435	1.0596	0.811667	1	Intergenic	-11952	ENSRNOT00000033187	AABR07001926.1
Chr1_62568243	1	62568243	17.1026	38.5906	2.25641	1.17403	0.682	1	Intergenic	-10209	ENSRNOT00000015520	Zfp40
Chr1_63175487	1	63175487	13.6821	57.8858	4.23077	2.08092	0.413773	1	Intergenic	-9248	ENSRNOT00000078889	Vom1r110
Chr1_63194550	1	63194550	5.15148	17.4707	3.3914	1.76188	0.824613	1	Intergenic	-6722	ENSRNOT00000090830	LOC108348164
Chr1_63313806	1	63313806	6.24375	19.2192	3.07815	1.62206	0.815071	1	intron (ENSRNOT00000088236, intron 1 of 3)	2076	ENSRNOT00000088236	NA
Chr1_63593782	1	63593782	5.70088	21.0494	3.69231	1.88452	0.677964	1	Intergenic	-21987	ENSRNOT00000046049	Vom2r30
Chr1_64149419	1	64149419	6.18177	18.4413	2.98318	1.57685	0.838025	1	Intergenic	-2167	ENSRNOT00000088502	Cnot3
Chr1_64197954	1	64197954	28.0969	73.033	2.59933	1.37814	0.764025	1	Intergenic	15531	ENSRNOT00000090790	Oscar
Chr1_64487921	1	64487921	21.6362	48.5298	2.24299	1.16542	0.821156	1	TTS (ENSRNOT00000091497)	1669	ENSRNOT00000091497	LOC103689958
Chr1_64498084	1	64498084	11.4018	32.4511	2.84615	1.50901	0.646742	1	Intergenic	6531	ENSRNOT00000084162	Olr386
Chr1_64842836	1	64842836	38.4416	120.312	3.12974	1.64604	0.733927	1	Intergenic	-6822	ENSRNOT00000086867	Vom2r12
Chr1_65544905	1	65544905	6.24375	12.4925	2.0008	1.00058	0.900729	1	exon (ENSRNOT00000029996, exon 16 of 17)	3582	ENSRNOT00000030931	Chmp2a
Chr1_65560803	1	65560803	9.36563	45.1651	4.82243	2.26976	0.681294	1	Intergenic	-3371	ENSRNOT00000038860	Zbtb45
Chr1_65663316	1	65663316	5.19481	28.875	5.55842	2.47468	0.777359	1	intron (ENSRNOT00000088367, intron 2 of 4)	1452	ENSRNOT00000026528	Rps5
Chr1_65941594	1	65941594	5.70088	32.4511	5.69231	2.50901	0.493561	1	exon (ENSRNOT00000073461, exon 2 of 6)	3641	ENSRNOT00000073461	Vom2r33
Chr1_66081064	1	66081064	4.5607	42.0988	9.23077	3.20645	0.338931	1	intron (ENSRNOT00000068611, intron 2 of 5)	52329	ENSRNOT00000062160	NA
Chr1_66760754	1	66760754	122.605	257.208	2.09786	1.06892	0.724706	1	Intergenic	11788	ENSRNOT00000038706	NA
Chr1_66824139	1	66824139	2.28035	11.4018	5	2.32193	0.748458	1	Intergenic	-48754	ENSRNOT00000039088	Vom1r52
Chr1_66910591	1	66910591	1.04063	4.8048	4.61722	2.20703	0.835651	1	Intergenic	11644	ENSRNOT00000074063	Zfp551
Chr1_67000821	1	67000821	5.70088	17.5412	3.07692	1.62149	0.746341	1	Intergenic	-24420	ENSRNOT00000051024	Vom1r47
Chr1_67117879	1	67117879	4.5607	42.9758	9.42308	3.2362	0.33024	1	Intergenic	16949	ENSRNOT00000045214	Vom1r45
Chr1_67154543	1	67154543	5.20313	17.2973	3.3244	1.73309	0.809947	1	Intergenic	16071	ENSRNOT00000091812	AC096201.1
Chr1_67198846	1	67198846	1.14018	3.50823	3.07692	1.62149	0.902595	1	Intergenic	7868	ENSRNOT00000048195	Vom1r43
Chr1_67342765	1	67342765	2.28035	9.64764	4.23077	2.08092	0.790574	1	intron (ENSRNOT00000045266, intron 1 of 2)	1955	ENSRNOT00000045266	LOC100362054
Chr1_6860928	1	6860928	17.1026	82.4435	4.82051	2.26919	0.313899	1	intron (ENSRNOT00000016273, intron 2 of 74)	42559	ENSRNOT00000086574	Utrn
Chr1_68897095	1	68897095	15.4544	34.9414	2.26093	1.17692	0.841356	1	Intergenic	119332	ENSRNOT00000093436	Vom2r3
Chr1_69484701	1	69484701	1.14018	21.0494	18.4615	4.20645	0.467586	1	Intergenic	-11822	ENSRNOT00000021046	AABR07002241.1
Chr1_69692716	1	69692716	1.14018	4.38529	3.84615	1.94342	0.865543	1	TTS (ENSRNOT00000073121)	5375	ENSRNOT00000087309	NA
Chr1_69752386	1	69752386	85.5145	215.472	2.51972	1.33326	0.675525	1	Intergenic	-8769	ENSRNOT00000030259	Zfp772
Chr1_69859301	1	69859301	20.6059	42.7062	2.07252	1.05139	0.84486	1	TTS (ENSRNOT00000042086)	5747	ENSRNOT00000042086	Zfp954
Chr1_69956849	1	69956849	1.14018	3.50823	3.07692	1.62149	0.902595	1	Intergenic	6744	ENSRNOT00000021245	Aurkc
Chr1_70140588	1	70140588	15.9625	40.3447	2.52747	1.3377	0.637947	1	Intergenic	-3514	ENSRNOT00000070831	NA
Chr1_70229501	1	70229501	6.84105	28.0659	4.10256	2.03653	0.59313	1	exon (ENSRNOT00000050180, exon 6 of 7)	5591	ENSRNOT00000075745	Apeg3
Chr1_71208563	1	71208563	131.948	333.025	2.5239	1.33566	0.690115	1	intron (ENSRNOT00000080825, intron 1 of 1)	15103	ENSRNOT00000080825	NA
Chr1_71386541	1	71386541	21.6362	141.707	6.54953	2.71139	0.484738	1	intron (ENSRNOT00000020787, intron 2 of 3)	-12935	ENSRNOT00000034854	Galp
Chr1_71407280	1	71407280	1.14018	10.5247	9.23077	3.20645	0.697269	1	Intergenic	-6891	ENSRNOT00000090327	Zfp444
Chr1_71708231	1	71708231	40.1815	82.5006	2.0532	1.03787	0.802137	1	intron (ENSRNOT00000046152, intron 1 of 10)	2144	ENSRNOT00000078556	Nlrp4
Chr1_71719481	1	71719481	3.42053	8.77058	2.5641	1.35845	0.865307	1	Intergenic	-9060	ENSRNOT00000046152	Nlrp4
Chr1_71733684	1	71733684	12.5419	31.5741	2.51748	1.33198	0.685031	1	promoter-TSS (ENSRNOT00000059037)	-823	ENSRNOT00000059037	NA
Chr1_71917784	1	71917784	2.28035	8.77058	3.84615	1.94342	0.812551	1	Intergenic	5943	ENSRNOT00000053809	NA
Chr1_72126065	1	72126065	7.98123	23.6806	2.96703	1.56902	0.697106	1	Intergenic	3205	ENSRNOT00000049179	Vom1r35
Chr1_72205723	1	72205723	5.70088	37.7135	6.61538	2.72583	0.42468	1	Intergenic	-4315	ENSRNOT00000058999	Vom1r37
Chr1_72263500	1	72263500	7.98123	17.5412	2.1978	1.13606	0.811921	1	Intergenic	-2710	ENSRNOT00000083875	NA
Chr1_72285086	1	72285086	75.9657	170.09	2.23904	1.16288	0.734703	1	intron (ENSRNOT00000021077, intron 2 of 2)	4968	ENSRNOT00000021077	Rfpl4a
Chr1_72311113	1	72311113	2.28035	10.5247	4.61538	2.20645	0.76928	1	intron (ENSRNOT00000021286, intron 1 of 11)	744	ENSRNOT00000021286	Epn1
Chr1_72339052	1	72339052	3.42053	39.4676	11.5385	3.52838	0.324611	1	exon (ENSRNOT00000021772, exon 1 of 1)	344	ENSRNOT00000021772	Zfp580
Chr1_72453476	1	72453476	2.28035	10.5247	4.61538	2.20645	0.76928	1	intron (ENSRNOT00000022480, intron 9 of 13)	8072	ENSRNOT00000022480	Ssc5d
Chr1_72465329	1	72465329	7.27274	15.4	2.11749	1.08236	0.916234	1	promoter-TSS (ENSRNOT00000068550)	-836	ENSRNOT00000068550	Nat14
Chr1_72476319	1	72476319	3.42053	13.1559	3.84615	1.94342	0.759774	1	Intergenic	-7580	ENSRNOT00000029136	Zfp628
Chr1_72528291	1	72528291	1.14018	23.6806	20.7692	4.37638	0.419512	1	intron (ENSRNOT00000022620, intron 1 of 5)	3721	ENSRNOT00000022620	Isoc2b
Chr1_72585868	1	72585868	13.5281	40.3603	2.98344	1.57698	0.773868	1	Intergenic	5443	ENSRNOT00000022977	Ube2s
Chr1_72643223	1	72643223	1.04063	36.5165	35.0909	5.13303	0.47144	1	TTS (ENSRNOT00000090636)	-1111	ENSRNOT00000065051	Fam71e2
Chr1_72681756	1	72681756	6.84105	30.697	4.48718	2.16581	0.554085	1	Intergenic	-5947	ENSRNOT00000085359	NA
Chr1_72746367	1	72746367	4.5607	58.7629	12.8846	3.68758	0.203743	1	intron (ENSRNOT00000024251, intron 4 of 7)	-10443	ENSRNOT00000082423	Ppp6r1
Chr1_72764088	1	72764088	2.28035	5.26235	2.30769	1.20645	0.914702	1	intron (ENSRNOT00000024400, intron 1 of 23)	6206	ENSRNOT00000024400	Ppp6r1
Chr1_72772335	1	72772335	1.14018	20.1723	17.6923	4.14505	0.484947	1	exon (ENSRNOT00000082423, exon 5 of 24)	-12632	ENSRNOT00000090065	Tmem86b
Chr1_72799923	1	72799923	4.5607	25.4347	5.57692	2.47947	0.559198	1	Intergenic	-10623	ENSRNOT00000092117	Ptprh
Chr1_72869558	1	72869558	3.42053	7.89352	2.30769	1.20645	0.888462	1	Intergenic	-4847	ENSRNOT00000058900	Dnaaf3
Chr1_72881032	1	72881032	17.1026	51.7464	3.02564	1.59724	0.533247	1	exon (ENSRNOT00000077719, exon 10 of 12)	-1775	ENSRNOT00000024640	Tnni3
Chr1_72886367	1	72886367	5.15148	31.0591	6.02916	2.59196	0.70096	1	exon (ENSRNOT00000024640, exon 8 of 8)	-2904	ENSRNOT00000058843	Tnnt1
Chr1_72901415	1	72901415	10.303	23.2943	2.26093	1.17692	0.864715	1	Intergenic	-1843	ENSRNOT00000086122	Ppp1r12c
Chr1_72945977	1	72945977	4.5607	21.9265	4.80769	2.26534	0.622511	1	Intergenic	-4107	ENSRNOT00000032306	Eps8l1
Chr1_72974127	1	72974127	1.14018	4.38529	3.84615	1.94342	0.865543	1	intron (ENSRNOT00000031462, intron 3 of 6)	-2535	ENSRNOT00000086156	NA
Chr1_7301713	1	7301713	2.28035	25.4347	11.1538	3.47947	0.459813	1	intron (ENSRNOT00000081112, intron 4 of 5)	-3946	ENSRNOT00000056227	AABR07000261.1
Chr1_73227611	1	73227611	6.84105	33.3282	4.87179	2.28445	0.516682	1	promoter-TSS (ENSRNOT00000025080)	-833	ENSRNOT00000025080	Ncr1
Chr1_73241204	1	73241204	1.0303	5.82357	5.65233	2.49885	0.823368	1	intron (ENSRNOT00000087826, intron 3 of 4)	-10662	ENSRNOT00000075223	NA
Chr1_73647953	1	73647953	6.84105	32.4511	4.74359	2.24598	0.528976	1	Intergenic	12641	ENSRNOT00000038802	Lilra5
Chr1_73734192	1	73734192	64.4157	133.787	2.07694	1.05446	0.811007	1	promoter-TSS (ENSRNOT00000025338)	-403	ENSRNOT00000025338	Leng8
Chr1_73829915	1	73829915	1.14018	7.89352	6.92308	2.79141	0.761767	1	Intergenic	-8030	ENSRNOT00000036413	Lair1
Chr1_7400137	1	7400137	18.2428	48.2382	2.64423	1.40285	0.589776	1	intron (ENSRNOT00000088558, intron 3 of 10)	43727	ENSRNOT00000088558	Phactr2
Chr1_7514814	1	7514814	7.98123	16.6641	2.08791	1.06206	0.829435	1	Intergenic	-33988	ENSRNOT00000048754	Phactr2
Chr1_75156933	1	75156933	5.15148	10.6766	2.07252	1.05139	0.912542	1	Intergenic	-2607	ENSRNOT00000074520	RGD1564801
Chr1_75213577	1	75213577	1.14018	7.01646	6.15385	2.62149	0.784796	1	Intergenic	19011	ENSRNOT00000050604	Vom1r60
Chr1_75308904	1	75308904	2.28035	8.77058	3.84615	1.94342	0.812551	1	Intergenic	10539	ENSRNOT00000018981	Vom1r61
Chr1_75315668	1	75315668	1.14018	14.91	13.0769	3.70895	0.596047	1	Intergenic	-10550	ENSRNOT00000044964	Vom1r62
Chr1_75453899	1	75453899	3.42053	7.89352	2.30769	1.20645	0.888462	1	intron (ENSRNOT00000033633, intron 6 of 13)	3601	ENSRNOT00000090093	NA
Chr1_76708576	1	76708576	4.5607	9.64764	2.11538	1.08092	0.885545	1	intron (ENSRNOT00000002046, intron 1 of 6)	14390	ENSRNOT00000052129	LOC100912485
Chr1_77830929	1	77830929	38.1209	106.766	2.80071	1.48579	0.704443	1	promoter-TSS (ENSRNOT00000052231)	-529	ENSRNOT00000052231	LOC100360449
Chr1_77836708	1	77836708	9.1214	57.8858	6.34615	2.66588	0.319856	1	TTS (ENSRNOT00000084625)	519	ENSRNOT00000084625	NA
Chr1_77999462	1	77999462	1.0303	5.82357	5.65233	2.49885	0.823368	1	intron (ENSRNOT00000002044, intron 1 of 10)	5258	ENSRNOT00000002044	Napa
Chr1_78006778	1	78006778	3.42053	10.5247	3.07692	1.62149	0.821763	1	intron (ENSRNOT00000002044, intron 3 of 10)	-8945	ENSRNOT00000002043	Kptn
Chr1_78023305	1	78023305	12.4875	27.8679	2.23166	1.15812	0.847724	1	exon (ENSRNOT00000002043, exon 12 of 12)	-2691	ENSRNOT00000086396	Slc8a2
Chr1_78087922	1	78087922	44.3027	92.2066	2.08129	1.05748	0.790777	1	Intergenic	18728	ENSRNOT00000068406	Meis3
Chr1_78100753	1	78100753	9.1214	29.82	3.26923	1.70895	0.630169	1	intron (ENSRNOT00000089718, intron 6 of 14)	10034	ENSRNOT00000089718	Dhx34
Chr1_78170301	1	78170301	12.5419	30.697	2.44755	1.29134	0.697834	1	intron (ENSRNOT00000071576, intron 1 of 1)	9916	ENSRNOT00000071576	C5ar2
Chr1_78189592	1	78189592	4.5607	80.6893	17.6923	4.14505	0.113133	1	intron (ENSRNOT00000073034, intron 1 of 1)	5737	ENSRNOT00000073034	C5ar1
Chr1_78209502	1	78209502	27.0563	81.6816	3.01895	1.59405	0.723274	1	Intergenic	2849	ENSRNOT00000071098	Inafm1
Chr1_78650500	1	78650500	6.84105	68.4105	10	3.32193	0.205556	1	Intergenic	-8936	ENSRNOT00000071271	Ceacam9
Chr1_78704518	1	78704518	96.6235	193.462	2.00223	1.00161	0.793908	1	Intergenic	-6022	ENSRNOT00000021455	Slc1a5
Chr1_78737825	1	78737825	7.98123	27.1888	3.40659	1.76833	0.639801	1	intron (ENSRNOT00000021586, intron 1 of 1)	1283	ENSRNOT00000021586	Fkrp
Chr1_78816980	1	78816980	1.14018	2.63117	2.30769	1.20645	0.957186	1	Intergenic	-1425	ENSRNOT00000090417	Gng8
Chr1_78820125	1	78820125	3.42053	9.64764	2.82051	1.49596	0.843176	1	promoter-TSS (ENSRNOT00000022441)	-138	ENSRNOT00000022441	Gng8
Chr1_78835175	1	78835175	6.84105	51.7464	7.5641	2.91917	0.314487	1	intron (ENSRNOT00000022461, intron 1 of 1)	2017	ENSRNOT00000022461	Ptgir
Chr1_78847178	1	78847178	95.8175	381.444	3.98095	1.99311	0.504226	1	intron (ENSRNOT00000022603, intron 2 of 6)	4542	ENSRNOT00000022603	Calm2
Chr1_78990087	1	78990087	56.1938	249.85	4.44622	2.15258	0.509349	1	exon (ENSRNOT00000023490, exon 7 of 15)	7783	ENSRNOT00000023490	Hif3a
Chr1_79042383	1	79042383	240	508.199	2.11749	1.08236	0.710279	1	exon (ENSRNOT00000037086, exon 5 of 5)	12055	ENSRNOT00000088925	Cgm4
Chr1_79284730	1	79284730	5.70088	24.5576	4.30769	2.10692	0.61386	1	Intergenic	-4435	ENSRNOT00000024155	AABR07002659.1
Chr1_79341240	1	79341240	48.4239	125.207	2.58564	1.37052	0.709951	1	intron (ENSRNOT00000058040, intron 2 of 4)	16965	ENSRNOT00000058040	LOC102557244
Chr1_79367353	1	79367353	3.42053	7.89352	2.30769	1.20645	0.888462	1	Intergenic	-29226	ENSRNOT00000023686	Ceacam11
Chr1_79606141	1	79606141	1.14018	10.5247	9.23077	3.20645	0.697269	1	Intergenic	-25528	ENSRNOT00000083546	Mill1
Chr1_79678974	1	79678974	12.3635	28.1473	2.27663	1.1869	0.853172	1	Intergenic	11461	ENSRNOT00000057986	LOC102557319
Chr1_79791029	1	79791029	11.4018	68.4105	6	2.58496	0.296194	1	exon (ENSRNOT00000018233, exon 1 of 3)	323	ENSRNOT00000018233	Pglyrp1
Chr1_80058213	1	80058213	11.4469	23.0631	2.01479	1.01063	0.874675	1	intron (ENSRNOT00000021221, intron 1 of 2)	1457	ENSRNOT00000021221	Snrpd2
Chr1_80134458	1	80134458	5.70088	28.0659	4.92308	2.29956	0.556921	1	promoter-TSS (ENSRNOT00000021893)	-934	ENSRNOT00000021893	Gpr4
Chr1_80290905	1	80290905	7.21207	15.5295	2.15327	1.10653	0.891931	1	TTS (ENSRNOT00000047105)	-2662	ENSRNOT00000024246	Ercc2
Chr1_80297149	1	80297149	91.575	274.835	3.0012	1.58554	0.600731	1	intron (ENSRNOT00000024246, intron 5 of 22)	-1538	ENSRNOT00000054424	NA
Chr1_80313859	1	80313859	3.12188	38.4384	12.3126	3.62206	0.564473	1	intron (ENSRNOT00000082928, intron 1 of 12)	1675	ENSRNOT00000082928	Klc3
Chr1_80376294	1	80376294	2.28035	5.26235	2.30769	1.20645	0.914702	1	intron (ENSRNOT00000081418, intron 1 of 2)	3788	ENSRNOT00000081418	NA
Chr1_80412386	1	80412386	9.36563	22.1021	2.35991	1.23873	0.849639	1	Intergenic	3888	ENSRNOT00000023457	Bloc1s3
Chr1_80602459	1	80602459	11.4018	31.5741	2.76923	1.46949	0.659332	1	Intergenic	-2886	ENSRNOT00000024832	Apoc4
Chr1_80778399	1	80778399	1.14018	11.4018	10	3.32193	0.676734	1	TTS (ENSRNOT00000074222)	611	ENSRNOT00000074222	NA
Chr1_80941389	1	80941389	140.484	349.79	2.48988	1.31608	0.632246	1	Intergenic	-2738	ENSRNOT00000084874	NA
Chr1_80956814	1	80956814	2.28035	12.2788	5.38462	2.42884	0.727913	1	exon (ENSRNOT00000087253, exon 3 of 3)	1955	ENSRNOT00000030440	Zfp112
Chr1_80964307	1	80964307	29.6446	73.6729	2.48521	1.31337	0.545316	1	Intergenic	-9433	ENSRNOT00000026088	AC118165.1
Chr1_80978023	1	80978023	10.2616	44.73	4.35897	2.12399	0.466443	1	intron (ENSRNOT00000081983, intron 1 of 2)	4172	ENSRNOT00000081983	AC118165.1
Chr1_81044584	1	81044584	14.8223	59.6399	4.02367	2.00851	0.42123	1	intron (ENSRNOT00000081983, intron 1 of 2)	-1243	ENSRNOT00000051473	Zfp111
Chr1_81156613	1	81156613	75.2116	158.207	2.10349	1.07279	0.750921	1	Intergenic	-4228	ENSRNOT00000077305	Zfp94
Chr1_81213249	1	81213249	11.4018	54.3776	4.76923	2.25376	0.397252	1	exon (ENSRNOT00000026288, exon 5 of 5)	5036	ENSRNOT00000026288	Lypd5
Chr1_81258797	1	81258797	206.059	412.503	2.00187	1.00135	0.720885	1	Intergenic	-1752	ENSRNOT00000026669	Smg9
Chr1_81329750	1	81329750	6.18177	205.766	33.286	5.05684	0.202437	0.672799	intron (ENSRNOT00000074985, intron 1 of 8)	1566	ENSRNOT00000074985	Plaur
Chr1_81358670	1	81358670	1.04063	9.6096	9.23445	3.20703	0.733226	1	Intergenic	-6469	ENSRNOT00000026793	Cadm4
Chr1_81372011	1	81372011	23.8961	76.9999	3.22227	1.68808	0.77075	1	promoter-TSS (ENSRNOT00000088829)	-640	ENSRNOT00000088829	Zfp428
Chr1_81385725	1	81385725	125.714	296.45	2.35812	1.23764	0.718439	1	Intergenic	-7748	ENSRNOT00000075189	Srrm5
Chr1_81447144	1	81447144	30.9089	63.0887	2.04112	1.02936	0.822505	1	TTS (ENSRNOT00000035356)	2951	ENSRNOT00000035356	Zfp575
Chr1_81497688	1	81497688	10.2616	25.4347	2.47863	1.30954	0.727132	1	Intergenic	-2134	ENSRNOT00000027100	Lypd3
Chr1_81653228	1	81653228	2.06059	18.4413	8.94953	3.16181	0.710393	1	Intergenic	9411	ENSRNOT00000027214	LOC103689942
Chr1_81868465	1	81868465	2.28035	16.6641	7.30769	2.86942	0.629469	1	intron (ENSRNOT00000027497, intron 11 of 22)	-5521	ENSRNOT00000080978	NA
Chr1_81878998	1	81878998	14.4241	33.0002	2.28785	1.19399	0.842882	1	intron (ENSRNOT00000027497, intron 1 of 22)	2552	ENSRNOT00000027497	Atp1a3
Chr1_81934742	1	81934742	4.12118	14.5589	3.53271	1.82077	0.831116	1	intron (ENSRNOT00000027578, intron 8 of 19)	11973	ENSRNOT00000027578	Grik5
Chr1_81954939	1	81954939	6.84105	15.787	2.30769	1.20645	0.816322	1	exon (ENSRNOT00000079847, exon 2 of 2)	2871	ENSRNOT00000079847	Zfp574
Chr1_82095697	1	82095697	87.2728	183.837	2.10647	1.07482	0.784456	1	exon (ENSRNOT00000071251, exon 2 of 2)	5774	ENSRNOT00000071251	Zfp526
Chr1_82168383	1	82168383	7.27274	15.4	2.11749	1.08236	0.916234	1	Intergenic	-1238	ENSRNOT00000068251	Prr19
Chr1_82253139	1	82253139	16.4847	34.9414	2.11963	1.08381	0.852907	1	exon (ENSRNOT00000027910, exon 5 of 10)	133	ENSRNOT00000027854	AC121639.1
Chr1_82269423	1	82269423	14.8223	59.6399	4.02367	2.00851	0.42123	1	intron (ENSRNOT00000057433, intron 3 of 3)	-2695	ENSRNOT00000027910	Lipe
Chr1_82351046	1	82351046	171.429	752.674	4.39059	2.13442	0.447671	1	Intergenic	-6700	ENSRNOT00000090629	Ceacam1
Chr1_82407615	1	82407615	7.28438	22.1021	3.03418	1.6013	0.809059	1	TTS (ENSRNOT00000031326)	2025	ENSRNOT00000031326	Erich4
Chr1_82412752	1	82412752	46.8282	134.534	2.87294	1.52253	0.689515	1	promoter-TSS (ENSRNOT00000027960)	-286	ENSRNOT00000027960	Atp5sl
Chr1_82422424	1	82422424	1.14018	18.4182	16.1538	4.01381	0.520832	1	TTS (ENSRNOT00000027995)	2476	ENSRNOT00000027964	B3gnt8
Chr1_82476888	1	82476888	31.1689	109.725	3.52033	1.81571	0.720891	1	intron (ENSRNOT00000028029, intron 3 of 3)	3150	ENSRNOT00000028029	B9d2
Chr1_82494910	1	82494910	229.978	478.558	2.08089	1.0572	0.664618	1	intron (ENSRNOT00000028051, intron 5 of 6)	14714	ENSRNOT00000028051	Tgfb1
Chr1_82580490	1	82580490	5.19481	25.9875	5.00258	2.32267	0.796502	1	promoter-TSS (ENSRNOT00000078668)	272	ENSRNOT00000028131	Axl
Chr1_82967217	1	82967217	2.07792	86.6249	41.6882	5.38157	0.438197	1	intron (ENSRNOT00000051619, intron 13 of 16)	-14280	ENSRNOT00000075546	RGD1565655
Chr1_82971811	1	82971811	3.11689	9.62499	3.08801	1.62668	0.889771	1	intron (ENSRNOT00000051619, intron 13 of 16)	15443	ENSRNOT00000051619	Cd177
Chr1_83023663	1	83023663	15.4544	69.8829	4.52187	2.17692	0.652024	1	Intergenic	19821	ENSRNOT00000057384	Ceacam4
Chr1_83103164	1	83103164	8.3117	113.575	13.6645	3.77236	0.506837	1	promoter-TSS (ENSRNOT00000028196)	-762	ENSRNOT00000047540	Cyp2b2
Chr1_83704344	1	83704344	3.42053	8.77058	2.5641	1.35845	0.865307	1	intron (ENSRNOT00000085008, intron 2 of 8)	-6908	ENSRNOT00000028237	Cyp2a1
Chr1_83714391	1	83714391	50.9907	172.012	3.3734	1.7542	0.623454	1	promoter-TSS (ENSRNOT00000085245)	43	ENSRNOT00000085245	Cyp2a1
Chr1_83993361	1	83993361	9.36563	21.1411	2.25731	1.1746	0.859191	1	promoter-TSS (ENSRNOT00000002050)	-90	ENSRNOT00000002050	Mia
Chr1_84016373	1	84016373	3.42053	28.0659	8.20513	3.03653	0.470742	1	promoter-TSS (ENSRNOT00000063361)	-763	ENSRNOT00000063361	NA
Chr1_84053589	1	84053589	13.3938	64.0593	4.78274	2.25784	0.653157	1	intron (ENSRNOT00000028290, intron 9 of 14)	9037	ENSRNOT00000028290	Coq8b
Chr1_84059528	1	84059528	142.566	351.712	2.46701	1.30277	0.634707	1	intron (ENSRNOT00000028290, intron 10 of 14)	-8411	ENSRNOT00000057213	Numbl
Chr1_84087616	1	84087616	5.70088	111.386	19.5385	4.28824	0.0660077	1	intron (ENSRNOT00000057213, intron 8 of 9)	15365	ENSRNOT00000089296	NA
Chr1_84288098	1	84288098	9.36563	62.4624	6.66932	2.73754	0.598601	1	Intergenic	-5005	ENSRNOT00000028468	Sertad1
Chr1_84327272	1	84327272	6.84105	25.4347	3.71795	1.89451	0.634765	1	promoter-TSS (ENSRNOT00000028266)	-843	ENSRNOT00000028266	Hipk4
Chr1_84362899	1	84362899	35.03	83.4712	2.38285	1.25269	0.765185	1	intron (ENSRNOT00000077968, intron 1 of 9)	1162	ENSRNOT00000077968	RGD1307554
Chr1_84443238	1	84443238	4.5607	19.2953	4.23077	2.08092	0.672828	1	intron (ENSRNOT00000025303, intron 6 of 13)	-27592	ENSRNOT00000025472	Ttc9b
Chr1_84620268	1	84620268	1.14018	10.5247	9.23077	3.20645	0.697269	1	Intergenic	7819	ENSRNOT00000032991	AABR07071891.1
Chr1_84645906	1	84645906	6.84105	14.91	2.17949	1.12399	0.834817	1	Intergenic	-6727	ENSRNOT00000041861	AABR07002774.2
Chr1_84890109	1	84890109	17.515	330.973	18.8965	4.24005	0.212845	0.697057	intron (ENSRNOT00000051665, intron 3 of 3)	4697	ENSRNOT00000051665	Zfp780b-ps1
Chr1_84954586	1	84954586	10.4063	44.2042	4.24785	2.08673	0.704518	1	intron (ENSRNOT00000088189, intron 1 of 1)	-4375	ENSRNOT00000083050	Zfp850
Chr1_85018390	1	85018390	3.42053	49.9923	14.6154	3.86942	0.229687	1	exon (ENSRNOT00000057122, exon 5 of 20)	15109	ENSRNOT00000057122	Fcgbp
Chr1_85058945	1	85058945	17.1026	37.7135	2.20513	1.14086	0.693465	1	intron (ENSRNOT00000057120, intron 1 of 21)	396	ENSRNOT00000057120	Fcgbpl1
Chr1_85095665	1	85095665	117.454	240.708	2.04938	1.03519	0.735582	1	intron (ENSRNOT00000057120, intron 20 of 21)	-7855	ENSRNOT00000026021	Fbl
Chr1_85107887	1	85107887	23.9344	99.9399	4.17558	2.06198	0.636859	1	exon (ENSRNOT00000026021, exon 2 of 8)	-4361	ENSRNOT00000087157	Dyrk1b
Chr1_85215864	1	85215864	11.4469	50.9309	4.44933	2.15359	0.685307	1	intron (ENSRNOT00000092044, intron 4 of 5)	2211	ENSRNOT00000092044	Nccrp1
Chr1_85225120	1	85225120	2.08125	24.985	12.0048	3.58554	0.617849	1	Intergenic	-4882	ENSRNOT00000026907	Sycn
Chr1_85229590	1	85229590	5.20313	12.4925	2.40096	1.26361	0.87376	1	Intergenic	8186	ENSRNOT00000035328	Ifnl3
Chr1_85269530	1	85269530	1.04063	4.8048	4.61722	2.20703	0.835651	1	Intergenic	17426	ENSRNOT00000080740	Ifnl1
Chr1_85306091	1	85306091	92.7266	207.707	2.24	1.1635	0.714391	1	Intergenic	-5265	ENSRNOT00000026900	Lrfn1
Chr1_85314289	1	85314289	39.5438	82.6426	2.0899	1.06344	0.806139	1	exon (ENSRNOT00000026891, exon 5 of 7)	3680	ENSRNOT00000026891	Gmfg
Chr1_85344549	1	85344549	13.6821	30.697	2.24359	1.16581	0.722473	1	intron (ENSRNOT00000093693, intron 2 of 12)	6743	ENSRNOT00000026839	Samd4b
Chr1_85369969	1	85369969	7.28438	22.1021	3.03418	1.6013	0.809059	1	intron (ENSRNOT00000026720, intron 3 of 3)	1680	ENSRNOT00000026720	Med29
Chr1_85372252	1	85372252	10.4063	28.8288	2.77033	1.47006	0.807946	1	promoter-TSS (ENSRNOT00000093615)	-450	ENSRNOT00000093615	NA
Chr1_85376598	1	85376598	20.6059	70.8535	3.4385	1.78178	0.701951	1	Intergenic	-3491	ENSRNOT00000090129	Zfp36
Chr1_85385083	1	85385083	12.3635	31.0591	2.51215	1.32892	0.83084	1	Intergenic	-1388	ENSRNOT00000093332	Plekhg2
Chr1_85405833	1	85405833	2.08125	11.5315	5.54067	2.47006	0.770874	1	TTS (ENSRNOT00000093558)	661	ENSRNOT00000093351	NA
Chr1_85407301	1	85407301	1.03896	15.4	14.8225	3.88971	0.740251	1	promoter-TSS (ENSRNOT00000093351)	336	ENSRNOT00000080795	NA
Chr1_85428222	1	85428222	13.3938	52.4122	3.91315	1.96833	0.710491	1	TTS (ENSRNOT00000093340)	2438	ENSRNOT00000093340	NA
Chr1_85447453	1	85447453	91.4287	186.725	2.0423	1.03019	0.791265	1	intron (ENSRNOT00000093383, intron 3 of 15)	9347	ENSRNOT00000048905	Supt5h
Chr1_85484488	1	85484488	3.12188	6.72672	2.1547	1.10749	0.914208	1	promoter-TSS (ENSRNOT00000026182)	-802	ENSRNOT00000026182	Dll3
Chr1_85490928	1	85490928	1.14018	11.4018	10	3.32193	0.676734	1	exon (ENSRNOT00000076170, exon 1 of 1)	340	ENSRNOT00000076170	NA
Chr1_85495146	1	85495146	2.07792	26.95	12.9697	3.69707	0.702719	1	Intergenic	-1792	ENSRNOT00000076809	Selenov
Chr1_85506902	1	85506902	4.5607	10.5247	2.30769	1.20645	0.864056	1	Intergenic	3213	ENSRNOT00000074665	Eid2b
Chr1_85723054	1	85723054	12.4875	67.2672	5.38676	2.42942	0.627752	1	Intergenic	-147594	ENSRNOT00000078361	NA
Chr1_86774856	1	86774856	26.224	67.5335	2.57525	1.36471	0.545303	1	Intergenic	-1438	ENSRNOT00000090994	NA
Chr1_86799137	1	86799137	45.607	91.214	2	1	0.605875	1	Intergenic	4478	ENSRNOT00000080451	NA
Chr1_86860991	1	86860991	4.5607	12.2788	2.69231	1.42884	0.822576	1	Intergenic	3913	ENSRNOT00000087482	NA
Chr1_86928443	1	86928443	2.28035	7.01646	3.07692	1.62149	0.859693	1	intron (ENSRNOT00000027166, intron 3 of 15)	4851	ENSRNOT00000027166	Sars2
Chr1_86941348	1	86941348	58.275	120.12	2.06126	1.04353	0.784496	1	TTS (ENSRNOT00000075601)	3209	ENSRNOT00000075601	Ccer2
Chr1_86977946	1	86977946	9.1214	26.3117	2.88462	1.52838	0.684321	1	intron (ENSRNOT00000078156, intron 3 of 10)	4200	ENSRNOT00000078156	Rinl
Chr1_86998021	1	86998021	14.5455	211.75	14.5578	3.86372	0.39207	1	intron (ENSRNOT00000027425, intron 1 of 11)	1927	ENSRNOT00000027494	Hnrnpl
Chr1_87000250	1	87000250	42.6656	145.105	3.40098	1.76595	0.640544	1	intron (ENSRNOT00000027425, intron 6 of 11)	156	ENSRNOT00000057034	Hnrnpl
Chr1_87016629	1	87016629	55.1532	111.471	2.02112	1.01516	0.795126	1	TTS (ENSRNOT00000027537)	-3347	ENSRNOT00000041205	Lgals4
Chr1_87100416	1	87100416	20.5232	41.2217	2.00855	1.00615	0.710818	1	intron (ENSRNOT00000089305, intron 4 of 21)	34126	ENSRNOT00000027645	Capn12
Chr1_87163212	1	87163212	2.06059	13.5883	6.59439	2.72124	0.767344	1	Intergenic	-8093	ENSRNOT00000072441	AABR07002854.1
Chr1_87556299	1	87556299	12.3635	50.471	4.08224	2.02936	0.707079	1	Intergenic	-3779	ENSRNOT00000080831	NA
Chr1_87584342	1	87584342	8.24236	22.3237	2.70841	1.43745	0.839812	1	Intergenic	20366	ENSRNOT00000088772	Zfp30
Chr1_87639450	1	87639450	11.4469	89.3693	7.80731	2.96483	0.533695	1	Intergenic	-10758	ENSRNOT00000077161	Zfp84
Chr1_87654246	1	87654246	21.6633	45.607	2.10526	1.074	0.678563	1	intron (ENSRNOT00000077161, intron 2 of 4)	-1373	ENSRNOT00000035994	Zfp84
Chr1_88070592	1	88070592	58.1819	1401.4	24.0865	4.59015	0.0831775	0.344205	Intergenic	-4490	ENSRNOT00000079473	Ryr1
Chr1_88097594	1	88097594	6.84105	24.5576	3.58974	1.84388	0.649425	1	intron (ENSRNOT00000056964, intron 4 of 7)	1192	ENSRNOT00000056964	Fam98c
Chr1_88121827	1	88121827	200.841	425.705	2.11962	1.0838	0.668798	1	exon (ENSRNOT00000027937, exon 3 of 7)	1817	ENSRNOT00000027937	Psmd8
Chr1_88424263	1	88424263	5.15148	10.6766	2.07252	1.05139	0.912542	1	intron (ENSRNOT00000074582, intron 2 of 3)	4423	ENSRNOT00000074582	Zfp566
Chr1_88650857	1	88650857	21.6362	55.3239	2.55701	1.35446	0.785286	1	Intergenic	6989	ENSRNOT00000074211	LOC100912380
Chr1_88814566	1	88814566	2.28035	22.8035	10	3.32193	0.506437	1	Intergenic	6302	ENSRNOT00000087409	NA
Chr1_88873730	1	88873730	110.242	239.737	2.17465	1.12078	0.716023	1	Intergenic	-1646	ENSRNOT00000028284	Tyrobp
Chr1_88882215	1	88882215	7.98123	20.1723	2.52747	1.3377	0.760862	1	promoter-TSS (ENSRNOT00000028287)	-754	ENSRNOT00000028287	Hcst
Chr1_88895613	1	88895613	9.1214	50.8694	5.57692	2.47947	0.378081	1	Intergenic	9675	ENSRNOT00000029719	Nfkbid
Chr1_88952173	1	88952173	7.21207	40.765	5.65233	2.49885	0.68018	1	Intergenic	-2963	ENSRNOT00000083550	Prodh2
Chr1_8898036	1	8898036	5.20313	48.048	9.23445	3.20703	0.575855	1	Intergenic	-12068	ENSRNOT00000016102	Gje1
Chr1_89019445	1	89019445	29.1375	101.862	3.4959	1.80566	0.672444	1	promoter-TSS (ENSRNOT00000028442)	-897	ENSRNOT00000028442	Igflr1
Chr1_89097121	1	89097121	9.1214	43.8529	4.80769	2.26534	0.449342	1	Intergenic	-2590	ENSRNOT00000031873	Etv2
Chr1_89102282	1	89102282	45.7875	121.081	2.64441	1.40295	0.720226	1	intron (ENSRNOT00000087437, intron 7 of 8)	6945	ENSRNOT00000031254	Rbm42
Chr1_89127033	1	89127033	19.5756	42.7062	2.1816	1.12539	0.834881	1	Intergenic	-2900	ENSRNOT00000031044	Haus5
Chr1_89152399	1	89152399	1.04063	19.2192	18.4689	4.20703	0.608623	1	Intergenic	2400	ENSRNOT00000056742	LOC688924
Chr1_89185556	1	89185556	10.2616	22.8035	2.22222	1.152	0.77106	1	intron (ENSRNOT00000067813, intron 4 of 10)	4573	ENSRNOT00000067813	Gapdhs
Chr1_89215450	1	89215450	4.1625	24.985	6.00239	2.58554	0.700947	1	promoter-TSS (ENSRNOT00000084799)	67	ENSRNOT00000084799	Dmkn
Chr1_89310829	1	89310829	19.383	141.206	7.28507	2.86494	0.138467	1	Intergenic	-1449	ENSRNOT00000028533	Ffar1
Chr1_89488337	1	89488337	18.7313	40.3603	2.1547	1.10749	0.836464	1	promoter-TSS (ENSRNOT00000028624)	-113	ENSRNOT00000028624	Fxyd1
Chr1_89539623	1	89539623	10.4063	55.7357	5.35598	2.42115	0.645702	1	promoter-TSS (ENSRNOT00000028644)	-412	ENSRNOT00000028644	Hpn
Chr1_89557285	1	89557285	27.0563	112.432	4.1555	2.05502	0.625458	1	exon (ENSRNOT00000092133, exon 3 of 6)	2676	ENSRNOT00000092133	Scn1b
Chr1_89632699	1	89632699	2.28035	21.0494	9.23077	3.20645	0.539222	1	Intergenic	5135	ENSRNOT00000087815	NA
Chr1_89649254	1	89649254	4.15585	175.175	42.1514	5.39751	0.304631	0.863029	promoter-TSS (ENSRNOT00000092226)	-383	ENSRNOT00000085953	NA
Chr1_89789427	1	89789427	2.28035	6.13941	2.69231	1.42884	0.885784	1	intron (ENSRNOT00000052376, intron 1 of 2)	3859	ENSRNOT00000052376	Scgb1b24
Chr1_90002607	1	90002607	143.606	317.117	2.20824	1.1429	0.683049	1	Intergenic	-2220	ENSRNOT00000037519	Wtip
Chr1_90093496	1	90093496	14.4241	49.5004	3.43177	1.77895	0.739246	1	Intergenic	-2208	ENSRNOT00000032613	Gpi
Chr1_90118969	1	90118969	5.70088	49.1152	8.61538	3.10692	0.306656	1	exon (ENSRNOT00000076987, exon 6 of 13)	4502	ENSRNOT00000076449	NA
Chr1_91986101	1	91986101	238.303	513.153	2.15336	1.10659	0.644388	1	Intergenic	-19682	ENSRNOT00000074804	Pdcd5
Chr1_92025038	1	92025038	2.28035	7.89352	3.46154	1.79141	0.83547	1	intron (ENSRNOT00000039115, intron 12 of 18)	44123	ENSRNOT00000039115	Dpy19l3
Chr1_92201436	1	92201436	37.4625	127.808	3.41162	1.77046	0.654308	1	Intergenic	-32241	ENSRNOT00000092128	NA
Chr1_92601952	1	92601952	14.8223	37.7135	2.54438	1.34731	0.649344	1	Intergenic	-118852	ENSRNOT00000091420	NA
Chr1_92994979	1	92994979	9.36563	38.4384	4.1042	2.0371	0.721308	1	Intergenic	68424	ENSRNOT00000084795	NA
Chr1_93664749	1	93664749	9.1214	20.1723	2.21154	1.14505	0.790276	1	Intergenic	-210211	ENSRNOT00000082613	NA
Chr1_93907651	1	93907651	6.84105	31.5741	4.61538	2.20645	0.541463	1	intron (ENSRNOT00000018956, intron 1 of 2)	41537	ENSRNOT00000018956	Zfp536
Chr1_94068110	1	94068110	7.98123	61.3941	7.69231	2.94342	0.270191	1	intron (ENSRNOT00000092132, intron 1 of 1)	25288	ENSRNOT00000092132	NA
Chr1_94406374	1	94406374	3.42053	9.64764	2.82051	1.49596	0.843176	1	Intergenic	-2162	ENSRNOT00000019463	Uri1
Chr1_94581022	1	94581022	21.6633	54.3776	2.51012	1.32776	0.587259	1	intron (ENSRNOT00000020079, intron 1 of 1)	1941	ENSRNOT00000020079	LOC690000
Chr1_94703761	1	94703761	156.094	316.156	2.02542	1.01822	0.713413	1	intron (ENSRNOT00000076542, intron 12 of 26)	-8261	ENSRNOT00000074091	NA
Chr1_94776458	1	94776458	7.98123	37.7135	4.72527	2.2404	0.491554	1	Intergenic	7994	ENSRNOT00000020345	LOC365238
Chr1_94946953	1	94946953	1.14018	2.63117	2.30769	1.20645	0.957186	1	Intergenic	-41560	ENSRNOT00000056539	NA
Chr1_97077655	1	97077655	1.14018	10.5247	9.23077	3.20645	0.697269	1	Intergenic	12499	ENSRNOT00000077852	NA
Chr1_97722251	1	97722251	1.14018	4.38529	3.84615	1.94342	0.865543	1	Intergenic	10073	ENSRNOT00000027745	MGC114499
Chr1_98404124	1	98404124	49.95	107.628	2.1547	1.10749	0.781207	1	Intergenic	5463	ENSRNOT00000047473	Cd33
Chr1_98417323	1	98417323	44.7469	188.348	4.20919	2.07354	0.559231	1	intron (ENSRNOT00000090785, intron 3 of 5)	3096	ENSRNOT00000090785	Siglecl1
Chr1_98469034	1	98469034	3.42053	15.787	4.61538	2.20645	0.701813	1	Intergenic	-1771	ENSRNOT00000039446	Vsig10l
Chr1_98478328	1	98478328	9.27266	104.824	11.3047	3.49885	0.437807	1	exon (ENSRNOT00000024083, exon 3 of 6)	-5266	ENSRNOT00000081384	NA
Chr1_98493630	1	98493630	12.4875	55.7357	4.46332	2.15812	0.677514	1	intron (ENSRNOT00000023942, intron 1 of 3)	349	ENSRNOT00000023942	Nkg7
Chr1_98498444	1	98498444	9.1214	24.5576	2.69231	1.42884	0.71282	1	intron (ENSRNOT00000023858, intron 2 of 4)	2806	ENSRNOT00000023858	Lim2
Chr1_98539829	1	98539829	2.28035	8.77058	3.84615	1.94342	0.812551	1	Intergenic	-18122	ENSRNOT00000015941	Siglec10
Chr1_98584984	1	98584984	4.5607	35.0823	7.69231	2.94342	0.419387	1	Intergenic	-14034	ENSRNOT00000033648	Siglec5
Chr1_99242361	1	99242361	46.3633	120.354	2.59589	1.37623	0.712404	1	Intergenic	60688	ENSRNOT00000025631	LOC687880
Chr1_99316023	1	99316023	8.24236	19.4119	2.35514	1.23581	0.86822	1	Intergenic	11936	ENSRNOT00000041899	LOC100911689
Chr1_99553335	1	99553335	127.757	285.355	2.23358	1.15936	0.698902	1	Intergenic	-8189	ENSRNOT00000038229	Ceacam18
Chr1_99605528	1	99605528	2.28035	10.5247	4.61538	2.20645	0.76928	1	TTS (ENSRNOT00000024690)	5907	ENSRNOT00000024690	Ctu1
Chr1_99629161	1	99629161	3.42053	46.4841	13.5897	3.76445	0.258642	1	Intergenic	3685	ENSRNOT00000049123	LOC103691107
Chr1_99677724	1	99677724	6.84105	112.263	16.4103	4.03653	0.0769642	1	Intergenic	-29057	ENSRNOT00000024758	Klk12
Chr1_99721895	1	99721895	10.2616	62.2711	6.06838	2.60131	0.312967	1	intron (ENSRNOT00000048240, intron 4 of 4)	2987	ENSRNOT00000048240	Klk10
Chr1_99728616	1	99728616	9.36563	54.7747	5.84848	2.54806	0.632501	1	Intergenic	-1089	ENSRNOT00000037867	Klk9
Chr1_99826992	1	99826992	2.08125	5.76576	2.77033	1.47006	0.88778	1	Intergenic	-2360	ENSRNOT00000025614	Klk4
Chr1_99964507	1	99964507	5.70088	12.2788	2.15385	1.10692	0.859443	1	intron (ENSRNOT00000046377, intron 1 of 4)	318	ENSRNOT00000046377	Klk1c6
Chr2_100306736	2	100306736	11.4018	28.0659	2.46154	1.29956	0.712336	1	intron (ENSRNOT00000011890, intron 1 of 9)	-56924	ENSRNOT00000086760	Hnf4g
Chr2_102198882	2	102198882	56.1938	116.276	2.0692	1.04907	0.7859	1	Intergenic	-34397	ENSRNOT00000087131	NA
Chr2_104799921	2	104799921	9.1214	44.73	4.90385	2.29391	0.439615	1	TTS (ENSRNOT00000082627)	30978	ENSRNOT00000050440	Hps3
Chr2_105017705	2	105017705	135.999	287.296	2.11249	1.07894	0.71758	1	intron (ENSRNOT00000014970, intron 10 of 10)	-16207	ENSRNOT00000042983	NA
Chr2_105050648	2	105050648	7.98123	28.9429	3.62637	1.85853	0.612917	1	Intergenic	-2663	ENSRNOT00000014970	Cpa3
Chr2_105281875	2	105281875	2.08125	11.5315	5.54067	2.47006	0.770874	1	TTS (ENSRNOT00000083809)	3230	ENSRNOT00000083809	NA
Chr2_109447442	2	109447442	1.14018	7.01646	6.15385	2.62149	0.784796	1	Intergenic	130102	ENSRNOT00000049885	NA
Chr2_109497953	2	109497953	5.70088	11.4018	2	1	0.879586	1	Intergenic	-134965	ENSRNOT00000087256	NA
Chr2_110423442	2	110423442	2.28035	5.26235	2.30769	1.20645	0.914702	1	Intergenic	66167	ENSRNOT00000083243	NA
Chr2_111829756	2	111829756	2.28035	5.26235	2.30769	1.20645	0.914702	1	Intergenic	-36429	ENSRNOT00000092660	Nlgn1
Chr2_112864742	2	112864742	3.42053	7.89352	2.30769	1.20645	0.888462	1	Intergenic	-3966	ENSRNOT00000017805	Nceh1
Chr2_112930774	2	112930774	13.6821	30.697	2.24359	1.16581	0.722473	1	intron (ENSRNOT00000017805, intron 4 of 4)	16398	ENSRNOT00000092737	Nceh1
Chr2_112992478	2	112992478	6.84105	22.8035	3.33333	1.73697	0.680237	1	Intergenic	-15072	ENSRNOT00000017758	Tnfsf10
Chr2_113661464	2	113661464	4.5607	15.787	3.46154	1.79141	0.74539	1	intron (ENSRNOT00000039296, intron 1 of 27)	9115	ENSRNOT00000039296	Pld1
Chr2_113692454	2	113692454	4.5607	25.4347	5.57692	2.47947	0.559198	1	intron (ENSRNOT00000039296, intron 2 of 27)	-3701	ENSRNOT00000039308	Pld1
Chr2_114409874	2	114409874	2.28035	50.8694	22.3077	4.47947	0.183275	1	Intergenic	-3537	ENSRNOT00000015866	Slc2a2
Chr2_115731062	2	115731062	1.14018	13.1559	11.5385	3.52838	0.636356	1	intron (ENSRNOT00000036717, intron 1 of 7)	-8752	ENSRNOT00000085452	Slc7a14
Chr2_115789781	2	115789781	1.14018	21.0494	18.4615	4.20645	0.467586	1	Intergenic	-17978	ENSRNOT00000087395	NA
Chr2_115954252	2	115954252	1.14018	14.0329	12.3077	3.62149	0.61622	1	intron (ENSRNOT00000012924, intron 12 of 17)	48310	ENSRNOT00000012924	Prkci
Chr2_116019057	2	116019057	121.575	398.915	3.28123	1.71424	0.557765	1	Intergenic	-9725	ENSRNOT00000089477	Phc3
Chr2_116040663	2	116040663	12.5419	29.82	2.37762	1.24952	0.710924	1	intron (ENSRNOT00000066495, intron 2 of 12)	8207	ENSRNOT00000066495	Phc3
Chr2_116449437	2	116449437	1.14018	25.4347	22.3077	4.47947	0.389888	1	Intergenic	16745	ENSRNOT00000084300	NA
Chr2_116568076	2	116568076	2.28035	7.01646	3.07692	1.62149	0.859693	1	Intergenic	87442	ENSRNOT00000081745	NA
Chr2_119629573	2	119629573	28.0969	69.1892	2.46252	1.30014	0.779458	1	Intergenic	-25249	ENSRNOT00000091825	NA
Chr2_119865338	2	119865338	9.1214	20.1723	2.21154	1.14505	0.790276	1	Intergenic	-184331	ENSRNOT00000076371	NA
Chr2_121000275	2	121000275	9.1214	28.0659	3.07692	1.62149	0.656872	1	Intergenic	130401	ENSRNOT00000076198	NA
Chr2_121342479	2	121342479	21.6633	56.1317	2.59109	1.37356	0.570783	1	Intergenic	-14617	ENSRNOT00000076638	NA
Chr2_12270380	2	12270380	4.5607	12.2788	2.69231	1.42884	0.822576	1	Intergenic	41908	ENSRNOT00000048860	AABR07007399.1
Chr2_122732374	2	122732374	3.42053	10.5247	3.07692	1.62149	0.821763	1	intron (ENSRNOT00000080181, intron 6 of 12)	24469	ENSRNOT00000080181	Ccdc144b
Chr2_122860587	2	122860587	2.28035	7.89352	3.46154	1.79141	0.83547	1	Intergenic	-4514	ENSRNOT00000067090	Rslcan18
Chr2_123565029	2	123565029	88.4532	211.411	2.39009	1.25707	0.696426	1	intron (ENSRNOT00000084349, intron 4 of 4)	9242	ENSRNOT00000075947	RGD1307100
Chr2_123607986	2	123607986	5.70088	18.4182	3.23077	1.69188	0.728775	1	intron (ENSRNOT00000058552, intron 3 of 73)	-8608	ENSRNOT00000086063	NA
Chr2_123719972	2	123719972	3.42053	13.1559	3.84615	1.94342	0.759774	1	intron (ENSRNOT00000058552, intron 47 of 73)	-14228	ENSRNOT00000038729	RGD1307100
Chr2_124026554	2	124026554	9.36563	25.9459	2.77033	1.47006	0.814251	1	Intergenic	20491	ENSRNOT00000065384	Cetn4
Chr2_124378423	2	124378423	1.14018	10.5247	9.23077	3.20645	0.697269	1	Intergenic	-22257	ENSRNOT00000058495	Spry1
[truncated: 3,595 more rows]

## Sheet: Table S3.3
Table S3.3: Hypomethylated CpG sites in the spermatozoa of the WNIN/Ob group compared to the LEAN group.
[truncated: 4,548 more rows]

[truncated: 2 more sheets: Table S3.4, Table S3.5]
