# Supplementary material for: High-fat diet-induced and genetically inherited obesity differentially alters DNA methylation profile in the germline of adult male rats
Source: Clin Epigenetics. 2020 Nov 19;12:179. doi: 10.1186/s13148-020-00974-7 (PMC7678167; doi:10.1186/s13148-020-00974-7)
Supplement: Supplementary file 4 — Additional file 4: Detailed information on CROb group compared to LEAN group. [file 13148_2020_974_MOESM4_ESM.xls]

## Sheet: Table S4.1
Table S4.1: Differentially methylated CpG sites in the spermatozoa of the CROb group compared to the LEAN group.
Chromosome_Position	Chromosome	Position	LEAN	CROB	FoldChange	log2FoldChange	P Value	Adjusted P Value	Annotation	Distance to TSS	EnsembleID	Gene_Name
Chr10_100047399	10	100047399	8.0829	2.59808	0.321429	-1.63743	0.724538	1	Intergenic	-275830	ENSRNOT00000089444	NA
Chr10_100684774	10	100684774	135.013	50.3655	0.373042	-1.42259	0.13963	1	Intergenic	193947	ENSRNOT00000088591	NA
Chr10_101023394	10	101023394	16.1658	1.73205	0.107143	-3.22239	0.345223	1	Intergenic	-89592	ENSRNOT00000077545	NA
Chr10_101599237	10	101599237	8.0829	2.59808	0.321429	-1.63743	0.724538	1	Intergenic	97102	ENSRNOT00000054374	NA
Chr10_101921565	10	101921565	24.2487	1.73205	0.0714286	-3.80735	0.187775	1	intron (ENSRNOT00000042156, intron 5 of 9)	-68166	ENSRNOT00000079379	NA
Chr10_102059409	10	102059409	4.6188	30.3109	6.5625	2.71425	0.265193	1	intron (ENSRNOT00000042156, intron 3 of 9)	24627	ENSRNOT00000042156	Slc39a11
Chr10_102160351	10	102160351	398.224	801.408	2.01245	1.00896	0.0233016	1	Intergenic	-7421	ENSRNOT00000003804	Cog1
Chr10_102214361	10	102214361	26.5581	2.59808	0.0978261	-3.35364	0.207915	1	Intergenic	9298	ENSRNOT00000080066	NA
Chr10_102311370	10	102311370	20.7846	94.3968	4.54167	2.18322	0.172733	1	intron (ENSRNOT00000065145, intron 41 of 41)	-21532	ENSRNOT00000044922	AABR07030729.1
Chr10_102608146	10	102608146	24.8186	8.05848	0.324696	-1.62284	0.447196	1	Intergenic	3895	ENSRNOT00000082716	NA
Chr10_102797744	10	102797744	19.6299	7.79423	0.397059	-1.33258	0.604364	1	Intergenic	32811	ENSRNOT00000081013	NA
Chr10_103240991	10	103240991	65.8407	237.543	3.60784	1.85114	0.0166603	0.791975	intron (ENSRNOT00000004081, intron 13 of 13)	-25306	ENSRNOT00000038852	Dnai2
Chr10_103279207	10	103279207	45.0333	8.66025	0.192308	-2.37851	0.231334	1	intron (ENSRNOT00000038852, intron 5 of 12)	1201	ENSRNOT00000086763	NA
Chr10_103438071	10	103438071	5.95646	18.1316	3.04402	1.60598	0.525189	1	promoter-TSS (ENSRNOT00000085262)	-233	ENSRNOT00000085262	Cd300a
Chr10_103446888	10	103446888	2.90474	8.26236	2.84444	1.50815	0.715929	1	exon (ENSRNOT00000079545, exon 12 of 15)	5338	ENSRNOT00000079545	Cd300a
Chr10_103477767	10	103477767	145.933	59.4313	0.40725	-1.29601	0.15861	1	intron (ENSRNOT00000035639, intron 1 of 3)	3387	ENSRNOT00000035639	Cd300lb
Chr10_103569496	10	103569496	7.74597	15.4919	2	1	0.704575	1	TTS (ENSRNOT00000075199)	6770	ENSRNOT00000075199	AABR07030773.1
Chr10_103673800	10	103673800	200.534	83.6067	0.41692	-1.26216	0.116369	1	exon (ENSRNOT00000064284, exon 3 of 6)	12045	ENSRNOT00000064284	Cd300lf
Chr10_103705854	10	103705854	77.4597	175.575	2.26667	1.18057	0.146565	1	intron (ENSRNOT00000086469, intron 1 of 8)	2449	ENSRNOT00000086469	Rab37
Chr10_103849149	10	103849149	1.1547	9.52628	8.25	3.04439	0.541069	1	Intergenic	-1113	ENSRNOT00000029001	Fads6
Chr10_103940017	10	103940017	47.444	261.297	5.50748	2.46139	0.00178499	0.121975	intron (ENSRNOT00000035865, intron 1 of 4)	5219	ENSRNOT00000035865	Cdr2l
Chr10_103965597	10	103965597	0.968246	2.06559	2.13333	1.09311	0.983369	1	Intergenic	7072	ENSRNOT00000004836	Atp5h
Chr10_103995201	10	103995201	75.5232	172.477	2.28376	1.19141	0.146144	1	intron (ENSRNOT00000065292, intron 3 of 7)	2891	ENSRNOT00000065292	Trim80
Chr10_104009513	10	104009513	10.3923	28.5788	2.75	1.45943	0.513484	1	Intergenic	-5668	ENSRNOT00000074339	NA
Chr10_104012162	10	104012162	53.6081	162.177	3.02523	1.59704	0.0783009	1	Intergenic	-7727	ENSRNOT00000032016	Slc16a5
Chr10_104030333	10	104030333	177.701	356.588	2.00667	1.00481	0.116361	1	intron (ENSRNOT00000032016, intron 2 of 3)	-6035	ENSRNOT00000004843	Armc7
Chr10_104063444	10	104063444	3.4641	15.5885	4.5	2.16993	0.501154	1	exon (ENSRNOT00000004862, exon 3 of 5)	-8638	ENSRNOT00000004853	Nt5c
Chr10_104081173	10	104081173	43.5711	5.16398	0.118519	-3.07682	0.0921635	1	Intergenic	3029	ENSRNOT00000086099	NA
Chr10_104138014	10	104138014	2.3094	32.0429	13.875	3.79442	0.149982	1	TTS (ENSRNOT00000089894)	-15207	ENSRNOT00000080472	NA
Chr10_104154643	10	104154643	1.96654	6.10209	3.10296	1.63364	0.739624	1	intron (ENSRNOT00000064776, intron 1 of 15)	1075	ENSRNOT00000089894	Gga3
Chr10_104159943	10	104159943	2.3094	17.3205	7.5	2.90689	0.374825	1	intron (ENSRNOT00000005198, intron 5 of 5)	-3366	ENSRNOT00000064776	Gga3
Chr10_104347778	10	104347778	46.188	8.66025	0.1875	-2.41504	0.221664	1	intron (ENSRNOT00000005942, intron 14 of 19)	7069	ENSRNOT00000074367	NA
Chr10_104349797	10	104349797	112.18	272.981	2.43342	1.28299	0.0736837	1	exon (ENSRNOT00000005942, exon 8 of 20)	8457	ENSRNOT00000005942	Caskin2
Chr10_104397175	10	104397175	7.74597	21.6887	2.8	1.48543	0.507572	1	intron (ENSRNOT00000006519, intron 10 of 25)	19426	ENSRNOT00000080714	Llgl2
Chr10_104429875	10	104429875	72.7461	32.0429	0.440476	-1.18286	0.457481	1	Intergenic	-7774	ENSRNOT00000035001	AC130970.1
Chr10_104450504	10	104450504	86.3686	192.396	2.22762	1.1555	0.152715	1	promoter-TSS (ENSRNOT00000088665)	-719	ENSRNOT00000088665	Smim5
Chr10_104457139	10	104457139	1.1547	33.775	29.25	4.87036	0.0899925	1	TTS (ENSRNOT00000088665)	5916	ENSRNOT00000071694	Smim5
Chr10_104507259	10	104507259	24.2487	9.52628	0.392857	-1.34792	0.565539	1	intron (ENSRNOT00000007362, intron 5 of 10)	14983	ENSRNOT00000046010	Rps18l1
Chr10_104523375	10	104523375	2.94981	1.01701	0.344773	-1.53628	0.870131	1	promoter-TSS (ENSRNOT00000086747)	-622	ENSRNOT00000065339	Itgb4
Chr10_104562989	10	104562989	57.1265	5.16398	0.0903955	-3.46761	0.036262	1	exon (ENSRNOT00000008525, exon 2 of 8)	1492	ENSRNOT00000008525	Galk1
Chr10_104629210	10	104629210	24.2487	6.06218	0.25	-2	0.417469	1	promoter-TSS (ENSRNOT00000010466)	-533	ENSRNOT00000010466	Unc13d
Chr10_104714991	10	104714991	11.7992	37.6296	3.18915	1.67317	0.335529	1	promoter-TSS (ENSRNOT00000080079)	-897	ENSRNOT00000085844	NA
Chr10_104721700	10	104721700	41.6346	4.13118	0.0992248	-3.33316	0.0824033	1	Intergenic	-3078	ENSRNOT00000011560	Fbf1
Chr10_104825888	10	104825888	9.92743	28.2047	2.84109	1.50644	0.444958	1	Intergenic	-5488	ENSRNOT00000090488	NA
Chr10_10483891	10	10483891	9.2376	19.0526	2.0625	1.04439	0.690425	1	Intergenic	26570	ENSRNOT00000003832	Rbm25l1
Chr10_104846293	10	104846293	108.16	53.9018	0.498354	-1.00476	0.303409	1	Intergenic	-4199	ENSRNOT00000081753	NA
Chr10_104850120	10	104850120	19.8549	6.04386	0.304402	-1.71595	0.481479	1	intron (ENSRNOT00000073646, intron 3 of 4)	2567	ENSRNOT00000073646	Igsf7
Chr10_104878530	10	104878530	33.4863	5.19615	0.155172	-2.68806	0.238239	1	Intergenic	24289	ENSRNOT00000085850	NA
Chr10_104924967	10	104924967	5.7735	13.8564	2.4	1.26303	0.692132	1	Intergenic	-3100	ENSRNOT00000077158	LOC100909671
Chr10_104939049	10	104939049	5.7735	33.775	5.85	2.54844	0.265364	1	Intergenic	6432	ENSRNOT00000075706	RGD1562667
Chr10_104955179	10	104955179	2.94981	14.2382	4.82682	2.27107	0.456541	1	exon (ENSRNOT00000074082, exon 3 of 4)	2720	ENSRNOT00000074082	RGD1559482
Chr10_104968597	10	104968597	32.4479	2.03403	0.062686	-3.99571	0.0911162	1	intron (ENSRNOT00000085222, intron 2 of 3)	-7281	ENSRNOT00000083683	RGD1561778
Chr10_105054239	10	105054239	20.8476	5.03655	0.241589	-2.04937	0.403756	1	Intergenic	-18839	ENSRNOT00000083022	Ten1
Chr10_105136322	10	105136322	55.0631	234.93	4.26657	2.09308	0.0073691	0.435965	intron (ENSRNOT00000028875, intron 8 of 15)	13650	ENSRNOT00000012436	Srp68
Chr10_105190037	10	105190037	113.076	38.6466	0.341775	-1.54888	0.127363	1	intron (ENSRNOT00000086288, intron 1 of 1)	-7202	ENSRNOT00000068050	Exoc7
Chr10_105210490	10	105210490	0.98327	28.4764	28.9609	4.85604	0.0796701	1	intron (ENSRNOT00000086288, intron 1 of 1)	18058	ENSRNOT00000028875	Srp68
Chr10_105266517	10	105266517	2.97823	7.05117	2.36757	1.24341	0.785728	1	Intergenic	-6721	ENSRNOT00000013281	LOC100911734
Chr10_105298387	10	105298387	1.1547	24.2487	21	4.39232	0.168526	1	TTS (ENSRNOT00000072230)	-14532	ENSRNOT00000072687	NA
Chr10_105431928	10	105431928	6.9282	13.8564	2	1	0.750781	1	intron (ENSRNOT00000013573, intron 8 of 9)	-4830	ENSRNOT00000077850	NA
Chr10_105448040	10	105448040	123.1	257.871	2.09481	1.06682	0.136741	1	intron (ENSRNOT00000013573, intron 2 of 9)	4189	ENSRNOT00000013573	Prpsap1
Chr10_105493540	10	105493540	4.6188	1.73205	0.375	-1.41504	0.843262	1	Intergenic	-5189	ENSRNOT00000032163	Sphk1
Chr10_105503072	10	105503072	11.619	27.8855	2.4	1.26303	0.506863	1	exon (ENSRNOT00000083593, exon 5 of 6)	2781	ENSRNOT00000083593	Sphk1
Chr10_105549259	10	105549259	43.8786	15.5885	0.355263	-1.49304	0.426878	1	TTS (ENSRNOT00000084863)	660	ENSRNOT00000084863	NA
Chr10_10555708	10	10555708	1.93649	34.0823	17.6	4.1375	0.0712746	1	intron (ENSRNOT00000032495, intron 1 of 7)	370	ENSRNOT00000032495	RGD1565166
Chr10_105561574	10	105561574	9.2376	30.3109	3.28125	1.71425	0.440918	1	Intergenic	-2962	ENSRNOT00000014838	NA
Chr10_105574294	10	105574294	20.7846	64.9519	3.125	1.64386	0.335946	1	exon (ENSRNOT00000068026, exon 19 of 19)	6202	ENSRNOT00000015221	Aanat
Chr10_105592745	10	105592745	278.961	664.825	2.38322	1.25291	0.0210718	0.783504	intron (ENSRNOT00000068026, intron 1 of 18)	8169	ENSRNOT00000068026	Rhbdf2
Chr10_105654298	10	105654298	94.3106	217.579	2.30705	1.20605	0.119203	1	intron (ENSRNOT00000016622, intron 7 of 8)	5922	ENSRNOT00000084995	NA
Chr10_10565854	10	10565854	25.8113	61.4459	2.38058	1.25131	0.34686	1	Intergenic	5561	ENSRNOT00000072226	NA
Chr10_105748765	10	105748765	294.981	34.5785	0.117223	-3.09267	7.09549e-05	0.00635525	intron (ENSRNOT00000074286, intron 3 of 3)	23208	ENSRNOT00000074286	Mxra7
Chr10_105773982	10	105773982	81.6114	395.619	4.84759	2.27727	0.000393015	0.0316004	Intergenic	-2009	ENSRNOT00000066137	Mxra7
Chr10_105901734	10	105901734	13.8564	1.73205	0.125	-3	0.414566	1	intron (ENSRNOT00000064410, intron 9 of 17)	39990	ENSRNOT00000064410	Mgat5b
Chr10_105949513	10	105949513	2.3094	0.866025	0.375	-1.41504	0.926634	1	Intergenic	-72613	ENSRNOT00000081692	NA
Chr10_10672351	10	10672351	5.7735	29.4449	5.1	2.3505	0.324488	1	exon (ENSRNOT00000004026, exon 7 of 22)	27778	ENSRNOT00000004026	Ppl
Chr10_106761995	10	106761995	39.6981	17.5575	0.442276	-1.17698	0.453507	1	TTS (ENSRNOT00000040629)	19956	ENSRNOT00000077495	Tmc6
Chr10_106789554	10	106789554	83.3904	18.1316	0.21743	-2.20138	0.0853605	1	intron (ENSRNOT00000075047, intron 9 of 15)	4476	ENSRNOT00000075047	Tmc8
Chr10_106810776	10	106810776	6.9282	19.0526	2.75	1.45943	0.587181	1	Intergenic	-1964	ENSRNOT00000074225	Syngr2
Chr10_106830000	10	106830000	5.7735	18.1865	3.15	1.65535	0.554266	1	intron (ENSRNOT00000073809, intron 1 of 10)	1018	ENSRNOT00000073809	Afmid
Chr10_106864010	10	106864010	21.8403	9.06579	0.415094	-1.26849	0.566547	1	exon (ENSRNOT00000072387, exon 4 of 4)	-3684	ENSRNOT00000068838	NA
Chr10_106874370	10	106874370	30.9839	98.1156	3.16667	1.66297	0.124512	1	TTS (ENSRNOT00000074369)	4968	ENSRNOT00000074369	Tmem235
Chr10_106907795	10	106907795	36.7315	2.01462	0.0548472	-4.18844	0.0643	1	Intergenic	-24371	ENSRNOT00000071406	LOC688286
Chr10_106964323	10	106964323	4.6188	0.866025	0.1875	-2.41504	0.732127	1	Intergenic	11718	ENSRNOT00000003940	Socs3
Chr10_107299767	10	107299767	18.4752	38.1051	2.0625	1.04439	0.589534	1	intron (ENSRNOT00000084055, intron 11 of 15)	14730	ENSRNOT00000084055	Usp36
Chr10_107396497	10	107396497	178.157	386.266	2.16812	1.11644	0.0660231	1	Intergenic	-10424	ENSRNOT00000004290	Timp2
Chr10_10744324	10	10744324	3.4641	25.9808	7.5	2.90689	0.273148	1	intron (ENSRNOT00000004159, intron 6 of 15)	-17154	ENSRNOT00000004176	Rogdi
Chr10_107459763	10	107459763	9.2376	28.5788	3.09375	1.62936	0.471998	1	intron (ENSRNOT00000004373, intron 1 of 3)	3917	ENSRNOT00000004373	C1qtnf1
Chr10_107482270	10	107482270	4.6188	11.2583	2.4375	1.2854	0.728614	1	Intergenic	12892	ENSRNOT00000087404	C1qtnf1
Chr10_107497099	10	107497099	10.3923	2.59808	0.25	-2	0.618106	1	Intergenic	-5597	ENSRNOT00000038088	Engase
Chr10_107583101	10	107583101	10.3923	96.1288	9.25	3.20945	0.0613298	1	Intergenic	-43442	ENSRNOT00000089346	Rbfox3
Chr10_10780893	10	10780893	63.9042	168.346	2.63434	1.39744	0.0982032	1	exon (ENSRNOT00000061208, exon 5 of 10)	6253	ENSRNOT00000061208	Sept12
Chr10_107948641	10	107948641	47.3427	12.9904	0.27439	-1.8657	0.321951	1	Intergenic	47929	ENSRNOT00000078771	NA
Chr10_108026854	10	108026854	7.74597	16.5247	2.13333	1.09311	0.668254	1	Intergenic	13906	ENSRNOT00000054563	NA
Chr10_108097826	10	108097826	14.8911	30.2193	2.02935	1.02102	0.57624	1	intron (ENSRNOT00000073470, intron 3 of 4)	2694	ENSRNOT00000073470	Enpp7
Chr10_10810231	10	10810231	2.3094	0.866025	0.375	-1.41504	0.926634	1	intron (ENSRNOT00000004298, intron 1 of 16)	1407	ENSRNOT00000004298	Anks3
Chr10_108129895	10	108129895	205.498	87.636	0.426457	-1.22953	0.12124	1	Intergenic	-2211	ENSRNOT00000072534	Cbx2
Chr10_108161470	10	108161470	125.872	51.6398	0.410256	-1.2854	0.171609	1	Intergenic	-10958	ENSRNOT00000073337	Cbx8
Chr10_108332640	10	108332640	121.031	54.7382	0.452267	-1.14475	0.224155	1	Intergenic	-7601	ENSRNOT00000077535	Ccdc40
Chr10_108391502	10	108391502	5.80948	16.5247	2.84444	1.50815	0.565722	1	exon (ENSRNOT00000084845, exon 2 of 3)	3712	ENSRNOT00000084845	AABR07030901.1
Chr10_108404489	10	108404489	1.1547	8.66025	7.5	2.90689	0.579176	1	intron (ENSRNOT00000075796, intron 8 of 19)	8628	ENSRNOT00000075796	Gaa
Chr10_108410842	10	108410842	2.3094	5.19615	2.25	1.16993	0.870197	1	exon (ENSRNOT00000075796, exon 16 of 20)	14365	ENSRNOT00000073140	Eif4a3
Chr10_108449743	10	108449743	156.853	60.4386	0.385319	-1.37587	0.126037	1	intron (ENSRNOT00000070842, intron 9 of 21)	8792	ENSRNOT00000070842	Card14
Chr10_108503446	10	108503446	9.68246	33.0495	3.41333	1.77118	0.334114	1	intron (ENSRNOT00000054987, intron 17 of 17)	23077	ENSRNOT00000054987	Slc26a11
Chr10_108563423	10	108563423	3.4641	24.2487	7	2.80735	0.299843	1	intron (ENSRNOT00000044983, intron 18 of 71)	35682	ENSRNOT00000044983	Rnf213
Chr10_10857095	10	10857095	25.4034	10.3923	0.409091	-1.28951	0.572845	1	exon (ENSRNOT00000087118, exon 4 of 17)	-1960	ENSRNOT00000071643	NA
Chr10_108678590	10	108678590	9.2376	22.5167	2.4375	1.2854	0.601046	1	Intergenic	-10181	ENSRNOT00000082454	NA
Chr10_108697516	10	108697516	142.332	296.412	2.08254	1.05834	0.110062	1	Intergenic	-6148	ENSRNOT00000005067	Nptx1
Chr10_108717710	10	108717710	35.7957	12.9904	0.362903	-1.46234	0.466917	1	Intergenic	8714	ENSRNOT00000052258	NA
Chr10_108728171	10	108728171	1.1547	12.1244	10.5	3.39232	0.439598	1	intron (ENSRNOT00000078433, intron 1 of 1)	474	ENSRNOT00000078433	NA
Chr10_10876737	10	10876737	5.7735	33.775	5.85	2.54844	0.265364	1	TTS (ENSRNOT00000075155)	603	ENSRNOT00000075155	NA
Chr10_10884683	10	10884683	60.0312	128.067	2.13333	1.09311	0.23187	1	Intergenic	-2705	ENSRNOT00000004416	Mgrn1
Chr10_108860255	10	108860255	113.285	46.4758	0.410256	-1.2854	0.190569	1	intron (ENSRNOT00000005337, intron 3 of 33)	109634	ENSRNOT00000005337	Rptor
Chr10_109100480	10	109100480	25.4034	4.33013	0.170455	-2.55254	0.313382	1	Intergenic	-1534	ENSRNOT00000091969	NA
Chr10_109104760	10	109104760	84.2374	19.6231	0.23295	-2.10191	0.082561	1	Intergenic	-2630	ENSRNOT00000068437	Baiap2
Chr10_109186681	10	109186681	31.1769	1.73205	0.0555556	-4.16993	0.119803	1	intron (ENSRNOT00000005687, intron 13 of 13)	-8554	ENSRNOT00000053588	NA
Chr10_109214205	10	109214205	159.761	53.7054	0.336162	-1.57277	0.0736206	1	intron (ENSRNOT00000005839, intron 1 of 14)	10166	ENSRNOT00000005839	Aatk
Chr10_10921884	10	10921884	10.3923	22.5167	2.16667	1.11548	0.646535	1	intron (ENSRNOT00000085593, intron 1 of 2)	-13107	ENSRNOT00000065907	AABR07072078.1
Chr10_109242114	10	109242114	163.634	77.4597	0.473373	-1.07895	0.192669	1	TTS (ENSRNOT00000005977)	2588	ENSRNOT00000071346	NA
Chr10_109272260	10	109272260	5.80948	26.8527	4.62222	2.20859	0.302391	1	exon (ENSRNOT00000038993, exon 13 of 13)	-4759	ENSRNOT00000005977	Cep131
Chr10_109619066	10	109619066	34.4144	135.263	3.93041	1.97468	0.0437355	1	TTS (ENSRNOT00000070975)	3680	ENSRNOT00000088317	Pde6g
Chr10_109624639	10	109624639	3.4641	26.8468	7.75	2.9542	0.260896	1	Intergenic	-1893	ENSRNOT00000074354	Pde6g
Chr10_109627174	10	109627174	35.3977	158.654	4.48205	2.16416	0.0199631	0.918604	Intergenic	2832	ENSRNOT00000075206	Oxld1
Chr10_109632519	10	109632519	28.7895	101.738	3.53386	1.82125	0.107697	1	intron (ENSRNOT00000072099, intron 3 of 5)	2419	ENSRNOT00000072099	Ccdc137
Chr10_109653749	10	109653749	6.9282	21.6506	3.125	1.64386	0.521875	1	intron (ENSRNOT00000054966, intron 18 of 21)	-4284	ENSRNOT00000054965	Mrpl12
Chr10_109664284	10	109664284	47.6517	132.965	2.79035	1.48045	0.128902	1	Intergenic	-1399	ENSRNOT00000054963	Slc25a10
Chr10_109701931	10	109701931	4.6188	1.73205	0.375	-1.41504	0.843262	1	Intergenic	-6032	ENSRNOT00000054962	Gcgr
Chr10_109776233	10	109776233	1.1547	2.59808	2.25	1.16993	0.950548	1	intron (ENSRNOT00000054954, intron 2 of 2)	1354	ENSRNOT00000054954	Anapc11
Chr10_109790326	10	109790326	12.7017	6.06218	0.477273	-1.06711	0.743545	1	exon (ENSRNOT00000054952, exon 9 of 14)	4103	ENSRNOT00000054953	Npb
Chr10_109794518	10	109794518	10.3923	27.7128	2.66667	1.41504	0.530501	1	intron (ENSRNOT00000054952, intron 1 of 13)	1180	ENSRNOT00000054952	Pcyt2
Chr10_109800644	10	109800644	17.8694	6.04386	0.338225	-1.56395	0.538073	1	intron (ENSRNOT00000054951, intron 3 of 9)	1983	ENSRNOT00000080971	NA
Chr10_109809587	10	109809587	65.8407	10.328	0.156863	-2.67243	0.0618996	1	intron (ENSRNOT00000054970, intron 1 of 2)	1737	ENSRNOT00000054970	Mafg
Chr10_109823267	10	109823267	122.909	48.8167	0.397179	-1.33214	0.163376	1	Intergenic	-1459	ENSRNOT00000054949	Pycr1
Chr10_109831248	10	109831248	17.4284	46.4758	2.66667	1.41504	0.340037	1	Intergenic	-4104	ENSRNOT00000054948	Myadml2
Chr10_109833947	10	109833947	32.7605	10.0731	0.307477	-1.70145	0.363267	1	exon (ENSRNOT00000054947, exon 11 of 12)	-5096	ENSRNOT00000075285	NA
Chr10_109848772	10	109848772	43.5711	99.1484	2.27556	1.18622	0.247883	1	Intergenic	-3083	ENSRNOT00000087005	Aspscr1
Chr10_109856940	10	109856940	134.02	59.4313	0.44345	-1.17316	0.212416	1	intron (ENSRNOT00000054944, intron 2 of 14)	4903	ENSRNOT00000054944	Aspscr1
Chr10_109883201	10	109883201	1.93649	5.16398	2.66667	1.41504	0.810529	1	intron (ENSRNOT00000054944, intron 9 of 14)	8679	ENSRNOT00000077930	NA
Chr10_109906539	10	109906539	9.92743	26.1901	2.63815	1.39953	0.489925	1	TTS (ENSRNOT00000088907)	2279	ENSRNOT00000073886	Rac3
Chr10_109907895	10	109907895	6.9492	1.00731	0.144953	-2.78634	0.585419	1	exon (ENSRNOT00000074362, exon 8 of 8)	1752	ENSRNOT00000074362	Dcxr
Chr10_109910312	10	109910312	4.91635	38.6466	7.86083	2.97468	0.127686	1	promoter-TSS (ENSRNOT00000088907)	-596	ENSRNOT00000088907	Dcxr
Chr10_109912294	10	109912294	218.286	96.6164	0.442614	-1.17588	0.108856	1	intron (ENSRNOT00000072947, intron 6 of 7)	1586	ENSRNOT00000072947	LOC688320
Chr10_109955842	10	109955842	15.0111	6.06218	0.403846	-1.30812	0.658934	1	intron (ENSRNOT00000078052, intron 7 of 7)	4853	ENSRNOT00000071293	LOC688321
Chr10_109963634	10	109963634	1.1547	13.8564	12	3.58496	0.381822	1	TTS (ENSRNOT00000075041)	3149	ENSRNOT00000078052	Rfng
Chr10_110206723	10	110206723	21.9393	3.4641	0.157895	-2.66297	0.328602	1	Intergenic	-24314	ENSRNOT00000054936	Csnk1d
Chr10_110229109	10	110229109	6.9282	3.4641	0.5	-1	0.849772	1	TTS (ENSRNOT00000054934)	3735	ENSRNOT00000054934	Cd7
Chr10_110255587	10	110255587	35.7957	1.73205	0.0483871	-4.36923	0.0889119	1	intron (ENSRNOT00000054932, intron 1 of 3)	4399	ENSRNOT00000054932	Sectm1b
Chr10_110279835	10	110279835	4.6188	19.9186	4.3125	2.10852	0.448905	1	Intergenic	-5066	ENSRNOT00000054931	Sectm1a
Chr10_110314057	10	110314057	3.4641	8.66025	2.5	1.32193	0.770486	1	Intergenic	-5542	ENSRNOT00000054927	Tex19.2
Chr10_110330004	10	110330004	8.93469	25.1828	2.81854	1.49495	0.474292	1	Intergenic	-16450	ENSRNOT00000054928	Tex19.1
Chr10_110375630	10	110375630	220.76	100.181	0.453801	-1.13987	0.12498	1	Intergenic	11338	ENSRNOT00000054926	Uts2r
Chr10_110417527	10	110417527	9.2376	24.2487	2.625	1.39232	0.560898	1	intron (ENSRNOT00000054924, intron 5 of 12)	8688	ENSRNOT00000085127	NA
Chr10_110428273	10	110428273	3.4641	1.73205	0.5	-1	0.929447	1	intron (ENSRNOT00000054922, intron 4 of 6)	3520	ENSRNOT00000054922	LOC619574
Chr10_110444477	10	110444477	60.0312	20.6559	0.344086	-1.53916	0.247847	1	Intergenic	-1321	ENSRNOT00000054920	Narf
Chr10_110494576	10	110494576	21.3014	50.607	2.37576	1.24839	0.371781	1	intron (ENSRNOT00000054919, intron 1 of 7)	25285	ENSRNOT00000054919	Foxk2
Chr10_110536992	10	110536992	377.242	187.36	0.496656	-1.00968	0.108412	1	intron (ENSRNOT00000088474, intron 3 of 9)	18638	ENSRNOT00000054918	Wdr45b
Chr10_11056262	10	11056262	42.6028	15.4919	0.363636	-1.45943	0.349715	1	Intergenic	10040	ENSRNOT00000005109	Nmral1
Chr10_110595953	10	110595953	152.407	48.8167	0.320305	-1.64248	0.0675683	1	Intergenic	-10576	ENSRNOT00000054917	Rab40b
Chr10_110632187	10	110632187	6.9282	84.8705	12.25	3.61471	0.0484604	1	intron (ENSRNOT00000054915, intron 1 of 3)	692	ENSRNOT00000054915	Fn3k
Chr10_11086876	10	11086876	16.4602	131.165	7.96863	2.99433	0.00582047	0.348333	Intergenic	-1665	ENSRNOT00000085230	Dnaja3
Chr10_11087913	10	11087913	3.87298	20.6559	5.33333	2.41504	0.342133	1	Intergenic	-2402	ENSRNOT00000086305	Coro7
Chr10_110891880	10	110891880	131.681	63.0005	0.478431	-1.06362	0.238441	1	Intergenic	-1353	ENSRNOT00000072190	Metrnl
Chr10_111030112	10	111030112	15.0111	5.19615	0.346154	-1.53051	0.611857	1	Intergenic	-1303	ENSRNOT00000074372	Ptchd3
Chr10_111091302	10	111091302	4.6188	1.73205	0.375	-1.41504	0.843262	1	Intergenic	5282	ENSRNOT00000075416	NA
Chr10_111259229	10	111259229	5.95646	12.0877	2.02935	1.02102	0.741264	1	Intergenic	31592	ENSRNOT00000041082	Vom2r65
Chr10_11161725	10	11161725	103.602	208.625	2.01371	1.00985	0.177218	1	intron (ENSRNOT00000006680, intron 1 of 6)	13137	ENSRNOT00000006680	Glis2
Chr10_111700523	10	111700523	13.8564	46.7654	3.375	1.75489	0.355201	1	Intergenic	-16444	ENSRNOT00000070942	LOC100911926
Chr10_11275347	10	11275347	36.9504	4.33013	0.117188	-3.09311	0.172285	1	intron (ENSRNOT00000048687, intron 4 of 6)	-31209	ENSRNOT00000079369	NA
Chr10_11316944	10	11316944	175.252	398.659	2.27477	1.18572	0.0499054	1	Intergenic	6026	ENSRNOT00000069123	NA
Chr10_11390317	10	11390317	12.9057	1.00731	0.0780518	-3.67942	0.340757	1	Intergenic	-2309	ENSRNOT00000072802	Adcy9
Chr10_11732925	10	11732925	8.71421	20.6559	2.37037	1.24511	0.58065	1	intron (ENSRNOT00000008966, intron 3 of 17)	8892	ENSRNOT00000008966	Trap1
Chr10_11756031	10	11756031	41.5692	4.33013	0.104167	-3.26303	0.137069	1	intron (ENSRNOT00000008966, intron 16 of 17)	4590	ENSRNOT00000009283	Dnase1
Chr10_11802941	10	11802941	1.1547	43.3013	37.5	5.22882	0.0497066	1	intron (ENSRNOT00000033919, intron 12 of 14)	-7986	ENSRNOT00000036205	Nlrc3
Chr10_11814202	10	11814202	1.1547	3.4641	3	1.58496	0.869882	1	intron (ENSRNOT00000036205, intron 2 of 5)	3275	ENSRNOT00000036189	Nlrc3
Chr10_11878299	10	11878299	2.3094	0.866025	0.375	-1.41504	0.926634	1	promoter-TSS (ENSRNOT00000078577)	319	ENSRNOT00000075890	RGD1561796
Chr10_11965865	10	11965865	2.3094	5.19615	2.25	1.16993	0.870197	1	Intergenic	-22979	ENSRNOT00000061019	Olr1356
Chr10_12010843	10	12010843	51.6226	7.05117	0.136591	-2.87207	0.0897552	1	Intergenic	19574	ENSRNOT00000010442	Zfp263
Chr10_12041629	10	12041629	43.8786	148.956	3.39474	1.7633	0.206779	1	Intergenic	-4913	ENSRNOT00000081191	Mefv
Chr10_12052528	10	12052528	87.3614	217.579	2.49056	1.31647	0.0925744	1	intron (ENSRNOT00000084004, intron 8 of 11)	5791	ENSRNOT00000084004	Mefv
Chr10_12136263	10	12136263	27.5316	6.10209	0.22164	-2.17371	0.309191	1	Intergenic	36129	ENSRNOT00000060987	Olr1358
Chr10_12173242	10	12173242	6.77772	21.6887	3.2	1.67807	0.463205	1	Intergenic	41581	ENSRNOT00000071005	Olr1365
Chr10_12232455	10	12232455	5.7735	19.9186	3.45	1.7866	0.508531	1	Intergenic	3653	ENSRNOT00000049390	Olr1381
Chr10_12380446	10	12380446	8.0829	37.2391	4.60714	2.20387	0.30151	1	Intergenic	5777	ENSRNOT00000060994	Olr1364
Chr10_12459702	10	12459702	4.6188	29.4449	6.375	2.67243	0.276979	1	Intergenic	9409	ENSRNOT00000060991	AC129054.1
Chr10_1256899	10	1256899	26.5581	5.19615	0.195652	-2.35364	0.335849	1	Intergenic	42167	ENSRNOT00000080445	AABR07028970.2
Chr10_12572112	10	12572112	82.5947	29.4934	0.357086	-1.48565	0.202607	1	promoter-TSS (ENSRNOT00000074440)	-795	ENSRNOT00000074440	Olr1372
Chr10_12654919	10	12654919	32.3316	6.9282	0.214286	-2.22239	0.317546	1	Intergenic	-10626	ENSRNOT00000041612	Olr1375
Chr10_12685343	10	12685343	1.1547	18.1865	15.75	3.97728	0.267791	1	Intergenic	-11265	ENSRNOT00000041353	Olr1376
Chr10_12870121	10	12870121	1.1547	2.59808	2.25	1.16993	0.950548	1	TTS (ENSRNOT00000004583)	1845	ENSRNOT00000004583	Gm8225
Chr10_12933905	10	12933905	21.8403	73.5336	3.36687	1.75141	0.175406	1	promoter-TSS (ENSRNOT00000083519)	-244	ENSRNOT00000083519	NA
Chr10_12964219	10	12964219	19.8549	66.4825	3.34842	1.74348	0.196524	1	Intergenic	-16456	ENSRNOT00000004638	Bicdl2
Chr10_12990625	10	12990625	12.9057	30.2193	2.34155	1.22747	0.509099	1	promoter-TSS (ENSRNOT00000078647)	-219	ENSRNOT00000078647	Thoc6
Chr10_12993684	10	12993684	9.8327	2.03403	0.206864	-2.27325	0.552029	1	promoter-TSS (ENSRNOT00000004702)	812	ENSRNOT00000004672	Thoc6
Chr10_12996110	10	12996110	2.94981	21.3573	7.24024	2.85604	0.274541	1	TTS (ENSRNOT00000004702)	1426	ENSRNOT00000004702	Hcfc1r1
Chr10_12998574	10	12998574	12.7017	5.19615	0.409091	-1.28951	0.69612	1	promoter-TSS (ENSRNOT00000004842)	-643	ENSRNOT00000004842	Tnfrsf12a
Chr10_13001529	10	13001529	20.8476	42.307	2.02935	1.02102	0.509194	1	exon (ENSRNOT00000004845, exon 2 of 2)	1438	ENSRNOT00000004845	Cldn6
Chr10_13004957	10	13004957	6.9282	23.3827	3.375	1.75489	0.483524	1	promoter-TSS (ENSRNOT00000004848)	-515	ENSRNOT00000004848	Cldn9
Chr10_13054011	10	13054011	21.8403	93.6798	4.2893	2.10074	0.0812617	1	Intergenic	-2856	ENSRNOT00000033457	AABR07029202.1
Chr10_13066392	10	13066392	54.2218	116.706	2.15238	1.10593	0.244901	1	intron (ENSRNOT00000004936, intron 1 of 7)	5221	ENSRNOT00000004936	Pkmyt1
Chr10_13101105	10	13101105	3.87298	11.3608	2.93333	1.55254	0.643077	1	intron (ENSRNOT00000005879, intron 1 of 7)	6667	ENSRNOT00000005879	Flywch1
Chr10_13111914	10	13111914	79.4194	31.2266	0.393186	-1.34672	0.261922	1	TTS (ENSRNOT00000005899)	3381	ENSRNOT00000005899	NEWGENE_6497122
Chr10_13135953	10	13135953	4.6188	29.4449	6.375	2.67243	0.276979	1	Intergenic	-9147	ENSRNOT00000091287	Srrm2
Chr10_13158192	10	13158192	6.9282	52.8275	7.625	2.93074	0.142941	1	exon (ENSRNOT00000091287, exon 10 of 13)	-3319	ENSRNOT00000071826	NA
Chr10_13171112	10	13171112	14.5237	46.4758	3.2	1.67807	0.27128	1	Intergenic	-2894	ENSRNOT00000087768	Elob
Chr10_13176873	10	13176873	34.641	7.79423	0.225	-2.152	0.316948	1	Intergenic	-1009	ENSRNOT00000034380	Prss33
Chr10_13189157	10	13189157	67.7772	21.6887	0.32	-1.64386	0.196806	1	Intergenic	-1695	ENSRNOT00000007039	Prss41
Chr10_13200414	10	13200414	44.6734	2.01462	0.0450966	-4.47084	0.0348164	1	intron (ENSRNOT00000071525, intron 3 of 5)	3467	ENSRNOT00000071525	Prss32
Chr10_13287141	10	13287141	16.8766	43.3143	2.56653	1.35982	0.389683	1	Intergenic	-2368	ENSRNOT00000085694	Sbp
Chr10_13298453	10	13298453	40.7025	14.1023	0.346474	-1.52918	0.356221	1	intron (ENSRNOT00000085694, intron 1 of 2)	-7126	ENSRNOT00000083075	Sbp
Chr10_13310874	10	13310874	46.6589	16.117	0.345421	-1.53357	0.323738	1	TTS (ENSRNOT00000082035)	4704	ENSRNOT00000089902	Sbp
Chr10_13321450	10	13321450	107.176	49.8337	0.464969	-1.10479	0.26509	1	intron (ENSRNOT00000080810, intron 2 of 2)	2347	ENSRNOT00000091772	Sbpl
Chr10_13323967	10	13323967	4.91635	38.6466	7.86083	2.97468	0.127686	1	promoter-TSS (ENSRNOT00000091772)	-117	ENSRNOT00000080810	Sbpl
Chr10_13332518	10	13332518	6.9282	15.5885	2.25	1.16993	0.690822	1	Intergenic	-7981	ENSRNOT00000082035	Sbpl
Chr10_13351491	10	13351491	5.95646	16.117	2.7058	1.43605	0.588018	1	intron (ENSRNOT00000034340, intron 1 of 5)	881	ENSRNOT00000034340	Prss30
Chr10_13365514	10	13365514	1.98549	21.1535	10.6541	3.41333	0.221185	1	Intergenic	8694	ENSRNOT00000083807	NA
Chr10_13367903	10	13367903	51.6226	105.768	2.04886	1.03482	0.313414	1	Intergenic	6906	ENSRNOT00000060888	Prss22
Chr10_13402155	10	13402155	6.9282	22.5167	3.25	1.70044	0.502269	1	Intergenic	-5049	ENSRNOT00000090974	NA
Chr10_13406286	10	13406286	2.3094	23.3827	10.125	3.33985	0.250223	1	Intergenic	-4614	ENSRNOT00000007392	Prss27
Chr10_13411792	10	13411792	4.6188	9.52628	2.0625	1.04439	0.802483	1	intron (ENSRNOT00000070981, intron 1 of 4)	828	ENSRNOT00000070981	Prss27
Chr10_13448984	10	13448984	10.3923	5.19615	0.5	-1	0.79126	1	Intergenic	-2848	ENSRNOT00000084991	Kctd5
Chr10_1345542	10	1345542	16.1658	5.19615	0.321429	-1.63743	0.573962	1	intron (ENSRNOT00000084447, intron 21 of 23)	-60945	ENSRNOT00000078773	LOC679822
Chr10_13534198	10	13534198	20.7846	1.73205	0.0833333	-3.58496	0.240694	1	intron (ENSRNOT00000008537, intron 3 of 10)	2702	ENSRNOT00000008537	Amdhd2
Chr10_13549295	10	13549295	26.8041	4.02924	0.150322	-2.73387	0.234367	1	Intergenic	-7217	ENSRNOT00000008736	Atp6v0c
Chr10_13569076	10	13569076	50.8068	15.5885	0.306818	-1.70454	0.350108	1	Intergenic	-10691	ENSRNOT00000081995	Tbc1d24
Chr10_13579421	10	13579421	231.068	104.753	0.45334	-1.14133	0.10961	1	exon (ENSRNOT00000009735, exon 1 of 6)	1401	ENSRNOT00000009735	Ntn3
Chr10_13614930	10	13614930	106.507	265.428	2.49212	1.31737	0.0621173	1	intron (ENSRNOT00000064392, intron 2 of 16)	5006	ENSRNOT00000064392	Ccnf
Chr10_13676411	10	13676411	20.7846	47.6314	2.29167	1.1964	0.510378	1	intron (ENSRNOT00000060818, intron 11 of 29)	40521	ENSRNOT00000060818	Abca17
Chr10_13724908	10	13724908	71.7787	32.5445	0.4534	-1.14114	0.341418	1	intron (ENSRNOT00000072789, intron 1 of 3)	1502	ENSRNOT00000072789	Abca3
Chr10_13744102	10	13744102	15.0111	58.0237	3.86538	1.95061	0.279774	1	intron (ENSRNOT00000079700, intron 4 of 29)	7788	ENSRNOT00000079700	Abca3
Chr10_13771788	10	13771788	16.4602	57.8366	3.51373	1.813	0.192578	1	intron (ENSRNOT00000079700, intron 21 of 29)	8496	ENSRNOT00000084200	AC103090.1
Chr10_13788185	10	13788185	125.859	62.0379	0.492918	-1.02058	0.263958	1	intron (ENSRNOT00000010915, intron 1 of 7)	1725	ENSRNOT00000010915	Rnps1
Chr10_13812543	10	13812543	12.7017	6.06218	0.477273	-1.06711	0.743545	1	TTS (ENSRNOT00000012203)	1762	ENSRNOT00000012203	Dnase1l2
Chr10_13831439	10	13831439	41.6346	5.16398	0.124031	-3.01123	0.105038	1	Intergenic	-4493	ENSRNOT00000012506	E4f1
Chr10_13835092	10	13835092	64.8958	23.3913	0.360445	-1.47215	0.259094	1	Intergenic	-1037	ENSRNOT00000012720	Pgp
Chr10_13850056	10	13850056	32.9204	81.5908	2.47843	1.30943	0.246812	1	Intergenic	-4284	ENSRNOT00000004486	Caskin1
Chr10_13895842	10	13895842	9.8327	30.5104	3.10296	1.63364	0.394294	1	exon (ENSRNOT00000004249, exon 4 of 9)	2195	ENSRNOT00000080140	NA
Chr10_13909912	10	13909912	77.4597	155.952	2.01333	1.00959	0.227964	1	Intergenic	-5303	ENSRNOT00000015092	Pkd1
Chr10_13975901	10	13975901	57.735	18.1865	0.315	-1.66658	0.341912	1	exon (ENSRNOT00000052138, exon 21 of 41)	15387	ENSRNOT00000063374	NA
Chr10_14025289	10	14025289	34.4144	139.331	4.04862	2.01743	0.0376527	1	Intergenic	-2836	ENSRNOT00000016554	Npw
Chr10_14047252	10	14047252	4.6188	15.5885	3.375	1.75489	0.56987	1	TTS (ENSRNOT00000065827)	8918	ENSRNOT00000017833	Syngr3
Chr10_14060577	10	14060577	27.5316	63.0549	2.29028	1.19552	0.351195	1	intron (ENSRNOT00000017917, intron 2 of 2)	1127	ENSRNOT00000017917	Gfer
Chr10_14067127	10	14067127	11.9129	4.02924	0.338225	-1.56395	0.628179	1	TTS (ENSRNOT00000029652)	4795	ENSRNOT00000029652	Noxo1
Chr10_14071403	10	14071403	33.7533	11.0804	0.328277	-1.60702	0.379288	1	intron (ENSRNOT00000018405, intron 3 of 21)	828	ENSRNOT00000018405	Tbl3
Chr10_14081375	10	14081375	21.9393	47.6314	2.17105	1.11839	0.536464	1	Intergenic	4481	ENSRNOT00000018964	Rnf151
Chr10_14089042	10	14089042	4.6188	30.3109	6.5625	2.71425	0.265193	1	promoter-TSS (ENSRNOT00000081773)	47	ENSRNOT00000081773	NA
Chr10_14091106	10	14091106	16.7156	4.06806	0.243369	-2.03878	0.45604	1	intron (ENSRNOT00000019624, intron 1 of 3)	1184	ENSRNOT00000019624	Ndufb10
Chr10_14093907	10	14093907	46.2137	126.11	2.72884	1.44829	0.129866	1	promoter-TSS (ENSRNOT00000019660)	-848	ENSRNOT00000019660	Rpl3l
Chr10_14104196	10	14104196	22.2697	61.9677	2.78261	1.47644	0.256535	1	intron (ENSRNOT00000019660, intron 7 of 9)	-1555	ENSRNOT00000090552	Msrb1
Chr10_14138738	10	14138738	3.4641	1.73205	0.5	-1	0.929447	1	TTS (ENSRNOT00000082295)	1854	ENSRNOT00000082295	AC115181.1
Chr10_14244712	10	14244712	84.5612	37.6296	0.444998	-1.16813	0.294207	1	exon (ENSRNOT00000020504, exon 7 of 7)	3175	ENSRNOT00000020504	Nubp2
Chr10_14250169	10	14250169	17.8694	80.5848	4.50966	2.17302	0.0932016	1	intron (ENSRNOT00000020733, intron 2 of 6)	1458	ENSRNOT00000020733	Spsb3
Chr10_14255224	10	14255224	12.9057	1.00731	0.0780518	-3.67942	0.340757	1	intron (ENSRNOT00000030458, intron 4 of 7)	1707	ENSRNOT00000030458	Eme2
Chr10_14292123	10	14292123	1.1547	12.9904	11.25	3.49185	0.409367	1	intron (ENSRNOT00000042066, intron 1 of 30)	7045	ENSRNOT00000042066	Mapk8ip3
Chr10_14469649	10	14469649	1.1547	8.66025	7.5	2.90689	0.579176	1	intron (ENSRNOT00000022670, intron 6 of 20)	7137	ENSRNOT00000022670	Telo2
Chr10_14485436	10	14485436	170.106	42.7146	0.251106	-1.99363	0.0247635	1	exon (ENSRNOT00000091072, exon 3 of 3)	4042	ENSRNOT00000091072	Ptx4
Chr10_14491010	10	14491010	2.3094	17.3205	7.5	2.90689	0.374825	1	Intergenic	-1835	ENSRNOT00000023615	Clcn7
Chr10_14512346	10	14512346	0.968246	11.3608	11.7333	3.55254	0.389521	1	intron (ENSRNOT00000023615, intron 17 of 24)	-6819	ENSRNOT00000079543	Ccdc154
Chr10_14535495	10	14535495	1.98549	13.095	6.59538	2.72146	0.426094	1	Intergenic	-2156	ENSRNOT00000023626	NA
Chr10_14545081	10	14545081	113.076	55.9358	0.494674	-1.01545	0.289152	1	TTS (ENSRNOT00000047111)	1880	ENSRNOT00000047111	RGD1565784
Chr10_14548621	10	14548621	1.1547	5.19615	4.5	2.16993	0.756511	1	intron (ENSRNOT00000092043, intron 2 of 14)	1448	ENSRNOT00000092043	Unkl
Chr10_14591271	10	14591271	3.4641	1.73205	0.5	-1	0.929447	1	TTS (ENSRNOT00000092043)	6699	ENSRNOT00000029674	Gnptg
Chr10_146014	10	146014	145.524	69.157	0.475228	-1.07331	0.213117	1	Intergenic	39935	ENSRNOT00000081689	NA
Chr10_14602760	10	14602760	65.8179	4.33013	0.0657895	-3.926	0.048232	1	TTS (ENSRNOT00000071303)	484	ENSRNOT00000071303	NA
Chr10_14650175	10	14650175	36.7315	14.1023	0.383931	-1.38108	0.42087	1	Intergenic	-6638	ENSRNOT00000024904	Prss34
Chr10_14662081	10	14662081	28.8675	3.4641	0.12	-3.05889	0.222588	1	Intergenic	-2078	ENSRNOT00000084652	NA
Chr10_14667058	10	14667058	159.29	58.9869	0.370312	-1.43319	0.0964464	1	Intergenic	-1259	ENSRNOT00000091891	LOC685321
Chr10_14695808	10	14695808	13.8564	28.5788	2.0625	1.04439	0.630176	1	Intergenic	6713	ENSRNOT00000036630	RGD1559662
Chr10_14722528	10	14722528	20.7846	9.52628	0.458333	-1.12553	0.649864	1	promoter-TSS (ENSRNOT00000025220)	-229	ENSRNOT00000025220	Tpsb2
Chr10_14800289	10	14800289	19.6299	8.66025	0.441176	-1.18057	0.643377	1	Intergenic	4204	ENSRNOT00000089322	NA
Chr10_14818601	10	14818601	23.8258	81.5921	3.42452	1.7759	0.151617	1	Intergenic	-9997	ENSRNOT00000025434	Tekt4
Chr10_14845992	10	14845992	10.9202	41.2997	3.78196	1.91914	0.26204	1	Intergenic	2976	ENSRNOT00000080944	Sstr5
Chr10_14948083	10	14948083	56.5864	147.067	2.59899	1.37795	0.135899	1	intron (ENSRNOT00000000246, intron 1 of 10)	2817	ENSRNOT00000000246	Lmf1
Chr10_15025263	10	15025263	2.3094	15.5885	6.75	2.75489	0.423954	1	exon (ENSRNOT00000000246, exon 8 of 11)	61009	ENSRNOT00000078756	NA
Chr10_15096629	10	15096629	62.5428	31.2266	0.499284	-1.00207	0.436487	1	intron (ENSRNOT00000026139, intron 7 of 21)	2163	ENSRNOT00000026139	Chtf18
Chr10_15100037	10	15100037	15.8839	3.02193	0.190251	-2.39402	0.414842	1	exon (ENSRNOT00000015206, exon 3 of 6)	1027	ENSRNOT00000015206	Rpusd1
Chr10_15116706	10	15116706	51.9615	118.645	2.28333	1.19114	0.400824	1	intron (ENSRNOT00000060286, intron 11 of 14)	8633	ENSRNOT00000060286	Mslnl
Chr10_15117510	10	15117510	66.809	150.788	2.257	1.17441	0.173645	1	exon (ENSRNOT00000060286, exon 13 of 15)	7899	ENSRNOT00000026395	Msln
Chr10_15167687	10	15167687	2.97823	27.1974	9.13206	3.19094	0.18145	1	Intergenic	-1229	ENSRNOT00000026676	Metrn
Chr10_15186067	10	15186067	15.8839	5.03655	0.317085	-1.65706	0.543494	1	intron (ENSRNOT00000039777, intron 3 of 4)	2263	ENSRNOT00000039777	Fbxl16
Chr10_15193291	10	15193291	84.5612	38.6466	0.457025	-1.12966	0.308335	1	exon (ENSRNOT00000026697, exon 3 of 9)	2212	ENSRNOT00000026697	Wdr24
Chr10_15195012	10	15195012	138.641	64.0719	0.462143	-1.11359	0.208018	1	promoter-TSS (ENSRNOT00000026789)	-958	ENSRNOT00000026789	Jmjd8
Chr10_15198716	10	15198716	58.0129	14.2382	0.245432	-2.02661	0.164996	1	promoter-TSS (ENSRNOT00000073050)	-184	ENSRNOT00000073050	NA
Chr10_15202077	10	15202077	32.4479	5.08507	0.156715	-2.67378	0.195889	1	exon (ENSRNOT00000026971, exon 8 of 8)	-1959	ENSRNOT00000026921	Stub1
Chr10_15207541	10	15207541	23.8258	49.3582	2.07163	1.05076	0.465985	1	exon (ENSRNOT00000027083, exon 15 of 19)	-3397	ENSRNOT00000026971	Rhbdl1
Chr10_15233512	10	15233512	8.71421	43.3774	4.97778	2.3155	0.170206	1	intron (ENSRNOT00000027170, intron 2 of 4)	2229	ENSRNOT00000027170	Mcrip2
Chr10_15240126	10	15240126	20.6487	2.03403	0.0985066	-3.34364	0.232551	1	Intergenic	-1465	ENSRNOT00000037372	Mettl26
Chr10_15308064	10	15308064	19.6299	56.2917	2.86765	1.51987	0.389369	1	TTS (ENSRNOT00000027371)	-1548	ENSRNOT00000060150	Nhlrc4
Chr10_15316046	10	15316046	4.6188	51.9615	11.25	3.49185	0.0974248	1	Intergenic	-4856	ENSRNOT00000027371	Prr35
Chr10_15340019	10	15340019	129.057	63.4605	0.491726	-1.02407	0.276437	1	intron (ENSRNOT00000088104, intron 1 of 11)	6218	ENSRNOT00000088104	Capn15
Chr10_1538418	10	1538418	110.194	35.2559	0.319942	-1.64412	0.126251	1	Intergenic	-17447	ENSRNOT00000004237	Pla2g10
Chr10_15407321	10	15407321	18.4752	1.73205	0.09375	-3.41504	0.287205	1	Intergenic	1611	ENSRNOT00000087251	NA
Chr10_15487840	10	15487840	38.3475	81.3612	2.12168	1.08521	0.333791	1	intron (ENSRNOT00000027609, intron 1 of 12)	1934	ENSRNOT00000027609	Tmem8a
Chr10_15494396	10	15494396	94.3106	39.2851	0.41655	-1.26344	0.253043	1	exon (ENSRNOT00000079826, exon 13 of 13)	-1289	ENSRNOT00000027662	Mrpl28
Chr10_15590217	10	15590217	12.7017	48.4974	3.81818	1.93289	0.309417	1	promoter-TSS (ENSRNOT00000048977)	4	ENSRNOT00000048977	Hba-a2
Chr10_15605743	10	15605743	8.0829	19.0526	2.35714	1.23704	0.640168	1	Intergenic	-2093	ENSRNOT00000051483	Hba-a2
Chr10_15609517	10	15609517	66.8623	13.2212	0.197738	-2.33834	0.0966704	1	exon (ENSRNOT00000027851, exon 3 of 3)	1310	ENSRNOT00000027851	Hbz
Chr10_156629	10	156629	276.918	48.5414	0.175291	-2.51217	0.00120552	0.0858877	Intergenic	40422	ENSRNOT00000085385	NA
Chr10_15668789	10	15668789	12.5872	5.16398	0.410256	-1.2854	0.675835	1	promoter-TSS (ENSRNOT00000027940)	-766	ENSRNOT00000027940	Mpg
Chr10_15670865	10	15670865	277.282	127.127	0.458475	-1.12509	0.088509	1	Intergenic	-1518	ENSRNOT00000027965	Rhbdf1
Chr10_15695037	10	15695037	9.68246	78.4925	8.10667	3.01911	0.0264176	1	Intergenic	-1788	ENSRNOT00000079290	Il9r
Chr10_15699785	10	15699785	188.621	89.6506	0.475294	-1.07311	0.18395	1	intron (ENSRNOT00000079290, intron 1 of 7)	2557	ENSRNOT00000028008	Il9r
Chr10_15778502	10	15778502	1.98549	39.2851	19.7861	4.30642	0.0517805	1	Intergenic	-4891	ENSRNOT00000086992	NA
Chr10_15974356	10	15974356	8.0829	42.4352	5.25	2.39232	0.245997	1	Intergenic	-13682	ENSRNOT00000036447	RGD1311343
Chr10_16110995	10	16110995	1.1547	12.1244	10.5	3.39232	0.439598	1	Intergenic	-64961	ENSRNOT00000089460	Cpeb4
Chr10_16123094	10	16123094	2.3094	14.7224	6.375	2.67243	0.451132	1	Intergenic	60394	ENSRNOT00000086828	NA
Chr10_1613258	10	1613258	88.1104	27.8855	0.316484	-1.6598	0.143822	1	Intergenic	-9316	ENSRNOT00000090207	AABR07028989.1
Chr10_16219914	10	16219914	15.0111	69.282	4.61538	2.20645	0.206479	1	Intergenic	-15506	ENSRNOT00000079187	NA
Chr10_16376260	10	16376260	3.4641	11.2583	3.25	1.70044	0.656303	1	Intergenic	116531	ENSRNOT00000028115	Bod1
Chr10_1650268	10	1650268	0.98327	33.5615	34.1325	5.09308	0.0499538	1	intron (ENSRNOT00000040132, intron 8 of 23)	27694	ENSRNOT00000089118	AABR07028989.1
Chr10_16514569	10	16514569	3.4641	1.73205	0.5	-1	0.929447	1	promoter-TSS (ENSRNOT00000083520)	378	ENSRNOT00000088890	NA
Chr10_16521286	10	16521286	49.6521	148.09	2.98256	1.57655	0.254156	1	intron (ENSRNOT00000087147, intron 2 of 2)	6251	ENSRNOT00000087147	NA
Chr10_16710302	10	16710302	278.855	599.021	2.14815	1.10309	0.0341618	1	intron (ENSRNOT00000079462, intron 5 of 8)	-20980	ENSRNOT00000028173	Bnip1
Chr10_16725169	10	16725169	20.7846	6.9282	0.333333	-1.58496	0.534231	1	intron (ENSRNOT00000079462, intron 3 of 8)	6730	ENSRNOT00000028186	Crebrf
Chr10_1676463	10	1676463	49.1635	10.1701	0.206864	-2.27325	0.161253	1	Intergenic	26242	ENSRNOT00000083856	NA
Chr10_16783132	10	16783132	358.38	176.279	0.491878	-1.02363	0.109758	1	intron (ENSRNOT00000004653, intron 2 of 3)	4995	ENSRNOT00000077386	Atp6v0e1
Chr10_16825982	10	16825982	6.9282	25.1147	3.625	1.85798	0.448149	1	intron (ENSRNOT00000005273, intron 9 of 9)	-33072	ENSRNOT00000004653	Atp6v0e1
Chr10_17259281	10	17259281	9.68246	19.6231	2.02667	1.01911	0.655246	1	intron (ENSRNOT00000073675, intron 4 of 8)	-2261	ENSRNOT00000005478	Sh3pxd2b
Chr10_1734341	10	1734341	3.4641	0.866025	0.25	-2	0.810178	1	Intergenic	10307	ENSRNOT00000081886	AABR07028997.1
Chr10_17415264	10	17415264	165.788	78.5702	0.473919	-1.07729	0.205796	1	promoter-TSS (ENSRNOT00000005509)	-12	ENSRNOT00000005509	Efcab9
Chr10_17453211	10	17453211	0.968246	12.3935	12.8	3.67807	0.354616	1	intron (ENSRNOT00000047011, intron 2 of 20)	32135	ENSRNOT00000047011	Stk10
Chr10_17584653	10	17584653	32.3316	1.73205	0.0535714	-4.22239	0.111173	1	intron (ENSRNOT00000064079, intron 2 of 11)	5368	ENSRNOT00000079698	Fbxw11
Chr10_1759407	10	1759407	26.8041	12.0877	0.450966	-1.14891	0.557786	1	Intergenic	-12054	ENSRNOT00000086268	NA
Chr10_17709025	10	17709025	74.4557	17.1243	0.229993	-2.12034	0.11187	1	Intergenic	12209	ENSRNOT00000031337	Smim23
Chr10_18065602	10	18065602	40.4145	19.0526	0.471429	-1.08489	0.563967	1	Intergenic	-2210	ENSRNOT00000072297	Fgf18
Chr10_18088956	10	18088956	18.8621	49.3582	2.61679	1.3878	0.351821	1	exon (ENSRNOT00000006591, exon 3 of 11)	1977	ENSRNOT00000064744	Npm1
Chr10_18268504	10	18268504	2.3094	0.866025	0.375	-1.41504	0.926634	1	intron (ENSRNOT00000080021, intron 14 of 28)	-136941	ENSRNOT00000006676	Tlx3
Chr10_18539503	10	18539503	10.3923	31.1769	3	1.58496	0.466122	1	Intergenic	-7147	ENSRNOT00000090851	NA
Chr10_18561782	10	18561782	206.487	565.46	2.73848	1.45338	0.00564631	0.347939	intron (ENSRNOT00000083090, intron 5 of 6)	12929	ENSRNOT00000079031	Kcnip1
Chr10_18577098	10	18577098	51.6226	15.1097	0.292694	-1.77253	0.24323	1	intron (ENSRNOT00000040737, intron 1 of 7)	-2188	ENSRNOT00000083090	Kcnip1
Chr10_1867570	10	1867570	19.8549	82.5994	4.16016	2.05664	0.104375	1	Intergenic	33051	ENSRNOT00000061709	Gm1758
Chr10_18917864	10	18917864	175.716	85.6214	0.487273	-1.0372	0.210276	1	intron (ENSRNOT00000007408, intron 3 of 3)	4998	ENSRNOT00000007393	Kcnmb1
Chr10_18933721	10	18933721	204.505	89.6506	0.438378	-1.18975	0.132909	1	intron (ENSRNOT00000007187, intron 1 of 9)	8820	ENSRNOT00000007187	Kcnip1
Chr10_19292881	10	19292881	32.3316	151.554	4.6875	2.22882	0.119819	1	Intergenic	-73913	ENSRNOT00000050610	Fam196b
Chr10_1935825	10	1935825	30.0222	6.06218	0.201923	-2.30812	0.317909	1	intron (ENSRNOT00000072296, intron 3 of 3)	15295	ENSRNOT00000072296	A630010A05Rik
Chr10_19611855	10	19611855	9.2376	0.866025	0.09375	-3.41504	0.496008	1	Intergenic	-28610	ENSRNOT00000074504	NA
Chr10_19621700	10	19621700	146.205	324.298	2.2181	1.14933	0.0758509	1	Intergenic	31199	ENSRNOT00000009648	Spdl1
Chr10_19658477	10	19658477	27.1109	64.0333	2.3619	1.23995	0.321513	1	promoter-TSS (ENSRNOT00000086589)	-19	ENSRNOT00000086589	NA
Chr10_20578088	10	20578088	2.3094	0.866025	0.375	-1.41504	0.926634	1	Intergenic	-13345	ENSRNOT00000059780	Pank3
Chr10_20599076	10	20599076	5.7735	1.73205	0.3	-1.73697	0.772005	1	intron (ENSRNOT00000059780, intron 2 of 6)	-7640	ENSRNOT00000053626	NA
Chr10_20631226	10	20631226	4.6188	64.9519	14.0625	3.81378	0.0585817	1	Intergenic	-8625	ENSRNOT00000020554	Fbll1
Chr10_20724454	10	20724454	74.5549	178.674	2.39654	1.26095	0.121474	1	intron (ENSRNOT00000011061, intron 3 of 22)	-66353	ENSRNOT00000010252	Rars
Chr10_21339791	10	21339791	2.3094	21.6506	9.375	3.22882	0.279531	1	Intergenic	47240	ENSRNOT00000084153	NA
Chr10_21987380	10	21987380	24.2487	10.3923	0.428571	-1.22239	0.59907	1	Intergenic	453029	ENSRNOT00000075396	NA
Chr10_23511063	10	23511063	55.4256	15.5885	0.28125	-1.83007	0.307771	1	Intergenic	-30155	ENSRNOT00000080287	NA
Chr10_24184453	10	24184453	36.9504	12.1244	0.328125	-1.60768	0.423406	1	Intergenic	269558	ENSRNOT00000071435	Ebf1
Chr10_25090024	10	25090024	9.2376	24.2487	2.625	1.39232	0.560898	1	Intergenic	-151763	ENSRNOT00000090091	NA
Chr10_2521175	10	2521175	3.4641	1.73205	0.5	-1	0.929447	1	Intergenic	-291681	ENSRNOT00000047732	LOC688899
Chr10_25888199	10	25888199	241.884	117.974	0.487728	-1.03585	0.134304	1	intron (ENSRNOT00000085499, intron 2 of 19)	2441	ENSRNOT00000085499	Hmmr
Chr10_25894403	10	25894403	32.7605	10.0731	0.307477	-1.70145	0.363267	1	promoter-TSS (ENSRNOT00000078794)	-750	ENSRNOT00000078794	NA
Chr10_25905955	10	25905955	122.909	58.9869	0.479924	-1.05912	0.253384	1	exon (ENSRNOT00000065633, exon 6 of 6)	4344	ENSRNOT00000065633	Ccng1
Chr10_26324650	10	26324650	10.9202	30.2193	2.76729	1.46847	0.439724	1	Intergenic	66357	ENSRNOT00000083201	NA
Chr10_269668	10	269668	85.2056	281.953	3.30909	1.72643	0.0161896	0.776092	Intergenic	-72617	ENSRNOT00000088497	NA
Chr10_28402941	10	28402941	2.3094	6.06218	2.625	1.39232	0.819433	1	Intergenic	-14724	ENSRNOT00000081233	NA
Chr10_28874411	10	28874411	27.7968	8.05848	0.289907	-1.78634	0.38217	1	Intergenic	-15246	ENSRNOT00000086973	NA
Chr10_28956313	10	28956313	11.547	1.73205	0.15	-2.73697	0.496261	1	Intergenic	6258	ENSRNOT00000053589	NA
Chr10_29030545	10	29030545	38.717	16.117	0.416276	-1.26439	0.444461	1	intron (ENSRNOT00000005132, intron 1 of 15)	954	ENSRNOT00000005132	Slu7
Chr10_29176298	10	29176298	24.2487	48.4974	2	1	0.575867	1	intron (ENSRNOT00000005171, intron 3 of 4)	10720	ENSRNOT00000078415	Ccnjl
Chr10_29246073	10	29246073	68.1273	20.7846	0.305085	-1.71272	0.307626	1	exon (ENSRNOT00000068358, exon 1 of 1)	170	ENSRNOT00000068358	NA
Chr10_29456155	10	29456155	2.3094	11.2583	4.875	2.2854	0.573487	1	Intergenic	-5510	ENSRNOT00000087937	Adra1b
Chr10_29618114	10	29618114	132.741	48.8167	0.367758	-1.44317	0.122632	1	intron (ENSRNOT00000077842, intron 1 of 2)	5516	ENSRNOT00000077842	NA
Chr10_29649623	10	29649623	17.3205	0.866025	0.05	-4.32193	0.239716	1	intron (ENSRNOT00000085360, intron 1 of 1)	14175	ENSRNOT00000085360	NA
Chr10_30211751	10	30211751	63.5085	5.19615	0.0818182	-3.61143	0.0655536	1	Intergenic	42493	ENSRNOT00000006436	Rnf145
Chr10_30540974	10	30540974	88.3541	17.1243	0.193814	-2.36725	0.0619004	1	Intergenic	14676	ENSRNOT00000085947	NA
Chr10_30600459	10	30600459	5.95646	22.1608	3.72047	1.89548	0.416679	1	Intergenic	27251	ENSRNOT00000089508	NA
Chr10_31059818	10	31059818	5.7735	20.7846	3.6	1.848	0.487345	1	Intergenic	-7715	ENSRNOT00000007917	Thg1l
Chr10_31305334	10	31305334	20.7846	10.3923	0.5	-1	0.685256	1	intron (ENSRNOT00000081280, intron 18 of 22)	-19179	ENSRNOT00000008559	Fndc9
Chr10_31483020	10	31483020	4.6188	12.1244	2.625	1.39232	0.694121	1	intron (ENSRNOT00000009211, intron 1 of 16)	10400	ENSRNOT00000009211	Itk
Chr10_31516520	10	31516520	3.97097	8.05848	2.02935	1.02102	0.806742	1	Intergenic	8007	ENSRNOT00000031580	Fam71b
Chr10_31526225	10	31526225	28.7895	61.4459	2.13431	1.09377	0.40352	1	Intergenic	-6026	ENSRNOT00000009238	Med7
Chr10_31644168	10	31644168	9.2376	0.866025	0.09375	-3.41504	0.496008	1	promoter-TSS (ENSRNOT00000091138)	-788	ENSRNOT00000091138	NA
Chr10_31753135	10	31753135	4.6188	1.73205	0.375	-1.41504	0.843262	1	Intergenic	37129	ENSRNOT00000059468	Timd2
Chr10_3220886	10	3220886	2.94981	16.2722	5.51637	2.46372	0.393245	1	intron (ENSRNOT00000093629, intron 1 of 6)	2380	ENSRNOT00000077695	Ntan1
Chr10_3225587	10	3225587	2.94981	18.3063	6.20592	2.63364	0.339549	1	promoter-TSS (ENSRNOT00000093456)	59	ENSRNOT00000093456	Ntan1
Chr10_32312955	10	32312955	1.1547	23.3827	20.25	4.33985	0.17935	1	intron (ENSRNOT00000003224, intron 2 of 11)	158500	ENSRNOT00000003224	Sgcd
Chr10_32885620	10	32885620	5.7735	33.775	5.85	2.54844	0.265364	1	Intergenic	87513	ENSRNOT00000087377	NA
Chr10_3327656	10	3327656	33.4312	90.5143	2.70748	1.43695	0.195665	1	intron (ENSRNOT00000090166, intron 1 of 2)	6179	ENSRNOT00000090166	Mpv17l
Chr10_33409536	10	33409536	8.0829	25.1147	3.10714	1.63559	0.496149	1	Intergenic	183732	ENSRNOT00000084631	NA
Chr10_3345012	10	3345012	46.2137	94.5824	2.04663	1.03325	0.320838	1	intron (ENSRNOT00000090166, intron 2 of 2)	6131	ENSRNOT00000093444	Mpv17l
Chr10_3354776	10	3354776	6.9282	47.6314	6.875	2.78136	0.173733	1	intron (ENSRNOT00000086929, intron 1 of 2)	1256	ENSRNOT00000086929	NA
Chr10_33600180	10	33600180	1.1547	12.9904	11.25	3.49185	0.409367	1	Intergenic	-292326	ENSRNOT00000079500	NA
Chr10_34151849	10	34151849	1.1547	4.33013	3.75	1.90689	0.808757	1	promoter-TSS (ENSRNOT00000090622)	-437	ENSRNOT00000090622	NA
Chr10_34211760	10	34211760	98.2816	20.1462	0.204985	-2.28641	0.0572004	1	Intergenic	10169	ENSRNOT00000045545	Irgm
Chr10_34242418	10	34242418	16.1658	6.06218	0.375	-1.41504	0.620722	1	exon (ENSRNOT00000046438, exon 1 of 2)	568	ENSRNOT00000046438	RGD1559575
Chr10_34285020	10	34285020	25.1744	128.067	5.08718	2.34687	0.0232469	0.9878	exon (ENSRNOT00000003343, exon 2 of 2)	7026	ENSRNOT00000055872	Ifi47
Chr10_34293450	10	34293450	57.1265	179.706	3.14576	1.65341	0.0502924	1	Intergenic	7748	ENSRNOT00000044667	Olr1383
Chr10_34337289	10	34337289	13.8564	1.73205	0.125	-3	0.414566	1	Intergenic	-3983	ENSRNOT00000071365	Olr1384
Chr10_34359348	10	34359348	8.0829	3.4641	0.428571	-1.22239	0.789823	1	TTS (ENSRNOT00000072557)	1865	ENSRNOT00000072557	Olr1385
Chr10_34378860	10	34378860	2.3094	6.06218	2.625	1.39232	0.819433	1	Intergenic	-4537	ENSRNOT00000047186	Olr1386
Chr10_34393092	10	34393092	63.9042	19.6231	0.307071	-1.70336	0.195683	1	Intergenic	-9391	ENSRNOT00000072317	Tpcr12
Chr10_34421028	10	34421028	6.9492	14.1023	2.02935	1.02102	0.715051	1	Intergenic	6173	ENSRNOT00000074980	LOC684471
Chr10_34521438	10	34521438	31.7678	70.5117	2.2196	1.1503	0.35313	1	intron (ENSRNOT00000052360, intron 1 of 1)	1647	ENSRNOT00000052360	Mgat1
Chr10_34540648	10	34540648	66.9726	20.7846	0.310345	-1.68806	0.31613	1	Intergenic	-12637	ENSRNOT00000049989	Olr1387
Chr10_34564157	10	34564157	172.072	75.2591	0.437369	-1.19308	0.142087	1	exon (ENSRNOT00000041536, exon 1 of 1)	147	ENSRNOT00000041536	Olr1388
Chr10_34586594	10	34586594	165.57	66.0989	0.39922	-1.32474	0.117117	1	Intergenic	-6081	ENSRNOT00000003363	NA
Chr10_34643747	10	34643747	28.8675	5.19615	0.18	-2.47393	0.299478	1	Intergenic	-1629	ENSRNOT00000051001	Olr1392
Chr10_34693567	10	34693567	5.7735	16.4545	2.85	1.51096	0.605026	1	exon (ENSRNOT00000048930, exon 1 of 1)	696	ENSRNOT00000048930	Olr1395
Chr10_34708042	10	34708042	9.68246	48.5414	5.01333	2.32577	0.1453	1	intron (ENSRNOT00000090220, intron 1 of 2)	3878	ENSRNOT00000090220	NA
Chr10_34715263	10	34715263	10.3923	2.59808	0.25	-2	0.618106	1	Intergenic	2392	ENSRNOT00000045600	Olr1396
Chr10_34743850	10	34743850	63.9042	21.6887	0.339394	-1.55897	0.229271	1	promoter-TSS (ENSRNOT00000041540)	-210	ENSRNOT00000041540	Olr1398
Chr10_34818686	10	34818686	229.474	110.509	0.481575	-1.05417	0.146637	1	Intergenic	13807	ENSRNOT00000043954	Olr1401
Chr10_35029200	10	35029200	0.968246	8.26236	8.53333	3.09311	0.518627	1	Intergenic	11224	ENSRNOT00000073738	Trappc2b
Chr10_35153752	10	35153752	19.6299	0.866025	0.0441176	-4.5025	0.194406	1	intron (ENSRNOT00000084509, intron 10 of 14)	-6760	ENSRNOT00000073020	NA
Chr10_35165789	10	35165789	24.2487	1.73205	0.0714286	-3.80735	0.187775	1	intron (ENSRNOT00000084509, intron 2 of 14)	9859	ENSRNOT00000078960	Cnot6
Chr10_35196974	10	35196974	22.8331	61.4459	2.69109	1.42819	0.291614	1	Intergenic	-9557	ENSRNOT00000084509	Cnot6
Chr10_35311371	10	35311371	55.19	207.592	3.7614	1.91127	0.0195071	0.883008	intron (ENSRNOT00000003770, intron 13 of 18)	-22489	ENSRNOT00000003987	Mapk9
Chr10_35338031	10	35338031	35.3977	182.046	5.14287	2.36257	0.0081511	0.474934	intron (ENSRNOT00000004010, intron 1 of 11)	4171	ENSRNOT00000004010	Mapk9
Chr10_35856831	10	35856831	28.8675	13.8564	0.48	-1.05889	0.619165	1	promoter-TSS (ENSRNOT00000004517)	-967	ENSRNOT00000004517	Cby3
Chr10_35872910	10	35872910	3.4641	42.4352	12.25	3.61471	0.11532	1	exon (ENSRNOT00000078505, exon 4 of 13)	290	ENSRNOT00000059190	Hnrnph1
Chr10_35981445	10	35981445	5.7735	12.1244	2.1	1.07039	0.757822	1	Intergenic	-15655	ENSRNOT00000084731	NA
Chr10_36355408	10	36355408	60.0312	20.6559	0.344086	-1.53916	0.247847	1	intron (ENSRNOT00000000249, intron 8 of 9)	9468	ENSRNOT00000000249	Grm6
Chr10_36389258	10	36389258	9.2376	31.1769	3.375	1.75489	0.426303	1	exon (ENSRNOT00000040346, exon 5 of 5)	13362	ENSRNOT00000040346	Zfp2
Chr10_36428723	10	36428723	24.2487	4.33013	0.178571	-2.48543	0.332769	1	Intergenic	-8796	ENSRNOT00000004902	Znf354b
Chr10_36448865	10	36448865	43.6807	19.1389	0.438154	-1.19049	0.442106	1	Intergenic	3514	ENSRNOT00000004872	Prop1
Chr10_36465363	10	36465363	91.9834	214.821	2.33544	1.22369	0.105575	1	promoter-TSS (ENSRNOT00000004865)	-867	ENSRNOT00000004865	Olr1404
Chr10_36483681	10	36483681	2.3094	5.19615	2.25	1.16993	0.870197	1	Intergenic	-1925	ENSRNOT00000048759	Olr1406
Chr10_36495156	10	36495156	3.4641	25.1147	7.25	2.85798	0.286082	1	Intergenic	-4206	ENSRNOT00000047984	Olr1407
Chr10_36504585	10	36504585	56.1583	123.935	2.2069	1.14202	0.220103	1	Intergenic	-2271	ENSRNOT00000041273	LOC679794
Chr10_36535839	10	36535839	50.3488	6.19677	0.123077	-3.02237	0.0734201	1	Intergenic	5119	ENSRNOT00000046476	Olr1409
Chr10_36554581	10	36554581	9.2376	28.5788	3.09375	1.62936	0.471998	1	exon (ENSRNOT00000049730, exon 1 of 2)	164	ENSRNOT00000049730	Olr1411
Chr10_36570203	10	36570203	9.92743	34.2485	3.44989	1.78655	0.333232	1	Intergenic	10110	ENSRNOT00000086358	NA
Chr10_36589610	10	36589610	22.2697	128.067	5.75072	2.52374	0.0163532	0.779987	promoter-TSS (ENSRNOT00000085203)	428	ENSRNOT00000045596	Zfp354a
Chr10_36692065	10	36692065	38.1051	9.52628	0.25	-2	0.328611	1	TTS (ENSRNOT00000086239)	1193	ENSRNOT00000086239	AC141334.4
Chr10_36714882	10	36714882	40.6663	18.5903	0.457143	-1.12928	0.46427	1	promoter-TSS (ENSRNOT00000005048)	-684	ENSRNOT00000005048	Clk4
Chr10_36718491	10	36718491	25.565	68.14	2.66536	1.41433	0.263717	1	intron (ENSRNOT00000005048, intron 1 of 11)	-1889	ENSRNOT00000038838	LOC497899
Chr10_36726081	10	36726081	155.357	66.106	0.425511	-1.23273	0.148315	1	intron (ENSRNOT00000005048, intron 3 of 11)	2054	ENSRNOT00000088518	NA
Chr10_37213130	10	37213130	37.7242	112.819	2.99062	1.58044	0.134917	1	intron (ENSRNOT00000006356, intron 1 of 23)	2770	ENSRNOT00000006356	Sec24a
Chr10_37264806	10	37264806	31.1769	3.4641	0.111111	-3.16993	0.195676	1	Intergenic	41151	ENSRNOT00000082585	Jade2
Chr10_37316510	10	37316510	74.4557	34.2485	0.459985	-1.12034	0.353057	1	Intergenic	-4884	ENSRNOT00000043343	Jade2
Chr10_37366619	10	37366619	3.4641	21.6506	6.25	2.64386	0.347345	1	Intergenic	-52335	ENSRNOT00000082608	NA
Chr10_37420798	10	37420798	30.4814	1.01701	0.0333651	-4.90551	0.0689362	1	Intergenic	1161	ENSRNOT00000078983	NA
Chr10_37456290	10	37456290	5.7735	15.5885	2.7	1.43296	0.632559	1	Intergenic	-1267	ENSRNOT00000016742	LOC103694902
Chr10_37597604	10	37597604	8.93469	60.4386	6.76449	2.75798	0.076124	1	intron (ENSRNOT00000085463, intron 1 of 5)	2779	ENSRNOT00000085463	Skp1
Chr10_37598675	10	37598675	71.4775	179.301	2.5085	1.32682	0.116922	1	intron (ENSRNOT00000085463, intron 1 of 5)	2349	ENSRNOT00000087463	NA
Chr10_38492639	10	38492639	12.7017	5.19615	0.409091	-1.28951	0.69612	1	intron (ENSRNOT00000067809, intron 8 of 14)	43723	ENSRNOT00000085075	NA
Chr10_38649901	10	38649901	328.235	714.695	2.17738	1.1226	0.021967	0.949019	Intergenic	-7503	ENSRNOT00000023628	Hspa4
Chr10_38776669	10	38776669	28.0791	3.09839	0.110345	-3.17991	0.172073	1	Intergenic	-2219	ENSRNOT00000049820	Leap2
Chr10_38783572	10	38783572	11.619	2.06559	0.177778	-2.49185	0.495498	1	Intergenic	-1152	ENSRNOT00000073964	Uqcrq
Chr10_38798114	10	38798114	15.0111	5.19615	0.346154	-1.53051	0.611857	1	Intergenic	9121	ENSRNOT00000009727	Gdf9
Chr10_38817349	10	38817349	3.4641	17.3205	5	2.32193	0.449834	1	intron (ENSRNOT00000074769, intron 1 of 7)	2549	ENSRNOT00000074769	Shroom1
Chr10_38829657	10	38829657	3.97097	22.1608	5.5807	2.48045	0.317161	1	Intergenic	-2498	ENSRNOT00000078747	NA
Chr10_38861825	10	38861825	3.4641	6.9282	2	1	0.856729	1	Intergenic	-15598	ENSRNOT00000065229	Sept8
Chr10_38886259	10	38886259	139.977	361.624	2.58346	1.3693	0.0374816	1	intron (ENSRNOT00000083162, intron 1 of 9)	-3112	ENSRNOT00000091236	Sept8
Chr10_38972315	10	38972315	31.1769	15.5885	0.5	-1	0.626803	1	Intergenic	-2783	ENSRNOT00000010029	Il4
Chr10_39056097	10	39056097	74.5549	23.7543	0.318615	-1.65012	0.176544	1	Intergenic	-1954	ENSRNOT00000063772	Rad50
Chr10_39063497	10	39063497	11.547	45.8993	3.975	1.99095	0.305641	1	Intergenic	-3220	ENSRNOT00000010729	Il5
Chr10_39649030	10	39649030	48.6444	16.117	0.331322	-1.59369	0.298645	1	Intergenic	-6426	ENSRNOT00000058817	Acsl6
Chr10_39674950	10	39674950	9.2376	19.9186	2.15625	1.10852	0.666712	1	intron (ENSRNOT00000058817, intron 2 of 20)	7958	ENSRNOT00000030760	Acsl6
Chr10_39946467	10	39946467	30.9839	13.4263	0.433333	-1.20645	0.501436	1	intron (ENSRNOT00000013481, intron 6 of 27)	71095	ENSRNOT00000013481	Rapgef6
Chr10_40015146	10	40015146	20.7846	7.79423	0.375	-1.41504	0.574445	1	intron (ENSRNOT00000013481, intron 21 of 27)	107770	ENSRNOT00000063891	Cdc42se2
Chr10_40199420	10	40199420	10.6507	43.3774	4.07273	2.026	0.216238	1	intron (ENSRNOT00000075311, intron 1 of 4)	2573	ENSRNOT00000075311	Lyrm7
Chr10_40243486	10	40243486	4.6188	15.5885	3.375	1.75489	0.56987	1	Intergenic	-3951	ENSRNOT00000079830	Gpx3
Chr10_40289195	10	40289195	17.3205	38.1051	2.2	1.1375	0.558864	1	intron (ENSRNOT00000086456, intron 1 of 17)	-6313	ENSRNOT00000013864	Tnip1
Chr10_40302571	10	40302571	6.9282	19.0526	2.75	1.45943	0.587181	1	Intergenic	-6100	ENSRNOT00000086456	Tnip1
Chr10_40338163	10	40338163	4.6188	17.3205	3.75	1.90689	0.517108	1	intron (ENSRNOT00000014464, intron 14 of 25)	15461	ENSRNOT00000019871	NA
Chr10_40369780	10	40369780	10.3923	5.19615	0.5	-1	0.79126	1	intron (ENSRNOT00000014464, intron 1 of 25)	4119	ENSRNOT00000089960	NA
Chr10_40391476	10	40391476	39.7097	87.636	2.20691	1.14203	0.310598	1	TTS (ENSRNOT00000039040)	-9589	ENSRNOT00000050213	LOC100912427
Chr10_40424493	10	40424493	8.0829	1.73205	0.214286	-2.22239	0.647312	1	Intergenic	-5438	ENSRNOT00000039040	Ccdc69
Chr10_40503356	10	40503356	88.1104	39.2462	0.445421	-1.16676	0.279541	1	intron (ENSRNOT00000016440, intron 8 of 9)	-13547	ENSRNOT00000037274	Slc36a3
Chr10_40662619	10	40662619	54.2709	13.8564	0.255319	-1.96963	0.279904	1	Intergenic	-4757	ENSRNOT00000058665	Fat2
Chr10_40729193	10	40729193	42.6879	18.1316	0.424747	-1.23532	0.432239	1	TTS (ENSRNOT00000089246)	1999	ENSRNOT00000089246	NA
Chr10_40848248	10	40848248	206.236	84.6892	0.410642	-1.28405	0.0967376	1	Intergenic	23341	ENSRNOT00000082649	NA
Chr10_40965760	10	40965760	147.173	55.771	0.378947	-1.39993	0.116907	1	Intergenic	-12108	ENSRNOT00000063889	Glra1
Chr10_41301107	10	41301107	169.759	75.5483	0.445032	-1.16802	0.170085	1	Intergenic	107412	ENSRNOT00000018967	Nmur2
Chr10_4160652	10	4160652	6.9282	21.6506	3.125	1.64386	0.521875	1	intron (ENSRNOT00000003150, intron 11 of 21)	89088	ENSRNOT00000003150	Snx29
Chr10_41612577	10	41612577	6.9282	0.866025	0.125	-3	0.60676	1	Intergenic	-66230	ENSRNOT00000058627	LOC102552882
Chr10_42241996	10	42241996	1.1547	4.33013	3.75	1.90689	0.808757	1	intron (ENSRNOT00000089646, intron 2 of 4)	30138	ENSRNOT00000089646	NA
Chr10_42431166	10	42431166	27.7968	70.5117	2.53668	1.34294	0.287756	1	Intergenic	120390	ENSRNOT00000086993	NA
Chr10_42615837	10	42615837	5.89962	1521.45	257.89	8.01061	9.31871e-38	7.63619e-35	intron (ENSRNOT00000081136, intron 3 of 18)	1123	ENSRNOT00000073148	Gria1
Chr10_4265093	10	4265093	53.1162	16.4545	0.309783	-1.69067	0.347396	1	Intergenic	-7224	ENSRNOT00000035886	Tnfrsf17
Chr10_42728121	10	42728121	17.3205	5.19615	0.3	-1.73697	0.53886	1	intron (ENSRNOT00000073148, intron 14 of 16)	109633	ENSRNOT00000071615	Gria1
Chr10_4286589	10	4286589	79.3962	249.937	3.14797	1.65442	0.0263911	1	Intergenic	-26275	ENSRNOT00000091610	LOC100911685
Chr10_43180232	10	43180232	42.7239	3.4641	0.0810811	-3.62449	0.105331	1	intron (ENSRNOT00000003447, intron 4 of 11)	-8106	ENSRNOT00000053294	NA
Chr10_43235878	10	43235878	91.3324	39.2851	0.430133	-1.21714	0.275171	1	Intergenic	11608	ENSRNOT00000003473	Sap30l
Chr10_43511237	10	43511237	12.7017	1.73205	0.136364	-2.87447	0.453057	1	intron (ENSRNOT00000036481, intron 2 of 6)	1051	ENSRNOT00000036481	Faxdc2
Chr10_43525787	10	43525787	65.8407	328.429	4.98824	2.31853	0.00120858	0.0858908	Intergenic	-12374	ENSRNOT00000089217	Cnot8
Chr10_43566803	10	43566803	3.4641	19.0526	5.5	2.45943	0.404709	1	intron (ENSRNOT00000044299, intron 21 of 27)	24105	ENSRNOT00000003555	Cnot8
Chr10_43580800	10	43580800	2.3094	5.19615	2.25	1.16993	0.870197	1	intron (ENSRNOT00000044299, intron 12 of 27)	18433	ENSRNOT00000044299	Gemin5
Chr10_43600803	10	43600803	6.9282	3.4641	0.5	-1	0.849772	1	promoter-TSS (ENSRNOT00000029238)	-887	ENSRNOT00000029238	Mrpl22
Chr10_43632007	10	43632007	23.094	2.59808	0.1125	-3.152	0.257176	1	intron (ENSRNOT00000039335, intron 12 of 18)	-1029	ENSRNOT00000077764	Igtp
Chr10_43726006	10	43726006	8.0829	2.59808	0.321429	-1.63743	0.724538	1	exon (ENSRNOT00000065701, exon 2 of 7)	10098	ENSRNOT00000065701	RGD1308564
Chr10_43780156	10	43780156	145.237	50.607	0.348444	-1.521	0.094163	1	exon (ENSRNOT00000086218, exon 6 of 7)	11447	ENSRNOT00000086218	Sh3bp5l
Chr10_43834572	10	43834572	19.6299	6.9282	0.352941	-1.5025	0.563695	1	Intergenic	16624	ENSRNOT00000032816	Lypd8
Chr10_43861595	10	43861595	47.6517	22.1608	0.465059	-1.10452	0.453528	1	Intergenic	9644	ENSRNOT00000085666	LOC691277
Chr10_43866851	10	43866851	6.9282	29.4449	4.25	2.08746	0.370017	1	Intergenic	-4763	ENSRNOT00000080540	LOC24906
Chr10_43889663	10	43889663	85.3759	29.212	0.342157	-1.54727	0.192627	1	intron (ENSRNOT00000003801, intron 2 of 3)	2223	ENSRNOT00000084984	LOC691286
Chr10_43898595	10	43898595	100.294	37.6296	0.375194	-1.41429	0.181062	1	Intergenic	-3218	ENSRNOT00000031811	Olr1413
Chr10_43912772	10	43912772	19.6299	2.59808	0.132353	-2.91754	0.322901	1	exon (ENSRNOT00000029524, exon 1 of 1)	129	ENSRNOT00000029524	Olr1414
Chr10_43952909	10	43952909	6.9282	13.8564	2	1	0.750781	1	Intergenic	-5414	ENSRNOT00000052223	Olr1416
Chr10_44051154	10	44051154	33.4863	79.6743	2.37931	1.25054	0.426179	1	Intergenic	-24575	ENSRNOT00000050448	Olr1418
Chr10_44121400	10	44121400	71.6502	196.231	2.73874	1.45351	0.0693601	1	TTS (ENSRNOT00000045318)	1579	ENSRNOT00000045318	Olr1423
Chr10_44151143	10	44151143	6.77772	18.5903	2.74286	1.45568	0.552528	1	Intergenic	-2689	ENSRNOT00000080737	NA
Chr10_44165851	10	44165851	6.9282	18.1865	2.625	1.39232	0.611262	1	Intergenic	-8520	ENSRNOT00000047242	Olr1425
Chr10_44188509	10	44188509	11.547	38.1051	3.3	1.72247	0.396229	1	TTS (ENSRNOT00000049304)	918	ENSRNOT00000049304	NA
Chr10_44240761	10	44240761	19.6299	9.52628	0.485294	-1.04307	0.680797	1	intron (ENSRNOT00000058517, intron 5 of 5)	2642	ENSRNOT00000058517	LOC691352
Chr10_44348360	10	44348360	5.7735	2.59808	0.45	-1.152	0.850724	1	exon (ENSRNOT00000050288, exon 1 of 1)	436	ENSRNOT00000050288	Olr1435
Chr10_44390358	10	44390358	25.1744	3.09839	0.123077	-3.02237	0.215055	1	Intergenic	-14136	ENSRNOT00000071834	Olr1436
Chr10_44445724	10	44445724	28.0791	10.328	0.367816	-1.44294	0.455898	1	Intergenic	-12369	ENSRNOT00000083315	LOC103690280
Chr10_44478805	10	44478805	39.3308	19.3233	0.491302	-1.02532	0.519804	1	Intergenic	-6889	ENSRNOT00000089901	Olr1440
Chr10_44571254	10	44571254	12.5872	39.2462	3.11795	1.6406	0.321602	1	Intergenic	2638	ENSRNOT00000073040	Olr1445
Chr10_44636538	10	44636538	9.68246	1.0328	0.106667	-3.22882	0.468522	1	Intergenic	4349	ENSRNOT00000048241	NA
Chr10_44681699	10	44681699	65.8407	144.591	2.19608	1.13493	0.194229	1	TTS (ENSRNOT00000044332)	1866	ENSRNOT00000044332	Olr1450
Chr10_44705928	10	44705928	10.3923	71.8801	6.91667	2.79008	0.122118	1	Intergenic	-8285	ENSRNOT00000043989	Olr1454
Chr10_44776663	10	44776663	6.9282	15.5885	2.25	1.16993	0.690822	1	Intergenic	2382	ENSRNOT00000044769	Olr1458
Chr10_44796722	10	44796722	6.9282	1.73205	0.25	-2	0.707384	1	Intergenic	7504	ENSRNOT00000052329	Olr1459
Chr10_4510345	10	4510345	147.173	51.6398	0.350877	-1.51096	0.0942541	1	Intergenic	22447	ENSRNOT00000092119	LOC108348298
Chr10_45181294	10	45181294	10.6507	26.8527	2.52121	1.33412	0.49478	1	intron (ENSRNOT00000081224, intron 4 of 4)	11884	ENSRNOT00000081224	RGD1561277
Chr10_45286091	10	45286091	83.2691	14.4591	0.173643	-2.5258	0.0464221	1	Intergenic	-3651	ENSRNOT00000066190	Hist3h2ba
Chr10_45296713	10	45296713	10.6507	5.16398	0.484848	-1.04439	0.760618	1	TTS (ENSRNOT00000041187)	673	ENSRNOT00000041187	Hist3h2bb
Chr10_45300114	10	45300114	41.6952	133.972	3.21313	1.68398	0.0897247	1	intron (ENSRNOT00000066367, intron 1 of 6)	-2123	ENSRNOT00000090159	NA
Chr10_45312118	10	45312118	75.4485	152.104	2.016	1.01149	0.248309	1	intron (ENSRNOT00000066367, intron 4 of 6)	5110	ENSRNOT00000003885	Trim17
Chr10_45490617	10	45490617	8.0829	17.3205	2.14286	1.09954	0.690437	1	Intergenic	-9608	ENSRNOT00000087926	Obscn
Chr10_45522181	10	45522181	38.717	81.5921	2.1074	1.07546	0.351239	1	Intergenic	-7302	ENSRNOT00000036940	Iba57
Chr10_45531186	10	45531186	8.0829	1.73205	0.214286	-2.22239	0.647312	1	intron (ENSRNOT00000058362, intron 1 of 1)	3385	ENSRNOT00000058362	Gjc2
Chr10_45541039	10	45541039	28.7895	81.5921	2.83409	1.50288	0.212361	1	intron (ENSRNOT00000003926, intron 1 of 7)	2859	ENSRNOT00000003926	Guk1
Chr10_45557794	10	45557794	6.77772	14.4591	2.13333	1.09311	0.692121	1	Intergenic	-1785	ENSRNOT00000004011	RGD1304587
Chr10_45633012	10	45633012	44.5393	91.9188	2.06377	1.04528	0.317154	1	intron (ENSRNOT00000064505, intron 1 of 3)	5024	ENSRNOT00000064505	Wnt3a
Chr10_45802704	10	45802704	0.968246	12.3935	12.8	3.67807	0.354616	1	exon (ENSRNOT00000039012, exon 4 of 6)	3906	ENSRNOT00000039012	Jmjd4
Chr10_45835219	10	45835219	1.1547	7.79423	6.75	2.75489	0.620508	1	exon (ENSRNOT00000058308, exon 10 of 10)	12728	ENSRNOT00000054440	NA
Chr10_45888022	10	45888022	31.1769	10.3923	0.333333	-1.58496	0.459418	1	Intergenic	-4997	ENSRNOT00000004280	Nlrp3
Chr10_45940472	10	45940472	45.0333	7.79423	0.173077	-2.53051	0.208139	1	promoter-TSS (ENSRNOT00000004282)	-334	ENSRNOT00000004282	Olr1463
Chr10_45960949	10	45960949	3.4641	34.641	10	3.32193	0.171763	1	promoter-TSS (ENSRNOT00000080063)	-315	ENSRNOT00000080063	NA
Chr10_45964054	10	45964054	1.93649	22.7215	11.7333	3.55254	0.19096	1	TTS (ENSRNOT00000091862)	628	ENSRNOT00000091862	NA
Chr10_46070166	10	46070166	12.7017	5.19615	0.409091	-1.28951	0.69612	1	intron (ENSRNOT00000040865, intron 3 of 23)	2178	ENSRNOT00000073747	NA
Chr10_46087284	10	46087284	18.4752	3.4641	0.1875	-2.41504	0.405904	1	intron (ENSRNOT00000040865, intron 4 of 23)	-5471	ENSRNOT00000080666	Mprip
Chr10_46130148	10	46130148	122.107	247.798	2.02935	1.02102	0.158454	1	TTS (ENSRNOT00000080666)	15401	ENSRNOT00000033483	Pld6
Chr10_46178530	10	46178530	50.3488	24.7871	0.492308	-1.02237	0.45604	1	Intergenic	-4340	ENSRNOT00000081357	NA
Chr10_46393095	10	46393095	1.1547	17.3205	15	3.90689	0.287549	1	intron (ENSRNOT00000083698, intron 2 of 7)	11548	ENSRNOT00000083698	Pemt
Chr10_46824843	10	46824843	60.0312	27.8855	0.464516	-1.1062	0.384808	1	exon (ENSRNOT00000088120, exon 5 of 15)	6317	ENSRNOT00000088120	Drg2
Chr10_46831870	10	46831870	3.97097	763.541	192.281	7.58707	4.32135e-19	9.89516e-17	Intergenic	-8244	ENSRNOT00000086083	Myo15a
Chr10_46863732	10	46863732	466.07	165.773	0.355684	-1.49133	0.00811649	0.474041	intron (ENSRNOT00000079133, intron 25 of 63)	23618	ENSRNOT00000079133	Myo15a
Chr10_4687534	10	4687534	5.7735	0.866025	0.15	-2.73697	0.666637	1	Intergenic	-32180	ENSRNOT00000003412	Litaf
Chr10_46883865	10	46883865	77.4597	177.641	2.29333	1.19745	0.139743	1	intron (ENSRNOT00000079133, intron 58 of 63)	-22251	ENSRNOT00000034006	Alkbh5
Chr10_46962024	10	46962024	15.0111	6.06218	0.403846	-1.30812	0.658934	1	exon (ENSRNOT00000006753, exon 13 of 30)	1370	ENSRNOT00000084040	NA
Chr10_46967094	10	46967094	53.0966	1.01701	0.0191541	-5.70621	0.00949103	0.538347	intron (ENSRNOT00000006753, intron 2 of 29)	2313	ENSRNOT00000006753	Flii
Chr10_46971317	10	46971317	10.816	36.6125	3.38505	1.75918	0.322076	1	promoter-TSS (ENSRNOT00000023838)	474	ENSRNOT00000072333	NA
Chr10_47025340	10	47025340	16.4602	46.4758	2.82353	1.4975	0.316901	1	intron (ENSRNOT00000006984, intron 1 of 1)	6013	ENSRNOT00000006984	Smcr8
Chr10_47042523	10	47042523	36.9504	15.5885	0.421875	-1.24511	0.524565	1	intron (ENSRNOT00000007092, intron 6 of 14)	16694	ENSRNOT00000007092	Shmt1
Chr10_47063693	10	47063693	38.7298	116.706	3.01333	1.59136	0.111264	1	Intergenic	-2158	ENSRNOT00000077868	Dhrs7b
Chr10_47067577	10	47067577	10.816	33.5615	3.10296	1.63364	0.372258	1	intron (ENSRNOT00000066250, intron 1 of 6)	1713	ENSRNOT00000066250	Dhrs7b
Chr10_47278298	10	47278298	6.9282	20.7846	3	1.58496	0.542476	1	Intergenic	-3489	ENSRNOT00000089123	Kcnj12
Chr10_47317225	10	47317225	30.9839	10.328	0.333333	-1.58496	0.395592	1	intron (ENSRNOT00000057953, intron 1 of 1)	35016	ENSRNOT00000057953	Kcnj12
Chr10_47398537	10	47398537	20.7846	3.4641	0.166667	-2.58496	0.352162	1	Intergenic	-14046	ENSRNOT00000003139	Tnfrsf13b
Chr10_47474251	10	47474251	41.5692	20.7846	0.5	-1	0.589909	1	Intergenic	-2717	ENSRNOT00000077141	NA
Chr10_47482542	10	47482542	55.4256	10.3923	0.1875	-2.41504	0.196418	1	Intergenic	-7612	ENSRNOT00000003182	Aldh3a1
Chr10_47529961	10	47529961	99.2743	14.1023	0.142054	-2.81549	0.0251301	0.886348	intron (ENSRNOT00000066109, intron 8 of 9)	-14897	ENSRNOT00000081576	NA
Chr10_47625972	10	47625972	6.9282	18.1865	2.625	1.39232	0.611262	1	exon (ENSRNOT00000057907, exon 4 of 20)	4828	ENSRNOT00000057907	Slc47a2
Chr10_47702141	10	47702141	30.775	14.1023	0.45824	-1.12583	0.53778	1	Intergenic	22359	ENSRNOT00000085011	Rnf112
Chr10_47734127	10	47734127	3.4641	19.0526	5.5	2.45943	0.404709	1	Intergenic	-8954	ENSRNOT00000003228	Rnf112
Chr10_47803778	10	47803778	145.524	40.6806	0.279546	-1.83884	0.0494236	1	intron (ENSRNOT00000087102, intron 5 of 9)	18699	ENSRNOT00000084944	B9d1
Chr10_47912859	10	47912859	3.4641	10.3923	3	1.58496	0.692282	1	Intergenic	-7480	ENSRNOT00000063375	NA
Chr10_48127955	10	48127955	1.1547	3.4641	3	1.58496	0.869882	1	intron (ENSRNOT00000003792, intron 1 of 27)	1423	ENSRNOT00000003792	Ulk2
Chr10_48153474	10	48153474	6.9282	15.5885	2.25	1.16993	0.690822	1	intron (ENSRNOT00000003871, intron 14 of 14)	12868	ENSRNOT00000091025	NA
Chr10_48232096	10	48232096	178.157	80.5581	0.452174	-1.14505	0.155633	1	Intergenic	-8032	ENSRNOT00000080682	Specc1
Chr10_4842460	10	4842460	10.3923	2.59808	0.25	-2	0.618106	1	Intergenic	67846	ENSRNOT00000033122	Rmi2
Chr10_48443054	10	48443054	17.3205	0.866025	0.05	-4.32193	0.239716	1	intron (ENSRNOT00000080682, intron 7 of 14)	-55011	ENSRNOT00000092113	NA
Chr10_48593764	10	48593764	209.469	100.731	0.480888	-1.05623	0.1722	1	intron (ENSRNOT00000003974, intron 2 of 4)	5445	ENSRNOT00000003974	Zswim7
Chr10_48867743	10	48867743	6.9282	3.4641	0.5	-1	0.849772	1	Intergenic	-6840	ENSRNOT00000004127	Cenpv
Chr10_48894941	10	48894941	77.4597	15.4919	0.2	-2.32193	0.0705977	1	Intergenic	4138	ENSRNOT00000088207	AABR07029741.1
Chr10_48898332	10	48898332	28.8675	13.8564	0.48	-1.05889	0.619165	1	Intergenic	-4396	ENSRNOT00000077633	NA
Chr10_48926534	10	48926534	2.90474	15.4919	5.33333	2.41504	0.419072	1	Intergenic	-1188	ENSRNOT00000081324	NA
Chr10_48933681	10	48933681	1.1547	13.8564	12	3.58496	0.381822	1	intron (ENSRNOT00000030379, intron 2 of 2)	4514	ENSRNOT00000085658	NA
Chr10_49113103	10	49113103	11.547	26.8468	2.325	1.21723	0.589212	1	Intergenic	36377	ENSRNOT00000004291	Zfp287
Chr10_49164230	10	49164230	35.7957	3.4641	0.0967742	-3.36923	0.151595	1	Intergenic	6309	ENSRNOT00000078245	NA
Chr10_49253114	10	49253114	22.2697	55.771	2.50435	1.32443	0.324813	1	exon (ENSRNOT00000065335, exon 6 of 6)	-6081	ENSRNOT00000004390	Fbxw10
Chr10_49312921	10	49312921	53.2535	134.263	2.52121	1.33412	0.14671	1	Intergenic	13795	ENSRNOT00000074853	Tvp23b
Chr10_4946306	10	4946306	4.6188	23.3827	5.0625	2.33985	0.374448	1	TTS (ENSRNOT00000003420)	394	ENSRNOT00000003420	Prm1
Chr10_4950111	10	4950111	25.565	65.089	2.54602	1.34824	0.293736	1	promoter-TSS (ENSRNOT00000003450)	-374	ENSRNOT00000003450	Prm2
Chr10_4951922	10	4951922	65.8791	13.2212	0.200689	-2.31697	0.101429	1	exon (ENSRNOT00000003451, exon 1 of 1)	364	ENSRNOT00000003451	Prm3
Chr10_49526069	10	49526069	1.98549	6.04386	3.04402	1.60598	0.753528	1	Intergenic	-12520	ENSRNOT00000081415	Pmp22
Chr10_4953938	10	4953938	5.95646	18.1316	3.04402	1.60598	0.525189	1	promoter-TSS (ENSRNOT00000003455)	58	ENSRNOT00000003455	Tnp2
Chr10_49761474	10	49761474	11.547	1.73205	0.15	-2.73697	0.496261	1	Intergenic	-139399	ENSRNOT00000090454	NA
Chr10_5195832	10	5195832	17.3205	6.06218	0.35	-1.51457	0.585189	1	intron (ENSRNOT00000083982, intron 1 of 22)	1061	ENSRNOT00000083982	Clec16a
Chr10_51972285	10	51972285	5.7735	1.73205	0.3	-1.73697	0.772005	1	Intergenic	56452	ENSRNOT00000089390	NA
Chr10_52262536	10	52262536	31.1769	4.33013	0.138889	-2.848	0.231843	1	intron (ENSRNOT00000005293, intron 2 of 10)	-18315	ENSRNOT00000074704	NA
Chr10_52286514	10	52286514	8.0829	18.1865	2.25	1.16993	0.664724	1	intron (ENSRNOT00000005293, intron 1 of 10)	4144	ENSRNOT00000005293	Map2k4
Chr10_5281330	10	5281330	4.6188	22.5167	4.875	2.2854	0.391374	1	Intergenic	-19055	ENSRNOT00000029359	Tvp23a
Chr10_53265902	10	53265902	1.1547	19.0526	16.5	4.04439	0.249639	1	Intergenic	-200969	ENSRNOT00000057503	Pirt
Chr10_5330521	10	5330521	37.7616	165.247	4.37607	2.12964	0.019762	0.884105	intron (ENSRNOT00000029359, intron 4 of 6)	13601	ENSRNOT00000003479	Nubp1
Chr10_53579702	10	53579702	17.4284	50.607	2.9037	1.53789	0.285874	1	TTS (ENSRNOT00000064764)	8712	ENSRNOT00000064764	Tmem220
Chr10_53586892	10	53586892	5.7735	1.73205	0.3	-1.73697	0.772005	1	exon (ENSRNOT00000004560, exon 3 of 5)	8936	ENSRNOT00000004560	Adprm
Chr10_53596756	10	53596756	6.9282	2.59808	0.375	-1.41504	0.784558	1	promoter-TSS (ENSRNOT00000004560)	901	ENSRNOT00000044116	Sco1
Chr10_53620896	10	53620896	84.2374	252.002	2.99157	1.5809	0.0321277	1	promoter-TSS (ENSRNOT00000004147)	-480	ENSRNOT00000004147	Myh3
Chr10_53668580	10	53668580	1.1547	3.4641	3	1.58496	0.869882	1	Intergenic	17337	ENSRNOT00000086494	NA
Chr10_53719464	10	53719464	15.0111	34.641	2.30769	1.20645	0.551192	1	exon (ENSRNOT00000004236, exon 10 of 38)	5522	ENSRNOT00000085582	Myh2
Chr10_53755471	10	53755471	10.3923	22.5167	2.16667	1.11548	0.646535	1	exon (ENSRNOT00000086599, exon 24 of 38)	14629	ENSRNOT00000004295	Myh2
Chr10_53790952	10	53790952	17.3205	5.19615	0.3	-1.73697	0.53886	1	intron (ENSRNOT00000082871, intron 15 of 37)	9712	ENSRNOT00000082871	Myh2
Chr10_53977286	10	53977286	33.7533	79.5775	2.35762	1.23733	0.296682	1	Intergenic	55087	ENSRNOT00000079764	AABR07029836.1
Chr10_54147170	10	54147170	6.9282	14.7224	2.125	1.08746	0.72006	1	intron (ENSRNOT00000078820, intron 1 of 13)	-8707	ENSRNOT00000072855	Gas7
Chr10_54352800	10	54352800	20.7846	51.0955	2.45833	1.29768	0.468612	1	intron (ENSRNOT00000036752, intron 2 of 6)	529	ENSRNOT00000036752	Dhrs7c
Chr10_5485977	10	5485977	12.7017	3.4641	0.272727	-1.87447	0.589299	1	intron (ENSRNOT00000039429, intron 8 of 9)	25979	ENSRNOT00000039429	Atf7ip2
Chr10_54872086	10	54872086	236.252	114.64	0.485246	-1.04321	0.146122	1	intron (ENSRNOT00000005255, intron 1 of 5)	95500	ENSRNOT00000005255	Ntn1
Chr10_55008708	10	55008708	3.4641	13.8564	4	2	0.559248	1	Intergenic	-4996	ENSRNOT00000032785	Pik3r5
Chr10_55175323	10	55175323	16.1658	1.73205	0.107143	-3.22239	0.345223	1	intron (ENSRNOT00000005423, intron 4 of 6)	6040	ENSRNOT00000005423	Ccdc42
Chr10_55468611	10	55468611	35.7387	81.5921	2.28302	1.19094	0.307637	1	Intergenic	-9688	ENSRNOT00000038454	Rnf222
Chr10_55487713	10	55487713	5.7735	15.5885	2.7	1.43296	0.632559	1	Intergenic	-4692	ENSRNOT00000005588	Rpl26
Chr10_55495636	10	55495636	36.7315	18.1316	0.493625	-1.01851	0.53898	1	TTS (ENSRNOT00000005588)	3155	ENSRNOT00000078038	Rpl26
Chr10_55515898	10	55515898	11.9129	97.7091	8.20194	3.03597	0.0186426	0.721494	promoter-TSS (ENSRNOT00000005667)	-12	ENSRNOT00000005667	Odf4
Chr10_55534204	10	55534204	3.87298	74.3613	19.2	4.26303	0.00644794	0.380281	intron (ENSRNOT00000067528, intron 11 of 11)	9324	ENSRNOT00000084385	Arhgef15
Chr10_55546717	10	55546717	20.7846	9.52628	0.458333	-1.12553	0.649864	1	Intergenic	-2287	ENSRNOT00000067528	Arhgef15
Chr10_55551108	10	55551108	30.0156	64.0333	2.13333	1.09311	0.374946	1	Intergenic	-3982	ENSRNOT00000006597	Slc25a35
Chr10_55566538	10	55566538	4.6188	0.866025	0.1875	-2.41504	0.732127	1	Intergenic	-6115	ENSRNOT00000006883	Rangrf
Chr10_55574010	10	55574010	42.6879	15.1097	0.353956	-1.49836	0.353571	1	exon (ENSRNOT00000007087, exon 28 of 28)	2345	ENSRNOT00000075208	NA
Chr10_55591403	10	55591403	34.4144	92.5484	2.68923	1.42719	0.193643	1	Intergenic	-1424	ENSRNOT00000007087	LOC100912917
Chr10_55592401	10	55592401	4.84123	17.5575	3.62667	1.85864	0.478411	1	Intergenic	-1261	ENSRNOT00000085369	NA
Chr10_55612962	10	55612962	6.9282	3.4641	0.5	-1	0.849772	1	intron (ENSRNOT00000007447, intron 15 of 22)	-4795	ENSRNOT00000090617	NA
Chr10_55631723	10	55631723	45.6662	13.095	0.286756	-1.80211	0.26403	1	exon (ENSRNOT00000008492, exon 9 of 9)	4697	ENSRNOT00000091016	Aurkb
Chr10_55636098	10	55636098	113.285	52.6726	0.464957	-1.10483	0.251689	1	Intergenic	-5973	ENSRNOT00000008507	Borcs6
Chr10_55651641	10	55651641	1.1547	9.52628	8.25	3.04439	0.541069	1	Intergenic	-2306	ENSRNOT00000008787	Tmem107
Chr10_55661354	10	55661354	3.4641	12.1244	3.5	1.80735	0.622599	1	Intergenic	4948	ENSRNOT00000083120	NA
Chr10_55692125	10	55692125	11.619	44.4102	3.82222	1.93441	0.227682	1	exon (ENSRNOT00000057136, exon 17 of 22)	5074	ENSRNOT00000057136	Per1
Chr10_55733729	10	55733729	44.5393	108.444	2.43478	1.28379	0.198585	1	intron (ENSRNOT00000010141, intron 15 of 15)	7449	ENSRNOT00000075523	NA
Chr10_55794710	10	55794710	3.4641	12.9904	3.75	1.90689	0.590437	1	Intergenic	-11220	ENSRNOT00000010415	Alox15b
Chr10_5580836	10	5580836	16.8766	34.2485	2.02935	1.02102	0.55184	1	Intergenic	-47140	ENSRNOT00000051564	Rpl39l
Chr10_55849709	10	55849709	1.1547	38.1051	33	5.04439	0.0681409	1	exon (ENSRNOT00000010790, exon 3 of 21)	1527	ENSRNOT00000010790	Gucy2d
Chr10_55932318	10	55932318	1.1547	8.66025	7.5	2.90689	0.579176	1	intron (ENSRNOT00000011523, intron 11 of 14)	5094	ENSRNOT00000011523	Kcnab3
Chr10_55944265	10	55944265	2.3094	20.7846	9	3.16993	0.295805	1	exon (ENSRNOT00000057058, exon 39 of 39)	3731	ENSRNOT00000012061	RGD1563441
Chr10_55978758	10	55978758	109.202	45.329	0.415094	-1.26849	0.221736	1	Intergenic	-13541	ENSRNOT00000057058	Chd3
Chr10_56004161	10	56004161	15.8839	32.2339	2.02935	1.02102	0.563755	1	exon (ENSRNOT00000067677, exon 8 of 17)	-3935	ENSRNOT00000013439	Tmem88
Chr10_56117774	10	56117774	52.2853	22.7215	0.434568	-1.20235	0.380848	1	intron (ENSRNOT00000090809, intron 14 of 87)	36775	ENSRNOT00000090809	Dnah2
Chr10_56193565	10	56193565	91.4441	203.403	2.22434	1.15338	0.125775	1	promoter-TSS (ENSRNOT00000080584)	-292	ENSRNOT00000080584	Tp53
Chr10_56196741	10	56196741	35.7387	77.5629	2.17027	1.11788	0.345263	1	intron (ENSRNOT00000046490, intron 8 of 9)	2874	ENSRNOT00000091216	Tp53
Chr10_56207389	10	56207389	1.1547	3.4641	3	1.58496	0.869882	1	intron (ENSRNOT00000015076, intron 6 of 6)	4503	ENSRNOT00000015076	Atp1b2
Chr10_56223157	10	56223157	3.87298	25.8199	6.66667	2.73697	0.237448	1	promoter-TSS (ENSRNOT00000015248)	89	ENSRNOT00000015248	Shbg
Chr10_56226057	10	56226057	3.4641	1.73205	0.5	-1	0.929447	1	Intergenic	-1636	ENSRNOT00000079617	Sat2
Chr10_56232710	10	56232710	17.4284	6.19677	0.355556	-1.49185	0.559846	1	Intergenic	4666	ENSRNOT00000015769	Sat2
Chr10_56255134	10	56255134	1.1547	5.19615	4.5	2.16993	0.756511	1	exon (ENSRNOT00000016163, exon 11 of 17)	-5381	ENSRNOT00000016177	Sox15
Chr10_56268729	10	56268729	2.3094	9.52628	4.125	2.04439	0.64666	1	TTS (ENSRNOT00000056918)	-1515	ENSRNOT00000017201	Mpdu1
Chr10_56269264	10	56269264	1.98549	8.05848	4.05869	2.02102	0.639403	1	exon (ENSRNOT00000056918, exon 5 of 6)	1377	ENSRNOT00000056918	Cd68
Chr10_56272411	10	56272411	12.7825	2.03403	0.159126	-2.65176	0.4352	1	promoter-TSS (ENSRNOT00000080700)	-81	ENSRNOT00000080700	NA
Chr10_56275292	10	56275292	19.6654	3.05104	0.155148	-2.68828	0.316487	1	intron (ENSRNOT00000049048, intron 2 of 10)	-1053	ENSRNOT00000083744	NA
Chr10_56291060	10	56291060	15.0111	32.0429	2.13462	1.09398	0.597658	1	exon (ENSRNOT00000064401, exon 7 of 7)	-1107	ENSRNOT00000056903	Tnfsf13
Chr10_56312256	10	56312256	31.1769	2.59808	0.0833333	-3.58496	0.158348	1	Intergenic	-12178	ENSRNOT00000064401	Tnfsf12
Chr10_56370432	10	56370432	3.97097	11.0804	2.79035	1.48045	0.659749	1	Intergenic	-2071	ENSRNOT00000019674	Slc35g3
Chr10_56387436	10	56387436	5.95646	1.00731	0.169112	-2.56395	0.641942	1	Intergenic	5622	ENSRNOT00000019687	Zbtb4
Chr10_56401386	10	56401386	42.6879	97.7091	2.28891	1.19466	0.268881	1	intron (ENSRNOT00000019947, intron 3 of 10)	1803	ENSRNOT00000019947	Chrnb1
Chr10_56422530	10	56422530	94.8881	44.4102	0.468027	-1.09534	0.291067	1	Intergenic	3483	ENSRNOT00000084068	LOC497938
Chr10_56426228	10	56426228	7.86616	18.3063	2.32722	1.21861	0.615967	1	promoter-TSS (ENSRNOT00000092506)	-215	ENSRNOT00000092506	LOC497938
Chr10_56427964	10	56427964	13.8564	37.2391	2.6875	1.42626	0.47598	1	TTS (ENSRNOT00000092704)	-1283	ENSRNOT00000092607	NA
Chr10_56428974	10	56428974	49.1635	20.3403	0.413728	-1.27325	0.383376	1	exon (ENSRNOT00000092704, exon 1 of 1)	775	ENSRNOT00000020675	Spem1
Chr10_56436889	10	56436889	37.3643	152.552	4.08284	2.02957	0.0297196	1	TTS (ENSRNOT00000092459)	4614	ENSRNOT00000092459	NA
Chr10_56445564	10	56445564	4.6188	1.73205	0.375	-1.41504	0.843262	1	promoter-TSS (ENSRNOT00000056872)	-84	ENSRNOT00000056870	Tmem256
Chr10_56449722	10	56449722	10.6507	30.9839	2.90909	1.54057	0.40535	1	Intergenic	2952	ENSRNOT00000092275	NA
Chr10_56461144	10	56461144	11.547	34.641	3	1.58496	0.446749	1	exon (ENSRNOT00000056860, exon 7 of 12)	4250	ENSRNOT00000056860	Tnk1
Chr10_56483061	10	56483061	11.547	134.234	11.625	3.53916	0.0278795	1	Intergenic	5663	ENSRNOT00000065524	Tmem95
Chr10_56507851	10	56507851	2.97823	9.06579	3.04402	1.60598	0.67824	1	promoter-TSS (ENSRNOT00000082361)	-606	ENSRNOT00000082361	NA
Chr10_56509491	10	56509491	7.86616	62.0379	7.88668	2.97942	0.0547059	1	intron (ENSRNOT00000021402, intron 5 of 7)	2093	ENSRNOT00000021402	LOC497940
Chr10_56527560	10	56527560	1.1547	65.8179	57	5.83289	0.0155867	1	TTS (ENSRNOT00000022041)	-2960	ENSRNOT00000084500	AABR07029863.1
Chr10_56554490	10	56554490	2.90474	22.7215	7.82222	2.96758	0.245576	1	intron (ENSRNOT00000023256, intron 10 of 10)	3998	ENSRNOT00000023256	Slc2a4
Chr10_56562667	10	56562667	98.7611	33.0495	0.334641	-1.57932	0.140792	1	TTS (ENSRNOT00000084581)	1276	ENSRNOT00000084581	AABR07029863.4
Chr10_56582935	10	56582935	44.2471	6.10209	0.137909	-2.85821	0.114627	1	intron (ENSRNOT00000032481, intron 5 of 8)	6492	ENSRNOT00000023291	Cldn7
Chr10_56589454	10	56589454	48.6444	98.7164	2.02935	1.02102	0.333735	1	intron (ENSRNOT00000032481, intron 4 of 8)	-1266	ENSRNOT00000087455	NA
Chr10_56594528	10	56594528	2.3094	12.9904	5.625	2.49185	0.508699	1	intron (ENSRNOT00000023379, intron 3 of 7)	-3163	ENSRNOT00000032481	Elp5
Chr10_56598079	10	56598079	70.4848	33.2412	0.471609	-1.08434	0.378483	1	intron (ENSRNOT00000023379, intron 4 of 7)	-3210	ENSRNOT00000023724	Gabarap
Chr10_56607025	10	56607025	8.93469	45.329	5.07337	2.34294	0.170112	1	exon (ENSRNOT00000024079, exon 3 of 5)	1884	ENSRNOT00000024079	Phf23
Chr10_56621295	10	56621295	24.2487	73.6122	3.03571	1.60204	0.329902	1	TTS (ENSRNOT00000053642)	170	ENSRNOT00000053642	NA
Chr10_56623428	10	56623428	1.1547	10.3923	9	3.16993	0.505526	1	exon (ENSRNOT00000024973, exon 6 of 20)	1099	ENSRNOT00000024973	Acadvl
Chr10_56625973	10	56625973	6.88289	17.2893	2.51192	1.32879	0.59867	1	Intergenic	-1439	ENSRNOT00000089108	Dlg4
Chr10_56663695	10	56663695	22.2697	100.181	4.49855	2.16946	0.0543912	1	intron (ENSRNOT00000025254, intron 2 of 8)	1133	ENSRNOT00000025254	Asgr1
Chr10_56693185	10	56693185	28.8675	6.06218	0.21	-2.25154	0.335788	1	Intergenic	-8125	ENSRNOT00000086471	NA
Chr10_56702744	10	56702744	6.9282	20.7846	3	1.58496	0.542476	1	Intergenic	-7721	ENSRNOT00000065370	Asgr2
Chr10_56718845	10	56718845	13.8564	6.9282	0.5	-1	0.744543	1	intron (ENSRNOT00000064064, intron 6 of 7)	7879	ENSRNOT00000087121	Asgr2
Chr10_56759558	10	56759558	19.6299	68.416	3.48529	1.80128	0.289952	1	Intergenic	-5370	ENSRNOT00000025308	Clec10a
Chr10_56771248	10	56771248	32.7605	4.02924	0.122991	-3.02338	0.156066	1	Intergenic	5855	ENSRNOT00000080323	Clec10a
Chr10_56817518	10	56817518	1.98549	9.06579	4.56603	2.19094	0.589373	1	Intergenic	-5239	ENSRNOT00000025372	Slc16a11
Chr10_56825995	10	56825995	3.93308	22.3743	5.68876	2.50811	0.309082	1	exon (ENSRNOT00000025372, exon 6 of 7)	1489	ENSRNOT00000067128	Slc16a11
Chr10_56834765	10	56834765	31.7678	14.1023	0.44392	-1.17163	0.516473	1	exon (ENSRNOT00000090338, exon 8 of 8)	-3521	ENSRNOT00000025403	Slc16a13
Chr10_56836452	10	56836452	0.968246	79.5253	82.1333	6.3599	0.000636997	0.0484169	intron (ENSRNOT00000090338, intron 7 of 7)	2986	ENSRNOT00000090338	Bcl6b
Chr10_56845060	10	56845060	19.3649	42.3446	2.18667	1.12873	0.454213	1	promoter-TSS (ENSRNOT00000054383)	82	ENSRNOT00000054383	NA
Chr10_56845604	10	56845604	2.3094	0.866025	0.375	-1.41504	0.926634	1	TTS (ENSRNOT00000054383)	302	ENSRNOT00000053761	NA
Chr10_56855150	10	56855150	1.1547	7.79423	6.75	2.75489	0.620508	1	intron (ENSRNOT00000091131, intron 11 of 11)	-5064	ENSRNOT00000025767	Rnasek
Chr10_56917753	10	56917753	26.8041	85.6214	3.19434	1.67552	0.163014	1	Intergenic	17389	ENSRNOT00000025910	Alox12e
Chr10_56965096	10	56965096	9.2376	20.7846	2.25	1.16993	0.643984	1	Intergenic	-2934	ENSRNOT00000026038	Alox15
Chr10_56994843	10	56994843	5.7735	0.866025	0.15	-2.73697	0.666637	1	intron (ENSRNOT00000026102, intron 5 of 16)	10430	ENSRNOT00000026102	Pelp1
Chr10_57059162	10	57059162	2.97823	32.2339	10.8232	3.43605	0.124606	1	TTS (ENSRNOT00000032926)	1494	ENSRNOT00000026335	Med11
Chr10_57063302	10	57063302	26.8041	78.5702	2.93128	1.55153	0.207509	1	intron (ENSRNOT00000032926, intron 3 of 4)	-1181	ENSRNOT00000046807	Zmynd15
Chr10_57120982	10	57120982	5.7735	59.7558	10.35	3.37156	0.0910426	1	intron (ENSRNOT00000029421, intron 2 of 2)	603	ENSRNOT00000029421	Vmo1
Chr10_57128166	10	57128166	13.5554	30.9839	2.28571	1.19265	0.504657	1	exon (ENSRNOT00000029230, exon 3 of 3)	2204	ENSRNOT00000029230	Gltpd2
Chr10_57182484	10	57182484	12.9057	4.02924	0.312207	-1.67942	0.587769	1	Intergenic	-2864	ENSRNOT00000040488	Mink1
Chr10_57204374	10	57204374	279.954	130.95	0.467757	-1.09617	0.116733	1	intron (ENSRNOT00000086374, intron 1 of 31)	-13714	ENSRNOT00000089853	Mink1
Chr10_57239760	10	57239760	38.717	92.6725	2.39359	1.25918	0.257879	1	promoter-TSS (ENSRNOT00000067919)	-234	ENSRNOT00000067919	LOC687707
Chr10_57245899	10	57245899	88.4943	218.658	2.47087	1.30502	0.0789589	1	Intergenic	-2463	ENSRNOT00000005050	Chrne
Chr10_57266231	10	57266231	9.92743	3.02193	0.304402	-1.71595	0.641932	1	exon (ENSRNOT00000005144, exon 7 of 8)	1851	ENSRNOT00000005144	Slc25a11
Chr10_57270127	10	57270127	22.8331	7.05117	0.308814	-1.69519	0.451299	1	intron (ENSRNOT00000005242, intron 2 of 8)	1751	ENSRNOT00000005242	Rnf167
Chr10_57299927	10	57299927	102.26	252.22	2.46645	1.30244	0.0626465	1	intron (ENSRNOT00000056622, intron 10 of 22)	-8780	ENSRNOT00000005653	Spag7
Chr10_57318707	10	57318707	18.8621	42.307	2.24296	1.16541	0.45738	1	promoter-TSS (ENSRNOT00000056620)	-721	ENSRNOT00000056620	Inca1
Chr10_57320516	10	57320516	15.0111	3.4641	0.230769	-2.11548	0.507102	1	Intergenic	-1008	ENSRNOT00000079601	NA
Chr10_57617460	10	57617460	2.3094	16.4545	7.125	2.83289	0.398432	1	intron (ENSRNOT00000037517, intron 2 of 5)	1068	ENSRNOT00000037517	C1qbp
Chr10_57656601	10	57656601	6.77772	55.771	8.22857	3.04064	0.0574413	1	Intergenic	-3241	ENSRNOT00000089638	Derl2
Chr10_57670121	10	57670121	5.7735	2.59808	0.45	-1.152	0.850724	1	exon (ENSRNOT00000082511, exon 1 of 2)	960	ENSRNOT00000082511	LOC691995
Chr10_57685086	10	57685086	23.094	6.9282	0.3	-1.73697	0.481175	1	Intergenic	-9032	ENSRNOT00000085180	NA
Chr10_57832185	10	57832185	6.77772	29.9511	4.41905	2.14374	0.284654	1	Intergenic	5418	ENSRNOT00000075185	Nlrp1b
Chr10_58439266	10	58439266	28.8675	11.2583	0.39	-1.35845	0.531942	1	Intergenic	-10119	ENSRNOT00000083142	NA
Chr10_58640272	10	58640272	19.3649	42.3446	2.18667	1.12873	0.454213	1	intron (ENSRNOT00000071764, intron 8 of 18)	26597	ENSRNOT00000010975	Fam64a
Chr10_58753204	10	58753204	8.71421	28.9183	3.31852	1.73054	0.376218	1	intron (ENSRNOT00000018808, intron 7 of 17)	18705	ENSRNOT00000018808	RGD1304728
Chr10_58774493	10	58774493	8.71421	73.3285	8.41481	3.07293	0.0292803	1	Intergenic	-2300	ENSRNOT00000019574	Txndc17
Chr10_58782174	10	58782174	13.7658	54.9188	3.98952	1.99621	0.180929	1	intron (ENSRNOT00000019919, intron 3 of 3)	2201	ENSRNOT00000019919	Med31
Chr10_58842047	10	58842047	5.7735	12.9904	2.25	1.16993	0.724145	1	Intergenic	-5710	ENSRNOT00000069768	NA
Chr10_58944429	10	58944429	2.3094	0.866025	0.375	-1.41504	0.926634	1	Intergenic	-20291	ENSRNOT00000066740	Tekt1
Chr10_58995420	10	58995420	21.9393	6.9282	0.315789	-1.66297	0.506841	1	promoter-TSS (ENSRNOT00000045100)	-137	ENSRNOT00000045100	Ggt6
Chr10_59139426	10	59139426	5.7735	38.9711	6.75	2.75489	0.210158	1	Intergenic	-12259	ENSRNOT00000082659	NA
Chr10_59181085	10	59181085	109.412	30.9839	0.283186	-1.82018	0.0836031	1	intron (ENSRNOT00000013486, intron 1 of 5)	7816	ENSRNOT00000013486	Ube2g1
Chr10_59229659	10	59229659	14.5237	37.1806	2.56	1.35614	0.41153	1	intron (ENSRNOT00000013486, intron 1 of 5)	-30297	ENSRNOT00000021816	Ankfy1
Chr10_59452675	10	59452675	17.3205	4.33013	0.25	-2	0.48961	1	intron (ENSRNOT00000036278, intron 34 of 54)	5159	ENSRNOT00000077600	NA
Chr10_59534310	10	59534310	23.094	11.2583	0.4875	-1.03653	0.659457	1	intron (ENSRNOT00000087723, intron 1 of 20)	829	ENSRNOT00000087723	Atp2a3
Chr10_59542425	10	59542425	19.6299	5.19615	0.264706	-1.91754	0.47625	1	exon (ENSRNOT00000087723, exon 8 of 21)	3019	ENSRNOT00000077107	Itgae
Chr10_59557677	10	59557677	12.7017	6.06218	0.477273	-1.06711	0.743545	1	TTS (ENSRNOT00000065181)	-8547	ENSRNOT00000024068	P2rx1
Chr10_59570991	10	59570991	141.962	53.3874	0.376068	-1.41094	0.133976	1	intron (ENSRNOT00000088245, intron 1 of 10)	4722	ENSRNOT00000088245	P2rx1
Chr10_59637276	10	59637276	3.4641	7.79423	2.25	1.16993	0.812332	1	intron (ENSRNOT00000025553, intron 10 of 12)	-15274	ENSRNOT00000073209	Itgae
Chr10_59698723	10	59698723	4.6188	1.73205	0.375	-1.41504	0.843262	1	promoter-TSS (ENSRNOT00000074018)	-554	ENSRNOT00000074018	Gsg2
Chr10_59718770	10	59718770	21.9393	8.66025	0.394737	-1.34104	0.584224	1	Intergenic	-4206	ENSRNOT00000093659	NA
Chr10_59730260	10	59730260	1.1547	3.4641	3	1.58496	0.869882	1	exon (ENSRNOT00000026156, exon 3 of 13)	4861	ENSRNOT00000026156	P2rx5
Chr10_59744982	10	59744982	0.98327	33.5615	34.1325	5.09308	0.0499538	1	intron (ENSRNOT00000056460, intron 1 of 2)	1418	ENSRNOT00000056460	Tax1bp3
Chr10_59750631	10	59750631	8.0829	3.4641	0.428571	-1.22239	0.789823	1	exon (ENSRNOT00000083390, exon 10 of 11)	3998	ENSRNOT00000093133	NA
Chr10_59790858	10	59790858	11.547	0.866025	0.075	-3.73697	0.40508	1	Intergenic	-8266	ENSRNOT00000026493	Trpv1
Chr10_59808082	10	59808082	180.679	85.6214	0.473886	-1.07739	0.19001	1	intron (ENSRNOT00000026493, intron 7 of 15)	2932	ENSRNOT00000093394	NA
Chr10_59885834	10	59885834	2.3094	5.19615	2.25	1.16993	0.870197	1	intron (ENSRNOT00000093230, intron 1 of 5)	-1994	ENSRNOT00000093579	Aspa
Chr10_59887439	10	59887439	4.91635	64.0719	13.0324	3.70403	0.0235225	1	intron (ENSRNOT00000093230, intron 1 of 5)	565	ENSRNOT00000093495	NA
Chr10_59892433	10	59892433	4.6188	1.73205	0.375	-1.41504	0.843262	1	promoter-TSS (ENSRNOT00000056443)	528	ENSRNOT00000084432	Aspa
Chr10_59895010	10	59895010	122.909	54.9188	0.446826	-1.16222	0.215327	1	intron (ENSRNOT00000080446, intron 1 of 7)	669	ENSRNOT00000080446	Spata22
Chr10_59955570	10	59955570	3.4641	0.866025	0.25	-2	0.810178	1	Intergenic	29293	ENSRNOT00000087700	Olr1485
Chr10_60035715	10	60035715	4.6188	17.3205	3.75	1.90689	0.517108	1	intron (ENSRNOT00000026857, intron 1 of 2)	-3496	ENSRNOT00000072328	Olr1481
Chr10_60258070	10	60258070	1.1547	10.3923	9	3.16993	0.505526	1	intron (ENSRNOT00000074380, intron 1 of 3)	17693	ENSRNOT00000074380	Olr1498
Chr10_60339866	10	60339866	54.6009	23.1681	0.424318	-1.23678	0.377576	1	Intergenic	-23723	ENSRNOT00000071144	Olr1488
Chr10_60413757	10	60413757	46.2137	12.2042	0.264082	-1.92094	0.233731	1	Intergenic	-7553	ENSRNOT00000041318	Olr1505
Chr10_60437913	10	60437913	57.1265	27.8855	0.488136	-1.03465	0.423646	1	Intergenic	-9157	ENSRNOT00000082795	Olr1492
Chr10_60526919	10	60526919	1.1547	8.66025	7.5	2.90689	0.579176	1	Intergenic	-9205	ENSRNOT00000026813	NA
Chr10_60579818	10	60579818	4.6188	12.1244	2.625	1.39232	0.694121	1	Intergenic	-6688	ENSRNOT00000083428	Olr1499
Chr10_60849607	10	60849607	16.1658	6.9282	0.428571	-1.22239	0.664979	1	exon (ENSRNOT00000066983, exon 1 of 1)	201	ENSRNOT00000066983	LOC687896
Chr10_60961092	10	60961092	4.6188	48.4974	10.5	3.39232	0.112778	1	Intergenic	-13134	ENSRNOT00000042349	Olr1511
Chr10_61020935	10	61020935	2.3094	11.2583	4.875	2.2854	0.573487	1	Intergenic	-12179	ENSRNOT00000043016	Olr1513
Chr10_61040509	10	61040509	6.9282	26.8468	3.875	1.9542	0.415124	1	Intergenic	4847	ENSRNOT00000048167	Olr1514
Chr10_61063855	10	61063855	3.87298	1.0328	0.266667	-1.90689	0.801238	1	Intergenic	-2638	ENSRNOT00000074462	LOC100909754
Chr10_61081066	10	61081066	22.2697	82.6236	3.71014	1.89148	0.112907	1	Intergenic	7762	ENSRNOT00000047421	Olr1517
Chr10_61094371	10	61094371	30.9839	13.4263	0.433333	-1.20645	0.501436	1	Intergenic	-2444	ENSRNOT00000077118	NA
Chr10_61144488	10	61144488	10.3923	34.641	3.33333	1.73697	0.410275	1	Intergenic	-1594	ENSRNOT00000048403	NA
Chr10_61156275	10	61156275	37.3643	16.2722	0.435503	-1.19925	0.470902	1	Intergenic	-3076	ENSRNOT00000077529	NA
Chr10_61267418	10	61267418	12.7017	5.19615	0.409091	-1.28951	0.69612	1	intron (ENSRNOT00000092203, intron 3 of 23)	-35086	ENSRNOT00000065045	Rap1gap2
Chr10_61349091	10	61349091	15.0111	6.06218	0.403846	-1.30812	0.658934	1	intron (ENSRNOT00000092203, intron 2 of 23)	12160	ENSRNOT00000092203	Rap1gap2
Chr10_61430292	10	61430292	11.619	5.16398	0.444444	-1.16993	0.717077	1	Intergenic	-2528	ENSRNOT00000003687	Cluh
Chr10_61435954	10	61435954	12.7017	4.33013	0.340909	-1.55254	0.645245	1	intron (ENSRNOT00000092478, intron 1 of 25)	-1287	ENSRNOT00000092430	NA
Chr10_61442154	10	61442154	15.0111	5.19615	0.346154	-1.53051	0.611857	1	intron (ENSRNOT00000092478, intron 3 of 25)	-1313	ENSRNOT00000092582	NA
Chr10_61452908	10	61452908	31.7678	6.04386	0.190251	-2.39402	0.238873	1	intron (ENSRNOT00000092478, intron 25 of 25)	3795	ENSRNOT00000092439	NA
Chr10_61461273	10	61461273	49.6521	12.9904	0.261628	-1.93441	0.299882	1	promoter-TSS (ENSRNOT00000092711)	-810	ENSRNOT00000092711	NA
Chr10_61501789	10	61501789	71.7787	156.62	2.18199	1.12564	0.179939	1	intron (ENSRNOT00000003696, intron 1 of 10)	-25674	ENSRNOT00000092746	NA
Chr10_61600504	10	61600504	11.547	4.33013	0.375	-1.41504	0.690814	1	Intergenic	19083	ENSRNOT00000081188	NA
Chr10_61605182	10	61605182	2.3094	23.3827	10.125	3.33985	0.250223	1	Intergenic	-21416	ENSRNOT00000003750	Mettl16
Chr10_61748820	10	61748820	10.9202	30.2193	2.76729	1.46847	0.439724	1	TTS (ENSRNOT00000092387)	825	ENSRNOT00000092387	NA
Chr10_61753097	10	61753097	4.96372	24.1754	4.87043	2.28405	0.324134	1	promoter-TSS (ENSRNOT00000086255)	-811	ENSRNOT00000086255	NA
Chr10_61756050	10	61756050	13.8564	37.2391	2.6875	1.42626	0.47598	1	TTS (ENSRNOT00000085394)	447	ENSRNOT00000092475	NA
Chr10_61875692	10	61875692	9.2376	1.73205	0.1875	-2.41504	0.593026	1	intron (ENSRNOT00000004058, intron 10 of 18)	-88547	ENSRNOT00000052412	NA
Chr10_62019629	10	62019629	0.968246	6.19677	6.4	2.67807	0.627185	1	TTS (ENSRNOT00000092390)	876	ENSRNOT00000004150	NA
Chr10_62021711	10	62021711	9.2376	3.4641	0.375	-1.41504	0.734211	1	promoter-TSS (ENSRNOT00000092390)	-832	ENSRNOT00000092390	NA
Chr10_62024711	10	62024711	2.97823	38.2778	12.8525	3.68398	0.0804715	1	promoter-TSS (ENSRNOT00000092323)	-702	ENSRNOT00000092323	NA
Chr10_62027765	10	62027765	6.9282	20.7846	3	1.58496	0.542476	1	exon (ENSRNOT00000092617, exon 3 of 11)	342	ENSRNOT00000092468	NA
Chr10_62030305	10	62030305	10.816	26.4424	2.44475	1.28969	0.517602	1	intron (ENSRNOT00000086378, intron 1 of 12)	2096	ENSRNOT00000086378	Dph1
Chr10_62034090	10	62034090	3.93308	1.01701	0.25858	-1.95132	0.775104	1	Intergenic	-1682	ENSRNOT00000092617	NA
Chr10_62086892	10	62086892	36.9504	7.79423	0.210938	-2.24511	0.287942	1	intron (ENSRNOT00000089856, intron 2 of 2)	-4135	ENSRNOT00000092491	NA
Chr10_62153157	10	62153157	5.7735	0.866025	0.15	-2.73697	0.666637	1	TTS (ENSRNOT00000092664)	10340	ENSRNOT00000092525	NA
Chr10_62165400	10	62165400	87.3614	200.455	2.29455	1.19821	0.133473	1	intron (ENSRNOT00000092728, intron 5 of 14)	-1747	ENSRNOT00000092664	NA
Chr10_62177125	10	62177125	28.8675	59.7558	2.07	1.04963	0.532847	1	intron (ENSRNOT00000092728, intron 4 of 14)	7750	ENSRNOT00000004229	Rpa1
Chr10_62188187	10	62188187	6.88289	19.3233	2.80744	1.48925	0.536886	1	intron (ENSRNOT00000092728, intron 1 of 14)	3301	ENSRNOT00000092728	NA
Chr10_62193488	10	62193488	33.4312	133.229	3.98517	1.99464	0.0434628	1	intron (ENSRNOT00000029866, intron 2 of 10)	1831	ENSRNOT00000029866	Smyd4
Chr10_62203455	10	62203455	33.4863	10.3923	0.310345	-1.68806	0.42125	1	intron (ENSRNOT00000029866, intron 2 of 10)	-2553	ENSRNOT00000092465	NA
Chr10_62232096	10	62232096	13.8564	38.9711	2.8125	1.49185	0.450679	1	exon (ENSRNOT00000029866, exon 6 of 11)	22192	ENSRNOT00000004313	Serpinf1
Chr10_62265189	10	62265189	6.9282	46.7654	6.75	2.75489	0.179647	1	exon (ENSRNOT00000004322, exon 10 of 10)	7931	ENSRNOT00000004322	Serpinf2
Chr10_62299776	10	62299776	9.68246	32.0167	3.30667	1.72538	0.352382	1	TTS (ENSRNOT00000053743)	183	ENSRNOT00000053743	NA
Chr10_62320128	10	62320128	2.97823	33.2412	11.1614	3.48045	0.11564	1	Intergenic	16465	ENSRNOT00000056355	Tlcd2
Chr10_6261873	10	6261873	41.5692	13.8564	0.333333	-1.58496	0.410061	1	Intergenic	331574	ENSRNOT00000044626	Grin2a
Chr10_62631009	10	62631009	66.5138	154.118	2.31709	1.21231	0.173267	1	TTS (ENSRNOT00000021368)	17836	ENSRNOT00000034282	Abhd15
Chr10_62686880	10	62686880	61.5501	13.095	0.212754	-2.23274	0.128083	1	exon (ENSRNOT00000019946, exon 7 of 17)	11662	ENSRNOT00000019759	Coro6
Chr10_62701634	10	62701634	3.87298	11.3608	2.93333	1.55254	0.643077	1	Intergenic	-1910	ENSRNOT00000086706	Coro6
Chr10_62722644	10	62722644	2.3094	9.52628	4.125	2.04439	0.64666	1	intron (ENSRNOT00000019410, intron 11 of 13)	-19042	ENSRNOT00000071604	NA
Chr10_62980271	10	62980271	79.3962	25.8199	0.325203	-1.62059	0.170993	1	Intergenic	-1027	ENSRNOT00000031618	Efcab5
Chr10_63091587	10	63091587	10.3923	3.4641	0.333333	-1.58496	0.681904	1	Intergenic	-6530	ENSRNOT00000030749	Nsrp1
Chr10_63119074	10	63119074	37.7616	10.328	0.273504	-1.87036	0.281139	1	intron (ENSRNOT00000030749, intron 2 of 6)	20713	ENSRNOT00000053660	NA
Chr10_63215289	10	63215289	19.6299	8.66025	0.441176	-1.18057	0.643377	1	intron (ENSRNOT00000005125, intron 10 of 11)	4021	ENSRNOT00000076357	Blmh
Chr10_63324600	10	63324600	6.88289	48.8167	7.09248	2.82629	0.0998115	1	promoter-TSS (ENSRNOT00000005262)	-600	ENSRNOT00000005262	Cpd
Chr10_63330492	10	63330492	417.945	202.469	0.48444	-1.04561	0.087092	1	intron (ENSRNOT00000084535, intron 1 of 20)	2936	ENSRNOT00000084535	Cpd
Chr10_63494585	10	63494585	41.6346	19.6231	0.471318	-1.08523	0.474557	1	Intergenic	-2871	ENSRNOT00000063941	Tusc5
Chr10_63511898	10	63511898	18.4752	7.79423	0.421875	-1.24511	0.636446	1	Intergenic	-12507	ENSRNOT00000032934	Bhlha9
Chr10_63532507	10	63532507	16.8766	6.04386	0.35812	-1.48148	0.568552	1	Intergenic	18728	ENSRNOT00000086672	NA
Chr10_63607140	10	63607140	13.8564	4.33013	0.3125	-1.67807	0.601871	1	Intergenic	22736	ENSRNOT00000036962	NA
Chr10_63650792	10	63650792	5.7735	2.59808	0.45	-1.152	0.850724	1	exon (ENSRNOT00000081813, exon 28 of 42)	-8294	ENSRNOT00000005039	Rilp
Chr10_63662880	10	63662880	133.725	66.106	0.494344	-1.01641	0.252899	1	promoter-TSS (ENSRNOT00000088722)	-107	ENSRNOT00000088722	Scarf1
Chr10_63707752	10	63707752	27.7128	6.9282	0.25	-2	0.390792	1	intron (ENSRNOT00000005100, intron 9 of 13)	11143	ENSRNOT00000075609	NA
Chr10_63728876	10	63728876	43.6807	15.1097	0.345911	-1.53153	0.339367	1	Intergenic	-2892	ENSRNOT00000005368	Pitpna
Chr10_63755815	10	63755815	2.90474	9.29516	3.2	1.67807	0.66412	1	intron (ENSRNOT00000090554, intron 6 of 10)	-20564	ENSRNOT00000084496	Inpp5k
Chr10_63787558	10	63787558	10.3923	20.7846	2	1	0.690729	1	intron (ENSRNOT00000090481, intron 5 of 14)	8802	ENSRNOT00000090481	Inpp5k
Chr10_63811620	10	63811620	22.2697	9.29516	0.417391	-1.26053	0.56047	1	intron (ENSRNOT00000036666, intron 14 of 31)	8310	ENSRNOT00000036666	Myo1c
Chr10_64062419	10	64062419	12.7017	3.4641	0.272727	-1.87447	0.589299	1	intron (ENSRNOT00000081725, intron 4 of 8)	46136	ENSRNOT00000081725	Rph3al
Chr10_64303111	10	64303111	12.7017	44.1673	3.47727	1.79796	0.353862	1	intron (ENSRNOT00000082825, intron 5 of 20)	-33090	ENSRNOT00000046519	Rpl37
Chr10_64343184	10	64343184	96.8246	24.7871	0.256	-1.96578	0.0803812	1	Intergenic	-2074	ENSRNOT00000010010	Vps53
Chr10_64380456	10	64380456	9.2376	2.59808	0.28125	-1.83007	0.669607	1	exon (ENSRNOT00000010386, exon 9 of 9)	4531	ENSRNOT00000010227	Dbil5
Chr10_64471450	10	64471450	117.158	42.3446	0.361433	-1.4682	0.136791	1	intron (ENSRNOT00000050232, intron 1 of 7)	73110	ENSRNOT00000056278	Mrm3
Chr10_64574411	10	64574411	46.4758	14.4591	0.311111	-1.6845	0.271018	1	intron (ENSRNOT00000084670, intron 15 of 21)	18346	ENSRNOT00000010778	Timm22
Chr10_64652661	10	64652661	34.641	3.4641	0.1	-3.32193	0.161424	1	intron (ENSRNOT00000080703, intron 1 of 21)	4429	ENSRNOT00000080703	Abr
Chr10_64737152	10	64737152	6.9492	19.1389	2.75411	1.46159	0.546871	1	promoter-TSS (ENSRNOT00000017042)	41	ENSRNOT00000093529	Lgals9
Chr10_64738603	10	64738603	153.39	58.9869	0.384555	-1.37874	0.113539	1	intron (ENSRNOT00000093529, intron 1 of 8)	-1210	ENSRNOT00000088241	NA
Chr10_64753282	10	64753282	13.8564	43.3013	3.125	1.64386	0.39426	1	exon (ENSRNOT00000017042, exon 5 of 11)	1632	ENSRNOT00000093276	Lgals9
Chr10_64774572	10	64774572	20.8476	109.797	5.26664	2.39688	0.0385204	1	exon (ENSRNOT00000093575, exon 10 of 19)	15735	ENSRNOT00000093575	NA
Chr10_64831917	10	64831917	16.1658	3.4641	0.214286	-2.22239	0.470472	1	intron (ENSRNOT00000056234, intron 4 of 14)	-13252	ENSRNOT00000093584	NA
Chr10_64927233	10	64927233	13.8564	6.9282	0.5	-1	0.744543	1	Intergenic	-2791	ENSRNOT00000071102	AABR07030053.1
Chr10_65076795	10	65076795	2.3094	0.866025	0.375	-1.41504	0.926634	1	intron (ENSRNOT00000088919, intron 1 of 44)	3741	ENSRNOT00000088919	Myo18a
Chr10_65163934	10	65163934	42.6879	95.6945	2.24172	1.16461	0.283935	1	exon (ENSRNOT00000011608, exon 3 of 6)	2781	ENSRNOT00000011608	Cryba1
Chr10_65183768	10	65183768	130.049	49.3582	0.379534	-1.3977	0.152152	1	intron (ENSRNOT00000030501, intron 2 of 3)	16342	ENSRNOT00000030501	Nufip2
Chr10_65265368	10	65265368	26.1426	154.919	5.92593	2.56704	0.00853231	0.483556	Intergenic	-7482	ENSRNOT00000014386	Eral1
Chr10_65288267	10	65288267	10.3923	3.4641	0.333333	-1.58496	0.681904	1	intron (ENSRNOT00000014386, intron 6 of 11)	3009	ENSRNOT00000054381	NA
Chr10_65308499	10	65308499	10.3923	1.73205	0.166667	-2.58496	0.543181	1	intron (ENSRNOT00000078757, intron 4 of 10)	-17051	ENSRNOT00000053770	NA
Chr10_65332760	10	65332760	3.87298	21.6887	5.6	2.48543	0.31897	1	intron (ENSRNOT00000012825, intron 8 of 9)	1741	ENSRNOT00000012825	Dhrs13
Chr10_65440011	10	65440011	2.94981	1.01701	0.344773	-1.53628	0.870131	1	intron (ENSRNOT00000016840, intron 3 of 3)	908	ENSRNOT00000016840	Tlcd1
Chr10_65442313	10	65442313	13.7658	28.4764	2.06864	1.04868	0.577294	1	promoter-TSS (ENSRNOT00000087640)	-188	ENSRNOT00000087640	NA
Chr10_65445139	10	65445139	3.87298	14.4591	3.73333	1.90046	0.520033	1	Intergenic	-1157	ENSRNOT00000035657	Rpl23a
Chr10_65447354	10	65447354	5.89962	46.7827	7.92978	2.98728	0.0935179	1	Intergenic	-1597	ENSRNOT00000082348	Rab34
Chr10_65451638	10	65451638	40.3141	15.2552	0.37841	-1.40198	0.391045	1	exon (ENSRNOT00000037016, exon 9 of 10)	2676	ENSRNOT00000037016	Rab34
Chr10_65469835	10	65469835	1.1547	37.2391	32.25	5.01123	0.0719521	1	TTS (ENSRNOT00000037048)	15176	ENSRNOT00000037048	Proca1
Chr10_65505505	10	65505505	13.8984	35.2559	2.53668	1.34294	0.440963	1	intron (ENSRNOT00000016759, intron 1 of 36)	-1860	ENSRNOT00000016297	Sdf2
Chr10_65528854	10	65528854	86.3686	36.2632	0.419865	-1.252	0.274867	1	intron (ENSRNOT00000016084, intron 11 of 38)	5660	ENSRNOT00000016084	RGD1307929
Chr10_65535413	10	65535413	51.9615	9.52628	0.183333	-2.44746	0.199959	1	intron (ENSRNOT00000016084, intron 20 of 38)	12032	ENSRNOT00000079486	NA
Chr10_65574070	10	65574070	1.1547	7.79423	6.75	2.75489	0.620508	1	intron (ENSRNOT00000015651, intron 4 of 23)	7898	ENSRNOT00000015651	Spag5
Chr10_65588429	10	65588429	10.9202	44.3216	4.05869	2.02102	0.226711	1	exon (ENSRNOT00000086036, exon 5 of 9)	1435	ENSRNOT00000086036	Aldoc
Chr10_65589714	10	65589714	2.3094	12.1244	5.25	2.39232	0.53982	1	exon (ENSRNOT00000086036, exon 9 of 9)	-1909	ENSRNOT00000015207	Pigs
Chr10_65599885	10	65599885	39.6981	122.903	3.09593	1.63038	0.0968405	1	exon (ENSRNOT00000015207, exon 6 of 12)	-7014	ENSRNOT00000015091	Unc119
Chr10_65628549	10	65628549	31.1769	12.9904	0.416667	-1.26303	0.545852	1	intron (ENSRNOT00000014672, intron 5 of 7)	6118	ENSRNOT00000014672	Foxn1
Chr10_65681529	10	65681529	17.3205	55.4256	3.2	1.67807	0.349502	1	intron (ENSRNOT00000038690, intron 1 of 11)	10488	ENSRNOT00000085074	Slc13a2
Chr10_65768882	10	65768882	5.95646	43.3143	7.27183	2.86232	0.11889	1	exon (ENSRNOT00000078897, exon 5 of 9)	951	ENSRNOT00000039954	Vtn
Chr10_65772888	10	65772888	6.77772	14.4591	2.13333	1.09311	0.692121	1	intron (ENSRNOT00000013296, intron 2 of 2)	444	ENSRNOT00000013296	Sebox
Chr10_65812046	10	65812046	98.327	40.6806	0.413728	-1.27325	0.225556	1	TTS (ENSRNOT00000011795)	6185	ENSRNOT00000011795	Ift20
Chr10_65829021	10	65829021	165.57	55.771	0.336842	-1.56986	0.070026	1	Intergenic	4141	ENSRNOT00000089500	NA
Chr10_65888289	10	65888289	20.7846	0.866025	0.0416667	-4.58496	0.17572	1	intron (ENSRNOT00000011726, intron 2 of 10)	-52322	ENSRNOT00000011446	NA
Chr10_66191553	10	66191553	12.7017	3.4641	0.272727	-1.87447	0.589299	1	intron (ENSRNOT00000073138, intron 1 of 25)	1766	ENSRNOT00000073138	LOC497963
Chr10_66229228	10	66229228	17.3205	6.06218	0.35	-1.51457	0.585189	1	promoter-TSS (ENSRNOT00000016897)	84	ENSRNOT00000016897	Lgals5
Chr10_66583576	10	66583576	30.0222	14.7224	0.490385	-1.02801	0.623141	1	TTS (ENSRNOT00000088849)	1490	ENSRNOT00000088849	NA
Chr10_66589390	10	66589390	44.6734	90.6579	2.02935	1.02102	0.351614	1	intron (ENSRNOT00000017949, intron 7 of 8)	-6703	ENSRNOT00000077827	NA
Chr10_66609173	10	66609173	36.7315	14.1023	0.383931	-1.38108	0.42087	1	Intergenic	-6185	ENSRNOT00000017949	Wsb1
Chr10_66899399	10	66899399	1.1547	35.507	30.75	4.94251	0.0803942	1	intron (ENSRNOT00000089538, intron 41 of 57)	-25450	ENSRNOT00000039261	Evi2a
Chr10_66989404	10	66989404	13.8564	3.4641	0.25	-2	0.547016	1	intron (ENSRNOT00000018986, intron 3 of 14)	-1105	ENSRNOT00000084444	NA
Chr10_67017665	10	67017665	33.4863	1.73205	0.0517241	-4.27302	0.103151	1	intron (ENSRNOT00000018986, intron 3 of 14)	-25403	ENSRNOT00000085257	NA
Chr10_67185671	10	67185671	6.9282	1.73205	0.25	-2	0.707384	1	Intergenic	-57621	ENSRNOT00000088428	NA
Chr10_67243353	10	67243353	12.7017	0.866025	0.0681818	-3.87447	0.36446	1	Intergenic	-7192	ENSRNOT00000050325	NA
Chr10_67441922	10	67441922	8.0829	1.73205	0.214286	-2.22239	0.647312	1	intron (ENSRNOT00000035642, intron 6 of 22)	14855	ENSRNOT00000035642	Atad5
Chr10_67482539	10	67482539	46.4758	127.034	2.73333	1.45066	0.127323	1	Intergenic	-3461	ENSRNOT00000090278	Tefm
Chr10_67484966	10	67484966	22.2697	46.4758	2.08696	1.0614	0.457764	1	Intergenic	-4759	ENSRNOT00000090722	NA
Chr10_67493684	10	67493684	61.5501	174.265	2.83127	1.50145	0.0850254	1	Intergenic	-1301	ENSRNOT00000056273	Adap2
Chr10_67558195	10	67558195	111.187	313.273	2.81753	1.49443	0.0321943	1	intron (ENSRNOT00000005428, intron 5 of 9)	-1191	ENSRNOT00000082685	Rhot1
Chr10_6761805	10	6761805	5.7735	70.1481	12.15	3.60288	0.0627655	1	Intergenic	23184	ENSRNOT00000088087	NA
Chr10_67777712	10	67777712	62.936	127.034	2.01846	1.01326	0.265428	1	Intergenic	14716	ENSRNOT00000000253	Zfp207
Chr10_68020682	10	68020682	4.6188	17.3205	3.75	1.90689	0.517108	1	intron (ENSRNOT00000004609, intron 15 of 21)	-12428	ENSRNOT00000089838	NA
Chr10_68092870	10	68092870	3.4641	15.5885	4.5	2.16993	0.501154	1	intron (ENSRNOT00000004609, intron 1 of 21)	49995	ENSRNOT00000004609	Myo1d
Chr10_68171686	10	68171686	8.0829	24.2487	3	1.58496	0.514487	1	Intergenic	-1684	ENSRNOT00000037072	Tmem98
Chr10_68556882	10	68556882	40.4145	1.73205	0.0428571	-4.54432	0.0668652	1	Intergenic	-31908	ENSRNOT00000049614	AABR07030122.1
Chr10_69120112	10	69120112	3.4641	19.0526	5.5	2.45943	0.404709	1	Intergenic	-142378	ENSRNOT00000072658	NA
Chr10_69388054	10	69388054	12.9057	3.02193	0.234155	-2.09446	0.516623	1	Intergenic	-23964	ENSRNOT00000009448	Ccl2
Chr10_69424314	10	69424314	5.95646	21.1535	3.55136	1.82837	0.442071	1	intron (ENSRNOT00000000256, intron 2 of 2)	1227	ENSRNOT00000000256	Ccl7
Chr10_69451857	10	69451857	4.6188	30.3109	6.5625	2.71425	0.265193	1	Intergenic	16915	ENSRNOT00000009756	Ccl11
Chr10_69477723	10	69477723	19.6299	57.1577	2.91176	1.54189	0.381119	1	exon (ENSRNOT00000031626, exon 2 of 3)	947	ENSRNOT00000031626	Ccl12
Chr10_69545320	10	69545320	0.992743	2.01462	2.02935	1.02102	0.996107	1	Intergenic	-7437	ENSRNOT00000031360	Ccl1
Chr10_70013273	10	70013273	10.3923	1.73205	0.166667	-2.58496	0.543181	1	Intergenic	-62271	ENSRNOT00000076370	NA
Chr10_70095091	10	70095091	29.7823	10.0731	0.338225	-1.56395	0.418361	1	intron (ENSRNOT00000009944, intron 5 of 13)	2827	ENSRNOT00000076821	NA
Chr10_70102038	10	70102038	30.775	3.02193	0.0981942	-3.34822	0.141136	1	TTS (ENSRNOT00000040771)	1376	ENSRNOT00000040771	NA
Chr10_70105599	10	70105599	1.1547	22.5167	19.5	4.2854	0.191072	1	intron (ENSRNOT00000009944, intron 5 of 13)	-3951	ENSRNOT00000073213	NA
Chr10_70130005	10	70130005	9.2376	3.4641	0.375	-1.41504	0.734211	1	Intergenic	4561	ENSRNOT00000076931	NA
Chr10_70184609	10	70184609	42.7239	8.66025	0.202703	-2.30256	0.252323	1	intron (ENSRNOT00000041389, intron 1 of 6)	-2900	ENSRNOT00000076598	Rffl
Chr10_70221671	10	70221671	5.7735	13.8564	2.4	1.26303	0.692132	1	Intergenic	-1088	ENSRNOT00000076596	Rffl
Chr10_70228884	10	70228884	5.7735	1.73205	0.3	-1.73697	0.772005	1	exon (ENSRNOT00000038376, exon 9 of 10)	-5663	ENSRNOT00000076509	NA
Chr10_70239308	10	70239308	3.4641	1.73205	0.5	-1	0.929447	1	intron (ENSRNOT00000038376, intron 3 of 9)	1947	ENSRNOT00000038376	Rad51d
Chr10_70243381	10	70243381	17.6989	55.9358	3.16042	1.66012	0.244926	1	TTS (ENSRNOT00000091321)	506	ENSRNOT00000010924	Fndc8
Chr10_70252962	10	70252962	20.7846	3.4641	0.166667	-2.58496	0.352162	1	intron (ENSRNOT00000011320, intron 10 of 12)	6592	ENSRNOT00000011320	Nle1
Chr10_70331529	10	70331529	10.3923	20.7846	2	1	0.690729	1	TTS (ENSRNOT00000076584)	629	ENSRNOT00000076584	NA
Chr10_70335429	10	70335429	91.4441	39.6636	0.433747	-1.20507	0.263714	1	intron (ENSRNOT00000055963, intron 2 of 4)	2104	ENSRNOT00000055963	Slfn13
Chr10_70340442	10	70340442	11.7992	25.4254	2.15483	1.10758	0.580225	1	promoter-TSS (ENSRNOT00000076618)	-863	ENSRNOT00000076618	Slfn13
Chr10_70346592	10	70346592	58.0948	7.22957	0.124444	-3.00643	0.0554899	1	Intergenic	-4099	ENSRNOT00000076477	Slfn13
Chr10_70366717	10	70366717	15.4919	118.771	7.66667	2.9386	0.00908674	0.503526	promoter-TSS (ENSRNOT00000055958)	-9	ENSRNOT00000055958	NA
Chr10_70370258	10	70370258	15.7323	1.01701	0.064645	-3.95132	0.255907	1	promoter-TSS (ENSRNOT00000076536)	-43	ENSRNOT00000055957	Slfn2
Chr10_70405098	10	70405098	46.4758	14.4591	0.311111	-1.6845	0.271018	1	Intergenic	5753	ENSRNOT00000075851	NA
Chr10_70410820	10	70410820	37.3643	83.3952	2.23195	1.15831	0.300551	1	promoter-TSS (ENSRNOT00000078046)	-919	ENSRNOT00000078046	Slfn4
Chr10_70413872	10	70413872	4.91635	50.8507	10.3432	3.37061	0.0574795	1	intron (ENSRNOT00000078046, intron 2 of 5)	1519	ENSRNOT00000078946	NA
Chr10_70420128	10	70420128	27.7128	105.655	3.8125	1.93074	0.206585	1	intron (ENSRNOT00000079325, intron 2 of 5)	3019	ENSRNOT00000079325	Slfn4
Chr10_70424907	10	70424907	2.97823	29.212	9.80851	3.29403	0.156214	1	promoter-TSS (ENSRNOT00000077017)	29	ENSRNOT00000077017	NA
Chr10_70434789	10	70434789	5.7735	14.7224	2.55	1.3505	0.661602	1	exon (ENSRNOT00000078046, exon 6 of 6)	-9808	ENSRNOT00000043306	NA
Chr10_70476636	10	70476636	3.4641	34.641	10	3.32193	0.171763	1	promoter-TSS (ENSRNOT00000090215)	16	ENSRNOT00000090215	NA
Chr10_70495260	10	70495260	3.4641	1.73205	0.5	-1	0.929447	1	exon (ENSRNOT00000076883, exon 7 of 11)	5739	ENSRNOT00000080359	NA
Chr10_70505322	10	70505322	143.557	47.7997	0.332966	-1.58655	0.0836045	1	intron (ENSRNOT00000012874, intron 1 of 10)	1642	ENSRNOT00000012874	Slfn14
Chr10_70507446	10	70507446	31.4646	192.216	6.10895	2.61092	0.0034497	0.228678	promoter-TSS (ENSRNOT00000076883)	-482	ENSRNOT00000076883	Slfn14
Chr10_70508798	10	70508798	1.93649	6.19677	3.2	1.67807	0.742902	1	promoter-TSS (ENSRNOT00000076492)	-961	ENSRNOT00000076492	NA
Chr10_70510882	10	70510882	1.96654	11.1872	5.68876	2.50811	0.487509	1	intron (ENSRNOT00000076064, intron 2 of 2)	1109	ENSRNOT00000076064	NA
Chr10_70511785	10	70511785	5.7735	14.7224	2.55	1.3505	0.661602	1	promoter-TSS (ENSRNOT00000083217)	-245	ENSRNOT00000083217	NA
Chr10_70516992	10	70516992	2.3094	12.9904	5.625	2.49185	0.508699	1	promoter-TSS (ENSRNOT00000013233)	-570	ENSRNOT00000013233	Pex12
Chr10_70518830	10	70518830	3.87298	8.26236	2.13333	1.09311	0.790761	1	Intergenic	-1377	ENSRNOT00000088198	Ap2b1
Chr10_7056332	10	7056332	9.68246	63.0005	6.50667	2.70192	0.0643101	1	TTS (ENSRNOT00000003542)	14821	ENSRNOT00000003514	Carhsp1
Chr10_70570982	10	70570982	6.9282	38.9711	5.625	2.49185	0.246063	1	intron (ENSRNOT00000085799, intron 14 of 20)	10955	ENSRNOT00000082909	NA
Chr10_70647422	10	70647422	10.9202	36.2632	3.32075	1.73151	0.332484	1	promoter-TSS (ENSRNOT00000071218)	-926	ENSRNOT00000071218	Gas2l2
Chr10_70665523	10	70665523	6.9282	17.3205	2.5	1.32193	0.636513	1	exon (ENSRNOT00000013836, exon 4 of 8)	9704	ENSRNOT00000074839	LOC689039
Chr10_70670127	10	70670127	1.1547	7.79423	6.75	2.75489	0.620508	1	exon (ENSRNOT00000013836, exon 3 of 8)	11546	ENSRNOT00000013836	Mmp28
Chr10_70688257	10	70688257	78.4279	35.115	0.447737	-1.15928	0.306791	1	Intergenic	-1607	ENSRNOT00000091122	Taf15
Chr10_7070276	10	7070276	2.3094	0.866025	0.375	-1.41504	0.926634	1	intron (ENSRNOT00000003542, intron 2 of 8)	7168	ENSRNOT00000003542	Pmm2
Chr10_70740144	10	70740144	17.3205	8.66025	0.5	-1	0.710356	1	intron (ENSRNOT00000014865, intron 2 of 2)	4172	ENSRNOT00000014865	Ccl5
Chr10_70871592	10	70871592	13.8564	32.0429	2.3125	1.20945	0.562562	1	promoter-TSS (ENSRNOT00000015139)	-525	ENSRNOT00000015139	Ccl3
Chr10_70958085	10	70958085	23.094	6.9282	0.3	-1.73697	0.481175	1	Intergenic	-6312	ENSRNOT00000084178	NA
Chr10_70996937	10	70996937	10.3923	29.4449	2.83333	1.5025	0.497109	1	intron (ENSRNOT00000084178, intron 1 of 1)	-2844	ENSRNOT00000003376	Anos1
Chr10_71122337	10	71122337	6.9282	22.5167	3.25	1.70044	0.502269	1	Intergenic	-9625	ENSRNOT00000076413	NA
Chr10_71200697	10	71200697	28.8675	10.3923	0.36	-1.47393	0.501379	1	intron (ENSRNOT00000047427, intron 6 of 9)	-1760	ENSRNOT00000076893	Hnf1b
Chr10_71250741	10	71250741	3.4641	50.2295	14.5	3.85798	0.0795501	1	Intergenic	-2858	ENSRNOT00000003600	Ddx52
Chr10_71307093	10	71307093	23.094	65.8179	2.85	1.51096	0.37023	1	exon (ENSRNOT00000092020, exon 9 of 10)	-15053	ENSRNOT00000079418	Synrg
Chr10_71365490	10	71365490	15.0111	5.19615	0.346154	-1.53051	0.611857	1	intron (ENSRNOT00000083300, intron 1 of 1)	-7299	ENSRNOT00000078646	Ac1576
Chr10_71452693	10	71452693	11.9129	30.2193	2.53668	1.34294	0.474686	1	Intergenic	-11303	ENSRNOT00000003699	Tada2a
Chr10_71535385	10	71535385	74.4557	11.0804	0.148819	-2.74837	0.0522112	1	Intergenic	-1149	ENSRNOT00000088138	Acaca
Chr10_71776255	10	71776255	3.4641	0.866025	0.25	-2	0.810178	1	intron (ENSRNOT00000000258, intron 9 of 12)	61597	ENSRNOT00000000258	Aatf
Chr10_71843661	10	71843661	8.84943	3.05104	0.344773	-1.53628	0.689502	1	TTS (ENSRNOT00000003799)	5633	ENSRNOT00000003799	Lhx1
Chr10_71961478	10	71961478	106.224	31.2266	0.293971	-1.76626	0.110228	1	Intergenic	111339	ENSRNOT00000085732	NA
Chr10_7199378	10	7199378	104.571	35.115	0.335802	-1.57432	0.132334	1	intron (ENSRNOT00000003633, intron 1 of 15)	1122	ENSRNOT00000003633	Abat
Chr10_72055606	10	72055606	28.7895	3.02193	0.104966	-3.252	0.163608	1	Intergenic	86928	ENSRNOT00000030885	Mrm1
Chr10_72233340	10	72233340	7.74597	17.5575	2.26667	1.18057	0.633507	1	intron (ENSRNOT00000039481, intron 3 of 4)	2549	ENSRNOT00000039481	Znhit3
Chr10_72240871	10	72240871	15.0111	6.06218	0.403846	-1.30812	0.658934	1	Intergenic	3175	ENSRNOT00000091544	NA
Chr10_72263723	10	72263723	1.1547	10.3923	9	3.16993	0.505526	1	Intergenic	-8526	ENSRNOT00000003908	Car4
Chr10_72314153	10	72314153	3.4641	10.3923	3	1.58496	0.692282	1	intron (ENSRNOT00000081649, intron 29 of 33)	31105	ENSRNOT00000070950	NA
Chr10_72413299	10	72413299	6.9282	21.6506	3.125	1.64386	0.521875	1	intron (ENSRNOT00000081649, intron 2 of 33)	3772	ENSRNOT00000036814	Usp32
Chr10_72470485	10	72470485	49.3805	135.296	2.73987	1.45411	0.11698	1	intron (ENSRNOT00000081649, intron 1 of 33)	2191	ENSRNOT00000081649	Usp32
Chr10_72538274	10	72538274	41.6346	20.6559	0.496124	-1.01123	0.502029	1	intron (ENSRNOT00000033684, intron 1 of 12)	6868	ENSRNOT00000033684	Appbp2
Chr10_7270327	10	7270327	13.8564	44.1673	3.1875	1.67243	0.384029	1	Intergenic	9487	ENSRNOT00000077645	NA
Chr10_7311055	10	7311055	24.8186	103.753	4.18045	2.06366	0.0726477	1	Intergenic	-10887	ENSRNOT00000081563	NA
Chr10_73247177	10	73247177	9.2376	2.59808	0.28125	-1.83007	0.669607	1	Intergenic	21697	ENSRNOT00000070134	NA
Chr10_73826337	10	73826337	129.745	281.953	2.17313	1.11978	0.0986916	1	exon (ENSRNOT00000005226, exon 14 of 15)	17179	ENSRNOT00000005064	Rnft1
Chr10_73880590	10	73880590	35.7957	1.73205	0.0483871	-4.36923	0.0889119	1	intron (ENSRNOT00000081012, intron 8 of 10)	11646	ENSRNOT00000081012	Tubd1
Chr10_74126194	10	74126194	6.9282	3.4641	0.5	-1	0.849772	1	Intergenic	-7161	ENSRNOT00000006926	Dhx40
Chr10_74160750	10	74160750	10.3923	22.5167	2.16667	1.11548	0.646535	1	Intergenic	-6752	ENSRNOT00000090718	NA
Chr10_74309369	10	74309369	3.4641	19.0526	5.5	2.45943	0.404709	1	Intergenic	-7300	ENSRNOT00000091639	NA
Chr10_74381788	10	74381788	11.619	26.8527	2.31111	1.20859	0.531469	1	exon (ENSRNOT00000008107, exon 3 of 4)	-5517	ENSRNOT00000079311	Gdpd1
Chr10_74386982	10	74386982	4.6188	1.73205	0.375	-1.41504	0.843262	1	exon (ENSRNOT00000008107, exon 1 of 4)	1806	ENSRNOT00000008107	Smg8
Chr10_74403452	10	74403452	112.18	44.3216	0.395094	-1.33973	0.195026	1	intron (ENSRNOT00000038296, intron 5 of 9)	1375	ENSRNOT00000073297	NA
Chr10_74409240	10	74409240	38.717	83.6067	2.15943	1.11065	0.332336	1	intron (ENSRNOT00000038296, intron 2 of 9)	4506	ENSRNOT00000038296	Prr11
Chr10_74424926	10	74424926	36.9504	13.8564	0.375	-1.41504	0.474767	1	intron (ENSRNOT00000036098, intron 3 of 3)	7179	ENSRNOT00000053709	NA
Chr10_74759794	10	74759794	26.8041	55.4021	2.06693	1.04749	0.443161	1	intron (ENSRNOT00000009077, intron 2 of 30)	1909	ENSRNOT00000087145	NA
Chr10_74764364	10	74764364	8.0829	25.9808	3.21429	1.6845	0.478437	1	TTS (ENSRNOT00000092080)	244	ENSRNOT00000092080	NA
Chr10_74768934	10	74768934	176.989	357.989	2.02267	1.01626	0.0854884	1	exon (ENSRNOT00000008889, exon 1 of 1)	704	ENSRNOT00000008889	LOC102555183
Chr10_74776850	10	74776850	58.0129	421.044	7.25777	2.85953	1.46305e-05	0.00143015	intron (ENSRNOT00000009077, intron 2 of 30)	-1340	ENSRNOT00000083723	NA
Chr10_74796084	10	74796084	350.438	44.3216	0.126475	-2.98308	9.00599e-05	0.00602108	intron (ENSRNOT00000009077, intron 8 of 30)	17894	ENSRNOT00000080495	NA
Chr10_74873060	10	74873060	1.98549	7.05117	3.55136	1.82837	0.693752	1	intron (ENSRNOT00000076701, intron 1 of 5)	-1071	ENSRNOT00000044226	Sept4
Chr10_74877990	10	74877990	26.8041	11.0804	0.413386	-1.27444	0.520078	1	TTS (ENSRNOT00000076078)	3851	ENSRNOT00000076196	Sept4
Chr10_74879831	10	74879831	38.3475	139.331	3.63338	1.86131	0.0513793	1	intron (ENSRNOT00000076701, intron 4 of 5)	-2172	ENSRNOT00000076841	NA
Chr10_74882507	10	74882507	12.7825	2.03403	0.159126	-2.65176	0.4352	1	promoter-TSS (ENSRNOT00000076750)	438	ENSRNOT00000076396	NA
Chr10_74882657	10	74882657	2.94981	8.13612	2.75818	1.46372	0.716192	1	promoter-TSS (ENSRNOT00000076750)	-517	ENSRNOT00000076750	NA
Chr10_75069590	10	75069590	1.1547	3.4641	3	1.58496	0.869882	1	exon (ENSRNOT00000010755, exon 22 of 34)	14569	ENSRNOT00000010755	Tspoap1
Chr10_75079854	10	75079854	146.205	67.1317	0.459161	-1.12293	0.196901	1	Intergenic	-8039	ENSRNOT00000065910	Mpo
Chr10_75088891	10	75088891	23.5985	48.8167	2.06864	1.04868	0.463452	1	exon (ENSRNOT00000081951, exon 2 of 13)	468	ENSRNOT00000081951	Mpo
Chr10_75127414	10	75127414	103.245	257.871	2.49766	1.32058	0.0722591	1	Intergenic	-7166	ENSRNOT00000011402	Lpo
Chr10_75161584	10	75161584	28.8675	2.59808	0.09	-3.47393	0.181636	1	exon (ENSRNOT00000011735, exon 12 of 13)	10191	ENSRNOT00000011735	Epx
Chr10_75248554	10	75248554	1.1547	6.9282	6	2.58496	0.664042	1	Intergenic	22008	ENSRNOT00000012279	Dynll2
Chr10_7530570	10	7530570	16.1658	2.59808	0.160714	-2.63743	0.411483	1	Intergenic	64638	ENSRNOT00000072314	NA
Chr10_754366	10	754366	12.9057	34.2485	2.65376	1.40804	0.428597	1	Intergenic	-10056	ENSRNOT00000084608	Myh11
Chr10_75474791	10	75474791	16.1658	49.3634	3.05357	1.6105	0.383434	1	Intergenic	-21027	ENSRNOT00000013743	Cuedc1
Chr10_75598939	10	75598939	18.4752	2.59808	0.140625	-2.83007	0.349585	1	Intergenic	-21532	ENSRNOT00000013882	Ccdc182
Chr10_75751390	10	75751390	16.1658	4.33013	0.267857	-1.90046	0.524172	1	intron (ENSRNOT00000003164, intron 5 of 10)	64311	ENSRNOT00000072011	NA
Chr10_76164818	10	76164818	6.9282	13.8564	2	1	0.750781	1	exon (ENSRNOT00000055683, exon 1 of 10)	1434	ENSRNOT00000003251	Akap1
Chr10_76175112	10	76175112	12.7017	2.59808	0.204545	-2.28951	0.526113	1	Intergenic	-8835	ENSRNOT00000055683	Akap1
Chr10_76258104	10	76258104	30.9839	61.9677	2	1	0.419596	1	intron (ENSRNOT00000003219, intron 2 of 12)	5763	ENSRNOT00000003219	Scpep1
Chr10_76315581	10	76315581	139.624	279.679	2.00308	1.00222	0.122687	1	Intergenic	-2123	ENSRNOT00000000260	NA
Chr10_76328997	10	76328997	17.4284	63.0005	3.61481	1.85392	0.167351	1	intron (ENSRNOT00000037693, intron 2 of 8)	8955	ENSRNOT00000037693	Coil
Chr10_76384191	10	76384191	25.4034	7.79423	0.306818	-1.70454	0.47053	1	Intergenic	20393	ENSRNOT00000084836	NA
Chr10_7648669	10	7648669	8.0829	1.73205	0.214286	-2.22239	0.647312	1	Intergenic	-17615	ENSRNOT00000078490	NA
Chr10_76521218	10	76521218	8.0829	21.6506	2.67857	1.42146	0.573404	1	Intergenic	-29576	ENSRNOT00000070730	NA
Chr10_7695360	10	7695360	25.4034	12.1244	0.477273	-1.06711	0.635837	1	promoter-TSS (ENSRNOT00000074560)	-860	ENSRNOT00000074560	NA
Chr10_77607158	10	77607158	1.1547	8.66025	7.5	2.90689	0.579176	1	Intergenic	69817	ENSRNOT00000003297	Tmem100
Chr10_77832804	10	77832804	18.4752	71.8801	3.89062	1.96	0.248302	1	Intergenic	69903	ENSRNOT00000003308	Mmd
Chr10_78250970	10	78250970	54.6009	20.1462	0.368972	-1.43842	0.314689	1	Intergenic	30420	ENSRNOT00000077728	NA
Chr10_78349380	10	78349380	6.9282	18.1865	2.625	1.39232	0.611262	1	Intergenic	-8708	ENSRNOT00000081619	NA
Chr10_78690084	10	78690084	2.3094	9.52628	4.125	2.04439	0.64666	1	exon (ENSRNOT00000089255, exon 1 of 2)	774	ENSRNOT00000089255	LOC303448
Chr10_78930718	10	78930718	10.3923	1.73205	0.166667	-2.58496	0.543181	1	Intergenic	62328	ENSRNOT00000043005	LOC100363469
Chr10_7912413	10	7912413	47.3427	2.59808	0.054878	-4.18763	0.063604	1	Intergenic	40581	ENSRNOT00000077595	NA
Chr10_80744832	10	80744832	5351.94	331.547	0.0619489	-4.01278	1.30507e-29	6.61363e-27	Intergenic	-45337	ENSRNOT00000075163	Car10
Chr10_80799555	10	80799555	355.944	5533.58	15.5462	3.95849	3.46751e-29	1.66935e-26	intron (ENSRNOT00000075163, intron 1 of 8)	9386	ENSRNOT00000073315	Car10
Chr10_80986777	10	80986777	4.6188	27.7128	6	2.58496	0.302071	1	intron (ENSRNOT00000075163, intron 2 of 8)	33770	ENSRNOT00000035567	Hnrnpa3
Chr10_81605002	10	81605002	10.6507	131.165	12.3152	3.62236	0.00159548	0.109817	intron (ENSRNOT00000072783, intron 1 of 16)	12887	ENSRNOT00000072783	Mbtd1
Chr10_81680465	10	81680465	219.792	76.4269	0.347724	-1.52399	0.0485925	1	Intergenic	-13306	ENSRNOT00000003777	Spag9
Chr10_82074586	10	82074586	1.1547	5.19615	4.5	2.16993	0.756511	1	exon (ENSRNOT00000079711, exon 29 of 29)	41929	ENSRNOT00000067751	Ankrd40
Chr10_82199659	10	82199659	51.317	20.6559	0.402516	-1.31288	0.348575	1	Intergenic	-1810	ENSRNOT00000081307	Cacna1g
Chr10_82217722	10	82217722	51.317	20.6559	0.402516	-1.31288	0.348575	1	Intergenic	-8262	ENSRNOT00000004377	Spata20
Chr10_82234618	10	82234618	5.80948	17.5575	3.02222	1.59561	0.533044	1	intron (ENSRNOT00000066132, intron 16 of 18)	-5477	ENSRNOT00000004400	Epn3
Chr10_82269092	10	82269092	354.378	134.263	0.378871	-1.40022	0.0295014	1	Intergenic	-16128	ENSRNOT00000086261	Mycbpap
Chr10_82294475	10	82294475	18.3967	51.6398	2.80702	1.48904	0.294242	1	intron (ENSRNOT00000004435, intron 1 of 3)	2364	ENSRNOT00000004435	Chad
Chr10_82323046	10	82323046	64.8725	20.6559	0.318408	-1.65105	0.20416	1	intron (ENSRNOT00000004673, intron 1 of 15)	3726	ENSRNOT00000004673	Acsf2
Chr10_82344585	10	82344585	47.3427	6.06218	0.128049	-2.96523	0.14691	1	Intergenic	6135	ENSRNOT00000085242	NA
Chr10_82346545	10	82346545	13.8564	4.33013	0.3125	-1.67807	0.601871	1	Intergenic	-5846	ENSRNOT00000004941	Lrrc59
Chr10_82380366	10	82380366	29.0474	1.0328	0.0355556	-4.81378	0.0774774	1	intron (ENSRNOT00000004947, intron 3 of 3)	4793	ENSRNOT00000004947	Mrpl27
Chr10_82464744	10	82464744	28.8675	12.9904	0.45	-1.152	0.59081	1	Intergenic	24735	ENSRNOT00000079828	LOC100364194
Chr10_82503358	10	82503358	4.96372	31.2266	6.29098	2.65328	0.206779	1	Intergenic	-10439	ENSRNOT00000066895	LOC100364194
Chr10_82797303	10	82797303	160.824	68.4971	0.425912	-1.23137	0.160061	1	Intergenic	-3402	ENSRNOT00000089497	Ppp1r9b
Chr10_82832077	10	82832077	39.6981	10.328	0.260163	-1.94251	0.254416	1	intron (ENSRNOT00000005519, intron 8 of 12)	8158	ENSRNOT00000005519	Samd14
Chr10_82878977	10	82878977	246.801	518.678	2.10161	1.07149	0.0399978	1	intron (ENSRNOT00000035894, intron 3 of 24)	8325	ENSRNOT00000035894	Itga3
Chr10_82926983	10	82926983	18.8621	7.05117	0.373827	-1.41956	0.560518	1	Intergenic	-10989	ENSRNOT00000005797	Dlx3
Chr10_83048219	10	83048219	46.188	8.66025	0.1875	-2.41504	0.221664	1	Intergenic	-32950	ENSRNOT00000035023	Tac4
Chr10_83098110	10	83098110	6.77772	14.4591	2.13333	1.09311	0.692121	1	intron (ENSRNOT00000031252, intron 6 of 7)	6064	ENSRNOT00000031252	Kat7
Chr10_83113863	10	83113863	6.9282	24.2487	3.5	1.80735	0.46552	1	intron (ENSRNOT00000082160, intron 5 of 21)	9240	ENSRNOT00000072972	AABR07030375.2
Chr10_83449178	10	83449178	4.6188	0.866025	0.1875	-2.41504	0.732127	1	Intergenic	-26930	ENSRNOT00000075733	Phb
Chr10_83572978	10	83572978	13.8564	1.73205	0.125	-3	0.414566	1	TTS (ENSRNOT00000022811)	16168	ENSRNOT00000022811	Zfp652
Chr10_83630514	10	83630514	93.9198	209.657	2.2323	1.15853	0.126473	1	Intergenic	-6005	ENSRNOT00000007352	Phospho1
Chr10_83667847	10	83667847	9.2376	3.4641	0.375	-1.41504	0.734211	1	Intergenic	12386	ENSRNOT00000008011	Gngt2
Chr10_83713659	10	83713659	30.0222	3.4641	0.115385	-3.11548	0.208728	1	Intergenic	-21898	ENSRNOT00000085687	NA
Chr10_83790592	10	83790592	36.9504	5.19615	0.140625	-2.83007	0.201764	1	intron (ENSRNOT00000008139, intron 7 of 14)	-10354	ENSRNOT00000074922	NA
Chr10_83835258	10	83835258	47.6517	184.338	3.86844	1.95175	0.0284558	0.957666	Intergenic	-5046	ENSRNOT00000008481	Gip
Chr10_83899894	10	83899894	6.9282	0.866025	0.125	-3	0.60676	1	Intergenic	-1366	ENSRNOT00000009815	Atp5g1
Chr10_84121984	10	84121984	15.4919	77.4597	5	2.32193	0.0698374	1	intron (ENSRNOT00000009951, intron 1 of 1)	2099	ENSRNOT00000009951	Hoxb9
Chr10_84126645	10	84126645	8.71421	47.5086	5.45185	2.44675	0.13435	1	Intergenic	-4851	ENSRNOT00000009986	Hoxb8
Chr10_84140136	10	84140136	31.7678	10.0731	0.317085	-1.65706	0.380829	1	Intergenic	5019	ENSRNOT00000031035	Hoxb7
Chr10_84182751	10	84182751	15.4919	63.0005	4.06667	2.02385	0.138457	1	intron (ENSRNOT00000011027, intron 1 of 3)	632	ENSRNOT00000011027	Hoxb3
Chr10_84218137	10	84218137	12.7017	47.6314	3.75	1.90689	0.317741	1	Intergenic	3778	ENSRNOT00000011416	Hoxb1
Chr10_84609891	10	84609891	191.713	92.9516	0.484848	-1.04439	0.178315	1	intron (ENSRNOT00000030159, intron 11 of 12)	29215	ENSRNOT00000081348	Snx11
Chr10_84653833	10	84653833	2.3094	6.06218	2.625	1.39232	0.819433	1	Intergenic	-14721	ENSRNOT00000089146	Snx11
Chr10_84664101	10	84664101	21.9393	8.66025	0.394737	-1.34104	0.584224	1	Intergenic	-5814	ENSRNOT00000011665	Cbx1
Chr10_84714130	10	84714130	85.3759	21.1535	0.247769	-2.01293	0.105589	1	TTS (ENSRNOT00000081040)	4601	ENSRNOT00000081040	NA
Chr10_8485448	10	8485448	1.1547	2.59808	2.25	1.16993	0.950548	1	intron (ENSRNOT00000066534, intron 2 of 12)	12975	ENSRNOT00000082332	Rbfox1
Chr10_84890332	10	84890332	1.1547	10.3923	9	3.16993	0.505526	1	TTS (ENSRNOT00000087322)	-9141	ENSRNOT00000073746	Pnpo
Chr10_84945983	10	84945983	24.8186	1.00731	0.0405869	-4.62284	0.114935	1	Intergenic	-9882	ENSRNOT00000038572	Sp6
Chr10_84969225	10	84969225	27.7968	4.02924	0.144953	-2.78634	0.219058	1	exon (ENSRNOT00000013580, exon 4 of 8)	2235	ENSRNOT00000013580	Scrn2
Chr10_84972590	10	84972590	111.109	47.7997	0.430204	-1.21691	0.217835	1	exon (ENSRNOT00000013542, exon 7 of 8)	3581	ENSRNOT00000013542	Lrrc46
Chr10_84979939	10	84979939	24.2487	8.66025	0.357143	-1.48543	0.530784	1	exon (ENSRNOT00000013114, exon 2 of 5)	221	ENSRNOT00000065555	Mrpl10
Chr10_84984226	10	84984226	9.2376	38.9711	4.21875	2.07682	0.31643	1	TTS (ENSRNOT00000065555)	-2103	ENSRNOT00000085830	Osbpl7
Chr10_85004149	10	85004149	109.202	285.069	2.61048	1.38431	0.0522852	1	TTS (ENSRNOT00000067665)	5442	ENSRNOT00000078430	NA
Chr10_85111516	10	85111516	216.418	105.768	0.488719	-1.03292	0.17539	1	intron (ENSRNOT00000012376, intron 9 of 21)	13129	ENSRNOT00000012376	Kpnb1
Chr10_85247365	10	85247365	15.0111	63.2199	4.21154	2.07435	0.242821	1	Intergenic	9135	ENSRNOT00000090061	NA
Chr10_85289788	10	85289788	17.3205	44.1673	2.55	1.3505	0.472174	1	promoter-TSS (ENSRNOT00000014863)	-10	ENSRNOT00000014863	Gpr179
Chr10_85388627	10	85388627	27.7128	11.2583	0.40625	-1.29956	0.555037	1	intron (ENSRNOT00000034305, intron 2 of 22)	3745	ENSRNOT00000034305	Arhgap23
Chr10_85471358	10	85471358	6.9282	20.7846	3	1.58496	0.542476	1	intron (ENSRNOT00000016070, intron 11 of 17)	-36341	ENSRNOT00000079921	4933428G20Rik
Chr10_85483435	10	85483435	3.4641	1.73205	0.5	-1	0.929447	1	intron (ENSRNOT00000016070, intron 3 of 17)	34249	ENSRNOT00000016070	Srcin1
Chr10_85611242	10	85611242	211.454	98.7164	0.466845	-1.09898	0.155786	1	intron (ENSRNOT00000092122, intron 4 of 17)	2697	ENSRNOT00000092122	Mllt6
Chr10_85618970	10	85618970	113.173	241.754	2.13615	1.09502	0.136705	1	exon (ENSRNOT00000092122, exon 12 of 18)	-9522	ENSRNOT00000085000	Cisd3
Chr10_85629768	10	85629768	16.8766	34.2485	2.02935	1.02102	0.55184	1	intron (ENSRNOT00000085000, intron 3 of 3)	1156	ENSRNOT00000066899	Cisd3
Chr10_85637798	10	85637798	19.6299	72.7461	3.70588	1.88982	0.261636	1	promoter-TSS (ENSRNOT00000017241)	-895	ENSRNOT00000017241	Pcgf2
Chr10_85661163	10	85661163	50.3488	108.444	2.15385	1.10692	0.25898	1	intron (ENSRNOT00000017989, intron 7 of 9)	14529	ENSRNOT00000086608	Psmb3
Chr10_85672910	10	85672910	233.295	488.545	2.09411	1.06634	0.0678466	1	intron (ENSRNOT00000017989, intron 1 of 9)	11229	ENSRNOT00000017989	Pip4k2b
Chr10_85705187	10	85705187	2.3094	0.866025	0.375	-1.41504	0.926634	1	intron (ENSRNOT00000005426, intron 2 of 9)	4382	ENSRNOT00000005426	Cwc25
Chr10_85720554	10	85720554	1.1547	6.9282	6	2.58496	0.664042	1	TTS (ENSRNOT00000005471)	-3042	ENSRNOT00000005445	LOC691189
Chr10_85772652	10	85772652	66.809	27.8855	0.417391	-1.26053	0.306076	1	intron (ENSRNOT00000005522, intron 4 of 6)	28083	ENSRNOT00000005522	Lasp1
Chr10_85781054	10	85781054	108.444	52.6726	0.485714	-1.04182	0.285366	1	intron (ENSRNOT00000005522, intron 6 of 6)	32464	ENSRNOT00000086953	NA
Chr10_85894551	10	85894551	2.90474	1.0328	0.355556	-1.49185	0.889722	1	intron (ENSRNOT00000043561, intron 7 of 13)	43535	ENSRNOT00000043561	Plxdc1
Chr10_85943477	10	85943477	63.9125	17.2893	0.270514	-1.88622	0.169556	1	intron (ENSRNOT00000082427, intron 5 of 5)	4462	ENSRNOT00000037318	Arl5c
Chr10_85979635	10	85979635	1.93649	6.19677	3.2	1.67807	0.742902	1	exon (ENSRNOT00000006359, exon 2 of 6)	943	ENSRNOT00000006359	Rpl19
Chr10_85986096	10	85986096	50.3488	16.5247	0.328205	-1.60733	0.270525	1	Intergenic	5198	ENSRNOT00000071665	NA
Chr10_86007643	10	86007643	103.245	26.1901	0.253668	-1.97898	0.0834193	1	Intergenic	-3433	ENSRNOT00000066855	Stac2
Chr10_86139405	10	86139405	21.3014	45.443	2.13333	1.09311	0.450961	1	intron (ENSRNOT00000067901, intron 2 of 16)	5476	ENSRNOT00000067901	Med1
Chr10_86152070	10	86152070	44.5393	117.739	2.64348	1.40244	0.151086	1	Intergenic	-5539	ENSRNOT00000082668	Cdk12
Chr10_86271968	10	86271968	251.744	543.25	2.15795	1.10966	0.0396238	1	Intergenic	10726	ENSRNOT00000038833	NA
Chr10_86300075	10	86300075	94.3106	19.1389	0.202935	-2.30091	0.0603978	1	Intergenic	-3653	ENSRNOT00000037752	Ppp1r1b
Chr10_86313050	10	86313050	4.6188	12.9904	2.8125	1.49185	0.66074	1	promoter-TSS (ENSRNOT00000064190)	-334	ENSRNOT00000064190	Stard3
Chr10_86341035	10	86341035	8.71421	1.0328	0.118519	-3.07682	0.511318	1	promoter-TSS (ENSRNOT00000073486)	94	ENSRNOT00000073486	Pnmt
Chr10_86370062	10	86370062	38.3475	186.114	4.85334	2.27898	0.00940342	0.534953	intron (ENSRNOT00000078744, intron 1 of 27)	2351	ENSRNOT00000078744	Erbb2
Chr10_86379894	10	86379894	16.1658	119.512	7.39286	2.88613	0.068229	1	exon (ENSRNOT00000009114, exon 9 of 28)	-1899	ENSRNOT00000087387	NA
Chr10_86397034	10	86397034	52.6154	116.848	2.22079	1.15108	0.247512	1	Intergenic	-2794	ENSRNOT00000009299	Grb7
Chr10_86417090	10	86417090	60.0312	152.854	2.54624	1.34837	0.122803	1	Intergenic	13167	ENSRNOT00000086055	NA
Chr10_86510350	10	86510350	5.80948	12.3935	2.13333	1.09311	0.720681	1	promoter-TSS (ENSRNOT00000009454)	-895	ENSRNOT00000009454	Ikzf3
Chr10_86542716	10	86542716	37.7242	106.775	2.83041	1.50101	0.162113	1	Intergenic	11763	ENSRNOT00000049621	Ormdl3
Chr10_86566890	10	86566890	97.3437	201.369	2.06864	1.04868	0.160856	1	Intergenic	1961	ENSRNOT00000039892	Lrrc3c
Chr10_86579417	10	86579417	50.3488	115.673	2.29744	1.20002	0.21312	1	promoter-TSS (ENSRNOT00000081209)	-148	ENSRNOT00000082514	NA
Chr10_86581101	10	86581101	15.7323	2.03403	0.12929	-2.95132	0.342232	1	TTS (ENSRNOT00000081209)	1406	ENSRNOT00000081209	AC119462.1
Chr10_86589614	10	86589614	135.013	345.507	2.55907	1.35562	0.0421615	1	intron (ENSRNOT00000048349, intron 7 of 11)	7001	ENSRNOT00000048349	Gsdma
Chr10_8659682	10	8659682	26.5581	65.8179	2.47826	1.30933	0.431208	1	Intergenic	-4789	ENSRNOT00000066534	Rbfox1
Chr10_86619648	10	86619648	10.3923	39.8372	3.83333	1.9386	0.340184	1	TTS (ENSRNOT00000011947)	2862	ENSRNOT00000011509	Csf3
Chr10_86681408	10	86681408	64.5283	31.2266	0.483921	-1.04716	0.41168	1	TTS (ENSRNOT00000087346)	7323	ENSRNOT00000055333	Nr1d1
Chr10_86723072	10	86723072	18.3967	3.09839	0.168421	-2.56986	0.35247	1	Intergenic	-1356	ENSRNOT00000013204	Casc3
Chr10_86760839	10	86760839	286.601	127.034	0.443243	-1.17383	0.0835214	1	Intergenic	-2279	ENSRNOT00000030425	Rapgefl1
Chr10_86784705	10	86784705	168.475	83.6564	0.496552	-1.00998	0.21409	1	Intergenic	-2518	ENSRNOT00000086648	NA
Chr10_86793695	10	86793695	9.2376	40.7032	4.40625	2.13955	0.296682	1	Intergenic	-2093	ENSRNOT00000029021	Wipf2
Chr10_86861927	10	86861927	79.4194	30.2193	0.380503	-1.39402	0.247816	1	intron (ENSRNOT00000084644, intron 1 of 7)	1241	ENSRNOT00000084644	Rara
Chr10_86918234	10	86918234	12.7017	38.1051	3	1.58496	0.429981	1	intron (ENSRNOT00000081440, intron 16 of 34)	12714	ENSRNOT00000081440	Top2a
Chr10_86965538	10	86965538	91.3324	301.186	3.29769	1.72146	0.0170543	0.678173	Intergenic	14980	ENSRNOT00000014153	Igfbp4
Chr10_87009583	10	87009583	7.94194	21.1535	2.66352	1.41333	0.535619	1	Intergenic	-8326	ENSRNOT00000089131	Tns4
Chr10_87118948	10	87118948	1.1547	25.9808	22.5	4.49185	0.149259	1	intron (ENSRNOT00000083233, intron 9 of 11)	3248	ENSRNOT00000089629	NA
Chr10_87124921	10	87124921	13.8984	5.03655	0.362383	-1.46441	0.613696	1	intron (ENSRNOT00000083233, intron 6 of 11)	2110	ENSRNOT00000085389	NA
Chr10_87136747	10	87136747	23.5985	56.9528	2.41341	1.27107	0.349176	1	promoter-TSS (ENSRNOT00000086103)	-674	ENSRNOT00000086103	NA
Chr10_87149274	10	87149274	2.3094	8.66025	3.75	1.90689	0.685744	1	intron (ENSRNOT00000014414, intron 2 of 5)	4709	ENSRNOT00000014414	Krt222
Chr10_87197065	10	87197065	293.378	646.53	2.20374	1.13995	0.0250453	1	Intergenic	-1989	ENSRNOT00000014851	Krt24
Chr10_87225116	10	87225116	31.7678	1.00731	0.0317085	-4.97898	0.0608976	1	TTS (ENSRNOT00000015150)	1032	ENSRNOT00000086498	NA
Chr10_87238789	10	87238789	30.775	80.5848	2.61851	1.38875	0.246211	1	TTS (ENSRNOT00000085677)	-6065	ENSRNOT00000015150	Krt25
Chr10_87251205	10	87251205	9.2376	3.4641	0.375	-1.41504	0.734211	1	Intergenic	-2572	ENSRNOT00000085677	Krt26
Chr10_87294112	10	87294112	74.7285	169.841	2.27278	1.18446	0.146637	1	Intergenic	6617	ENSRNOT00000036023	Krt10
Chr10_87304166	10	87304166	11.547	0.866025	0.075	-3.73697	0.40508	1	Intergenic	-3429	ENSRNOT00000081709	Krt10
Chr10_87343801	10	87343801	16.1658	1.73205	0.107143	-3.22239	0.345223	1	intron (ENSRNOT00000077397, intron 4 of 4)	2262	ENSRNOT00000077397	Krt20
Chr10_87357291	10	87357291	6.9282	45.8993	6.625	2.72792	0.18582	1	Intergenic	-6245	ENSRNOT00000091152	Krt20
Chr10_87399368	10	87399368	88.9119	20.7846	0.233766	-2.09686	0.191109	1	intron (ENSRNOT00000016657, intron 3 of 7)	8267	ENSRNOT00000016657	Krt23
Chr10_87444792	10	87444792	28.8675	95.2628	3.3	1.72247	0.265631	1	Intergenic	-7336	ENSRNOT00000051080	Krt39
Chr10_87460334	10	87460334	43.6807	88.6433	2.02935	1.02102	0.356309	1	promoter-TSS (ENSRNOT00000018804)	-681	ENSRNOT00000018804	Krt40
Chr10_87464880	10	87464880	9.2376	20.7846	2.25	1.16993	0.643984	1	Intergenic	3832	ENSRNOT00000039983	Krtap3-3
Chr10_87472943	10	87472943	31.4646	14.2382	0.452515	-1.14396	0.526319	1	Intergenic	-1782	ENSRNOT00000086816	NA
Chr10_87475748	10	87475748	10.6507	48.5414	4.55758	2.18827	0.164627	1	exon (ENSRNOT00000045189, exon 1 of 1)	135	ENSRNOT00000045189	Krtap3-2
Chr10_87480056	10	87480056	9.2376	24.2487	2.625	1.39232	0.560898	1	Intergenic	-1658	ENSRNOT00000082674	NA
Chr10_87490352	10	87490352	8.0829	41.5692	5.14286	2.36257	0.254341	1	Intergenic	-5416	ENSRNOT00000016752	Krtap3-1
Chr10_87499382	10	87499382	40.4145	14.7224	0.364286	-1.45686	0.449093	1	TTS (ENSRNOT00000084798)	1538	ENSRNOT00000084798	Krtap1-5
Chr10_87503047	10	87503047	5.89962	18.3063	3.10296	1.63364	0.515434	1	TTS (ENSRNOT00000080153)	522	ENSRNOT00000080153	NA
Chr10_87506100	10	87506100	18.3967	7.22957	0.392982	-1.34746	0.582578	1	Intergenic	-2508	ENSRNOT00000037980	Krtap1-1
Chr10_87507769	10	87507769	21.3014	47.5086	2.2303	1.15724	0.417674	1	Intergenic	2592	ENSRNOT00000077126	Krtap1-3
Chr10_87511302	10	87511302	36.9504	2.59808	0.0703125	-3.83007	0.112554	1	promoter-TSS (ENSRNOT00000084197)	-672	ENSRNOT00000084197	Krtap1-3
Chr10_87531087	10	87531087	21.3014	48.5414	2.27879	1.18827	0.401851	1	Intergenic	-1487	ENSRNOT00000074099	Krtap2-1
Chr10_87537176	10	87537176	41.6346	111.542	2.67907	1.42173	0.155494	1	Intergenic	-1737	ENSRNOT00000086873	Krtap2-4
Chr10_87542822	10	87542822	32.3316	1.73205	0.0535714	-4.22239	0.111173	1	promoter-TSS (ENSRNOT00000089610)	-970	ENSRNOT00000089610	RGD1561684
Chr10_87546595	10	87546595	9.2376	1.73205	0.1875	-2.41504	0.593026	1	Intergenic	-2981	ENSRNOT00000065487	NA
Chr10_87563209	10	87563209	12.9057	102.746	7.96128	2.993	0.0173611	0.682471	TTS (ENSRNOT00000068237)	1119	ENSRNOT00000068237	LOC680160
Chr10_87757098	10	87757098	11.547	3.4641	0.3	-1.73697	0.63371	1	Intergenic	-2672	ENSRNOT00000017378	Krtap9-1
Chr10_87765708	10	87765708	37.7242	4.02924	0.106808	-3.22691	0.112333	1	intron (ENSRNOT00000017378, intron 1 of 1)	5892	ENSRNOT00000046526	Krtap9-1
Chr10_87773148	10	87773148	54.6009	139.009	2.54591	1.34818	0.153009	1	intron (ENSRNOT00000017378, intron 1 of 1)	-1405	ENSRNOT00000044342	Krtap9-1
Chr10_87786030	10	87786030	12.5872	26.8527	2.13333	1.09311	0.567517	1	Intergenic	-2429	ENSRNOT00000042020	LOC100910814
Chr10_87823475	10	87823475	26.5483	6.10209	0.229849	-2.12124	0.327732	1	Intergenic	4269	ENSRNOT00000064626	LOC680442
Chr10_87835130	10	87835130	10.3923	22.5167	2.16667	1.11548	0.646535	1	Intergenic	2386	ENSRNOT00000055286	Krtap31-1
Chr10_87863463	10	87863463	25.4034	3.4641	0.136364	-2.87447	0.269214	1	Intergenic	16515	ENSRNOT00000077436	Krtap9-5
Chr10_87930258	10	87930258	6.9282	17.3205	2.5	1.32193	0.636513	1	Intergenic	-2006	ENSRNOT00000064120	Krtap17-1
Chr10_87942584	10	87942584	13.8564	5.19615	0.375	-1.41504	0.652493	1	Intergenic	4122	ENSRNOT00000076574	NA
Chr10_87949435	10	87949435	3.87298	9.29516	2.4	1.26303	0.738517	1	TTS (ENSRNOT00000076980)	1245	ENSRNOT00000076582	NA
Chr10_87952646	10	87952646	1.98549	15.1097	7.61005	2.92791	0.36024	1	exon (ENSRNOT00000076980, exon 3 of 7)	1410	ENSRNOT00000076980	NA
Chr10_87957608	10	87957608	11.547	1.73205	0.15	-2.73697	0.496261	1	Intergenic	-3552	ENSRNOT00000018048	Krt34
Chr10_87968898	10	87968898	34.746	6.04386	0.173944	-2.5233	0.200859	1	Intergenic	-6051	ENSRNOT00000018176	Krt31
Chr10_87988624	10	87988624	11.9129	59.4313	4.98881	2.3187	0.12273	1	Intergenic	11800	ENSRNOT00000076787	Krt32
Chr10_88002105	10	88002105	20.7846	4.33013	0.208333	-2.26303	0.401707	1	Intergenic	-1570	ENSRNOT00000091394	Krt32
Chr10_88009627	10	88009627	33.7533	101.738	3.01418	1.59176	0.150245	1	promoter-TSS (ENSRNOT00000018566)	-50	ENSRNOT00000018566	Krt35
Chr10_88025208	10	88025208	55.4256	6.06218	0.109375	-3.19265	0.106609	1	Intergenic	-5240	ENSRNOT00000047580	Krt36
Chr10_88032140	10	88032140	6.9282	15.5885	2.25	1.16993	0.690822	1	TTS (ENSRNOT00000018851)	3901	ENSRNOT00000018851	Krt13
Chr10_88055451	10	88055451	42.6028	108.444	2.54545	1.34792	0.179929	1	TTS (ENSRNOT00000019133)	-4828	ENSRNOT00000019037	Krt15
Chr10_88073073	10	88073073	80.6281	31.5275	0.391023	-1.35467	0.243873	1	intron (ENSRNOT00000083895, intron 3 of 5)	4491	ENSRNOT00000076682	NA
Chr10_88107162	10	88107162	192.721	92.5484	0.48022	-1.05823	0.165511	1	promoter-TSS (ENSRNOT00000019330)	71	ENSRNOT00000019330	Krt9
Chr10_88121072	10	88121072	54.6009	164.192	3.00712	1.58838	0.0781182	1	intron (ENSRNOT00000083895, intron 1 of 5)	1162	ENSRNOT00000005285	Krt14
Chr10_88123505	10	88123505	19.6299	8.66025	0.441176	-1.18057	0.643377	1	intron (ENSRNOT00000084493, intron 5 of 7)	-1271	ENSRNOT00000083895	Krt14
Chr10_88144462	10	88144462	3.93308	8.13612	2.06864	1.04868	0.79545	1	promoter-TSS (ENSRNOT00000084619)	7	ENSRNOT00000084619	Ka11
Chr10_88156102	10	88156102	4.6188	18.1865	3.9375	1.97728	0.493028	1	intron (ENSRNOT00000084493, intron 5 of 7)	-4037	ENSRNOT00000019477	Krt16
Chr10_88158719	10	88158719	109.143	219.675	2.01273	1.00915	0.159733	1	TTS (ENSRNOT00000005382)	4994	ENSRNOT00000005382	Krt17
Chr10_88185819	10	88185819	9.2376	53.6936	5.8125	2.53916	0.188323	1	Intergenic	-12908	ENSRNOT00000046956	Krt42
Chr10_88235708	10	88235708	6.9282	3.4641	0.5	-1	0.849772	1	Intergenic	8347	ENSRNOT00000041033	Eif1
Chr10_88264770	10	88264770	29.0474	6.19677	0.213333	-2.22882	0.280033	1	intron (ENSRNOT00000020603, intron 2 of 12)	1441	ENSRNOT00000020603	Hap1
Chr10_88285367	10	88285367	120.062	430.676	3.5871	1.84282	0.00320679	0.20718	intron (ENSRNOT00000089933, intron 10 of 14)	-19156	ENSRNOT00000090702	Hap1
Chr10_88334210	10	88334210	27.1109	11.3608	0.419048	-1.25481	0.516778	1	intron (ENSRNOT00000076475, intron 2 of 8)	-2155	ENSRNOT00000076929	NA
Chr10_88359920	10	88359920	5.7735	0.866025	0.15	-2.73697	0.666637	1	intron (ENSRNOT00000022687, intron 1 of 4)	-2894	ENSRNOT00000080006	Nt5c3b
Chr10_88466577	10	88466577	267.449	559.358	2.09145	1.06451	0.0361734	1	intron (ENSRNOT00000067559, intron 5 of 11)	6971	ENSRNOT00000067559	Ttc25
Chr10_88492268	10	88492268	1.93649	6.19677	3.2	1.67807	0.742902	1	exon (ENSRNOT00000023872, exon 2 of 4)	1469	ENSRNOT00000023872	Cnp
Chr10_88534372	10	88534372	8.84943	23.3913	2.64326	1.40232	0.514655	1	promoter-TSS (ENSRNOT00000080521)	-542	ENSRNOT00000080521	Dnajc7
Chr10_88539636	10	88539636	33.7533	118.863	3.52151	1.8162	0.086255	1	exon (ENSRNOT00000077568, exon 4 of 4)	2929	ENSRNOT00000024543	Nkiras2
Chr10_88541892	10	88541892	69.8122	180.012	2.57851	1.36654	0.0923385	1	exon (ENSRNOT00000032737, exon 7 of 7)	-3141	ENSRNOT00000091580	NA
Chr10_88566237	10	88566237	104.571	41.3118	0.395062	-1.33985	0.189512	1	TTS (ENSRNOT00000091161)	2104	ENSRNOT00000089145	NA
Chr10_88603564	10	88603564	103.245	276.003	2.67327	1.41861	0.0499757	1	exon (ENSRNOT00000024718, exon 9 of 12)	7542	ENSRNOT00000024718	Dhx58
Chr10_88616954	10	88616954	55.0631	212.556	3.86023	1.94869	0.0152824	0.768527	intron (ENSRNOT00000055250, intron 6 of 17)	2584	ENSRNOT00000055250	Kat2a
Chr10_88622827	10	88622827	96.2961	42.307	0.439343	-1.18658	0.274886	1	exon (ENSRNOT00000030344, exon 6 of 6)	2171	ENSRNOT00000055248	Hspb9
Chr10_88661815	10	88661815	75.4485	151.097	2.00265	1.00191	0.253654	1	intron (ENSRNOT00000025518, intron 6 of 16)	5531	ENSRNOT00000025518	Kcnh4
Chr10_88675673	10	88675673	14.8911	32.2339	2.16464	1.11412	0.532011	1	exon (ENSRNOT00000025590, exon 4 of 9)	1383	ENSRNOT00000025590	Ghdc
Chr10_88683401	10	88683401	31.1769	11.2583	0.361111	-1.46949	0.488887	1	Intergenic	-3947	ENSRNOT00000077478	NA
Chr10_88724713	10	88724713	53.1162	6.9282	0.130435	-2.9386	0.135107	1	intron (ENSRNOT00000026354, intron 1 of 18)	-12403	ENSRNOT00000081247	Stat5b
Chr10_88869962	10	88869962	100.698	252.002	2.50256	1.32341	0.0660381	1	intron (ENSRNOT00000026783, intron 1 of 1)	4567	ENSRNOT00000026783	Ptrf
Chr10_88952787	10	88952787	24.2487	57.1577	2.35714	1.23704	0.473254	1	intron (ENSRNOT00000055238, intron 18 of 20)	15327	ENSRNOT00000091635	NA
Chr10_88973696	10	88973696	2.3094	5.19615	2.25	1.16993	0.870197	1	Intergenic	-5688	ENSRNOT00000052157	Naglu
Chr10_88985907	10	88985907	9.92743	30.2193	3.04402	1.60598	0.404237	1	exon (ENSRNOT00000052157, exon 6 of 6)	-1652	ENSRNOT00000026878	Hsd17b1
Chr10_88993863	10	88993863	28.5148	85.4293	2.99596	1.58302	0.171938	1	intron (ENSRNOT00000027061, intron 2 of 9)	1375	ENSRNOT00000027061	Coasy
Chr10_89053590	10	89053590	52.6154	155.126	2.9483	1.55988	0.0902151	1	Intergenic	-15667	ENSRNOT00000008576	Tubg2
Chr10_89080282	10	89080282	26.8041	56.4094	2.10451	1.07348	0.429309	1	exon (ENSRNOT00000027452, exon 7 of 13)	4604	ENSRNOT00000027452	Plekhh3
Chr10_89088339	10	89088339	14.749	7.1191	0.482682	-1.05085	0.698638	1	intron (ENSRNOT00000027458, intron 1 of 1)	655	ENSRNOT00000027458	Ccr10
Chr10_89098323	10	89098323	229.102	673.264	2.93871	1.55518	0.00184423	0.130089	intron (ENSRNOT00000027505, intron 17 of 23)	8676	ENSRNOT00000027505	Cntnap1
Chr10_89116554	10	89116554	32.3316	6.9282	0.214286	-2.22239	0.317546	1	exon (ENSRNOT00000027640, exon 10 of 20)	13786	ENSRNOT00000027640	Ezh1
Chr10_89168316	10	89168316	6.9282	0.866025	0.125	-3	0.60676	1	exon (ENSRNOT00000088331, exon 3 of 4)	655	ENSRNOT00000075835	NA
Chr10_89172018	10	89172018	3.4641	6.9282	2	1	0.856729	1	intron (ENSRNOT00000075953, intron 2 of 7)	-1826	ENSRNOT00000075904	NA
Chr10_89175377	10	89175377	0.98327	3.05104	3.10296	1.63364	0.851382	1	intron (ENSRNOT00000076658, intron 1 of 3)	359	ENSRNOT00000075857	NA
Chr10_89182667	10	89182667	23.8258	57.4167	2.40985	1.26894	0.355676	1	intron (ENSRNOT00000078931, intron 2 of 19)	1413	ENSRNOT00000027770	Wnk4
Chr10_89189330	10	89189330	59.5646	141.023	2.36757	1.24341	0.17997	1	exon (ENSRNOT00000076366, exon 7 of 17)	-1855	ENSRNOT00000064931	Usmg5
Chr10_89203380	10	89203380	90.3396	186.352	2.0628	1.0446	0.196618	1	intron (ENSRNOT00000076056, intron 23 of 28)	3499	ENSRNOT00000076865	Cntd1
Chr10_89210841	10	89210841	51.6226	11.0804	0.214642	-2.21999	0.162296	1	intron (ENSRNOT00000082010, intron 11 of 11)	1696	ENSRNOT00000076489	NA
Chr10_89215571	10	89215571	10.3923	2.59808	0.25	-2	0.618106	1	TTS (ENSRNOT00000077048)	279	ENSRNOT00000076146	NA
Chr10_89216920	10	89216920	33.7533	124.906	3.70057	1.88775	0.0705284	1	TTS (ENSRNOT00000075886)	228	ENSRNOT00000077048	NA
Chr10_89223237	10	89223237	69.8122	12.2042	0.174815	-2.5161	0.073035	1	intron (ENSRNOT00000082010, intron 2 of 11)	1986	ENSRNOT00000075886	NA
Chr10_89229062	10	89229062	37.7616	139.427	3.69231	1.88452	0.0487002	1	Intergenic	-3764	ENSRNOT00000082010	Becn1
Chr10_89233786	10	89233786	89.0786	27.8855	0.313043	-1.67557	0.138814	1	Intergenic	-2471	ENSRNOT00000027957	Psme3
Chr10_89241170	10	89241170	66.5138	28.2047	0.424043	-1.23772	0.334633	1	exon (ENSRNOT00000027957, exon 10 of 11)	4896	ENSRNOT00000076727	Psme3
Chr10_89245948	10	89245948	164.206	462.742	2.81806	1.4947	0.00812346	0.474041	intron (ENSRNOT00000077603, intron 10 of 24)	-5423	ENSRNOT00000076820	Aoc3
Chr10_89285667	10	89285667	16.1658	38.1051	2.35714	1.23704	0.527568	1	promoter-TSS (ENSRNOT00000076390)	-189	ENSRNOT00000028033	G6pc
Chr10_89337788	10	89337788	11.9129	53.3874	4.48147	2.16397	0.163872	1	exon (ENSRNOT00000073923, exon 4 of 7)	952	ENSRNOT00000073923	Ptges3l
Chr10_89347273	10	89347273	39.7097	19.1389	0.48197	-1.05298	0.510609	1	exon (ENSRNOT00000031208, exon 5 of 5)	-5563	ENSRNOT00000028060	Rpl27
Chr10_89357305	10	89357305	9.2376	50.2295	5.4375	2.44294	0.211612	1	TTS (ENSRNOT00000028060)	-1072	ENSRNOT00000028067	Ifi35
Chr10_89451102	10	89451102	8.0829	22.5167	2.78571	1.47805	0.553045	1	intron (ENSRNOT00000028109, intron 2 of 22)	1099	ENSRNOT00000083111	Brca1
Chr10_89453615	10	89453615	5.80948	24.7871	4.26667	2.09311	0.344446	1	intron (ENSRNOT00000028109, intron 1 of 22)	1067	ENSRNOT00000028109	Brca1
Chr10_89457769	10	89457769	15.0111	0.866025	0.0576923	-4.11548	0.296433	1	Intergenic	-1882	ENSRNOT00000028149	Nbr1
Chr10_89488223	10	89488223	4.6188	14.7224	3.1875	1.67243	0.59853	1	intron (ENSRNOT00000035523, intron 4 of 7)	3754	ENSRNOT00000035523	Tmem106a
Chr10_89495949	10	89495949	41.6952	101.738	2.44005	1.28691	0.23001	1	intron (ENSRNOT00000089654, intron 3 of 3)	4590	ENSRNOT00000089654	NA
Chr10_89505662	10	89505662	40.6663	19.6231	0.48254	-1.05128	0.492259	1	Intergenic	-4083	ENSRNOT00000028152	NA
Chr10_89535865	10	89535865	4.6188	1.73205	0.375	-1.41504	0.843262	1	Intergenic	-3692	ENSRNOT00000028174	Rdm1
Chr10_89543550	10	89543550	117.009	34.5785	0.29552	-1.75867	0.0855615	1	intron (ENSRNOT00000028174, intron 4 of 6)	3984	ENSRNOT00000080659	NA
Chr10_89564739	10	89564739	60.9995	15.4919	0.253968	-1.97728	0.153018	1	Intergenic	-2508	ENSRNOT00000085664	NA
Chr10_89569414	10	89569414	27.1109	68.1645	2.51429	1.33015	0.278431	1	promoter-TSS (ENSRNOT00000085138)	-889	ENSRNOT00000085138	NA
Chr10_89629021	10	89629021	6.9282	3.4641	0.5	-1	0.849772	1	Intergenic	-6655	ENSRNOT00000028179	RGD1561590
Chr10_89641962	10	89641962	4.6188	11.2583	2.4375	1.2854	0.728614	1	Intergenic	-4012	ENSRNOT00000086892	Dhx8
Chr10_89895564	10	89895564	11.547	5.19615	0.45	-1.152	0.74254	1	Intergenic	2901	ENSRNOT00000086578	NA
Chr10_89905699	10	89905699	12.7017	1.73205	0.136364	-2.87447	0.453057	1	exon (ENSRNOT00000055194, exon 3 of 3)	-5567	ENSRNOT00000028238	Sost
Chr10_89972998	10	89972998	111.109	523.763	4.71393	2.23693	0.000107899	0.00938068	Intergenic	-3550	ENSRNOT00000073879	Cd300lg
Chr10_89997689	10	89997689	18.3967	265.428	14.4281	3.85081	1.19635e-05	0.00112985	Intergenic	21141	ENSRNOT00000028277	Cd300lg
Chr10_90036759	10	90036759	38.7298	131.165	3.38667	1.75987	0.0691587	1	Intergenic	-6119	ENSRNOT00000090456	Mpp2
Chr10_90044940	10	90044940	49.6521	6.06218	0.122093	-3.03395	0.133698	1	Intergenic	-2062	ENSRNOT00000028318	Ppy
Chr10_90049065	10	90049065	5.7735	0.866025	0.15	-2.73697	0.666637	1	promoter-TSS (ENSRNOT00000028323)	48	ENSRNOT00000028323	Pyy
Chr10_90085126	10	90085126	6.9492	30.2193	4.3486	2.12055	0.295043	1	promoter-TSS (ENSRNOT00000028332)	-434	ENSRNOT00000028332	Nags
Chr10_90101836	10	90101836	81.4049	26.1901	0.321726	-1.6361	0.181008	1	Intergenic	-5739	ENSRNOT00000081539	Tmem101
Chr10_90201618	10	90201618	51.6226	15.1097	0.292694	-1.77253	0.24323	1	intron (ENSRNOT00000080965, intron 2 of 9)	8988	ENSRNOT00000065182	LOC303566
Chr10_90216786	10	90216786	20.7846	44.1673	2.125	1.08746	0.556373	1	Intergenic	-1139	ENSRNOT00000028388	Asb16
Chr10_90225994	10	90225994	61.946	21.3573	0.344773	-1.53628	0.252663	1	exon (ENSRNOT00000028388, exon 5 of 5)	-4448	ENSRNOT00000082722	Tmub2
Chr10_90232446	10	90232446	84.5612	31.5275	0.372836	-1.42339	0.213989	1	intron (ENSRNOT00000082722, intron 2 of 3)	1734	ENSRNOT00000055185	Tmub2
Chr10_90244297	10	90244297	11.547	67.55	5.85	2.54844	0.157882	1	Intergenic	-3787	ENSRNOT00000028407	Atxn7l3
Chr10_90322734	10	90322734	22.8331	68.4971	2.9999	1.58492	0.226768	1	Intergenic	-10347	ENSRNOT00000028445	Slc4a1
Chr10_90380111	10	90380111	53.6081	259.886	4.84788	2.27736	0.00444333	0.223206	intron (ENSRNOT00000028557, intron 4 of 12)	3007	ENSRNOT00000040472	Grn
Chr10_90444881	10	90444881	27.7128	5.19615	0.1875	-2.41504	0.317196	1	intron (ENSRNOT00000050474, intron 5 of 7)	-29810	ENSRNOT00000055179	Itga2b
Chr10_90471819	10	90471819	5.7735	13.8564	2.4	1.26303	0.692132	1	intron (ENSRNOT00000050474, intron 3 of 7)	9688	ENSRNOT00000088519	NA
Chr10_90595695	10	90595695	10.3923	70.1481	6.75	2.75489	0.128586	1	Intergenic	-26119	ENSRNOT00000074987	AABR07030494.1
Chr10_90609309	10	90609309	12.7017	55.4256	4.36364	2.12553	0.251367	1	Intergenic	-13684	ENSRNOT00000032856	Meioc
Chr10_90719257	10	90719257	2.3094	10.3923	4.5	2.16993	0.609318	1	Intergenic	-9324	ENSRNOT00000086815	NA
Chr10_90729336	10	90729336	2.3094	7.79423	3.375	1.75489	0.727219	1	Intergenic	-1813	ENSRNOT00000093604	Adam11
Chr10_90746517	10	90746517	50.1468	5.08507	0.101404	-3.30182	0.063473	1	TTS (ENSRNOT00000093440)	3440	ENSRNOT00000093454	NA
Chr10_90749504	10	90749504	10.3923	25.1147	2.41667	1.27302	0.585489	1	TTS (ENSRNOT00000093604)	768	ENSRNOT00000093440	NA
Chr10_90782656	10	90782656	3.4641	1.73205	0.5	-1	0.929447	1	exon (ENSRNOT00000073372, exon 3 of 3)	-10017	ENSRNOT00000078597	NA
Chr10_90919955	10	90919955	2.3094	0.866025	0.375	-1.41504	0.926634	1	Intergenic	-7667	ENSRNOT00000093570	Gjc1
Chr10_90925433	10	90925433	27.7128	12.1244	0.4375	-1.19265	0.585283	1	Intergenic	-3991	ENSRNOT00000093180	Higd1b
Chr10_90935448	10	90935448	45.0333	3.4641	0.0769231	-3.70044	0.0936991	1	promoter-TSS (ENSRNOT00000093334)	-468	ENSRNOT00000093334	NA
Chr10_90939547	10	90939547	2.97823	22.1608	7.44094	2.89548	0.262974	1	intron (ENSRNOT00000093143, intron 2 of 2)	572	ENSRNOT00000093143	Eftud2
Chr10_90941536	10	90941536	32.4479	12.2042	0.376116	-1.41075	0.439162	1	exon (ENSRNOT00000055176, exon 16 of 28)	-1175	ENSRNOT00000093592	NA
Chr10_90985353	10	90985353	10.9202	79.5775	7.2872	2.86536	0.0390983	1	promoter-TSS (ENSRNOT00000093364)	-301	ENSRNOT00000093364	Ccdc103
Chr10_90989233	10	90989233	10.3923	26.8468	2.58333	1.36923	0.54817	1	exon (ENSRNOT00000003892, exon 1 of 1)	500	ENSRNOT00000003892	FAM187A
Chr10_90993375	10	90993375	2.3094	5.19615	2.25	1.16993	0.870197	1	TTS (ENSRNOT00000093266)	1063	ENSRNOT00000093167	Gfap
Chr10_90996218	10	90996218	37.3643	75.2591	2.0142	1.01021	0.381931	1	promoter-TSS (ENSRNOT00000093266)	-235	ENSRNOT00000093266	Gfap
Chr10_91004683	10	91004683	48.4123	107.411	2.21867	1.14969	0.244981	1	Intergenic	-5176	ENSRNOT00000034401	Gfap
Chr10_91007228	10	91007228	18.4752	1.73205	0.09375	-3.41504	0.287205	1	Intergenic	5267	ENSRNOT00000093429	NA
Chr10_91029334	10	91029334	5.80948	21.6887	3.73333	1.90046	0.417311	1	Intergenic	-1595	ENSRNOT00000093704	Kif18b
Chr10_91074869	10	91074869	40.4145	19.0526	0.471429	-1.08489	0.563967	1	Intergenic	26353	ENSRNOT00000087123	NA
Chr10_91126797	10	91126797	1.93649	12.3935	6.4	2.67807	0.450655	1	exon (ENSRNOT00000004046, exon 1 of 12)	107	ENSRNOT00000004046	Nmt1
Chr10_91198569	10	91198569	82.3009	167.313	2.03294	1.02357	0.209466	1	Intergenic	-2306	ENSRNOT00000004272	Hexim1
Chr10_91572856	10	91572856	5.7735	12.9904	2.25	1.16993	0.724145	1	intron (ENSRNOT00000068686, intron 10 of 18)	8377	ENSRNOT00000068686	AABR07030520.1
Chr10_91611539	10	91611539	6.9282	1.73205	0.25	-2	0.707384	1	intron (ENSRNOT00000043156, intron 10 of 12)	-30306	ENSRNOT00000066453	AABR07030520.1
Chr10_91636424	10	91636424	3.4641	7.79423	2.25	1.16993	0.812332	1	intron (ENSRNOT00000043156, intron 6 of 12)	25135	ENSRNOT00000043156	AABR07030521.1
Chr10_91684452	10	91684452	6.9282	32.0429	4.625	2.20945	0.330217	1	Intergenic	14973	ENSRNOT00000004650	Lyzl6
Chr10_91733277	10	91733277	13.8564	1.73205	0.125	-3	0.414566	1	Intergenic	-19658	ENSRNOT00000033244	NA
Chr10_91759590	10	91759590	34.746	5.03655	0.144953	-2.78634	0.168598	1	Intergenic	-3508	ENSRNOT00000005046	Gosr2
Chr10_91789323	10	91789323	13.8564	51.0955	3.6875	1.88264	0.312687	1	exon (ENSRNOT00000078561, exon 4 of 4)	7995	ENSRNOT00000078561	Wnt9b
Chr10_91803803	10	91803803	87.3614	213.55	2.44444	1.2895	0.100991	1	intron (ENSRNOT00000005074, intron 1 of 3)	4135	ENSRNOT00000005074	Wnt9b
Chr10_91969363	10	91969363	13.8564	57.1577	4.125	2.04439	0.2627	1	intron (ENSRNOT00000006361, intron 6 of 20)	11857	ENSRNOT00000074190	NA
Chr10_91992456	10	91992456	10.3923	39.8372	3.83333	1.9386	0.340184	1	intron (ENSRNOT00000006361, intron 1 of 20)	-5823	ENSRNOT00000087824	Nsf
Chr10_92001518	10	92001518	4.6188	20.7846	4.5	2.16993	0.428646	1	intron (ENSRNOT00000006361, intron 1 of 20)	6565	ENSRNOT00000006361	Nsf
Chr10_92185409	10	92185409	1353.96	556.307	0.410873	-1.28323	0.000773769	0.0596019	Intergenic	-6310	ENSRNOT00000006764	Crhr1
Chr10_92195571	10	92195571	319.563	1518.4	4.7515	2.24838	1.71574e-08	2.25529e-06	intron (ENSRNOT00000006764, intron 1 of 12)	3852	ENSRNOT00000032941	Crhr1
Chr10_92298714	10	92298714	5.7735	2.59808	0.45	-1.152	0.850724	1	exon (ENSRNOT00000092342, exon 2 of 2)	3771	ENSRNOT00000092342	NA
Chr10_92341677	10	92341677	39.2598	2.59808	0.0661765	-3.91754	0.0987508	1	TTS (ENSRNOT00000092536)	-2616	ENSRNOT00000092483	NA
Chr10_92365206	10	92365206	12.7017	5.19615	0.409091	-1.28951	0.69612	1	intron (ENSRNOT00000045127, intron 6 of 8)	-20376	ENSRNOT00000092536	NA
Chr10_92382207	10	92382207	13.5554	34.0823	2.51429	1.33015	0.440243	1	intron (ENSRNOT00000045127, intron 8 of 8)	35239	ENSRNOT00000084941	NA
Chr10_92514242	10	92514242	4.6188	12.1244	2.625	1.39232	0.694121	1	Intergenic	-38042	ENSRNOT00000087426	NA
Chr10_92638997	10	92638997	141.364	298.478	2.11142	1.07821	0.103362	1	TTS (ENSRNOT00000072480)	10640	ENSRNOT00000072480	Myl4
Chr10_93147383	10	93147383	11.619	2.06559	0.177778	-2.49185	0.495498	1	intron (ENSRNOT00000081453, intron 1 of 13)	181	ENSRNOT00000081453	NA
Chr10_93193859	10	93193859	25.4034	6.9282	0.272727	-1.87447	0.433831	1	promoter-TSS (ENSRNOT00000089357)	-122	ENSRNOT00000089357	NA
Chr10_93217572	10	93217572	11.547	4.33013	0.375	-1.41504	0.690814	1	intron (ENSRNOT00000079852, intron 8 of 8)	-11909	ENSRNOT00000080878	NA
Chr10_93233665	10	93233665	7.94194	40.2924	5.07337	2.34294	0.194455	1	exon (ENSRNOT00000081578, exon 2 of 4)	1514	ENSRNOT00000081578	NA
Chr10_93238892	10	93238892	9.68246	20.6559	2.13333	1.09311	0.623122	1	intron (ENSRNOT00000085485, intron 1 of 1)	760	ENSRNOT00000085485	NA
Chr10_93274779	10	93274779	3.4641	25.9808	7.5	2.90689	0.273148	1	exon (ENSRNOT00000085367, exon 5 of 10)	8564	ENSRNOT00000085367	NA
Chr10_93308723	10	93308723	53.1162	25.9808	0.48913	-1.03171	0.549804	1	intron (ENSRNOT00000008019, intron 2 of 10)	2753	ENSRNOT00000008019	Efcab3
Chr10_93352350	10	93352350	139.977	303.2	2.16608	1.11508	0.101762	1	Intergenic	-1654	ENSRNOT00000008140	Mettl2b
Chr10_93475596	10	93475596	48.4974	4.33013	0.0892857	-3.48543	0.0989178	1	intron (ENSRNOT00000066484, intron 12 of 21)	6879	ENSRNOT00000080959	NA
Chr10_93735674	10	93735674	31.1769	13.8564	0.444444	-1.16993	0.57341	1	Intergenic	-55699	ENSRNOT00000009316	March10
Chr10_93996760	10	93996760	1.1547	5.19615	4.5	2.16993	0.756511	1	intron (ENSRNOT00000077280, intron 7 of 25)	9928	ENSRNOT00000079613	NA
Chr10_94084604	10	94084604	74.5549	23.7543	0.318615	-1.65012	0.176544	1	intron (ENSRNOT00000077280, intron 14 of 25)	62953	ENSRNOT00000009778	Cyb561
Chr10_94187411	10	94187411	30.9839	175.575	5.66667	2.5025	0.00668257	0.391681	exon (ENSRNOT00000092961, exon 9 of 10)	-5146	ENSRNOT00000074007	Ace3
Chr10_94203878	10	94203878	19.6299	7.79423	0.397059	-1.33258	0.604364	1	intron (ENSRNOT00000093077, intron 12 of 13)	-3437	ENSRNOT00000092779	Kcnh6
Chr10_94236568	10	94236568	26.1426	4.13118	0.158025	-2.66178	0.246049	1	intron (ENSRNOT00000063858, intron 1 of 6)	4982	ENSRNOT00000063858	Dcaf7
Chr10_94250373	10	94250373	3.4641	10.3923	3	1.58496	0.692282	1	exon (ENSRNOT00000063858, exon 7 of 7)	-9825	ENSRNOT00000063973	Taco1
Chr10_94359065	10	94359065	18.4752	44.1673	2.39062	1.25739	0.500697	1	intron (ENSRNOT00000011894, intron 7 of 9)	5985	ENSRNOT00000011894	Strada
Chr10_94373076	10	94373076	141.962	68.4971	0.482502	-1.05139	0.245898	1	intron (ENSRNOT00000055125, intron 2 of 10)	4434	ENSRNOT00000083761	NA
Chr10_94392796	10	94392796	17.4284	45.443	2.60741	1.38262	0.354953	1	exon (ENSRNOT00000012533, exon 11 of 13)	-8456	ENSRNOT00000055125	Strada
Chr10_94399082	10	94399082	180.679	76.5556	0.42371	-1.23885	0.13844	1	intron (ENSRNOT00000012533, intron 4 of 12)	7868	ENSRNOT00000012533	Ccdc47
Chr10_94447019	10	94447019	13.7658	69.157	5.02384	2.32879	0.0919433	1	intron (ENSRNOT00000013997, intron 2 of 11)	1141	ENSRNOT00000013997	Psmc5
Chr10_94448516	10	94448516	119.959	48.8167	0.406945	-1.29709	0.177775	1	TTS (ENSRNOT00000081749)	174	ENSRNOT00000081749	NA
Chr10_94468963	10	94468963	2.3094	21.6506	9.375	3.22882	0.279531	1	intron (ENSRNOT00000014867, intron 1 of 7)	2439	ENSRNOT00000014867	Tcam1
Chr10_94478926	10	94478926	20.3332	77.4597	3.80952	1.92961	0.117389	1	TTS (ENSRNOT00000014867)	6544	ENSRNOT00000083042	NA
Chr10_94486855	10	94486855	10.3923	0.866025	0.0833333	-3.58496	0.44853	1	exon (ENSRNOT00000015818, exon 4 of 5)	1326	ENSRNOT00000015818	Gh1
Chr10_94507406	10	94507406	42.7239	2.59808	0.0608108	-4.03953	0.0814481	1	intron (ENSRNOT00000016841, intron 24 of 24)	-6814	ENSRNOT00000015976	Cd79b
Chr10_94555037	10	94555037	5.7735	21.6506	3.75	1.90689	0.467325	1	intron (ENSRNOT00000016841, intron 1 of 24)	2728	ENSRNOT00000016841	Scn4a
Chr10_94570259	10	94570259	2.3094	10.3923	4.5	2.16993	0.609318	1	TTS (ENSRNOT00000078446)	3330	ENSRNOT00000078446	Prr29
Chr10_94579727	10	94579727	154.919	336.691	2.17333	1.11991	0.0788204	1	Intergenic	-3214	ENSRNOT00000035474	Icam2
Chr10_94670070	10	94670070	81.3327	197.264	2.4254	1.27822	0.103481	1	intron (ENSRNOT00000085736, intron 1 of 21)	11845	ENSRNOT00000085736	Ern1
Chr10_94899816	10	94899816	77.434	180.308	2.32855	1.21943	0.144164	1	Intergenic	-44621	ENSRNOT00000078968	Milr1
Chr10_94969554	10	94969554	2.3094	12.1244	5.25	2.39232	0.53982	1	intron (ENSRNOT00000018394, intron 7 of 7)	5920	ENSRNOT00000080326	NA
Chr10_94980255	10	94980255	46.6589	105.768	2.26682	1.18067	0.257424	1	promoter-TSS (ENSRNOT00000018394)	-995	ENSRNOT00000018394	Polg2
Chr10_94981887	10	94981887	29.4981	4.06806	0.137909	-2.85821	0.196378	1	TTS (ENSRNOT00000073776)	231	ENSRNOT00000071948	NA
Chr10_94985124	10	94985124	3.4641	15.5885	4.5	2.16993	0.501154	1	exon (ENSRNOT00000048490, exon 7 of 14)	-2518	ENSRNOT00000073776	NA
Chr10_94986488	10	94986488	11.7992	54.9188	4.65444	2.21861	0.14609	1	exon (ENSRNOT00000048490, exon 3 of 14)	-1875	ENSRNOT00000066525	Cep95
Chr10_95223534	10	95223534	52.6154	150.089	2.85257	1.51226	0.103571	1	Intergenic	-11422	ENSRNOT00000020795	Kpna2
Chr10_95231745	10	95231745	36.7933	124.968	3.39649	1.76405	0.0742389	1	Intergenic	-8773	ENSRNOT00000086691	NA
Chr10_95241849	10	95241849	2.94981	6.10209	2.06864	1.04868	0.836123	1	intron (ENSRNOT00000086691, intron 2 of 2)	-1138	ENSRNOT00000065589	RGD1565033
Chr10_95251141	10	95251141	18.8621	9.06579	0.480635	-1.05699	0.655445	1	TTS (ENSRNOT00000085210)	8146	ENSRNOT00000080460	RGD1565033
Chr10_95302924	10	95302924	39.2598	3.4641	0.0882353	-3.5025	0.126108	1	intron (ENSRNOT00000085210, intron 6 of 31)	-40899	ENSRNOT00000066487	Bptf
Chr10_95373828	10	95373828	261.426	551.513	2.10963	1.07699	0.0440049	1	Intergenic	15909	ENSRNOT00000086774	NA
Chr10_95428461	10	95428461	13.8564	6.06218	0.4375	-1.19265	0.699885	1	Intergenic	2852	ENSRNOT00000085552	AABR07030603.2
Chr10_95491283	10	95491283	35.7957	5.19615	0.145161	-2.78427	0.213174	1	Intergenic	-32049	ENSRNOT00000091940	NA
Chr10_95531713	10	95531713	30.0222	12.9904	0.432692	-1.20859	0.567845	1	Intergenic	-52079	ENSRNOT00000082823	NA
Chr10_95640280	10	95640280	6.9282	53.6936	7.75	2.9542	0.138486	1	Intergenic	-2361	ENSRNOT00000029782	RGD1359290
Chr10_95980099	10	95980099	295.315	115.673	0.391694	-1.3522	0.0476243	1	intron (ENSRNOT00000004383, intron 1 of 3)	35401	ENSRNOT00000004383	Cacng4
Chr10_96042178	10	96042178	27.7128	4.33013	0.15625	-2.67807	0.27811	1	Intergenic	-5954	ENSRNOT00000087333	NA
Chr10_96052896	10	96052896	62.3538	10.3923	0.166667	-2.58496	0.157646	1	Intergenic	-2191	ENSRNOT00000091396	NA
Chr10_96614073	10	96614073	92.3251	189.374	2.05117	1.03645	0.196872	1	Intergenic	-25852	ENSRNOT00000004756	Apoh
Chr10_96653330	10	96653330	10.3923	48.4974	4.66667	2.22239	0.252927	1	intron (ENSRNOT00000004756, intron 7 of 7)	-8367	ENSRNOT00000077567	AABR07030630.1
Chr10_97198004	10	97198004	2.3094	0.866025	0.375	-1.41504	0.926634	1	Intergenic	-14429	ENSRNOT00000088599	Axin2
Chr10_97404106	10	97404106	5.7735	13.8564	2.4	1.26303	0.692132	1	Intergenic	56467	ENSRNOT00000079534	NA
Chr10_97519283	10	97519283	12.7017	6.06218	0.477273	-1.06711	0.743545	1	intron (ENSRNOT00000005076, intron 17 of 18)	-13779	ENSRNOT00000042056	RGD1565459
Chr10_97714237	10	97714237	101.26	221.608	2.18851	1.12995	0.138492	1	intron (ENSRNOT00000000263, intron 6 of 8)	3331	ENSRNOT00000000263	Amz2
Chr10_97735922	10	97735922	66.809	23.7543	0.355556	-1.49185	0.237078	1	exon (ENSRNOT00000078059, exon 6 of 6)	14758	ENSRNOT00000078059	Slc16a6
Chr10_97759550	10	97759550	0.992743	3.02193	3.04402	1.60598	0.865506	1	Intergenic	-3028	ENSRNOT00000045902	Slc16a6
Chr10_97767088	10	97767088	33.4863	13.8564	0.413793	-1.27302	0.53138	1	Intergenic	-4177	ENSRNOT00000005257	Arsg
Chr10_97938913	10	97938913	22.8331	8.05848	0.35293	-1.50255	0.496127	1	intron (ENSRNOT00000078974, intron 1 of 1)	708	ENSRNOT00000078974	NA
Chr10_98177393	10	98177393	96.2961	31.2266	0.324277	-1.6247	0.152991	1	promoter-TSS (ENSRNOT00000080349)	-184	ENSRNOT00000080349	NA
Chr10_98293243	10	98293243	24.2487	12.1244	0.5	-1	0.662944	1	intron (ENSRNOT00000005489, intron 1 of 39)	1280	ENSRNOT00000005489	Abca8
Chr10_98377232	10	98377232	3.4641	12.9904	3.75	1.90689	0.590437	1	intron (ENSRNOT00000065947, intron 5 of 38)	11406	ENSRNOT00000005665	Abca8a
Chr10_98410735	10	98410735	79.3962	281.953	3.55122	1.82831	0.0116348	0.609838	Intergenic	-20350	ENSRNOT00000065947	Abca8a
Chr10_98513412	10	98513412	18.4752	6.9282	0.375	-1.41504	0.595306	1	intron (ENSRNOT00000073149, intron 18 of 37)	31036	ENSRNOT00000073149	Abca6
Chr10_98912234	10	98912234	24.2487	54.5596	2.25	1.16993	0.501712	1	Intergenic	-62989	ENSRNOT00000091699	NA
Chr10_99129155	10	99129155	5.7735	33.775	5.85	2.54844	0.265364	1	Intergenic	-258976	ENSRNOT00000006238	Kcnj16
Chr10_9955899	10	9955899	38.1051	5.19615	0.136364	-2.87447	0.191021	1	Intergenic	-464332	ENSRNOT00000063715	NA
Chr10_99663594	10	99663594	218.824	473.02	2.16165	1.11213	0.0494279	1	Intergenic	42829	ENSRNOT00000083213	NA
Chr11_11456736	11	11456736	23.094	3.4641	0.15	-2.73697	0.306917	1	intron (ENSRNOT00000088878, intron 2 of 28)	48315	ENSRNOT00000054456	NA
Chr11_13140883	11	13140883	5.7735	58.0237	10.05	3.32912	0.0970432	1	Intergenic	68317	ENSRNOT00000089916	NA
Chr11_13990531	11	13990531	13.5554	4.13118	0.304762	-1.71425	0.572751	1	exon (ENSRNOT00000045835, exon 3 of 11)	9332	ENSRNOT00000045835	Lipi
Chr11_14083951	11	14083951	30.775	65.4752	2.12754	1.08919	0.391919	1	Intergenic	-57024	ENSRNOT00000090570	NA
Chr11_14304947	11	14304947	8.84943	29.4934	3.33281	1.73674	0.377833	1	promoter-TSS (ENSRNOT00000082143)	-221	ENSRNOT00000082143	Samsn1
Chr11_14803480	11	14803480	65.521	136.994	2.09084	1.06408	0.247929	1	Intergenic	-29144	ENSRNOT00000080572	NA
Chr11_15276682	11	15276682	4.96372	10.0731	2.02935	1.02102	0.772307	1	Intergenic	101340	ENSRNOT00000085016	NA
Chr11_15428199	11	15428199	2.3094	10.3923	4.5	2.16993	0.609318	1	Intergenic	-8071	ENSRNOT00000002150	Usp25
Chr11_15814734	11	15814734	3.4641	10.3923	3	1.58496	0.692282	1	Intergenic	43548	ENSRNOT00000090586	AABR07033287.1
Chr11_16178373	11	16178373	49.6521	21.6506	0.436047	-1.19745	0.500424	1	Intergenic	-80930	ENSRNOT00000053649	NA
Chr11_17344801	11	17344801	22.8331	178.294	7.80857	2.96506	0.00278679	0.149562	Intergenic	-4427	ENSRNOT00000089762	AABR07033324.1
Chr11_1889767	11	1889767	1.1547	13.8564	12	3.58496	0.381822	1	Intergenic	-6443	ENSRNOT00000000909	Cggbp1
Chr11_19193608	11	19193608	3.4641	0.866025	0.25	-2	0.810178	1	Intergenic	274790	ENSRNOT00000085179	NA
Chr11_19318600	11	19318600	15.0111	3.4641	0.230769	-2.11548	0.507102	1	Intergenic	381487	ENSRNOT00000082804	NA
Chr11_20219700	11	20219700	1.1547	5.19615	4.5	2.16993	0.756511	1	Intergenic	-66863	ENSRNOT00000091443	NA
Chr11_20382103	11	20382103	4.6188	30.3109	6.5625	2.71425	0.265193	1	Intergenic	-89662	ENSRNOT00000078127	Ncam2
Chr11_20474234	11	20474234	3.93308	6822.14	1734.55	10.7603	8.68416e-86	5.57436e-82	promoter-TSS (ENSRNOT00000082417)	-250	ENSRNOT00000082417	Ncam2
Chr11_2177839	11	2177839	2.3094	14.7224	6.375	2.67243	0.451132	1	Intergenic	34207	ENSRNOT00000077234	NA
Chr11_23565106	11	23565106	12.7017	2.59808	0.204545	-2.28951	0.526113	1	Intergenic	250760	ENSRNOT00000089854	NA
Chr11_24207686	11	24207686	21.8403	55.4021	2.53668	1.34294	0.339781	1	Intergenic	-7717	ENSRNOT00000074032	Mrpl39
Chr11_2483539	11	2483539	25.4034	4.33013	0.170455	-2.55254	0.313382	1	Intergenic	-162327	ENSRNOT00000000905	Pou1f1
Chr11_24968425	11	24968425	1.1547	6.06218	5.25	2.39232	0.708983	1	exon (ENSRNOT00000002109, exon 4 of 4)	110316	ENSRNOT00000002109	Cyyr1
Chr11_25361408	11	25361408	1.1547	6.9282	6	2.58496	0.664042	1	Intergenic	-10433	ENSRNOT00000002187	Adamts1
Chr11_25635345	11	25635345	4.6188	10.3923	2.25	1.16993	0.764523	1	Intergenic	39334	ENSRNOT00000046693	NA
Chr11_25827489	11	25827489	20.7846	4.33013	0.208333	-2.26303	0.401707	1	Intergenic	99487	ENSRNOT00000071013	NA
Chr11_26954597	11	26954597	2.3094	11.2583	4.875	2.2854	0.573487	1	Intergenic	-49724	ENSRNOT00000002182	N6amt1
Chr11_27081512	11	27081512	26.1426	71.2629	2.72593	1.44675	0.234761	1	promoter-TSS (ENSRNOT00000002180)	-810	ENSRNOT00000002180	Ltn1
Chr11_27114302	11	27114302	26.1426	4.13118	0.158025	-2.66178	0.246049	1	intron (ENSRNOT00000002173, intron 5 of 17)	13074	ENSRNOT00000002173	Usp16
Chr11_27204840	11	27204840	5.7735	15.5885	2.7	1.43296	0.632559	1	Intergenic	-3725	ENSRNOT00000002158	Map3k7cl
Chr11_27272823	11	27272823	2.3094	7.79423	3.375	1.75489	0.727219	1	Intergenic	62229	ENSRNOT00000084580	Map3k7cl
Chr11_27336127	11	27336127	24.2061	10.328	0.426667	-1.22882	0.549795	1	Intergenic	-28790	ENSRNOT00000002151	Bach1
Chr11_27761235	11	27761235	1.1547	10.3923	9	3.16993	0.505526	1	Intergenic	-118668	ENSRNOT00000083136	NA
Chr11_28155280	11	28155280	9.2376	22.5167	2.4375	1.2854	0.601046	1	intron (ENSRNOT00000086624, intron 2 of 2)	62786	ENSRNOT00000086624	NA
Chr11_28627866	11	28627866	1.1547	17.3205	15	3.90689	0.287549	1	Intergenic	2201	ENSRNOT00000071257	Krtap27-1
Chr11_28666027	11	28666027	18.4752	3.4641	0.1875	-2.41504	0.405904	1	Intergenic	6930	ENSRNOT00000002137	LOC100363136
Chr11_28692572	11	28692572	11.547	43.3013	3.75	1.90689	0.332686	1	promoter-TSS (ENSRNOT00000002135)	-137	ENSRNOT00000002135	Krtap13-1
Chr11_28736988	11	28736988	55.0631	17.2893	0.31399	-1.67121	0.246493	1	promoter-TSS (ENSRNOT00000064058)	-987	ENSRNOT00000064058	Krtap14l
Chr11_28746318	11	28746318	2.3094	56.2917	24.375	4.60733	0.0417406	1	Intergenic	7098	ENSRNOT00000061620	Krtap13-2
Chr11_28936638	11	28936638	17.3205	3.4641	0.2	-2.32193	0.436763	1	Intergenic	4004	ENSRNOT00000061605	Krtap22-2
Chr11_28948297	11	28948297	1.93649	4.13118	2.13333	1.09311	0.888656	1	intron (ENSRNOT00000061600, intron 1 of 1)	2709	ENSRNOT00000090364	AABR07033579.3
Chr11_29063569	11	29063569	1.1547	13.8564	12	3.58496	0.381822	1	TTS (ENSRNOT00000061595)	1164	ENSRNOT00000061595	LOC102551406
Chr11_29066043	11	29066043	6.9282	19.0526	2.75	1.45943	0.587181	1	Intergenic	-3223	ENSRNOT00000085882	LOC102551497
Chr11_29632439	11	29632439	176.005	57.9699	0.329364	-1.60224	0.056715	1	Intergenic	6484	ENSRNOT00000048888	LOC100359671
Chr11_29668592	11	29668592	9.2376	19.9186	2.15625	1.10852	0.666712	1	Intergenic	8549	ENSRNOT00000083406	NA
Chr11_29684817	11	29684817	2.97823	16.117	5.41159	2.43605	0.404104	1	Intergenic	15707	ENSRNOT00000078276	NA
Chr11_30312489	11	30312489	12.9057	2.01462	0.156104	-2.67942	0.436292	1	Intergenic	-12349	ENSRNOT00000079267	AABR07033612.1
Chr11_30429108	11	30429108	14.5237	40.279	2.77333	1.47162	0.358937	1	Intergenic	-1034	ENSRNOT00000047741	Scaf4
Chr11_30466161	11	30466161	6.9282	43.3013	6.25	2.64386	0.206033	1	Intergenic	31734	ENSRNOT00000086629	NA
Chr11_30938061	11	30938061	17.3205	7.79423	0.45	-1.152	0.670647	1	intron (ENSRNOT00000002851, intron 24 of 38)	33327	ENSRNOT00000036027	Mrap
Chr11_31094597	11	31094597	32.3316	5.19615	0.160714	-2.63743	0.252115	1	TTS (ENSRNOT00000087210)	978	ENSRNOT00000087210	NA
Chr11_31192438	11	31192438	15.4919	47.5086	3.06667	1.61667	0.280781	1	intron (ENSRNOT00000002800, intron 14 of 17)	-11795	ENSRNOT00000002812	Synj1
Chr11_31299697	11	31299697	33.4863	13.8564	0.413793	-1.27302	0.53138	1	Intergenic	30037	ENSRNOT00000087222	NA
Chr11_31483378	11	31483378	3.4641	0.866025	0.25	-2	0.810178	1	Intergenic	55019	ENSRNOT00000002827	Olig1
Chr11_31529988	11	31529988	3.4641	15.5885	4.5	2.16993	0.501154	1	Intergenic	-9029	ENSRNOT00000072856	Ifnar2
Chr11_31674910	11	31674910	15.0111	0.866025	0.0576923	-4.11548	0.296433	1	Intergenic	13341	ENSRNOT00000077344	NA
Chr11_31828276	11	31828276	2.3094	8.66025	3.75	1.90689	0.685744	1	intron (ENSRNOT00000002769, intron 6 of 11)	19215	ENSRNOT00000061304	Donson
Chr11_31986810	11	31986810	5.7735	16.4545	2.85	1.51096	0.605026	1	intron (ENSRNOT00000042750, intron 16 of 38)	43690	ENSRNOT00000047843	Itsn1
Chr11_32446796	11	32446796	13.8564	6.9282	0.5	-1	0.744543	1	exon (ENSRNOT00000040844, exon 2 of 2)	-3792	ENSRNOT00000061235	Smim11
Chr11_32468998	11	32468998	39.2598	5.19615	0.132353	-2.91754	0.180915	1	exon (ENSRNOT00000002718, exon 1 of 1)	569	ENSRNOT00000002718	LOC498063
Chr11_32530157	11	32530157	125.086	49.3582	0.394595	-1.34155	0.173921	1	Intergenic	20383	ENSRNOT00000002715	Rcan1
Chr11_3257488	11	3257488	18.4752	4.33013	0.234375	-2.09311	0.457871	1	Intergenic	-11961	ENSRNOT00000092010	NA
Chr11_32652273	11	32652273	6.9282	0.866025	0.125	-3	0.60676	1	Intergenic	-3344	ENSRNOT00000084412	Clic6
Chr11_32986483	11	32986483	10.3923	45.0333	4.33333	2.11548	0.284047	1	intron (ENSRNOT00000084134, intron 2 of 7)	16539	ENSRNOT00000084134	Runx1
Chr11_33057083	11	33057083	9.2376	26.8468	2.90625	1.53916	0.505615	1	Intergenic	36524	ENSRNOT00000083195	NA
Chr11_33675998	11	33675998	8.0829	33.775	4.17857	2.06301	0.346566	1	Intergenic	84103	ENSRNOT00000065810	RGD1562683
Chr11_33788123	11	33788123	15.0111	60.6218	4.03846	2.01381	0.26056	1	intron (ENSRNOT00000002308, intron 7 of 10)	-1750	ENSRNOT00000078352	NA
Chr11_33797057	11	33797057	117.009	39.6636	0.338979	-1.56073	0.119193	1	intron (ENSRNOT00000002308, intron 3 of 10)	4943	ENSRNOT00000002308	Setd4
Chr11_33841237	11	33841237	4.96372	10.0731	2.02935	1.02102	0.772307	1	exon (ENSRNOT00000075943, exon 1 of 1)	706	ENSRNOT00000075943	NA
Chr11_33846202	11	33846202	11.7992	45.7657	3.8787	1.95557	0.228609	1	intron (ENSRNOT00000041838, intron 1 of 2)	738	ENSRNOT00000041838	Cbr1
Chr11_33852091	11	33852091	15.0111	50.2295	3.34615	1.7425	0.347659	1	intron (ENSRNOT00000085961, intron 2 of 2)	-5411	ENSRNOT00000077019	NA
Chr11_33858138	11	33858138	18.6821	48.8167	2.61302	1.38572	0.34973	1	promoter-TSS (ENSRNOT00000076161)	-540	ENSRNOT00000076161	NA
Chr11_33872876	11	33872876	3.97097	78.5702	19.7861	4.30642	0.00686855	0.332864	Intergenic	9375	ENSRNOT00000072384	LOC102556347
Chr11_33914387	11	33914387	59.5646	29.212	0.490426	-1.02789	0.436036	1	intron (ENSRNOT00000002310, intron 2 of 2)	4947	ENSRNOT00000002310	Cbr3
Chr11_33943790	11	33943790	6.9282	64.9519	9.375	3.22882	0.093225	1	intron (ENSRNOT00000076259, intron 2 of 36)	14626	ENSRNOT00000083594	Dopey2
Chr11_34048713	11	34048713	3.4641	0.866025	0.25	-2	0.810178	1	Intergenic	-3281	ENSRNOT00000076473	Morc3
Chr11_34080898	11	34080898	51.317	23.7543	0.462893	-1.11125	0.417754	1	exon (ENSRNOT00000064751, exon 10 of 16)	-20300	ENSRNOT00000002299	Chaf1b
Chr11_34214895	11	34214895	6.9282	38.9711	5.625	2.49185	0.246063	1	Intergenic	-72141	ENSRNOT00000002297	Cldn14
Chr11_34247021	11	34247021	20.8476	43.3143	2.07766	1.05496	0.491678	1	Intergenic	66708	ENSRNOT00000085292	NA
Chr11_34435528	11	34435528	64.8725	137.362	2.11741	1.0823	0.222758	1	intron (ENSRNOT00000002291, intron 6 of 10)	91404	ENSRNOT00000002291	Hlcs
Chr11_34566962	11	34566962	105.231	23.1681	0.220165	-2.18334	0.0590364	1	Intergenic	9282	ENSRNOT00000002289	Ripply3
Chr11_34835430	11	34835430	12.7017	58.8897	4.63636	2.21299	0.22707	1	Intergenic	-30103	ENSRNOT00000050342	Dyrk1a
Chr11_35183644	11	35183644	11.547	29.4449	2.55	1.3505	0.536803	1	Intergenic	25504	ENSRNOT00000090522	NA
Chr11_35790916	11	35790916	47.3427	6.9282	0.146341	-2.77259	0.168643	1	Intergenic	-41321	ENSRNOT00000078425	Erg
Chr11_36460042	11	36460042	15.7323	1.01701	0.064645	-3.95132	0.255907	1	Intergenic	5792	ENSRNOT00000054455	NA
Chr11_36531862	11	36531862	337.262	766.829	2.27369	1.18504	0.010043	0.563024	intron (ENSRNOT00000033486, intron 1 of 8)	1212	ENSRNOT00000033486	Lca5l
Chr11_36549731	11	36549731	95.8563	228.248	2.38114	1.25166	0.091335	1	Intergenic	-5686	ENSRNOT00000064981	Sh3bgr
Chr11_36580162	11	36580162	12.7017	26.8468	2.11364	1.07973	0.628885	1	TTS (ENSRNOT00000064981)	3443	ENSRNOT00000074084	NA
Chr11_36737063	11	36737063	27.7968	7.05117	0.253668	-1.97898	0.342544	1	promoter-TSS (ENSRNOT00000032566)	40	ENSRNOT00000032566	Igsf5
Chr11_36846892	11	36846892	321.529	1678.07	5.21904	2.38379	1.15161e-09	1.68643e-07	Intergenic	-4147	ENSRNOT00000002221	Pcp4
Chr11_37010637	11	37010637	1836.75	353.921	0.192689	-2.37565	5.37816e-10	8.18714e-08	intron (ENSRNOT00000002215, intron 32 of 32)	159598	ENSRNOT00000061047	Pcp4
Chr11_37775789	11	37775789	1.1547	2.59808	2.25	1.16993	0.950548	1	Intergenic	-22582	ENSRNOT00000002679	Bace2
Chr11_38025302	11	38025302	401.822	133.231	0.331566	-1.59263	0.0110659	0.58798	Intergenic	-10149	ENSRNOT00000083067	Mx2
Chr11_38059795	11	38059795	18.3967	7.22957	0.392982	-1.34746	0.582578	1	TTS (ENSRNOT00000002695)	24098	ENSRNOT00000002695	Mx2
Chr11_38159887	11	38159887	71.4775	30.2193	0.422781	-1.24202	0.317846	1	Intergenic	-56596	ENSRNOT00000066413	Tmprss2
Chr11_38658157	11	38658157	1.98549	10.0731	5.07337	2.34294	0.543898	1	Intergenic	34266	ENSRNOT00000042713	LOC686837
Chr11_38694487	11	38694487	56.0464	27.4594	0.489941	-1.02932	0.44063	1	Intergenic	-2064	ENSRNOT00000041089	LOC686837
Chr11_38749543	11	38749543	28.5148	4.06806	0.142665	-2.8093	0.21002	1	intron (ENSRNOT00000081537, intron 2 of 4)	22494	ENSRNOT00000081537	LOC103690343
Chr11_39141217	11	39141217	70.4367	24.2487	0.344262	-1.53842	0.349345	1	Intergenic	-53297	ENSRNOT00000082632	NA
Chr11_39357272	11	39357272	55.19	145.624	2.6386	1.39977	0.118047	1	Intergenic	91232	ENSRNOT00000047347	LOC102553613
Chr11_39503480	11	39503480	13.5554	4.13118	0.304762	-1.71425	0.572751	1	Intergenic	6957	ENSRNOT00000054580	NA
Chr11_40522139	11	40522139	11.547	0.866025	0.075	-3.73697	0.40508	1	Intergenic	13060	ENSRNOT00000023108	AABR07033851.1
Chr11_40646074	11	40646074	3.4641	1.73205	0.5	-1	0.929447	1	Intergenic	-42530	ENSRNOT00000091956	NA
Chr11_41039137	11	41039137	5.7735	15.5885	2.7	1.43296	0.632559	1	Intergenic	94003	ENSRNOT00000054454	NA
Chr11_41076541	11	41076541	2.3094	24.2487	10.5	3.39232	0.236988	1	Intergenic	-58833	ENSRNOT00000052536	NA
Chr11_41460550	11	41460550	8.0829	2.59808	0.321429	-1.63743	0.724538	1	Intergenic	-6992	ENSRNOT00000077704	NA
Chr11_4234904	11	4234904	4.6188	31.1769	6.75	2.75489	0.253919	1	intron (ENSRNOT00000046370, intron 6 of 7)	97352	ENSRNOT00000087133	Cadm2
Chr11_43025409	11	43025409	30.9839	14.4591	0.466667	-1.09954	0.53589	1	Intergenic	-2843	ENSRNOT00000002285	Riox2
Chr11_43124787	11	43124787	4.6188	12.1244	2.625	1.39232	0.694121	1	Intergenic	-19096	ENSRNOT00000041445	Olr1528
Chr11_43160303	11	43160303	12.7017	4.33013	0.340909	-1.55254	0.645245	1	promoter-TSS (ENSRNOT00000071470)	-879	ENSRNOT00000071470	Olr1530
Chr11_43172452	11	43172452	6.9282	57.1577	8.25	3.04439	0.122267	1	Intergenic	-9221	ENSRNOT00000074327	NA
Chr11_43189398	11	43189398	54.0798	23.3913	0.432534	-1.20912	0.382447	1	Intergenic	-4951	ENSRNOT00000075303	Olr1532
Chr11_43288521	11	43288521	111.348	48.5414	0.435942	-1.19779	0.221709	1	Intergenic	7062	ENSRNOT00000050197	Olr1538
Chr11_43297201	11	43297201	2.3094	45.8993	19.875	4.31288	0.0692729	1	Intergenic	-12559	ENSRNOT00000040089	Olr1539
Chr11_43333311	11	43333311	40.6663	99.1484	2.4381	1.28575	0.215089	1	Intergenic	3610	ENSRNOT00000060892	Olr1540
Chr11_43348904	11	43348904	50.3488	24.7871	0.492308	-1.02237	0.45604	1	Intergenic	8398	ENSRNOT00000043299	Olr1541
Chr11_43367544	11	43367544	1.1547	3.4641	3	1.58496	0.869882	1	Intergenic	-9268	ENSRNOT00000060891	Olr1542
Chr11_43398409	11	43398409	125.872	60.9349	0.484103	-1.04662	0.253912	1	Intergenic	3790	ENSRNOT00000051112	Olr1543
Chr11_43446364	11	43446364	4.6188	11.2583	2.4375	1.2854	0.728614	1	Intergenic	-8302	ENSRNOT00000080384	Olr1546
Chr11_43465977	11	43465977	5.7735	15.5885	2.7	1.43296	0.632559	1	exon (ENSRNOT00000039939, exon 1 of 1)	606	ENSRNOT00000039939	Olr1547
Chr11_43486186	11	43486186	36.9504	5.19615	0.140625	-2.83007	0.201764	1	promoter-TSS (ENSRNOT00000083800)	-719	ENSRNOT00000083800	Olr1549
Chr11_43510801	11	43510801	109.412	37.1806	0.339823	-1.55714	0.12856	1	Intergenic	7409	ENSRNOT00000050796	NA
Chr11_43571038	11	43571038	4.6188	14.7224	3.1875	1.67243	0.59853	1	Intergenic	-9154	ENSRNOT00000060877	Olr1553
Chr11_43604715	11	43604715	12.7017	6.06218	0.477273	-1.06711	0.743545	1	Intergenic	-10055	ENSRNOT00000086976	Olr1555
Chr11_43693165	11	43693165	13.8564	0.866025	0.0625	-4	0.328182	1	Intergenic	-5856	ENSRNOT00000070849	Olr1559
Chr11_43720573	11	43720573	113.285	1.0328	0.00911681	-6.77726	4.27872e-05	0.00381289	Intergenic	9867	ENSRNOT00000075812	Olr1560
Chr11_43808264	11	43808264	13.8564	108.253	7.8125	2.96578	0.0692595	1	intron (ENSRNOT00000081342, intron 1 of 1)	65205	ENSRNOT00000081342	Olr1561
Chr11_43846678	11	43846678	18.4752	2.59808	0.140625	-2.83007	0.349585	1	intron (ENSRNOT00000081342, intron 1 of 1)	-85286	ENSRNOT00000080403	NA
Chr11_43949895	11	43949895	6.9282	30.3109	4.375	2.12928	0.356167	1	Intergenic	2008	ENSRNOT00000080715	NA
Chr11_44044577	11	44044577	156.853	48.3509	0.308255	-1.6978	0.0678071	1	exon (ENSRNOT00000002257, exon 5 of 7)	5072	ENSRNOT00000002257	Cpox
Chr11_44075217	11	44075217	139.427	63.0005	0.451852	-1.14608	0.19739	1	intron (ENSRNOT00000033716, intron 3 of 3)	3173	ENSRNOT00000033716	LOC680520
Chr11_44118186	11	44118186	4.6188	15.5885	3.375	1.75489	0.56987	1	Intergenic	28388	ENSRNOT00000060861	LOC108352322
Chr11_44418002	11	44418002	18.4752	39.8372	2.15625	1.10852	0.562372	1	Intergenic	-50381	ENSRNOT00000048199	NA
Chr11_44481261	11	44481261	144.94	60.4386	0.416989	-1.26192	0.169542	1	Intergenic	-8419	ENSRNOT00000078626	NA
Chr11_4459166	11	4459166	24.2487	57.1577	2.35714	1.23704	0.473254	1	Intergenic	-61804	ENSRNOT00000046370	Cadm2
Chr11_44755485	11	44755485	17.3205	6.06218	0.35	-1.51457	0.585189	1	Intergenic	-2239	ENSRNOT00000088159	NA
Chr11_45299233	11	45299233	11.547	4.33013	0.375	-1.41504	0.690814	1	Intergenic	-4836	ENSRNOT00000031464	Cmss1
Chr11_45322182	11	45322182	13.8564	41.5692	3	1.58496	0.415732	1	intron (ENSRNOT00000031464, intron 5 of 8)	-17185	ENSRNOT00000002241	Tmem30c
Chr11_45404742	11	45404742	274.982	136.329	0.495775	-1.01224	0.135199	1	intron (ENSRNOT00000002240, intron 1 of 18)	3338	ENSRNOT00000002240	Tbc1d23
Chr11_45482688	11	45482688	10.3923	5.19615	0.5	-1	0.79126	1	intron (ENSRNOT00000002238, intron 9 of 10)	20342	ENSRNOT00000029420	Nit2
Chr11_45564404	11	45564404	3.4641	6.9282	2	1	0.856729	1	Intergenic	52026	ENSRNOT00000046587	Olr1533
Chr11_45653310	11	45653310	115.221	45.443	0.394398	-1.34228	0.171182	1	Intergenic	5904	ENSRNOT00000002277	NA
Chr11_45659879	11	45659879	3.4641	8.66025	2.5	1.32193	0.770486	1	Intergenic	7376	ENSRNOT00000072466	Olr1535
Chr11_45733167	11	45733167	59.5646	25.1828	0.422781	-1.24202	0.3569	1	Intergenic	-18646	ENSRNOT00000079336	RGD1310935
Chr11_45918643	11	45918643	577.179	266.458	0.461655	-1.11511	0.0273322	1	Intergenic	30421	ENSRNOT00000071932	Lnp1
Chr11_46914190	11	46914190	31.1769	3.4641	0.111111	-3.16993	0.195676	1	intron (ENSRNOT00000044177, intron 9 of 23)	48197	ENSRNOT00000089219	NA
Chr11_47044011	11	47044011	2.97823	34.2485	11.4996	3.52352	0.10741	1	Intergenic	-3332	ENSRNOT00000002198	Trmt10c
Chr11_47054030	11	47054030	2.3094	34.641	15	3.90689	0.128754	1	Intergenic	4787	ENSRNOT00000091706	NA
Chr11_47063676	11	47063676	123.935	43.3774	0.35	-1.51457	0.117931	1	intron (ENSRNOT00000039997, intron 2 of 4)	2321	ENSRNOT00000039997	Pcnp
Chr11_47089450	11	47089450	27.7128	6.9282	0.25	-2	0.390792	1	promoter-TSS (ENSRNOT00000060645)	-796	ENSRNOT00000060645	AABR07033987.1
Chr11_47102321	11	47102321	20.7846	8.66025	0.416667	-1.26303	0.612959	1	intron (ENSRNOT00000034940, intron 3 of 10)	-7184	ENSRNOT00000084952	NA
Chr11_47144509	11	47144509	12.7017	3.4641	0.272727	-1.87447	0.589299	1	Intergenic	-1800	ENSRNOT00000002191	Cep97
Chr11_47240206	11	47240206	13.5554	2.06559	0.152381	-2.71425	0.423309	1	Intergenic	-3137	ENSRNOT00000041116	Nfkbiz
Chr11_47437939	11	47437939	12.7017	5.19615	0.409091	-1.28951	0.69612	1	Intergenic	118481	ENSRNOT00000083348	NA
Chr11_48209350	11	48209350	17.3205	1.73205	0.1	-3.32193	0.314582	1	Intergenic	284379	ENSRNOT00000060577	Zpld1
Chr11_49051112	11	49051112	1.93649	9.29516	4.8	2.26303	0.578065	1	Intergenic	2500	ENSRNOT00000088826	NA
Chr11_49243211	11	49243211	13.8564	27.7128	2	1	0.648441	1	Intergenic	189250	ENSRNOT00000083946	NA
Chr11_50101800	11	50101800	23.094	4.33013	0.1875	-2.41504	0.353758	1	Intergenic	-126993	ENSRNOT00000081478	NA
Chr11_51491522	11	51491522	58.5718	29.212	0.498738	-1.00365	0.449318	1	Intergenic	282772	ENSRNOT00000078314	NA
Chr11_52069626	11	52069626	5.7735	22.5167	3.9	1.96347	0.448473	1	Intergenic	-121070	ENSRNOT00000082671	NA
Chr11_52615843	11	52615843	11.547	4.33013	0.375	-1.41504	0.690814	1	Intergenic	-127004	ENSRNOT00000080184	NA
Chr11_52832271	11	52832271	1.1547	23.3827	20.25	4.33985	0.17935	1	Intergenic	4154	ENSRNOT00000035340	Ccdc54
Chr11_53171975	11	53171975	3.4641	1.73205	0.5	-1	0.929447	1	intron (ENSRNOT00000002700, intron 7 of 14)	31375	ENSRNOT00000083438	Bbx
Chr11_53432842	11	53432842	34.641	6.9282	0.2	-2.32193	0.286983	1	Intergenic	21076	ENSRNOT00000069896	NA
Chr11_54403232	11	54403232	2.90474	10.328	3.55556	1.83007	0.616785	1	intron (ENSRNOT00000033837, intron 1 of 20)	-1215	ENSRNOT00000002678	Dzip3
Chr11_54510778	11	54510778	5.7735	18.1865	3.15	1.65535	0.554266	1	Intergenic	3664	ENSRNOT00000002673	Retnlg
Chr11_54557206	11	54557206	13.8984	33.2412	2.39173	1.25805	0.479484	1	Intergenic	10152	ENSRNOT00000046890	Retnlb
Chr11_54630983	11	54630983	4.6188	11.2583	2.4375	1.2854	0.728614	1	intron (ENSRNOT00000059924, intron 2 of 5)	11853	ENSRNOT00000059924	Trat1
Chr11_54839079	11	54839079	24.2487	6.9282	0.285714	-1.80735	0.456926	1	intron (ENSRNOT00000046330, intron 14 of 26)	9458	ENSRNOT00000083966	AABR07034131.1
Chr11_55330400	11	55330400	4.6188	19.0526	4.125	2.04439	0.470335	1	Intergenic	-90158	ENSRNOT00000064614	Dppa4
Chr11_55435473	11	55435473	17.3205	58.0237	3.35	1.74416	0.326595	1	Intergenic	-39348	ENSRNOT00000040655	Olr1453
Chr11_55496708	11	55496708	15.0111	137.698	9.17308	3.19741	0.040633	1	promoter-TSS (ENSRNOT00000070882)	-527	ENSRNOT00000070882	LOC108348268
Chr11_55945671	11	55945671	11.547	3.4641	0.3	-1.73697	0.63371	1	Intergenic	-69889	ENSRNOT00000082832	NA
Chr11_56098556	11	56098556	8.0829	20.7846	2.57143	1.36257	0.594629	1	Intergenic	-7292	ENSRNOT00000084679	NA
Chr11_56847840	11	56847840	64.5283	19.1389	0.296597	-1.75342	0.200575	1	Intergenic	-261117	ENSRNOT00000035485	Cd96
Chr11_57237028	11	57237028	22.2697	3.09839	0.13913	-2.84549	0.267785	1	intron (ENSRNOT00000038207, intron 1 of 3)	-28705	ENSRNOT00000093174	Phldb2
Chr11_57394232	11	57394232	758.101	92.5484	0.122079	-3.03411	2.34939e-08	3.03639e-06	intron (ENSRNOT00000093174, intron 2 of 2)	-9965	ENSRNOT00000042754	Phldb2
Chr11_57406362	11	57406362	54.6009	802.826	14.7035	3.87809	6.12249e-10	6.62338e-08	TTS (ENSRNOT00000093174)	2165	ENSRNOT00000034097	Phldb2
Chr11_57457549	11	57457549	40.4145	17.3205	0.428571	-1.22239	0.518978	1	intron (ENSRNOT00000042754, intron 24 of 32)	27382	ENSRNOT00000093201	Phldb2
Chr11_57459036	11	57459036	199.604	93.5654	0.468756	-1.09309	0.147524	1	intron (ENSRNOT00000034097, intron 26 of 33)	-27330	ENSRNOT00000048533	LOC103693563
Chr11_58822680	11	58822680	6.9282	3.4641	0.5	-1	0.849772	1	intron (ENSRNOT00000047907, intron 6 of 7)	161435	ENSRNOT00000072958	NA
Chr11_59109666	11	59109666	148.474	3973.48	26.7622	4.74212	3.24932e-35	2.12109e-32	intron (ENSRNOT00000047907, intron 1 of 7)	897	ENSRNOT00000047907	Lsamp
Chr11_59204101	11	59204101	36.9504	10.3923	0.28125	-1.83007	0.370447	1	Intergenic	-93538	ENSRNOT00000042024	Lsamp
Chr11_60097054	11	60097054	8.0829	28.5788	3.53571	1.822	0.429053	1	Intergenic	-5068	ENSRNOT00000045521	Tmprss7
Chr11_60107751	11	60107751	34.746	17.1243	0.492841	-1.0208	0.549249	1	promoter-TSS (ENSRNOT00000093314)	-880	ENSRNOT00000093314	NA
Chr11_60114985	11	60114985	3.4641	25.1147	7.25	2.85798	0.286082	1	intron (ENSRNOT00000045521, intron 7 of 17)	5263	ENSRNOT00000093344	NA
Chr11_60170040	11	60170040	208.453	97.6334	0.468371	-1.09428	0.139788	1	TTS (ENSRNOT00000043020)	9992	ENSRNOT00000043020	Gcsam
Chr11_60194132	11	60194132	20.3332	5.16398	0.253968	-1.97728	0.422391	1	intron (ENSRNOT00000080148, intron 23 of 27)	-14013	ENSRNOT00000093731	Gcsam
Chr11_60242327	11	60242327	4.6188	21.6506	4.6875	2.22882	0.409472	1	intron (ENSRNOT00000080148, intron 5 of 27)	6839	ENSRNOT00000040908	Slc9c1
Chr11_60252248	11	60252248	12.7825	35.5955	2.78471	1.47752	0.398663	1	promoter-TSS (ENSRNOT00000086602)	-819	ENSRNOT00000086602	Slc9c1
Chr11_60252782	11	60252782	12.7825	5.08507	0.397815	-1.32983	0.657243	1	promoter-TSS (ENSRNOT00000090804)	-827	ENSRNOT00000090804	LOC685716
Chr11_60366969	11	60366969	56.1583	1.0328	0.0183908	-5.76487	0.00622564	0.36947	Intergenic	-4716	ENSRNOT00000093212	NA
Chr11_60375240	11	60375240	24.5817	96.6164	3.93041	1.97468	0.0833924	1	intron (ENSRNOT00000093212, intron 1 of 2)	3510	ENSRNOT00000058453	Cd200
Chr11_60549549	11	60549549	23.094	71.8801	3.1125	1.63807	0.323565	1	Intergenic	-2347	ENSRNOT00000093151	Btla
Chr11_60591857	11	60591857	38.717	4.02924	0.104069	-3.26439	0.105214	1	intron (ENSRNOT00000002906, intron 7 of 10)	-5808	ENSRNOT00000093292	NA
Chr11_60633017	11	60633017	21.9393	4.33013	0.197368	-2.34104	0.376752	1	exon (ENSRNOT00000093223, exon 1 of 1)	138	ENSRNOT00000093223	NA
Chr11_60804385	11	60804385	13.8564	6.06218	0.4375	-1.19265	0.699885	1	TTS (ENSRNOT00000042447)	14865	ENSRNOT00000042447	Cd200r1l
Chr11_60833533	11	60833533	226.152	589.869	2.60828	1.3831	0.00715895	0.425493	Intergenic	-14283	ENSRNOT00000043917	Cd200r1l
Chr11_60902552	11	60902552	79.4194	30.2193	0.380503	-1.39402	0.247816	1	Intergenic	-4464	ENSRNOT00000002797	Gtpbp8
Chr11_61291516	11	61291516	228.119	95.5994	0.419078	-1.25471	0.0840074	1	intron (ENSRNOT00000064385, intron 1 of 17)	2507	ENSRNOT00000064385	Spice1
Chr11_61376022	11	61376022	35.8251	92.9516	2.59459	1.37551	0.201097	1	exon (ENSRNOT00000002759, exon 9 of 26)	54562	ENSRNOT00000002759	Sidt1
Chr11_61476639	11	61476639	24.2487	1.73205	0.0714286	-3.80735	0.187775	1	promoter-TSS (ENSRNOT00000093249)	-957	ENSRNOT00000093249	Usf3
Chr11_61487405	11	61487405	3.4641	9.52628	2.75	1.45943	0.730488	1	intron (ENSRNOT00000046208, intron 1 of 6)	6122	ENSRNOT00000093251	NA
Chr11_61524994	11	61524994	56.0464	140.348	2.50414	1.32432	0.141089	1	intron (ENSRNOT00000059666, intron 1 of 4)	5574	ENSRNOT00000076277	Naa50
Chr11_61629451	11	61629451	42.2806	19.3233	0.457025	-1.12966	0.466548	1	intron (ENSRNOT00000093242, intron 4 of 5)	20061	ENSRNOT00000082533	Gramd1c
Chr11_61659058	11	61659058	16.8766	72.5263	4.29744	2.10348	0.118152	1	intron (ENSRNOT00000088880, intron 12 of 12)	-2253	ENSRNOT00000093325	Zdhhc23
Chr11_61721605	11	61721605	4.6188	17.3205	3.75	1.90689	0.517108	1	intron (ENSRNOT00000093431, intron 6 of 8)	-23009	ENSRNOT00000093445	Ccdc191
Chr11_61758556	11	61758556	78.4267	37.2705	0.475227	-1.07331	0.360497	1	intron (ENSRNOT00000093719, intron 1 of 8)	-3058	ENSRNOT00000089340	Qtrt2
Chr11_61930437	11	61930437	23.094	50.2295	2.175	1.12102	0.528897	1	Intergenic	-40540	ENSRNOT00000078921	Tigit
Chr11_61985672	11	61985672	31.7678	70.5117	2.2196	1.1503	0.35313	1	intron (ENSRNOT00000078921, intron 3 of 3)	9878	ENSRNOT00000093470	NA
Chr11_62141689	11	62141689	18.4752	3.4641	0.1875	-2.41504	0.405904	1	intron (ENSRNOT00000093596, intron 3 of 7)	-13644	ENSRNOT00000093141	Zbtb20
Chr11_62303165	11	62303165	6.9282	31.1769	4.5	2.16993	0.342902	1	intron (ENSRNOT00000093596, intron 2 of 7)	93745	ENSRNOT00000093596	Zbtb20
Chr11_62399505	11	62399505	25.4034	12.1244	0.477273	-1.06711	0.635837	1	intron (ENSRNOT00000093686, intron 1 of 5)	-2537	ENSRNOT00000093179	Zbtb20
Chr11_62493436	11	62493436	1.1547	4.33013	3.75	1.90689	0.808757	1	Intergenic	-42251	ENSRNOT00000081443	Zbtb20
Chr11_62534926	11	62534926	14.8911	30.2193	2.02935	1.02102	0.57624	1	Intergenic	-46196	ENSRNOT00000093148	NA
Chr11_62832890	11	62832890	70.4848	26.1901	0.371571	-1.42829	0.262615	1	Intergenic	117228	ENSRNOT00000089170	NA
Chr11_63073499	11	63073499	20.7846	6.06218	0.291667	-1.77761	0.492223	1	Intergenic	-91845	ENSRNOT00000048551	NA
Chr11_63149816	11	63149816	2.3094	34.641	15	3.90689	0.128754	1	Intergenic	-19559	ENSRNOT00000093549	NA
Chr11_63861518	11	63861518	2.3094	19.9186	8.625	3.10852	0.313321	1	Intergenic	18222	ENSRNOT00000074025	NA
Chr11_64167294	11	64167294	30.0222	63.2199	2.10577	1.07435	0.517001	1	Intergenic	-27923	ENSRNOT00000084711	NA
Chr11_64319951	11	64319951	27.7128	82.2724	2.96875	1.56986	0.323942	1	intron (ENSRNOT00000066997, intron 1 of 6)	77355	ENSRNOT00000078654	NA
Chr11_64489480	11	64489480	6.9282	13.8564	2	1	0.750781	1	intron (ENSRNOT00000030268, intron 1 of 3)	1285	ENSRNOT00000030268	RGD1306995
Chr11_64744597	11	64744597	27.7128	0.866025	0.03125	-5	0.101974	1	intron (ENSRNOT00000048738, intron 2 of 8)	-3908	ENSRNOT00000081583	NA
Chr11_64754203	11	64754203	71.6502	25.8199	0.36036	-1.47249	0.227504	1	Intergenic	-1658	ENSRNOT00000048738	Tmem39a
Chr11_64805561	11	64805561	22.2697	55.771	2.50435	1.32443	0.324813	1	intron (ENSRNOT00000004023, intron 5 of 6)	14759	ENSRNOT00000004023	Timmdc1
Chr11_64849035	11	64849035	15.0111	5.19615	0.346154	-1.53051	0.611857	1	promoter-TSS (ENSRNOT00000070623)	17	ENSRNOT00000070623	NA
Chr11_64856583	11	64856583	46.2137	21.3573	0.462143	-1.11359	0.452156	1	Intergenic	-1229	ENSRNOT00000089625	Cd80
Chr11_64859667	11	64859667	55.5936	223.623	4.02246	2.00808	0.0153205	0.628323	Intergenic	-2102	ENSRNOT00000038439	Adprh
Chr11_64911003	11	64911003	2.3094	0.866025	0.375	-1.41504	0.926634	1	intron (ENSRNOT00000077727, intron 7 of 10)	28714	ENSRNOT00000077727	Pla1a
Chr11_64982421	11	64982421	25.1744	10.328	0.410256	-1.2854	0.524657	1	intron (ENSRNOT00000040773, intron 3 of 16)	6826	ENSRNOT00000040773	Maats1
Chr11_65018169	11	65018169	27.7128	4.33013	0.15625	-2.67807	0.27811	1	TTS (ENSRNOT00000040773)	-3932	ENSRNOT00000003934	Nr1i2
Chr11_65153214	11	65153214	5.7735	30.3109	5.25	2.39232	0.311561	1	intron (ENSRNOT00000003867, intron 2 of 10)	-6455	ENSRNOT00000079278	NA
Chr11_65481430	11	65481430	4.6188	15.5885	3.375	1.75489	0.56987	1	Intergenic	11138	ENSRNOT00000090474	NA
Chr11_65633650	11	65633650	43.5711	100.181	2.29926	1.20117	0.240636	1	Intergenic	11282	ENSRNOT00000071951	NA
Chr11_65696117	11	65696117	48.6444	7.05117	0.144953	-2.78634	0.106534	1	Intergenic	-47776	ENSRNOT00000085226	AC106292.2
Chr11_65829868	11	65829868	32.3316	6.9282	0.214286	-2.22239	0.317546	1	intron (ENSRNOT00000091057, intron 2 of 10)	-15266	ENSRNOT00000003721	Fstl1
Chr11_65887552	11	65887552	2.3094	6.9282	3	1.58496	0.771819	1	Intergenic	-42133	ENSRNOT00000091057	Fstl1
Chr11_66027288	11	66027288	10.3923	1.73205	0.166667	-2.58496	0.543181	1	intron (ENSRNOT00000003645, intron 1 of 13)	7286	ENSRNOT00000003645	Hgd
Chr11_66498519	11	66498519	8.0829	3.4641	0.428571	-1.22239	0.789823	1	intron (ENSRNOT00000041715, intron 20 of 26)	181912	ENSRNOT00000041715	Stxbp5l
Chr11_66706264	11	66706264	24.2487	128.172	5.28571	2.4021	0.110564	1	Intergenic	-7625	ENSRNOT00000003340	Fbxo40
Chr11_66749619	11	66749619	507.292	245.784	0.484502	-1.04543	0.0697995	1	intron (ENSRNOT00000003326, intron 3 of 13)	9784	ENSRNOT00000003326	Hcls1
Chr11_66807506	11	66807506	2.3094	9.52628	4.125	2.04439	0.64666	1	intron (ENSRNOT00000003255, intron 3 of 21)	189	ENSRNOT00000083152	Golgb1
Chr11_67068657	11	67068657	64.5283	231.681	3.59038	1.84414	0.0218431	0.803486	Intergenic	-13537	ENSRNOT00000003129	Cd86
Chr11_67315913	11	67315913	30.0222	9.52628	0.317308	-1.65605	0.449099	1	Intergenic	-1566	ENSRNOT00000077190	NA
Chr11_67325416	11	67325416	103.602	23.7543	0.229283	-2.1248	0.0554478	1	Intergenic	-4242	ENSRNOT00000040211	LOC689230
Chr11_67340793	11	67340793	1.98549	14.1023	7.10271	2.82837	0.391764	1	Intergenic	-3721	ENSRNOT00000082038	NA
Chr11_67381985	11	67381985	5.7735	12.9904	2.25	1.16993	0.724145	1	Intergenic	-13665	ENSRNOT00000086173	NA
Chr11_67398127	11	67398127	2.3094	27.7128	12	3.58496	0.193008	1	exon (ENSRNOT00000045639, exon 2 of 3)	2075	ENSRNOT00000045639	Stfa2l1
Chr11_67451946	11	67451946	12.5872	4.13118	0.328205	-1.60733	0.610921	1	intron (ENSRNOT00000042777, intron 1 of 2)	396	ENSRNOT00000042777	Stfa2l2
Chr11_67459506	11	67459506	37.7242	123.899	3.28434	1.7156	0.0956372	1	intron (ENSRNOT00000042777, intron 2 of 2)	-5731	ENSRNOT00000042374	Stfa2
Chr11_67504449	11	67504449	2.3094	19.0526	8.25	3.04439	0.332285	1	intron (ENSRNOT00000042777, intron 2 of 2)	14505	ENSRNOT00000086753	NA
Chr11_67538736	11	67538736	4.6188	9.52628	2.0625	1.04439	0.802483	1	Intergenic	-4607	ENSRNOT00000083499	NA
Chr11_67551889	11	67551889	18.4752	4.33013	0.234375	-2.09311	0.457871	1	promoter-TSS (ENSRNOT00000049463)	-677	ENSRNOT00000049463	Stfa3l1
Chr11_67556404	11	67556404	46.6589	101.738	2.18047	1.12464	0.28595	1	intron (ENSRNOT00000039075, intron 1 of 2)	745	ENSRNOT00000039075	Csta
Chr11_67566351	11	67566351	32.7605	81.5921	2.49056	1.31647	0.265562	1	TTS (ENSRNOT00000090043)	793	ENSRNOT00000090043	NA
Chr11_67619874	11	67619874	58.0129	123.059	2.12123	1.0849	0.242843	1	intron (ENSRNOT00000087054, intron 1 of 4)	1133	ENSRNOT00000041844	Fam162a
Chr11_67636274	11	67636274	11.619	2.06559	0.177778	-2.49185	0.495498	1	intron (ENSRNOT00000087054, intron 2 of 4)	11545	ENSRNOT00000003068	Wdr5b
Chr11_67903699	11	67903699	71.6502	16.5247	0.230631	-2.11634	0.104408	1	Intergenic	145770	ENSRNOT00000039215	Dtx3l
Chr11_68149476	11	68149476	24.2061	3.09839	0.128	-2.96578	0.231627	1	intron (ENSRNOT00000081875, intron 5 of 7)	11909	ENSRNOT00000084213	NA
Chr11_68432871	11	68432871	2.97823	15.1097	5.07337	2.34294	0.435272	1	Intergenic	-60165	ENSRNOT00000067984	Pdia5
Chr11_68590308	11	68590308	124.904	43.3774	0.347287	-1.5258	0.114483	1	Intergenic	-4183	ENSRNOT00000063197	NA
Chr11_68597014	11	68597014	78.4279	189.002	2.40988	1.26896	0.111482	1	promoter-TSS (ENSRNOT00000088128)	-891	ENSRNOT00000088128	NA
Chr11_68754410	11	68754410	33.4863	10.3923	0.310345	-1.68806	0.42125	1	intron (ENSRNOT00000049180, intron 1 of 20)	-66899	ENSRNOT00000078068	NA
Chr11_68821495	11	68821495	16.1658	3.4641	0.214286	-2.22239	0.470472	1	intron (ENSRNOT00000049180, intron 1 of 20)	20826	ENSRNOT00000049180	Adcy5
Chr11_69241278	11	69241278	6.9282	2.59808	0.375	-1.41504	0.784558	1	Intergenic	-18119	ENSRNOT00000067060	Mylk
Chr11_69587914	11	69587914	11.547	160.215	13.875	3.79442	0.0156675	1	intron (ENSRNOT00000049292, intron 1 of 58)	103620	ENSRNOT00000049292	Kalrn
Chr11_69658186	11	69658186	3.4641	11.2583	3.25	1.70044	0.656303	1	intron (ENSRNOT00000049292, intron 4 of 58)	-81199	ENSRNOT00000016340	Kalrn
Chr11_69759960	11	69759960	20.7846	1.73205	0.0833333	-3.58496	0.240694	1	intron (ENSRNOT00000049292, intron 12 of 58)	16578	ENSRNOT00000091504	NA
Chr11_69868414	11	69868414	10.3923	24.2487	2.33333	1.22239	0.605153	1	intron (ENSRNOT00000049292, intron 32 of 58)	-77229	ENSRNOT00000091853	NA
Chr11_70177992	11	70177992	57.5791	17.1243	0.297404	-1.7495	0.224817	1	Intergenic	-5619	ENSRNOT00000076955	NA
Chr11_70208938	11	70208938	13.8564	84.0045	6.0625	2.59991	0.126739	1	intron (ENSRNOT00000076114, intron 1 of 11)	-1576	ENSRNOT00000002444	Muc13
Chr11_70648190	11	70648190	11.547	1.73205	0.15	-2.73697	0.496261	1	Intergenic	-18003	ENSRNOT00000085182	NA
Chr11_70956845	11	70956845	37.7616	80.5581	2.13333	1.09311	0.325531	1	intron (ENSRNOT00000002427, intron 1 of 16)	4514	ENSRNOT00000002427	Lmln
Chr11_70964620	11	70964620	31.9521	6.19677	0.193939	-2.36632	0.234708	1	Intergenic	-2604	ENSRNOT00000087633	Iqcg
Chr11_71124147	11	71124147	39.2598	11.2583	0.286765	-1.80206	0.366093	1	exon (ENSRNOT00000050535, exon 3 of 8)	4153	ENSRNOT00000080568	Fyttd1
Chr11_71148972	11	71148972	64.8958	675.298	10.4059	3.37933	5.77711e-09	7.97489e-07	Intergenic	-2161	ENSRNOT00000082435	Rubcn
Chr11_71160307	11	71160307	689.272	95.5994	0.138696	-2.85	2.58358e-07	3.02443e-05	intron (ENSRNOT00000082594, intron 1 of 22)	9174	ENSRNOT00000082594	Rubcn
Chr11_71186602	11	71186602	25.4034	4.33013	0.170455	-2.55254	0.313382	1	intron (ENSRNOT00000082594, intron 14 of 22)	-25167	ENSRNOT00000079753	LOC100910650
Chr11_71246446	11	71246446	13.8564	45.0333	3.25	1.70044	0.374117	1	intron (ENSRNOT00000002421, intron 37 of 41)	23845	ENSRNOT00000002418	Muc20
Chr11_71442861	11	71442861	1.1547	45.8993	39.75	5.31288	0.0426857	1	Intergenic	8443	ENSRNOT00000089289	NA
Chr11_71467994	11	71467994	69.282	8.66025	0.125	-3	0.100881	1	Intergenic	-1341	ENSRNOT00000074835	NA
Chr11_71503065	11	71503065	6.9282	0.866025	0.125	-3	0.60676	1	Intergenic	20203	ENSRNOT00000033026	Zdhhc19
Chr11_71528411	11	71528411	25.4034	58.8897	2.31818	1.21299	0.477363	1	Intergenic	-4668	ENSRNOT00000002405	Slc51a
Chr11_71604016	11	71604016	22.2697	123.935	5.56522	2.47644	0.0195901	0.884105	Intergenic	-2353	ENSRNOT00000002397	Tctex1d2
Chr11_71797868	11	71797868	2.94981	7.1191	2.41341	1.27107	0.773015	1	intron (ENSRNOT00000087489, intron 3 of 4)	1585	ENSRNOT00000087489	Fbxo45
Chr11_71947944	11	71947944	93.3178	257.871	2.76337	1.46643	0.0490291	1	intron (ENSRNOT00000043365, intron 3 of 5)	9555	ENSRNOT00000043365	Pigx
Chr11_71985581	11	71985581	16.7156	8.13612	0.486739	-1.03878	0.681859	1	intron (ENSRNOT00000077269, intron 1 of 13)	4520	ENSRNOT00000077269	Pak2
Chr11_72097414	11	72097414	47.444	98.1156	2.06803	1.04826	0.302481	1	Intergenic	-10670	ENSRNOT00000072173	Pigz
Chr11_72116120	11	72116120	6.9282	32.909	4.75	2.24793	0.318101	1	Intergenic	-6155	ENSRNOT00000058917	AABR07034445.1
Chr11_72442315	11	72442315	0.992743	16.117	16.2348	4.02102	0.248204	1	Intergenic	-7316	ENSRNOT00000090855	NA
Chr11_72577376	11	72577376	8.71421	49.5742	5.68889	2.50815	0.119215	1	Intergenic	-2057	ENSRNOT00000054167	NA
Chr11_72614786	11	72614786	27.1109	96.05	3.54286	1.82491	0.100251	1	promoter-TSS (ENSRNOT00000002366)	-609	ENSRNOT00000002366	Bdh1
Chr11_72697686	11	72697686	9.2376	1.73205	0.1875	-2.41504	0.593026	1	Intergenic	-7444	ENSRNOT00000073330	Apod
Chr11_7277025	11	7277025	23.094	7.79423	0.3375	-1.56704	0.519873	1	intron (ENSRNOT00000084765, intron 1 of 22)	11196	ENSRNOT00000084765	Gbe1
Chr11_72826808	11	72826808	6.88289	40.6806	5.9104	2.56325	0.161182	1	Intergenic	-2431	ENSRNOT00000071060	LOC100910732
Chr11_72942401	11	72942401	0.968246	18.5903	19.2	4.26303	0.194109	1	Intergenic	-7577	ENSRNOT00000075353	Pigz
Chr11_73017860	11	73017860	0.968246	4.13118	4.26667	2.09311	0.767295	1	TTS (ENSRNOT00000090978)	2472	ENSRNOT00000090978	Gp5
Chr11_73065354	11	73065354	8.0829	2.59808	0.321429	-1.63743	0.724538	1	Intergenic	-13629	ENSRNOT00000029549	Acap2
Chr11_73690267	11	73690267	86.1739	267.494	3.10412	1.63418	0.0242989	1	Intergenic	-3548	ENSRNOT00000081081	Lsg1
Chr11_73725924	11	73725924	314.68	135.296	0.429949	-1.21776	0.0646409	1	Intergenic	-12510	ENSRNOT00000002353	Tmem44
Chr11_73976337	11	73976337	0.992743	7.05117	7.10271	2.82837	0.576829	1	Intergenic	-38647	ENSRNOT00000040884	NEWGENE_2724
Chr11_74058447	11	74058447	185.643	88.6433	0.477493	-1.06645	0.18919	1	intron (ENSRNOT00000048746, intron 1 of 1)	1085	ENSRNOT00000048746	Cpn2
Chr11_7448338	11	7448338	8.0829	43.3013	5.35714	2.42146	0.237986	1	intron (ENSRNOT00000084765, intron 18 of 22)	26065	ENSRNOT00000075964	Gbe1
Chr11_74851927	11	74851927	39.2598	4.33013	0.110294	-3.18057	0.153543	1	intron (ENSRNOT00000002333, intron 1 of 29)	14525	ENSRNOT00000002330	Il13ra1
Chr11_75167737	11	75167737	1.1547	5.19615	4.5	2.16993	0.756511	1	Intergenic	-22833	ENSRNOT00000002329	Hrasls
Chr11_75658677	11	75658677	12.7017	3.4641	0.272727	-1.87447	0.589299	1	Intergenic	-97544	ENSRNOT00000054449	NA
Chr11_76656969	11	76656969	10.3923	0.866025	0.0833333	-3.58496	0.44853	1	Intergenic	22493	ENSRNOT00000082937	NA
Chr11_76832285	11	76832285	347.46	119.87	0.344989	-1.53538	0.0232854	0.835295	Intergenic	-1477	ENSRNOT00000042650	Uts2b
Chr11_77226435	11	77226435	4.6188	53.6936	11.625	3.53916	0.0907383	1	Intergenic	-12664	ENSRNOT00000058701	Gmnc
Chr11_77892360	11	77892360	2.3094	24.2487	10.5	3.39232	0.236988	1	Intergenic	77178	ENSRNOT00000002640	Cldn1
Chr11_779132	11	779132	342.178	160.688	0.469605	-1.09048	0.0718842	1	intron (ENSRNOT00000040065, intron 1 of 16)	3823	ENSRNOT00000040065	Epha3
Chr11_78258896	11	78258896	2.3094	6.9282	3	1.58496	0.771819	1	intron (ENSRNOT00000036179, intron 8 of 10)	68387	ENSRNOT00000002636	Tp63
Chr11_78841449	11	78841449	30.0222	12.9904	0.432692	-1.20859	0.567845	1	intron (ENSRNOT00000002634, intron 1 of 5)	20268	ENSRNOT00000002634	Tprg1
Chr11_79390268	11	79390268	5.7735	2.59808	0.45	-1.152	0.850724	1	intron (ENSRNOT00000044279, intron 7 of 11)	-9659	ENSRNOT00000053659	NA
Chr11_79739596	11	79739596	9.2376	3.4641	0.375	-1.41504	0.734211	1	Intergenic	-35859	ENSRNOT00000044279	Lpp
Chr11_80136974	11	80136974	6.9282	18.1865	2.625	1.39232	0.611262	1	Intergenic	85660	ENSRNOT00000079686	NA
Chr11_80363452	11	80363452	2.3094	9.52628	4.125	2.04439	0.64666	1	Intergenic	5240	ENSRNOT00000002519	Sst
Chr11_80512289	11	80512289	15.8839	37.2705	2.34643	1.23047	0.463363	1	Intergenic	-117911	ENSRNOT00000088004	NA
Chr11_80661966	11	80661966	3.4641	7.79423	2.25	1.16993	0.812332	1	Intergenic	-11163	ENSRNOT00000043660	Rtp4
Chr11_80718318	11	80718318	28.8675	5.19615	0.18	-2.47393	0.299478	1	Intergenic	-18259	ENSRNOT00000047678	Masp1
Chr11_80756480	11	80756480	38.1051	148.956	3.90909	1.96683	0.164389	1	intron (ENSRNOT00000047678, intron 2 of 8)	14012	ENSRNOT00000002507	Masp1
Chr11_80863256	11	80863256	5.7735	13.8564	2.4	1.26303	0.692132	1	Intergenic	-34965	ENSRNOT00000079289	NA
Chr11_80935102	11	80935102	28.8675	13.8564	0.48	-1.05889	0.619165	1	intron (ENSRNOT00000044591, intron 1 of 4)	1423	ENSRNOT00000044591	St6gal1
Chr11_80988673	11	80988673	15.0111	3.4641	0.230769	-2.11548	0.507102	1	Intergenic	-7250	ENSRNOT00000002496	St6gal1
Chr11_81253046	11	81253046	3.4641	11.2583	3.25	1.70044	0.656303	1	Intergenic	-8050	ENSRNOT00000090657	NA
Chr11_81346429	11	81346429	12.7017	4.33013	0.340909	-1.55254	0.645245	1	Intergenic	-1940	ENSRNOT00000002492	Adipoq
Chr11_81359278	11	81359278	56.5864	117.855	2.08275	1.05849	0.281037	1	intron (ENSRNOT00000002487, intron 2 of 10)	685	ENSRNOT00000002487	Rfc4
Chr11_81367476	11	81367476	12.7017	3.4641	0.272727	-1.87447	0.589299	1	intron (ENSRNOT00000002487, intron 4 of 10)	7910	ENSRNOT00000077510	NA
Chr11_81375590	11	81375590	21.6319	2.03403	0.094029	-3.41075	0.216109	1	promoter-TSS (ENSRNOT00000077510)	114	ENSRNOT00000088758	NA
Chr11_81376780	11	81376780	1.96654	5.08507	2.5858	1.37061	0.808524	1	promoter-TSS (ENSRNOT00000069086)	-99	ENSRNOT00000069086	NA
Chr11_81377139	11	81377139	10.816	3.05104	0.282087	-1.82579	0.598106	1	promoter-TSS (ENSRNOT00000077490)	-91	ENSRNOT00000077490	NA
Chr11_81377823	11	81377823	18.4752	55.4256	3	1.58496	0.373748	1	promoter-TSS (ENSRNOT00000077490)	642	ENSRNOT00000090592	NA
Chr11_81641407	11	81641407	58.0129	184.08	3.17308	1.66588	0.0446901	1	Intergenic	-1454	ENSRNOT00000081864	Hrg
Chr11_81704780	11	81704780	73.5867	147.69	2.00702	1.00505	0.240008	1	Intergenic	12742	ENSRNOT00000058422	Ahsg
Chr11_81763003	11	81763003	61.946	21.3573	0.344773	-1.53628	0.252663	1	intron (ENSRNOT00000088503, intron 1 of 7)	5019	ENSRNOT00000088503	Tbccd1
Chr11_81780661	11	81780661	17.3205	35.507	2.05	1.03562	0.601758	1	intron (ENSRNOT00000088503, intron 3 of 7)	11482	ENSRNOT00000038826	Tbccd1
Chr11_8182252	11	8182252	2.3094	9.52628	4.125	2.04439	0.64666	1	Intergenic	-86557	ENSRNOT00000052022	NA
Chr11_81880526	11	81880526	28.8675	7.79423	0.27	-1.88897	0.404891	1	Intergenic	-55651	ENSRNOT00000083950	NA
Chr11_81958055	11	81958055	503.488	221.018	0.438974	-1.18779	0.0333687	1	Intergenic	-14165	ENSRNOT00000002452	Dgkg
Chr11_82025324	11	82025324	6.9282	69.282	10	3.32193	0.0804852	1	intron (ENSRNOT00000002452, intron 3 of 24)	11566	ENSRNOT00000087545	NA
Chr11_82294426	11	82294426	4.6188	1.73205	0.375	-1.41504	0.843262	1	Intergenic	72080	ENSRNOT00000041326	RGD1559972
Chr11_82380708	11	82380708	3.4641	7.79423	2.25	1.16993	0.812332	1	intron (ENSRNOT00000002429, intron 1 of 8)	6837	ENSRNOT00000002429	Tra2b
Chr11_82436198	11	82436198	2.3094	85.7365	37.125	5.21432	0.0124099	1	Intergenic	20202	ENSRNOT00000051772	AABR07034641.1
Chr11_82673755	11	82673755	36.381	232.896	6.4016	2.67843	0.00121645	0.089069	Intergenic	-6499	ENSRNOT00000075512	Liph
Chr11_82686625	11	82686625	240.901	15.2552	0.0633257	-3.98107	1.37228e-05	0.00134484	intron (ENSRNOT00000075512, intron 1 of 21)	6371	ENSRNOT00000077119	Liph
Chr11_82751215	11	82751215	70.6819	35.115	0.496804	-1.00925	0.388291	1	intron (ENSRNOT00000078072, intron 10 of 12)	16601	ENSRNOT00000074826	Tmem41a
Chr11_82778518	11	82778518	16.1658	35.507	2.19643	1.13516	0.569557	1	intron (ENSRNOT00000078072, intron 1 of 12)	4811	ENSRNOT00000078072	Map3k13
Chr11_82804536	11	82804536	15.0111	31.1769	2.07692	1.05445	0.614126	1	intron (ENSRNOT00000035945, intron 2 of 14)	5479	ENSRNOT00000083539	Map3k13
Chr11_82920622	11	82920622	4.6188	1.73205	0.375	-1.41504	0.843262	1	intron (ENSRNOT00000035945, intron 2 of 14)	17736	ENSRNOT00000035945	Map3k13
Chr11_82979695	11	82979695	170.411	66.0989	0.387879	-1.36632	0.103561	1	Intergenic	34590	ENSRNOT00000002410	Ehhadh
Chr11_83313783	11	83313783	50.8068	19.0526	0.375	-1.41504	0.42908	1	Intergenic	-13373	ENSRNOT00000029255	Vps8
Chr11_83492859	11	83492859	13.8564	3.4641	0.25	-2	0.547016	1	Intergenic	-9345	ENSRNOT00000084380	AABR07034673.1
Chr11_83639584	11	83639584	4.6188	0.866025	0.1875	-2.41504	0.732127	1	Intergenic	-19415	ENSRNOT00000081832	NA
Chr11_83699674	11	83699674	3.4641	32.909	9.5	3.24793	0.188411	1	Intergenic	-22721	ENSRNOT00000031780	NA
Chr11_83854960	11	83854960	42.6028	99.1484	2.32727	1.21864	0.236758	1	promoter-TSS (ENSRNOT00000084209)	-60	ENSRNOT00000084209	NA
Chr11_83864026	11	83864026	79.6448	35.5955	0.446928	-1.16189	0.310045	1	exon (ENSRNOT00000002394, exon 12 of 23)	3178	ENSRNOT00000002394	Chrd
Chr11_83921157	11	83921157	28.8675	81.4064	2.82	1.4957	0.346264	1	intron (ENSRNOT00000040029, intron 7 of 29)	-5190	ENSRNOT00000089119	NA
Chr11_83921297	11	83921297	37.7242	94.6871	2.50998	1.32768	0.231874	1	intron (ENSRNOT00000040029, intron 7 of 29)	5228	ENSRNOT00000040029	Eif4g1
Chr11_83930750	11	83930750	23.8258	1.00731	0.0422781	-4.56395	0.125338	1	Intergenic	-4225	ENSRNOT00000041777	Eif4g1
Chr11_83979855	11	83979855	48.4123	109.476	2.26133	1.17717	0.23149	1	intron (ENSRNOT00000002334, intron 1 of 2)	4487	ENSRNOT00000058131	Camk2n2
Chr11_83988357	11	83988357	37.7242	129.943	3.44455	1.78432	0.0789724	1	intron (ENSRNOT00000002331, intron 3 of 8)	2109	ENSRNOT00000073703	Alg3
Chr11_84046464	11	84046464	1.1547	10.3923	9	3.16993	0.505526	1	intron (ENSRNOT00000088821, intron 1 of 10)	1034	ENSRNOT00000088821	Ap2m1
Chr11_84054040	11	84054040	3.4641	12.1244	3.5	1.80735	0.622599	1	exon (ENSRNOT00000002323, exon 14 of 15)	-6493	ENSRNOT00000058092	Ap2m1
Chr11_84059785	11	84059785	1.1547	4.33013	3.75	1.90689	0.808757	1	intron (ENSRNOT00000002323, intron 7 of 14)	8518	ENSRNOT00000002323	Dvl3
Chr11_84083613	11	84083613	82.3977	179.301	2.17605	1.12171	0.17568	1	exon (ENSRNOT00000002321, exon 11 of 16)	6647	ENSRNOT00000002321	Eif2b5
Chr11_84137094	11	84137094	31.1769	62.3538	2	1	0.546301	1	Intergenic	42573	ENSRNOT00000046642	Rps15al2
Chr11_84397727	11	84397727	52.1133	167.807	3.22005	1.68708	0.0511849	1	intron (ENSRNOT00000002316, intron 1 of 30)	-1691	ENSRNOT00000091595	Abcc5
Chr11_84515837	11	84515837	13.8984	70.5117	5.07337	2.34294	0.0929918	1	intron (ENSRNOT00000064212, intron 6 of 29)	-1532	ENSRNOT00000030837	Parl
Chr11_84536818	11	84536818	23.094	4.33013	0.1875	-2.41504	0.353758	1	intron (ENSRNOT00000071076, intron 9 of 11)	12206	ENSRNOT00000091576	NA
Chr11_84600019	11	84600019	9.2376	27.7128	3	1.58496	0.488486	1	Intergenic	-16476	ENSRNOT00000064212	Yeats2
Chr11_84894099	11	84894099	58.5718	132.965	2.27012	1.18277	0.210595	1	Intergenic	37062	ENSRNOT00000071848	B3gnt5
Chr11_84979555	11	84979555	2.3094	39.8372	17.25	4.10852	0.095999	1	intron (ENSRNOT00000034498, intron 3 of 5)	7422	ENSRNOT00000034498	Lamp3
Chr11_85155755	11	85155755	8.0829	3.4641	0.428571	-1.22239	0.789823	1	Intergenic	-2737	ENSRNOT00000044043	Olr1565
Chr11_85490526	11	85490526	10.3923	0.866025	0.0833333	-3.58496	0.44853	1	Intergenic	-17775	ENSRNOT00000038646	AABR07034730.3
Chr11_85545651	11	85545651	87.1421	24.7871	0.284444	-1.81378	0.117596	1	Intergenic	13124	ENSRNOT00000036565	AABR07034730.2
Chr11_85920402	11	85920402	15.4919	4.13118	0.266667	-1.90689	0.503391	1	Intergenic	-24788	ENSRNOT00000071462	LOC100911837
Chr11_86093037	11	86093037	19.6299	2.59808	0.132353	-2.91754	0.322901	1	TTS (ENSRNOT00000057971)	568	ENSRNOT00000057971	LOC100361706
Chr11_86098399	11	86098399	313.663	139.331	0.444206	-1.1707	0.063922	1	Intergenic	3831	ENSRNOT00000086514	LOC100361706
Chr11_86288514	11	86288514	55.19	123.935	2.24561	1.16711	0.211309	1	Intergenic	11897	ENSRNOT00000071159	Mrpl40
Chr11_86397021	11	86397021	2.3094	13.8564	6	2.58496	0.479414	1	Intergenic	-24086	ENSRNOT00000002599	LOC100362453
Chr11_86510847	11	86510847	10.9202	39.2851	3.59748	1.84699	0.28837	1	Intergenic	-1951	ENSRNOT00000051680	Gp1bb
Chr11_86517396	11	86517396	1.1547	8.66025	7.5	2.90689	0.579176	1	exon (ENSRNOT00000041168, exon 2 of 11)	1005	ENSRNOT00000041168	Gp1bb
Chr11_86567128	11	86567128	9.2376	2.59808	0.28125	-1.83007	0.669607	1	Intergenic	15105	ENSRNOT00000002597	Tbx1
Chr11_86794840	11	86794840	6.77772	3.09839	0.457143	-1.12928	0.816235	1	Intergenic	-1048	ENSRNOT00000044635	Arvcf
Chr11_86804617	11	86804617	73.7452	189.165	2.56511	1.35902	0.0871173	1	intron (ENSRNOT00000083049, intron 1 of 9)	7055	ENSRNOT00000046594	Tango2
Chr11_86806865	11	86806865	34.641	5.19615	0.15	-2.73697	0.225286	1	intron (ENSRNOT00000083049, intron 1 of 9)	-5838	ENSRNOT00000053708	NA
Chr11_86850117	11	86850117	71.4775	165.199	2.3112	1.20864	0.162094	1	Intergenic	-2595	ENSRNOT00000002581	Dgcr8
Chr11_86856697	11	86856697	21.6319	104.753	4.8425	2.27575	0.0445226	1	promoter-TSS (ENSRNOT00000063307)	-616	ENSRNOT00000073916	NA
Chr11_86861042	11	86861042	9.2376	4.33013	0.46875	-1.09311	0.791147	1	exon (ENSRNOT00000002581, exon 5 of 15)	3409	ENSRNOT00000063307	NA
Chr11_86891924	11	86891924	17.8694	67.4898	3.77684	1.91718	0.159969	1	exon (ENSRNOT00000002579, exon 2 of 6)	1338	ENSRNOT00000002579	Ranbp1
Chr11_86906477	11	86906477	5.80948	25.8199	4.44444	2.152	0.322813	1	intron (ENSRNOT00000048063, intron 1 of 10)	3354	ENSRNOT00000048063	Zdhhc8
Chr11_86930454	11	86930454	18.4752	43.3013	2.34375	1.22882	0.512367	1	TTS (ENSRNOT00000082278)	1470	ENSRNOT00000089244	NA
Chr11_87090575	11	87090575	19.6299	6.9282	0.352941	-1.5025	0.563695	1	Intergenic	-8624	ENSRNOT00000002574	Dgcr6
Chr11_87173778	11	87173778	23.094	8.66025	0.375	-1.41504	0.556905	1	Intergenic	-15180	ENSRNOT00000002517	Vpreb2
Chr11_87193982	11	87193982	1.1547	8.66025	7.5	2.90689	0.579176	1	Intergenic	-10194	ENSRNOT00000000306	Slc25a1
Chr11_87216321	11	87216321	9.2376	0.866025	0.09375	-3.41504	0.496008	1	Intergenic	-4298	ENSRNOT00000041975	Gsc2
Chr11_87240334	11	87240334	49.6521	18.1865	0.366279	-1.44898	0.422244	1	exon (ENSRNOT00000052200, exon 1 of 1)	500	ENSRNOT00000052200	Tssk1b
Chr11_87297648	11	87297648	0.98327	6.10209	6.20592	2.63364	0.615514	1	intron (ENSRNOT00000089423, intron 5 of 7)	2465	ENSRNOT00000089423	LOC103693605
Chr11_87368991	11	87368991	158.306	42.7146	0.269822	-1.88992	0.0371151	1	intron (ENSRNOT00000040978, intron 1 of 19)	2369	ENSRNOT00000040978	Aifm3
Chr11_87441591	11	87441591	84.5612	40.6806	0.481079	-1.05565	0.337148	1	exon (ENSRNOT00000002558, exon 8 of 12)	6405	ENSRNOT00000002558	P2rx6
Chr11_87453183	11	87453183	45.6662	5.03655	0.110291	-3.18062	0.0851735	1	Intergenic	-3242	ENSRNOT00000002560	Slc7a4
Chr11_87489669	11	87489669	9.2376	38.9711	4.21875	2.07682	0.31643	1	Intergenic	-3835	ENSRNOT00000079948	AABR07034751.1
Chr11_87732656	11	87732656	4.6188	34.641	7.5	2.90689	0.213903	1	exon (ENSRNOT00000000313, exon 11 of 11)	10305	ENSRNOT00000000313	Scarf2
Chr11_87905240	11	87905240	15.0111	4.33013	0.288462	-1.79355	0.56154	1	intron (ENSRNOT00000091117, intron 17 of 54)	16440	ENSRNOT00000084973	Serpind1
Chr11_87933469	11	87933469	273.004	129.943	0.475974	-1.07104	0.127723	1	intron (ENSRNOT00000091117, intron 22 of 54)	-8652	ENSRNOT00000031819	Serpind1
Chr11_87963555	11	87963555	6.9282	2.59808	0.375	-1.41504	0.784558	1	intron (ENSRNOT00000091117, intron 42 of 54)	13814	ENSRNOT00000002546	Tmem191c
Chr11_88034943	11	88034943	45.5076	140.46	3.08652	1.62598	0.0802144	1	exon (ENSRNOT00000051991, exon 1 of 1)	3576	ENSRNOT00000051991	Rimbp3
Chr11_88043832	11	88043832	28.0791	84.6892	3.01609	1.59268	0.164332	1	Intergenic	-4001	ENSRNOT00000046159	Ube2l3
Chr11_88089921	11	88089921	173.73	61.4459	0.353686	-1.49946	0.0858559	1	Intergenic	2836	ENSRNOT00000002542	Ydjc
Chr11_88093630	11	88093630	3.4641	1.73205	0.5	-1	0.929447	1	promoter-TSS (ENSRNOT00000078394)	-113	ENSRNOT00000078394	Ydjc
Chr11_88126849	11	88126849	9.68246	25.8199	2.66667	1.41504	0.481805	1	Intergenic	-2578	ENSRNOT00000062155	NA
Chr11_88129659	11	88129659	8.84943	50.8507	5.74622	2.52261	0.122586	1	promoter-TSS (ENSRNOT00000053664)	-115	ENSRNOT00000053664	NA
Chr11_88139128	11	88139128	9.2376	28.5788	3.09375	1.62936	0.471998	1	intron (ENSRNOT00000046664, intron 6 of 6)	7167	ENSRNOT00000046664	RGD1308065
Chr11_88171986	11	88171986	11.619	4.13118	0.355556	-1.49185	0.651377	1	Intergenic	5463	ENSRNOT00000085475	Ypel1
Chr11_88184360	11	88184360	51.9615	9.52628	0.183333	-2.44746	0.199959	1	Intergenic	-3817	ENSRNOT00000002539	Ypel1
Chr11_88333234	11	88333234	25.1744	117.739	4.67692	2.22556	0.0355744	1	intron (ENSRNOT00000002530, intron 2 of 7)	10394	ENSRNOT00000002530	Ppm1f
Chr11_88382145	11	88382145	13.8564	6.9282	0.5	-1	0.744543	1	Intergenic	5888	ENSRNOT00000081776	Vpreb1
Chr11_88386228	11	88386228	3.4641	29.4449	8.5	3.08746	0.227169	1	Intergenic	-2151	ENSRNOT00000029851	Igll1
Chr11_88405345	11	88405345	11.547	44.1673	3.825	1.93546	0.323356	1	Intergenic	1701	ENSRNOT00000090189	NA
Chr11_88645947	11	88645947	1.1547	62.3538	54	5.75489	0.0182663	1	Intergenic	-53276	ENSRNOT00000084177	Fgd4
Chr11_88867047	11	88867047	413.974	187.36	0.452588	-1.14373	0.0643241	1	intron (ENSRNOT00000002482, intron 10 of 18)	21331	ENSRNOT00000034902	Yars2
Chr11_89234882	11	89234882	21.9393	3.4641	0.157895	-2.66297	0.328602	1	intron (ENSRNOT00000057502, intron 4 of 18)	4917	ENSRNOT00000089517	Spidr
Chr11_89256142	11	89256142	58.0948	133.231	2.29333	1.19745	0.187929	1	intron (ENSRNOT00000057502, intron 1 of 18)	4156	ENSRNOT00000057502	Spidr
Chr11_89550019	11	89550019	28.7895	13.095	0.454854	-1.13653	0.547641	1	Intergenic	-7255	ENSRNOT00000031401	Ube2v2
Chr11_89945606	11	89945606	7.94194	2.01462	0.253668	-1.97898	0.649115	1	Intergenic	113912	ENSRNOT00000091222	NA
Chr11_9419513	11	9419513	23.094	9.52628	0.4125	-1.27753	0.592397	1	Intergenic	46888	ENSRNOT00000078567	NA
Chr11_962798	11	962798	11.547	2.59808	0.225	-2.152	0.569874	1	Intergenic	-101270	ENSRNOT00000091166	NA
Chr12_10002531	12	10002531	26.5581	71.8801	2.70652	1.43644	0.380077	1	Intergenic	-3751	ENSRNOT00000001265	Rpl21
Chr12_10062732	12	10062732	28.8675	5.19615	0.18	-2.47393	0.299478	1	promoter-TSS (ENSRNOT00000044038)	-386	ENSRNOT00000044038	Usp12
Chr12_10298849	12	10298849	200.427	89.8532	0.448309	-1.15743	0.133651	1	TTS (ENSRNOT00000071567)	4691	ENSRNOT00000092621	NA
Chr12_10306189	12	10306189	6.9282	3.4641	0.5	-1	0.849772	1	promoter-TSS (ENSRNOT00000092559)	-203	ENSRNOT00000092559	NA
Chr12_10306786	12	10306786	9.2376	53.6936	5.8125	2.53916	0.188323	1	promoter-TSS (ENSRNOT00000092559)	480	ENSRNOT00000092627	Wasf3
Chr12_10347126	12	10347126	12.7017	2.59808	0.204545	-2.28951	0.526113	1	intron (ENSRNOT00000092340, intron 2 of 4)	-11626	ENSRNOT00000071567	Wasf3
Chr12_10426865	12	10426865	1.1547	3.4641	3	1.58496	0.869882	1	Intergenic	-35594	ENSRNOT00000092340	Wasf3
Chr12_10500580	12	10500580	9.2376	23.3827	2.53125	1.33985	0.580641	1	intron (ENSRNOT00000092518, intron 1 of 1)	2474	ENSRNOT00000092518	NA
Chr12_10504220	12	10504220	12.7825	33.5615	2.62558	1.39264	0.435901	1	exon (ENSRNOT00000092276, exon 1 of 6)	171	ENSRNOT00000092276	NA
Chr12_10580376	12	10580376	13.8564	2.59808	0.1875	-2.41504	0.485749	1	intron (ENSRNOT00000092401, intron 4 of 4)	3307	ENSRNOT00000001282	Rnf6
Chr12_10589569	12	10589569	4.6188	20.7846	4.5	2.16993	0.428646	1	Intergenic	1757	ENSRNOT00000092352	NA
Chr12_10629243	12	10629243	45.0333	12.1244	0.269231	-1.89308	0.32334	1	Intergenic	-7033	ENSRNOT00000075671	Cyp3a18
Chr12_10667405	12	10667405	193.704	80.3442	0.414778	-1.26959	0.103297	1	exon (ENSRNOT00000075671, exon 7 of 12)	-11677	ENSRNOT00000084145	NA
Chr12_10717937	12	10717937	169.122	84.4122	0.499119	-1.00254	0.211127	1	intron (ENSRNOT00000071669, intron 9 of 9)	20437	ENSRNOT00000071669	NA
Chr12_10740899	12	10740899	22.6152	4.06806	0.179882	-2.47488	0.312523	1	Intergenic	-2523	ENSRNOT00000092325	NA
Chr12_10748003	12	10748003	4.6188	13.8564	3	1.58496	0.628766	1	Intergenic	-4460	ENSRNOT00000092473	NA
Chr12_10813306	12	10813306	31.7678	10.0731	0.317085	-1.65706	0.380829	1	Intergenic	-24023	ENSRNOT00000085436	NA
Chr12_108953	12	108953	21.8403	50.3655	2.30608	1.20544	0.405671	1	Intergenic	-49952	ENSRNOT00000083437	NA
Chr12_10976854	12	10976854	0.968246	13.4263	13.8667	3.79355	0.321857	1	Intergenic	-3164	ENSRNOT00000072406	AABR07035357.1
Chr12_11035049	12	11035049	17.4284	48.5414	2.78519	1.47777	0.31189	1	Intergenic	-48849	ENSRNOT00000092600	NA
Chr12_11102205	12	11102205	25.1744	59.9021	2.37949	1.25065	0.332704	1	Intergenic	3635	ENSRNOT00000092618	NA
Chr12_11137353	12	11137353	60.9995	17.5575	0.287831	-1.79671	0.185865	1	intron (ENSRNOT00000084637, intron 2 of 3)	7402	ENSRNOT00000084637	Zfp655
Chr12_11151522	12	11151522	24.2061	53.7054	2.21867	1.14969	0.392578	1	Intergenic	6062	ENSRNOT00000082535	Zkscan5
Chr12_11165018	12	11165018	10.3923	0.866025	0.0833333	-3.58496	0.44853	1	intron (ENSRNOT00000090073, intron 2 of 5)	-1036	ENSRNOT00000080154	Zkscan5
Chr12_11184401	12	11184401	107.176	42.7146	0.398545	-1.32719	0.191497	1	intron (ENSRNOT00000001302, intron 2 of 2)	5071	ENSRNOT00000001302	Zfp394
Chr12_11236067	12	11236067	98.2816	203.477	2.07034	1.04987	0.179311	1	intron (ENSRNOT00000076423, intron 3 of 4)	3455	ENSRNOT00000088603	Bud31
Chr12_11279756	12	11279756	21.3014	54.7382	2.5697	1.3616	0.317572	1	intron (ENSRNOT00000001319, intron 6 of 7)	-6758	ENSRNOT00000076021	Arpc1a
Chr12_11293211	12	11293211	3.4641	8.66025	2.5	1.32193	0.770486	1	intron (ENSRNOT00000001319, intron 1 of 7)	848	ENSRNOT00000001319	Arpc1a
Chr12_11301078	12	11301078	11.547	2.59808	0.225	-2.152	0.569874	1	Intergenic	1594	ENSRNOT00000051114	NA
Chr12_11345398	12	11345398	1.96654	14.2382	7.24024	2.85604	0.378733	1	Intergenic	-2246	ENSRNOT00000038175	Kpna7
Chr12_11356108	12	11356108	34.4144	1.01701	0.029552	-5.0806	0.0482212	1	intron (ENSRNOT00000075986, intron 2 of 9)	8464	ENSRNOT00000075986	Kpna7
Chr12_11616922	12	11616922	41.5692	10.3923	0.25	-2	0.313399	1	intron (ENSRNOT00000076323, intron 5 of 70)	5256	ENSRNOT00000082479	NA
Chr12_11647089	12	11647089	127.808	266.461	2.08485	1.05994	0.123369	1	Intergenic	-19525	ENSRNOT00000030545	NA
Chr12_11685942	12	11685942	8.0829	3.4641	0.428571	-1.22239	0.789823	1	intron (ENSRNOT00000087257, intron 11 of 12)	-8111	ENSRNOT00000076813	NA
Chr12_11811229	12	11811229	4.84123	40.279	8.32	3.05658	0.10564	1	Intergenic	-2251	ENSRNOT00000071795	AABR07035375.1
Chr12_11885643	12	11885643	2.3094	17.3205	7.5	2.90689	0.374825	1	Intergenic	71571	ENSRNOT00000039149	Tmem130
Chr12_12035639	12	12035639	5.7735	20.7846	3.6	1.848	0.487345	1	Intergenic	-10089	ENSRNOT00000001331	Nptx2
Chr12_1206382	12	1206382	3.4641	57.1577	16.5	4.04439	0.0588368	1	Intergenic	-10790	ENSRNOT00000001446	Stard13
Chr12_12067337	12	12067337	20.7846	6.9282	0.333333	-1.58496	0.534231	1	Intergenic	14126	ENSRNOT00000092609	NA
Chr12_12087745	12	12087745	38.717	7.05117	0.182121	-2.45703	0.187111	1	Intergenic	-1100	ENSRNOT00000092669	NA
Chr12_12130096	12	12130096	2.3094	6.9282	3	1.58496	0.771819	1	Intergenic	18469	ENSRNOT00000092129	NA
Chr12_12202008	12	12202008	11.547	5.19615	0.45	-1.152	0.74254	1	Intergenic	-1637	ENSRNOT00000038919	NA
Chr12_12215274	12	12215274	8.0829	20.7846	2.57143	1.36257	0.594629	1	Intergenic	1410	ENSRNOT00000080599	NA
Chr12_12274701	12	12274701	41.5692	13.8564	0.333333	-1.58496	0.410061	1	intron (ENSRNOT00000092610, intron 2 of 12)	10081	ENSRNOT00000092440	NA
Chr12_12308704	12	12308704	17.3205	1.73205	0.1	-3.32193	0.314582	1	intron (ENSRNOT00000092610, intron 9 of 12)	17451	ENSRNOT00000092687	NA
Chr12_12329235	12	12329235	23.8258	8.05848	0.338225	-1.56395	0.471101	1	intron (ENSRNOT00000092576, intron 2 of 3)	1223	ENSRNOT00000092487	NA
Chr12_12399608	12	12399608	47.3427	8.66025	0.182927	-2.45066	0.212493	1	promoter-TSS (ENSRNOT00000092331)	-226	ENSRNOT00000092331	NA
Chr12_12621653	12	12621653	6.9282	70.1481	10.125	3.33985	0.0781798	1	Intergenic	-3071	ENSRNOT00000092601	Ocm2
Chr12_12637920	12	12637920	10.3923	25.9808	2.5	1.32193	0.566497	1	promoter-TSS (ENSRNOT00000092587)	-945	ENSRNOT00000092587	Ccz1b
Chr12_12642816	12	12642816	53.0966	18.3063	0.344773	-1.53628	0.288294	1	intron (ENSRNOT00000001365, intron 5 of 14)	2913	ENSRNOT00000092392	NA
Chr12_12644236	12	12644236	11.547	38.9711	3.375	1.75489	0.384669	1	intron (ENSRNOT00000001365, intron 6 of 14)	-2309	ENSRNOT00000092304	Ccz1b
Chr12_12649673	12	12649673	35.7387	10.0731	0.281854	-1.82698	0.314834	1	promoter-TSS (ENSRNOT00000092402)	-189	ENSRNOT00000092402	Ccz1b
Chr12_12671567	12	12671567	14.5237	38.2134	2.63111	1.39567	0.393296	1	intron (ENSRNOT00000034483, intron 17 of 19)	11505	ENSRNOT00000092412	NA
Chr12_12734574	12	12734574	71.4775	150.089	2.09981	1.07026	0.227397	1	intron (ENSRNOT00000067021, intron 4 of 13)	4047	ENSRNOT00000078603	Pms2
Chr12_12751976	12	12751976	13.8984	6.04386	0.43486	-1.20138	0.673041	1	TTS (ENSRNOT00000092346)	608	ENSRNOT00000092346	Eif2ak1
Chr12_12754634	12	12754634	33.4312	15.2552	0.456317	-1.13189	0.517416	1	intron (ENSRNOT00000001392, intron 11 of 14)	-1819	ENSRNOT00000001382	Ankrd61
Chr12_12924126	12	12924126	43.8786	6.06218	0.138158	-2.85561	0.170006	1	intron (ENSRNOT00000082529, intron 1 of 12)	-16354	ENSRNOT00000001412	Cyth3
Chr12_12937342	12	12937342	31.1769	10.3923	0.333333	-1.58496	0.459418	1	intron (ENSRNOT00000082529, intron 1 of 12)	7851	ENSRNOT00000082529	Cyth3
Chr12_13046398	12	13046398	3.4641	15.5885	4.5	2.16993	0.501154	1	intron (ENSRNOT00000029692, intron 1 of 1)	-16085	ENSRNOT00000092549	NA
Chr12_13099456	12	13099456	24.2487	9.52628	0.392857	-1.34792	0.565539	1	intron (ENSRNOT00000087094, intron 1 of 6)	2186	ENSRNOT00000087094	Rac1
Chr12_13116207	12	13116207	15.0111	51.9615	3.46154	1.79141	0.331104	1	intron (ENSRNOT00000001437, intron 17 of 18)	14187	ENSRNOT00000092628	Rac1
Chr12_13122761	12	13122761	38.1051	12.1244	0.318182	-1.65208	0.407014	1	intron (ENSRNOT00000001437, intron 13 of 18)	10459	ENSRNOT00000092292	Daglb
Chr12_13221868	12	13221868	89.3469	201.462	2.25483	1.17302	0.140018	1	exon (ENSRNOT00000044378, exon 21 of 21)	10993	ENSRNOT00000086870	NA
Chr12_13268376	12	13268376	2.3094	15.5885	6.75	2.75489	0.423954	1	Intergenic	15719	ENSRNOT00000082327	NA
Chr12_13292145	12	13292145	64.8958	163.739	2.52311	1.3352	0.113025	1	intron (ENSRNOT00000084045, intron 5 of 7)	7612	ENSRNOT00000084045	Zdhhc4
Chr12_13374427	12	13374427	25.4034	60.6218	2.38636	1.25481	0.459714	1	promoter-TSS (ENSRNOT00000038577)	74	ENSRNOT00000038577	Zfp12
Chr12_13421584	12	13421584	3.4641	30.3109	8.75	3.12928	0.216796	1	intron (ENSRNOT00000066744, intron 1 of 6)	1115	ENSRNOT00000066744	Spdye4
Chr12_13426498	12	13426498	2.90474	6.19677	2.13333	1.09311	0.833702	1	Intergenic	-2188	ENSRNOT00000077986	Rbak
Chr12_13440387	12	13440387	1.1547	12.9904	11.25	3.49185	0.409367	1	exon (ENSRNOT00000077986, exon 4 of 4)	-9577	ENSRNOT00000080425	NA
Chr12_13472734	12	13472734	64.8725	26.8527	0.41393	-1.27254	0.308562	1	Intergenic	4235	ENSRNOT00000090591	NA
Chr12_13486701	12	13486701	12.7017	6.06218	0.477273	-1.06711	0.743545	1	Intergenic	8677	ENSRNOT00000037311	LOC103693627
Chr12_13505044	12	13505044	2.3094	15.5885	6.75	2.75489	0.423954	1	Intergenic	-3386	ENSRNOT00000001458	Rnf216
Chr12_13629810	12	13629810	16.1658	4.33013	0.267857	-1.90046	0.524172	1	exon (ENSRNOT00000083976, exon 17 of 17)	38706	ENSRNOT00000086847	Fscn1
Chr12_13723707	12	13723707	112.093	371.21	3.31164	1.72754	0.00576026	0.353467	Intergenic	7110	ENSRNOT00000080216	Actb
Chr12_13736324	12	13736324	24.2487	77.0763	3.17857	1.66838	0.306354	1	exon (ENSRNOT00000001479, exon 2 of 3)	1894	ENSRNOT00000001479	Fbxl18
Chr12_13801386	12	13801386	19.3649	7.22957	0.373333	-1.42146	0.5527	1	exon (ENSRNOT00000080876, exon 2 of 2)	3250	ENSRNOT00000080876	NA
Chr12_14052393	12	14052393	66.809	33.0495	0.494686	-1.01542	0.397752	1	intron (ENSRNOT00000060608, intron 2 of 6)	30665	ENSRNOT00000060608	Mmd2
Chr12_14118978	12	14118978	1.1547	11.2583	9.75	3.2854	0.471884	1	intron (ENSRNOT00000033998, intron 2 of 14)	16857	ENSRNOT00000074546	NA
Chr12_14151550	12	14151550	3.4641	14.7224	4.25	2.08746	0.529332	1	intron (ENSRNOT00000033998, intron 9 of 14)	24396	ENSRNOT00000001469	Ap5z1
Chr12_14927939	12	14927939	3.4641	6.9282	2	1	0.856729	1	intron (ENSRNOT00000089775, intron 3 of 46)	170830	ENSRNOT00000077967	NA
Chr12_1501898	12	1501898	282.728	100.181	0.354338	-1.4968	0.0332161	1	Intergenic	2189	ENSRNOT00000074819	NA
Chr12_15100649	12	15100649	125.859	261.373	2.07672	1.05431	0.116205	1	Intergenic	-1862	ENSRNOT00000089775	NA
Chr12_1511881	12	1511881	20.8476	50.3655	2.41589	1.27255	0.383241	1	TTS (ENSRNOT00000083898)	250	ENSRNOT00000086278	AABR07034940.2
Chr12_15128774	12	15128774	15.0111	4.33013	0.288462	-1.79355	0.56154	1	Intergenic	12988	ENSRNOT00000082742	NA
Chr12_1513241	12	1513241	10.816	25.4254	2.35073	1.23311	0.542393	1	promoter-TSS (ENSRNOT00000083898)	-318	ENSRNOT00000073815	NA
Chr12_15244822	12	15244822	13.8564	34.641	2.5	1.32193	0.517179	1	Intergenic	38276	ENSRNOT00000029631	NA
Chr12_15672326	12	15672326	3.4641	8.66025	2.5	1.32193	0.770486	1	Intergenic	4157	ENSRNOT00000093018	NA
Chr12_15677244	12	15677244	11.7992	5.08507	0.430966	-1.21435	0.698261	1	promoter-TSS (ENSRNOT00000093018)	479	ENSRNOT00000092991	NA
Chr12_15865526	12	15865526	13.8564	2.59808	0.1875	-2.41504	0.485749	1	intron (ENSRNOT00000001667, intron 1 of 15)	7720	ENSRNOT00000001667	Iqce
Chr12_15936235	12	15936235	30.0222	6.9282	0.230769	-2.11548	0.352046	1	intron (ENSRNOT00000001654, intron 2 of 3)	10063	ENSRNOT00000092850	NA
Chr12_15999044	12	15999044	104.227	46.7827	0.448856	-1.15568	0.252396	1	intron (ENSRNOT00000090318, intron 1 of 6)	-2085	ENSRNOT00000039726	Amz1
Chr12_16120321	12	16120321	2.3094	11.2583	4.875	2.2854	0.573487	1	exon (ENSRNOT00000001682, exon 6 of 8)	6633	ENSRNOT00000001682	Lfng
Chr12_16159678	12	16159678	14.8911	38.2778	2.57051	1.36205	0.416912	1	Intergenic	-10485	ENSRNOT00000001686	Grifin
Chr12_16196885	12	16196885	17.3205	6.06218	0.35	-1.51457	0.585189	1	Intergenic	4748	ENSRNOT00000001688	Chst12
Chr12_16244011	12	16244011	4.6188	40.7032	8.8125	3.13955	0.160254	1	intron (ENSRNOT00000077316, intron 1 of 3)	3637	ENSRNOT00000077316	NA
Chr12_16268481	12	16268481	9.2376	23.3827	2.53125	1.33985	0.580641	1	Intergenic	9150	ENSRNOT00000079906	NA
Chr12_16304032	12	16304032	38.1051	2.59808	0.0681818	-3.87447	0.105403	1	exon (ENSRNOT00000060444, exon 2 of 19)	-2580	ENSRNOT00000085248	NA
Chr12_16327907	12	16327907	3.4641	15.5885	4.5	2.16993	0.501154	1	Intergenic	-13016	ENSRNOT00000001696	Snx8
Chr12_16400400	12	16400400	8.71421	41.3118	4.74074	2.24511	0.191309	1	intron (ENSRNOT00000042366, intron 2 of 2)	1650	ENSRNOT00000042366	Mrm2
Chr12_16912556	12	16912556	49.3805	16.5247	0.334641	-1.57932	0.282095	1	promoter-TSS (ENSRNOT00000001718)	306	ENSRNOT00000085936	Tmem184a
Chr12_16985374	12	16985374	382.457	186.936	0.488776	-1.03275	0.0877659	1	Intergenic	-2763	ENSRNOT00000078925	Micall2
Chr12_17235739	12	17235739	6.9492	36.2632	5.21832	2.38359	0.21103	1	Intergenic	-16355	ENSRNOT00000047634	Zfand2a
Chr12_17257270	12	17257270	6.9282	13.8564	2	1	0.750781	1	intron (ENSRNOT00000083814, intron 2 of 5)	3478	ENSRNOT00000083814	Zfand2a
Chr12_17346817	12	17346817	1.1547	17.3205	15	3.90689	0.287549	1	exon (ENSRNOT00000001733, exon 2 of 2)	11801	ENSRNOT00000001733	Gpr146
Chr12_17380271	12	17380271	66.809	27.8855	0.417391	-1.26053	0.306076	1	exon (ENSRNOT00000001734, exon 5 of 5)	7609	ENSRNOT00000091003	Cyp2w1
Chr12_17404488	12	17404488	22.2697	7.22957	0.324638	-1.6231	0.470293	1	exon (ENSRNOT00000072509, exon 3 of 3)	8863	ENSRNOT00000072509	Cox19
Chr12_17407375	12	17407375	2.3094	11.2583	4.875	2.2854	0.573487	1	Intergenic	-8953	ENSRNOT00000089590	Adap1
Chr12_17543607	12	17543607	16.1658	1.73205	0.107143	-3.22239	0.345223	1	Intergenic	-21072	ENSRNOT00000047287	Sun1
Chr12_17590450	12	17590450	13.8984	89.6506	6.45042	2.68939	0.0382118	1	Intergenic	-5983	ENSRNOT00000035545	Dnaaf5
Chr12_17629853	12	17629853	5.7735	33.775	5.85	2.54844	0.265364	1	intron (ENSRNOT00000031896, intron 3 of 10)	15220	ENSRNOT00000031896	Prkar1b
Chr12_17696539	12	17696539	47.444	95.0172	2.00272	1.00196	0.32864	1	intron (ENSRNOT00000031896, intron 9 of 10)	-24062	ENSRNOT00000080542	NA
Chr12_17729438	12	17729438	6.77772	54.7382	8.07619	3.01367	0.0613884	1	exon (ENSRNOT00000080542, exon 2 of 2)	-4696	ENSRNOT00000042117	Pdgfa
Chr12_1776558	12	1776558	113.285	434.807	3.83818	1.94042	0.00202142	0.135207	intron (ENSRNOT00000067448, intron 4 of 23)	39857	ENSRNOT00000067448	Insr
Chr12_17914161	12	17914161	25.4034	5.19615	0.204545	-2.28951	0.355427	1	exon (ENSRNOT00000001783, exon 10 of 10)	-9906	ENSRNOT00000060192	LOC680273
Chr12_18129516	12	18129516	36.7933	10.328	0.280702	-1.83289	0.295428	1	intron (ENSRNOT00000028927, intron 1 of 3)	-9039	ENSRNOT00000080364	RGD1566386
Chr12_18130402	12	18130402	176.005	70.174	0.398704	-1.32661	0.104278	1	intron (ENSRNOT00000028927, intron 1 of 3)	9043	ENSRNOT00000028927	RGD1566386
Chr12_1818621	12	1818621	308.747	2682.89	8.6896	3.11929	3.23459e-17	8.59152e-15	Intergenic	-2206	ENSRNOT00000041155	Insr
Chr12_18273431	12	18273431	9.2376	37.2391	4.03125	2.01123	0.337753	1	intron (ENSRNOT00000078075, intron 1 of 1)	1085	ENSRNOT00000078075	LOC100361826
Chr12_18282503	12	18282503	20.6487	120.008	5.81189	2.53901	0.0200794	0.921736	exon (ENSRNOT00000082200, exon 2 of 2)	3924	ENSRNOT00000060155	MGC112692
Chr12_18289566	12	18289566	10.9202	38.2778	3.50524	1.80951	0.302435	1	Intergenic	-3139	ENSRNOT00000082200	MGC112692
Chr12_18418524	12	18418524	10.3923	23.3827	2.25	1.16993	0.625499	1	TTS (ENSRNOT00000088655)	2958	ENSRNOT00000088655	NA
Chr12_18519933	12	18519933	35.8251	83.6564	2.33514	1.22351	0.269691	1	exon (ENSRNOT00000029485, exon 5 of 7)	2986	ENSRNOT00000029485	Dhrsx
Chr12_18525566	12	18525566	13.7658	1.01701	0.07388	-3.75867	0.307661	1	TTS (ENSRNOT00000078999)	685	ENSRNOT00000001791	Asmt
Chr12_18535331	12	18535331	5.89962	1.01701	0.172387	-2.53628	0.635236	1	TTS (ENSRNOT00000036606)	3340	ENSRNOT00000036606	Asmtl
Chr12_18603510	12	18603510	1.98549	11.0804	5.5807	2.48045	0.502442	1	Intergenic	-63343	ENSRNOT00000001792	Il3ra
Chr12_18863719	12	18863719	27.7968	12.0877	0.43486	-1.20138	0.534357	1	Intergenic	-67759	ENSRNOT00000077087	Spry3
Chr12_18936601	12	18936601	68.1273	30.3109	0.444915	-1.1684	0.470617	1	promoter-TSS (ENSRNOT00000081587)	6	ENSRNOT00000081587	Spry3
Chr12_19029044	12	19029044	3.4641	0.866025	0.25	-2	0.810178	1	exon (ENSRNOT00000011065, exon 7 of 8)	32452	ENSRNOT00000011065	Vamp7
Chr12_19056233	12	19056233	260.099	117.855	0.453118	-1.14204	0.112735	1	Intergenic	58167	ENSRNOT00000073099	Cyp3a9
Chr12_19294180	12	19294180	11.547	1.73205	0.15	-2.73697	0.496261	1	intron (ENSRNOT00000001815, intron 1 of 4)	709	ENSRNOT00000001815	Zfp113
Chr12_19300382	12	19300382	12.7017	6.06218	0.477273	-1.06711	0.743545	1	Intergenic	-3006	ENSRNOT00000001820	Cops6
Chr12_19305758	12	19305758	26.5483	83.3952	3.14127	1.65135	0.161876	1	TTS (ENSRNOT00000001825)	1666	ENSRNOT00000053654	NA
Chr12_19309463	12	19309463	19.6299	51.9615	2.64706	1.40439	0.433756	1	exon (ENSRNOT00000001825, exon 10 of 14)	-1629	ENSRNOT00000053663	NA
Chr12_19311698	12	19311698	15.7323	6.10209	0.38787	-1.36636	0.607973	1	exon (ENSRNOT00000001825, exon 3 of 14)	2319	ENSRNOT00000001825	Mcm7
Chr12_19316603	12	19316603	2.3094	5.19615	2.25	1.16993	0.870197	1	intron (ENSRNOT00000001827, intron 4 of 14)	2351	ENSRNOT00000001827	Ap4m1
Chr12_19322582	12	19322582	48.6444	147.067	3.02331	1.59613	0.0912847	1	exon (ENSRNOT00000001829, exon 12 of 15)	6056	ENSRNOT00000001829	Taf6
Chr12_19388556	12	19388556	6.9282	2.59808	0.375	-1.41504	0.784558	1	Intergenic	51422	ENSRNOT00000060035	Nxpe5
Chr12_19502064	12	19502064	25.4034	52.8275	2.07955	1.05627	0.545355	1	Intergenic	-10528	ENSRNOT00000060024	RGD1562319
Chr12_19538303	12	19538303	317.585	122.903	0.386992	-1.36962	0.0398817	1	Intergenic	-23045	ENSRNOT00000060025	RGD1562319
Chr12_19576545	12	19576545	42.6028	90.886	2.13333	1.09311	0.300229	1	exon (ENSRNOT00000085853, exon 11 of 11)	2635	ENSRNOT00000029279	Lamtor4
Chr12_19585865	12	19585865	13.8564	46.7654	3.375	1.75489	0.355201	1	intron (ENSRNOT00000001855, intron 3 of 3)	-3656	ENSRNOT00000085853	RGD1305455
Chr12_19597116	12	19597116	26.8041	4.02924	0.150322	-2.73387	0.234367	1	intron (ENSRNOT00000001849, intron 3 of 9)	2259	ENSRNOT00000001849	Gpc2
Chr12_19610409	12	19610409	90.4608	216.624	2.39467	1.25983	0.089597	1	exon (ENSRNOT00000042006, exon 6 of 34)	10448	ENSRNOT00000042006	Stag3
Chr12_19622489	12	19622489	293.998	94.5824	0.321711	-1.63616	0.0162003	0.798895	exon (ENSRNOT00000042006, exon 24 of 34)	5635	ENSRNOT00000075685	NA
Chr12_19767527	12	19767527	10.3923	27.7128	2.66667	1.41504	0.530501	1	intron (ENSRNOT00000037646, intron 1 of 14)	11503	ENSRNOT00000037646	Vom2r62
Chr12_19942877	12	19942877	25.8113	69.5044	2.69279	1.4291	0.265131	1	intron (ENSRNOT00000048430, intron 6 of 9)	30290	ENSRNOT00000043007	Vom2r62
Chr12_20013057	12	20013057	7.74597	26.8527	3.46667	1.79355	0.38115	1	intron (ENSRNOT00000048430, intron 3 of 9)	15041	ENSRNOT00000048430	Vom2r62
Chr12_2005270	12	2005270	1.1547	6.9282	6	2.58496	0.664042	1	intron (ENSRNOT00000037564, intron 2 of 4)	2247	ENSRNOT00000037564	Pex11g
Chr12_2058171	12	2058171	18.3967	1.0328	0.0561404	-4.15482	0.20759	1	intron (ENSRNOT00000001290, intron 1 of 13)	3490	ENSRNOT00000001290	Mcoln1
Chr12_20655485	12	20655485	3.87298	8.26236	2.13333	1.09311	0.790761	1	intron (ENSRNOT00000091323, intron 2 of 3)	4820	ENSRNOT00000091323	RGD1561730
Chr12_20673409	12	20673409	25.1744	64.0333	2.54359	1.34687	0.286896	1	intron (ENSRNOT00000090081, intron 4 of 4)	5807	ENSRNOT00000090081	RGD1560281
Chr12_20766630	12	20766630	21.3014	8.26236	0.387879	-1.36632	0.543136	1	Intergenic	47493	ENSRNOT00000072097	NA
Chr12_20832278	12	20832278	8.71421	19.6231	2.25185	1.17111	0.612204	1	intron (ENSRNOT00000087357, intron 1 of 1)	129	ENSRNOT00000087357	NA
Chr12_2089017	12	2089017	60.0312	24.7871	0.412903	-1.27612	0.324625	1	exon (ENSRNOT00000072952, exon 21 of 33)	18651	ENSRNOT00000072952	Pnpla6
Chr12_20914344	12	20914344	64.8958	31.5275	0.485817	-1.04152	0.402858	1	Intergenic	31999	ENSRNOT00000068118	LOC681341
Chr12_21381199	12	21381199	45.5076	13.4263	0.295035	-1.76104	0.258773	1	Intergenic	-8122	ENSRNOT00000077381	NA
Chr12_21471468	12	21471468	22.8331	9.06579	0.397046	-1.33262	0.539474	1	Intergenic	-21263	ENSRNOT00000065866	LOC100910636
Chr12_2149554	12	2149554	143.948	66.4825	0.461851	-1.1145	0.219107	1	intron (ENSRNOT00000084906, intron 5 of 16)	9350	ENSRNOT00000084906	Camsap3
Chr12_2168384	12	2168384	19.8549	5.03655	0.253668	-1.97898	0.428649	1	intron (ENSRNOT00000001309, intron 1 of 18)	2121	ENSRNOT00000001309	Xab2
Chr12_21689263	12	21689263	56.5864	114.833	2.02935	1.02102	0.301917	1	exon (ENSRNOT00000032838, exon 17 of 17)	10682	ENSRNOT00000039797	LOC100910669
Chr12_2171511	12	2171511	20.6487	96.6164	4.67906	2.22622	0.0570557	1	TTS (ENSRNOT00000001313)	880	ENSRNOT00000071928	Pet100
Chr12_2176191	12	2176191	27.1109	8.26236	0.304762	-1.71425	0.397832	1	Intergenic	-2059	ENSRNOT00000001313	Pcp2
Chr12_2182141	12	2182141	166.781	65.4752	0.392582	-1.34893	0.122777	1	exon (ENSRNOT00000001322, exon 4 of 19)	1990	ENSRNOT00000001322	Stxbp2
Chr12_21885509	12	21885509	3.4641	19.0526	5.5	2.45943	0.404709	1	intron (ENSRNOT00000075641, intron 2 of 4)	5597	ENSRNOT00000046100	LOC685048
Chr12_21918623	12	21918623	11.619	34.0823	2.93333	1.55254	0.378768	1	intron (ENSRNOT00000075641, intron 2 of 4)	4659	ENSRNOT00000075641	RGD1561143
Chr12_21935916	12	21935916	2.90474	7.22957	2.48889	1.3155	0.772355	1	intron (ENSRNOT00000072653, intron 2 of 4)	4502	ENSRNOT00000072653	AABR07035776.1
Chr12_22046531	12	22046531	9.92743	20.1462	2.02935	1.02102	0.652986	1	Intergenic	20455	ENSRNOT00000029041	LOC100910838
Chr12_2207257	12	2207257	3.4641	30.3109	8.75	3.12928	0.216796	1	Intergenic	5307	ENSRNOT00000001325	Retn
Chr12_22133885	12	22133885	3.87298	12.3935	3.2	1.67807	0.599305	1	intron (ENSRNOT00000001899, intron 2 of 17)	4498	ENSRNOT00000001899	Lrch4
Chr12_22141647	12	22141647	7.74597	96.05	12.4	3.63227	0.00571408	0.346342	promoter-TSS (ENSRNOT00000038397)	-874	ENSRNOT00000038397	Fbxo24
Chr12_2214254	12	2214254	11.619	39.2462	3.37778	1.75607	0.294643	1	intron (ENSRNOT00000084431, intron 3 of 7)	548	ENSRNOT00000031653	Mcemp1
Chr12_22153296	12	22153296	25.4034	4.33013	0.170455	-2.55254	0.313382	1	promoter-TSS (ENSRNOT00000001894)	-688	ENSRNOT00000080775	Pcolce
Chr12_22156681	12	22156681	47.6517	106.775	2.24074	1.16397	0.26141	1	intron (ENSRNOT00000080775, intron 4 of 9)	2685	ENSRNOT00000001894	Pcolce
Chr12_22173121	12	22173121	35.7387	13.095	0.36641	-1.44847	0.407938	1	Intergenic	7634	ENSRNOT00000001890	Mospd3
Chr12_22191758	12	22191758	151.424	372.227	2.45819	1.29759	0.0303589	1	intron (ENSRNOT00000001905, intron 5 of 19)	2530	ENSRNOT00000082895	Tfr2
Chr12_22215298	12	22215298	127.808	57.8366	0.452525	-1.14393	0.214156	1	Intergenic	-4217	ENSRNOT00000001910	Actl6b
Chr12_22223724	12	22223724	131.681	50.607	0.384314	-1.37964	0.138818	1	Intergenic	-5356	ENSRNOT00000001911	Gnb2
Chr12_22249628	12	22249628	21.9393	9.52628	0.434211	-1.20353	0.620476	1	Intergenic	-4527	ENSRNOT00000001912	Gigyf1
Chr12_22289761	12	22289761	27.7128	6.9282	0.25	-2	0.390792	1	intron (ENSRNOT00000079605, intron 2 of 6)	1108	ENSRNOT00000079605	NA
Chr12_22294099	12	22294099	26.8041	156.133	5.82498	2.54225	0.0118274	0.512608	intron (ENSRNOT00000079605, intron 4 of 6)	-1756	ENSRNOT00000085667	NA
Chr12_22328033	12	22328033	47.3427	10.3923	0.219512	-2.18763	0.256465	1	Intergenic	6065	ENSRNOT00000080849	NA
Chr12_22337248	12	22337248	35.8251	15.4919	0.432432	-1.20945	0.466857	1	Intergenic	-1553	ENSRNOT00000086931	NA
Chr12_22345493	12	22345493	13.8564	29.4449	2.125	1.08746	0.61247	1	exon (ENSRNOT00000091067, exon 6 of 12)	4918	ENSRNOT00000091067	NA
Chr12_22350590	12	22350590	19.3649	71.2629	3.68	1.87971	0.139696	1	intron (ENSRNOT00000091067, intron 10 of 11)	-6353	ENSRNOT00000084705	NA
Chr12_22363448	12	22363448	1.98549	14.1023	7.10271	2.82837	0.391764	1	TTS (ENSRNOT00000083323)	1869	ENSRNOT00000083323	NA
Chr12_22364988	12	22364988	12.7017	2.59808	0.204545	-2.28951	0.526113	1	Intergenic	-1567	ENSRNOT00000082092	NA
Chr12_22368242	12	22368242	1.1547	2.59808	2.25	1.16993	0.950548	1	intron (ENSRNOT00000082092, intron 2 of 4)	1687	ENSRNOT00000092040	NA
Chr12_22397101	12	22397101	1.1547	39.8372	34.5	5.10852	0.0612532	1	intron (ENSRNOT00000072208, intron 14 of 16)	17073	ENSRNOT00000087948	NA
Chr12_22435412	12	22435412	5.89962	82.3782	13.9633	3.80357	0.00932147	0.531862	promoter-TSS (ENSRNOT00000073757)	-290	ENSRNOT00000073757	Slc12a9
Chr12_22449116	12	22449116	97.3437	38.6466	0.397011	-1.33275	0.209695	1	promoter-TSS (ENSRNOT00000075951)	-870	ENSRNOT00000075951	Slc12a9
Chr12_22450941	12	22450941	3.93308	16.2722	4.13728	2.04868	0.459414	1	promoter-TSS (ENSRNOT00000072838)	-656	ENSRNOT00000072838	Trip6
Chr12_22456249	12	22456249	25.8113	12.0877	0.468311	-1.09446	0.582228	1	TTS (ENSRNOT00000072838)	3643	ENSRNOT00000077058	NA
Chr12_22474828	12	22474828	1.1547	8.66025	7.5	2.90689	0.579176	1	exon (ENSRNOT00000086915, exon 3 of 3)	2225	ENSRNOT00000075504	Ache
Chr12_22517838	12	22517838	3.4641	6.9282	2	1	0.856729	1	intron (ENSRNOT00000085223, intron 1 of 1)	5358	ENSRNOT00000085223	NA
Chr12_22522110	12	22522110	10.3923	5.19615	0.5	-1	0.79126	1	intron (ENSRNOT00000085223, intron 1 of 1)	6047	ENSRNOT00000080074	NA
Chr12_22651202	12	22651202	134.586	301.576	2.24077	1.16399	0.0800732	1	exon (ENSRNOT00000001916, exon 9 of 9)	10097	ENSRNOT00000001916	Serpine1
Chr12_22675335	12	22675335	45.6662	4.02924	0.0882325	-3.50255	0.0661006	1	exon (ENSRNOT00000001918, exon 5 of 5)	5296	ENSRNOT00000041808	Vgf
Chr12_22722906	12	22722906	78.5196	19.0526	0.242647	-2.04307	0.216126	1	promoter-TSS (ENSRNOT00000054459)	-953	ENSRNOT00000054459	NA
Chr12_22726212	12	22726212	8.84943	40.6806	4.59697	2.20068	0.212321	1	promoter-TSS (ENSRNOT00000040015)	-432	ENSRNOT00000040015	Znhit1
Chr12_22734800	12	22734800	178.955	84.4122	0.471695	-1.08407	0.169861	1	Intergenic	7464	ENSRNOT00000077293	Znhit1
Chr12_22764222	12	22764222	44.2471	146.45	3.30982	1.72675	0.0610204	1	intron (ENSRNOT00000063901, intron 1 of 3)	1074	ENSRNOT00000083471	Fis1
Chr12_22788152	12	22788152	11.9129	45.329	3.80503	1.92791	0.239431	1	Intergenic	8226	ENSRNOT00000078493	NA
Chr12_22814409	12	22814409	106.507	34.0823	0.32	-1.64386	0.115832	1	Intergenic	-3350	ENSRNOT00000046412	Ift22
Chr12_22858249	12	22858249	2.3094	16.4545	7.125	2.83289	0.398432	1	intron (ENSRNOT00000059530, intron 1 of 14)	23229	ENSRNOT00000059530	Col26a1
Chr12_22912426	12	22912426	93.9198	262.33	2.79313	1.48188	0.0396685	1	intron (ENSRNOT00000059530, intron 3 of 14)	-52600	ENSRNOT00000080068	Col26a1
Chr12_23301474	12	23301474	11.547	1.73205	0.15	-2.73697	0.496261	1	intron (ENSRNOT00000059486, intron 2 of 22)	150293	ENSRNOT00000059486	Cux1
Chr12_23356688	12	23356688	15.0111	33.775	2.25	1.16993	0.566203	1	intron (ENSRNOT00000059486, intron 6 of 22)	-106470	ENSRNOT00000044841	Cux1
Chr12_2343839	12	2343839	3.4641	8.66025	2.5	1.32193	0.770486	1	intron (ENSRNOT00000061727, intron 6 of 6)	3705	ENSRNOT00000061727	Cd209a
Chr12_23493879	12	23493879	1.1547	8.66025	7.5	2.90689	0.579176	1	intron (ENSRNOT00000001935, intron 4 of 8)	20608	ENSRNOT00000001935	Sh2b2
Chr12_23506017	12	23506017	1.1547	2.59808	2.25	1.16993	0.950548	1	Intergenic	-8965	ENSRNOT00000001937	Prkrip1
Chr12_23553685	12	23553685	83.2691	21.6887	0.260465	-1.94084	0.105093	1	exon (ENSRNOT00000001938, exon 2 of 3)	9397	ENSRNOT00000001938	Orai2
Chr12_23570953	12	23570953	11.619	5.16398	0.444444	-1.16993	0.717077	1	intron (ENSRNOT00000001939, intron 1 of 2)	3173	ENSRNOT00000001939	Alkbh4
Chr12_23577636	12	23577636	3.4641	1.73205	0.5	-1	0.929447	1	intron (ENSRNOT00000001940, intron 5 of 14)	3448	ENSRNOT00000001940	Lrwd1
Chr12_23587160	12	23587160	2.3094	19.9186	8.625	3.10852	0.313321	1	TTS (ENSRNOT00000001941)	5615	ENSRNOT00000001941	Polr2j
Chr12_23597341	12	23597341	2.3094	16.4545	7.125	2.83289	0.398432	1	TTS (ENSRNOT00000064405)	-1603	ENSRNOT00000073701	NA
Chr12_23608036	12	23608036	6.9282	30.3109	4.375	2.12928	0.356167	1	intron (ENSRNOT00000001943, intron 9 of 20)	-5076	ENSRNOT00000080372	NA
Chr12_23672545	12	23672545	21.8403	72.5263	3.32075	1.73151	0.182124	1	Intergenic	9837	ENSRNOT00000037639	Upk3b
Chr12_23704572	12	23704572	15.0111	135.1	9	3.16993	0.0429535	1	intron (ENSRNOT00000001950, intron 5 of 11)	-15432	ENSRNOT00000082811	NA
Chr12_23744213	12	23744213	70.6819	27.8855	0.394521	-1.34183	0.267831	1	Intergenic	-2022	ENSRNOT00000001952	Zp3
Chr12_23755273	12	23755273	117.009	55.9358	0.478047	-1.06478	0.261634	1	exon (ENSRNOT00000001953, exon 3 of 10)	2428	ENSRNOT00000001953	Ssc4d
Chr12_23765221	12	23765221	10.3923	3.4641	0.333333	-1.58496	0.681904	1	Intergenic	-2032	ENSRNOT00000078813	NA
Chr12_23864234	12	23864234	10.3923	5.19615	0.5	-1	0.79126	1	intron (ENSRNOT00000001957, intron 11 of 14)	-23184	ENSRNOT00000031555	Hspb1
Chr12_23913154	12	23913154	9.2376	1.73205	0.1875	-2.41504	0.593026	1	intron (ENSRNOT00000001957, intron 1 of 14)	12588	ENSRNOT00000001957	Srrm3
Chr12_2398053	12	2398053	258.6	124.076	0.479798	-1.0595	0.11636	1	Intergenic	-10122	ENSRNOT00000031997	Cd209e
Chr12_24002080	12	24002080	3.4641	14.7224	4.25	2.08746	0.529332	1	exon (ENSRNOT00000001961, exon 8 of 16)	12483	ENSRNOT00000001960	Tmem120a
Chr12_24106269	12	24106269	6.9492	144.045	20.7283	4.37353	0.00036963	0.0229271	Intergenic	-4184	ENSRNOT00000001962	Rhbdd2
Chr12_24150809	12	24150809	93.4106	21.3573	0.228639	-2.12886	0.0707751	1	intron (ENSRNOT00000077378, intron 2 of 3)	2179	ENSRNOT00000045157	Ccl24
Chr12_24165142	12	24165142	134.586	319.134	2.37122	1.24563	0.0579876	1	Intergenic	6375	ENSRNOT00000001963	Ccl26
Chr12_24220291	12	24220291	70.6819	219.985	3.11233	1.63799	0.0357453	1	intron (ENSRNOT00000030497, intron 1 of 30)	39353	ENSRNOT00000030497	Hip1
Chr12_2428880	12	2428880	6.9282	25.1147	3.625	1.85798	0.448149	1	TTS (ENSRNOT00000037059)	9938	ENSRNOT00000037059	Ccl25
Chr12_24360476	12	24360476	4.6188	17.3205	3.75	1.90689	0.517108	1	intron (ENSRNOT00000032250, intron 2 of 6)	4849	ENSRNOT00000032250	Trim50
Chr12_24434066	12	24434066	6.9282	15.5885	2.25	1.16993	0.690822	1	intron (ENSRNOT00000001971, intron 8 of 8)	14456	ENSRNOT00000085474	NA
Chr12_24546161	12	24546161	1.1547	23.3827	20.25	4.33985	0.17935	1	intron (ENSRNOT00000041798, intron 3 of 5)	-8847	ENSRNOT00000001975	Baz1b
Chr12_24567193	12	24567193	91.9834	44.4102	0.482807	-1.05048	0.315465	1	exon (ENSRNOT00000076209, exon 7 of 7)	-10216	ENSRNOT00000041798	Bcl7b
Chr12_2457634	12	2457634	20.8476	76.5556	3.67215	1.87663	0.144466	1	Intergenic	-3869	ENSRNOT00000001415	Elavl1
Chr12_24599709	12	24599709	1.1547	38.1051	33	5.04439	0.0681409	1	exon (ENSRNOT00000071067, exon 14 of 23)	357	ENSRNOT00000074230	NA
Chr12_24643569	12	24643569	122.967	52.6726	0.428346	-1.22315	0.194719	1	Intergenic	-7746	ENSRNOT00000077016	Vps37d
Chr12_24654565	12	24654565	92.4274	40.6806	0.440136	-1.18398	0.268672	1	intron (ENSRNOT00000071569, intron 2 of 3)	3222	ENSRNOT00000071569	Vps37d
Chr12_24665877	12	24665877	48.4123	128.067	2.64533	1.40345	0.136991	1	Intergenic	-3573	ENSRNOT00000044449	Wbscr22
Chr12_24674560	12	24674560	56.5864	118.863	2.10055	1.07077	0.27436	1	intron (ENSRNOT00000044449, intron 5 of 11)	-5095	ENSRNOT00000043393	Dnajc30
Chr12_24695979	12	24695979	1.1547	6.06218	5.25	2.39232	0.708983	1	intron (ENSRNOT00000049601, intron 3 of 9)	14041	ENSRNOT00000049601	Stx1a
Chr12_24768864	12	24768864	177.972	86.4463	0.48573	-1.04177	0.186112	1	intron (ENSRNOT00000074851, intron 4 of 4)	7028	ENSRNOT00000074851	Wbscr27
Chr12_24800125	12	24800125	10.6507	4.13118	0.387879	-1.36632	0.694439	1	Intergenic	-3554	ENSRNOT00000086912	NA
Chr12_2489529	12	2489529	3.4641	14.7224	4.25	2.08746	0.529332	1	intron (ENSRNOT00000001415, intron 3 of 5)	23119	ENSRNOT00000081268	NA
Chr12_24979467	12	24979467	36.7315	161.17	4.38778	2.13349	0.0260959	0.899224	intron (ENSRNOT00000040069, intron 1 of 36)	983	ENSRNOT00000040069	Eln
Chr12_24985414	12	24985414	13.8564	3.4641	0.25	-2	0.547016	1	intron (ENSRNOT00000040069, intron 1 of 36)	-3885	ENSRNOT00000032780	Eln
Chr12_25106481	12	25106481	11.619	47.5086	4.08889	2.03171	0.194508	1	TTS (ENSRNOT00000062923)	868	ENSRNOT00000062923	NA
Chr12_25117066	12	25117066	2.3094	16.4545	7.125	2.83289	0.398432	1	Intergenic	-2290	ENSRNOT00000034629	Lat2
Chr12_25133549	12	25133549	108.444	228.248	2.10476	1.07366	0.140541	1	exon (ENSRNOT00000001989, exon 9 of 11)	9932	ENSRNOT00000001989	Rfc2
Chr12_25158520	12	25158520	49.6372	141.023	2.84109	1.50644	0.114074	1	Intergenic	-2611	ENSRNOT00000074788	Ervfrd-1
Chr12_25171152	12	25171152	43.5711	21.6887	0.497778	-1.00643	0.493886	1	Intergenic	-1854	ENSRNOT00000033200	Clip2
Chr12_2519957	12	2519957	75.7118	263.407	3.47907	1.7987	0.0128885	0.677209	intron (ENSRNOT00000001409, intron 2 of 12)	-1911	ENSRNOT00000083868	NA
Chr12_25237350	12	25237350	151.89	358.602	2.36094	1.23936	0.0574593	1	TTS (ENSRNOT00000033200)	-25140	ENSRNOT00000072177	NA
Chr12_25263660	12	25263660	5.89962	2.03403	0.344773	-1.53628	0.761353	1	promoter-TSS (ENSRNOT00000079392)	-533	ENSRNOT00000079392	Gtf2ird1
Chr12_25323476	12	25323476	5.89962	29.4934	4.99921	2.3217	0.266349	1	intron (ENSRNOT00000087656, intron 8 of 30)	-15848	ENSRNOT00000073405	NA
Chr12_2537396	12	2537396	5.7735	2.59808	0.45	-1.152	0.850724	1	exon (ENSRNOT00000001398, exon 5 of 5)	3183	ENSRNOT00000001399	Ctxn1
Chr12_2539301	12	2539301	23.5985	69.157	2.93057	1.55118	0.22384	1	exon (ENSRNOT00000001398, exon 2 of 5)	1368	ENSRNOT00000001398	Snapc2
Chr12_25430362	12	25430362	73.9008	33.775	0.457031	-1.12964	0.474629	1	promoter-TSS (ENSRNOT00000002020)	-103	ENSRNOT00000002020	Gtf2i
Chr12_25437148	12	25437148	21.9393	5.19615	0.236842	-2.078	0.422186	1	intron (ENSRNOT00000077189, intron 4 of 34)	1580	ENSRNOT00000092982	Gtf2i
Chr12_25450374	12	25450374	26.5581	103.923	3.91304	1.96829	0.200906	1	promoter-TSS (ENSRNOT00000092956)	87	ENSRNOT00000092956	Gtf2i
Chr12_2545867	12	2545867	11.9129	42.307	3.55136	1.82837	0.275386	1	promoter-TSS (ENSRNOT00000075527)	-126	ENSRNOT00000075527	Tgfbr3l
Chr12_25470207	12	25470207	10.3923	47.6314	4.58333	2.1964	0.260297	1	TTS (ENSRNOT00000092754)	661	ENSRNOT00000092754	NA
Chr12_25478060	12	25478060	95.3772	243.067	2.54848	1.34964	0.0587333	1	exon (ENSRNOT00000092995, exon 1 of 1)	443	ENSRNOT00000092995	NA
Chr12_25488355	12	25488355	10.9202	32.2339	2.95178	1.56158	0.400957	1	TTS (ENSRNOT00000040356)	3839	ENSRNOT00000092881	NA
Chr12_25519493	12	25519493	55.4256	2.59808	0.046875	-4.41504	0.0426948	1	intron (ENSRNOT00000002030, intron 10 of 15)	-2551	ENSRNOT00000075846	NA
Chr12_25528732	12	25528732	108.209	343.493	3.17435	1.66646	0.0152827	0.627709	intron (ENSRNOT00000002030, intron 7 of 15)	5112	ENSRNOT00000076298	NA
Chr12_2553678	12	2553678	47.6517	108.789	2.28302	1.19094	0.248043	1	intron (ENSRNOT00000084460, intron 1 of 11)	1487	ENSRNOT00000084460	Map2k7
[truncated: 14,473 more rows]

## Sheet: Table S4.2
Table S4.2: Hypermethylated CpG sites in the spermatozoa of the CROb group compared to the LEAN group.
Chromosome_Position	Chromosome	Position	LEAN	CROB	FoldChange	log2FoldChange	P Value	Adjusted P Value	Annotation	Distance to TSS	EnsembleID	Gene_Name
Chr10_102059409	10	102059409	4.6188	30.3109	6.5625	2.71425	0.265193	1	intron (ENSRNOT00000042156, intron 3 of 9)	24627	ENSRNOT00000042156	Slc39a11
Chr10_102160351	10	102160351	398.224	801.408	2.01245	1.00896	0.0233016	1	Intergenic	-7421	ENSRNOT00000003804	Cog1
Chr10_102311370	10	102311370	20.7846	94.3968	4.54167	2.18322	0.172733	1	intron (ENSRNOT00000065145, intron 41 of 41)	-21532	ENSRNOT00000044922	AABR07030729.1
Chr10_103240991	10	103240991	65.8407	237.543	3.60784	1.85114	0.0166603	0.791975	intron (ENSRNOT00000004081, intron 13 of 13)	-25306	ENSRNOT00000038852	Dnai2
Chr10_103438071	10	103438071	5.95646	18.1316	3.04402	1.60598	0.525189	1	promoter-TSS (ENSRNOT00000085262)	-233	ENSRNOT00000085262	Cd300a
Chr10_103446888	10	103446888	2.90474	8.26236	2.84444	1.50815	0.715929	1	exon (ENSRNOT00000079545, exon 12 of 15)	5338	ENSRNOT00000079545	Cd300a
Chr10_103569496	10	103569496	7.74597	15.4919	2	1	0.704575	1	TTS (ENSRNOT00000075199)	6770	ENSRNOT00000075199	AABR07030773.1
Chr10_103705854	10	103705854	77.4597	175.575	2.26667	1.18057	0.146565	1	intron (ENSRNOT00000086469, intron 1 of 8)	2449	ENSRNOT00000086469	Rab37
Chr10_103849149	10	103849149	1.1547	9.52628	8.25	3.04439	0.541069	1	Intergenic	-1113	ENSRNOT00000029001	Fads6
Chr10_103940017	10	103940017	47.444	261.297	5.50748	2.46139	0.00178499	0.121975	intron (ENSRNOT00000035865, intron 1 of 4)	5219	ENSRNOT00000035865	Cdr2l
Chr10_103965597	10	103965597	0.968246	2.06559	2.13333	1.09311	0.983369	1	Intergenic	7072	ENSRNOT00000004836	Atp5h
Chr10_103995201	10	103995201	75.5232	172.477	2.28376	1.19141	0.146144	1	intron (ENSRNOT00000065292, intron 3 of 7)	2891	ENSRNOT00000065292	Trim80
Chr10_104009513	10	104009513	10.3923	28.5788	2.75	1.45943	0.513484	1	Intergenic	-5668	ENSRNOT00000074339	NA
Chr10_104012162	10	104012162	53.6081	162.177	3.02523	1.59704	0.0783009	1	Intergenic	-7727	ENSRNOT00000032016	Slc16a5
Chr10_104030333	10	104030333	177.701	356.588	2.00667	1.00481	0.116361	1	intron (ENSRNOT00000032016, intron 2 of 3)	-6035	ENSRNOT00000004843	Armc7
Chr10_104063444	10	104063444	3.4641	15.5885	4.5	2.16993	0.501154	1	exon (ENSRNOT00000004862, exon 3 of 5)	-8638	ENSRNOT00000004853	Nt5c
Chr10_104138014	10	104138014	2.3094	32.0429	13.875	3.79442	0.149982	1	TTS (ENSRNOT00000089894)	-15207	ENSRNOT00000080472	NA
Chr10_104154643	10	104154643	1.96654	6.10209	3.10296	1.63364	0.739624	1	intron (ENSRNOT00000064776, intron 1 of 15)	1075	ENSRNOT00000089894	Gga3
Chr10_104159943	10	104159943	2.3094	17.3205	7.5	2.90689	0.374825	1	intron (ENSRNOT00000005198, intron 5 of 5)	-3366	ENSRNOT00000064776	Gga3
Chr10_104349797	10	104349797	112.18	272.981	2.43342	1.28299	0.0736837	1	exon (ENSRNOT00000005942, exon 8 of 20)	8457	ENSRNOT00000005942	Caskin2
Chr10_104397175	10	104397175	7.74597	21.6887	2.8	1.48543	0.507572	1	intron (ENSRNOT00000006519, intron 10 of 25)	19426	ENSRNOT00000080714	Llgl2
Chr10_104450504	10	104450504	86.3686	192.396	2.22762	1.1555	0.152715	1	promoter-TSS (ENSRNOT00000088665)	-719	ENSRNOT00000088665	Smim5
Chr10_104457139	10	104457139	1.1547	33.775	29.25	4.87036	0.0899925	1	TTS (ENSRNOT00000088665)	5916	ENSRNOT00000071694	Smim5
Chr10_104714991	10	104714991	11.7992	37.6296	3.18915	1.67317	0.335529	1	promoter-TSS (ENSRNOT00000080079)	-897	ENSRNOT00000085844	NA
Chr10_104825888	10	104825888	9.92743	28.2047	2.84109	1.50644	0.444958	1	Intergenic	-5488	ENSRNOT00000090488	NA
Chr10_10483891	10	10483891	9.2376	19.0526	2.0625	1.04439	0.690425	1	Intergenic	26570	ENSRNOT00000003832	Rbm25l1
Chr10_104924967	10	104924967	5.7735	13.8564	2.4	1.26303	0.692132	1	Intergenic	-3100	ENSRNOT00000077158	LOC100909671
Chr10_104939049	10	104939049	5.7735	33.775	5.85	2.54844	0.265364	1	Intergenic	6432	ENSRNOT00000075706	RGD1562667
Chr10_104955179	10	104955179	2.94981	14.2382	4.82682	2.27107	0.456541	1	exon (ENSRNOT00000074082, exon 3 of 4)	2720	ENSRNOT00000074082	RGD1559482
Chr10_105136322	10	105136322	55.0631	234.93	4.26657	2.09308	0.0073691	0.435965	intron (ENSRNOT00000028875, intron 8 of 15)	13650	ENSRNOT00000012436	Srp68
Chr10_105210490	10	105210490	0.98327	28.4764	28.9609	4.85604	0.0796701	1	intron (ENSRNOT00000086288, intron 1 of 1)	18058	ENSRNOT00000028875	Srp68
Chr10_105266517	10	105266517	2.97823	7.05117	2.36757	1.24341	0.785728	1	Intergenic	-6721	ENSRNOT00000013281	LOC100911734
Chr10_105298387	10	105298387	1.1547	24.2487	21	4.39232	0.168526	1	TTS (ENSRNOT00000072230)	-14532	ENSRNOT00000072687	NA
Chr10_105431928	10	105431928	6.9282	13.8564	2	1	0.750781	1	intron (ENSRNOT00000013573, intron 8 of 9)	-4830	ENSRNOT00000077850	NA
Chr10_105448040	10	105448040	123.1	257.871	2.09481	1.06682	0.136741	1	intron (ENSRNOT00000013573, intron 2 of 9)	4189	ENSRNOT00000013573	Prpsap1
Chr10_105503072	10	105503072	11.619	27.8855	2.4	1.26303	0.506863	1	exon (ENSRNOT00000083593, exon 5 of 6)	2781	ENSRNOT00000083593	Sphk1
Chr10_10555708	10	10555708	1.93649	34.0823	17.6	4.1375	0.0712746	1	intron (ENSRNOT00000032495, intron 1 of 7)	370	ENSRNOT00000032495	RGD1565166
Chr10_105561574	10	105561574	9.2376	30.3109	3.28125	1.71425	0.440918	1	Intergenic	-2962	ENSRNOT00000014838	NA
Chr10_105574294	10	105574294	20.7846	64.9519	3.125	1.64386	0.335946	1	exon (ENSRNOT00000068026, exon 19 of 19)	6202	ENSRNOT00000015221	Aanat
Chr10_105592745	10	105592745	278.961	664.825	2.38322	1.25291	0.0210718	0.783504	intron (ENSRNOT00000068026, intron 1 of 18)	8169	ENSRNOT00000068026	Rhbdf2
Chr10_105654298	10	105654298	94.3106	217.579	2.30705	1.20605	0.119203	1	intron (ENSRNOT00000016622, intron 7 of 8)	5922	ENSRNOT00000084995	NA
Chr10_10565854	10	10565854	25.8113	61.4459	2.38058	1.25131	0.34686	1	Intergenic	5561	ENSRNOT00000072226	NA
Chr10_105773982	10	105773982	81.6114	395.619	4.84759	2.27727	0.000393015	0.0316004	Intergenic	-2009	ENSRNOT00000066137	Mxra7
Chr10_10672351	10	10672351	5.7735	29.4449	5.1	2.3505	0.324488	1	exon (ENSRNOT00000004026, exon 7 of 22)	27778	ENSRNOT00000004026	Ppl
Chr10_106810776	10	106810776	6.9282	19.0526	2.75	1.45943	0.587181	1	Intergenic	-1964	ENSRNOT00000074225	Syngr2
Chr10_106830000	10	106830000	5.7735	18.1865	3.15	1.65535	0.554266	1	intron (ENSRNOT00000073809, intron 1 of 10)	1018	ENSRNOT00000073809	Afmid
Chr10_106874370	10	106874370	30.9839	98.1156	3.16667	1.66297	0.124512	1	TTS (ENSRNOT00000074369)	4968	ENSRNOT00000074369	Tmem235
Chr10_107299767	10	107299767	18.4752	38.1051	2.0625	1.04439	0.589534	1	intron (ENSRNOT00000084055, intron 11 of 15)	14730	ENSRNOT00000084055	Usp36
Chr10_107396497	10	107396497	178.157	386.266	2.16812	1.11644	0.0660231	1	Intergenic	-10424	ENSRNOT00000004290	Timp2
Chr10_10744324	10	10744324	3.4641	25.9808	7.5	2.90689	0.273148	1	intron (ENSRNOT00000004159, intron 6 of 15)	-17154	ENSRNOT00000004176	Rogdi
Chr10_107459763	10	107459763	9.2376	28.5788	3.09375	1.62936	0.471998	1	intron (ENSRNOT00000004373, intron 1 of 3)	3917	ENSRNOT00000004373	C1qtnf1
Chr10_107482270	10	107482270	4.6188	11.2583	2.4375	1.2854	0.728614	1	Intergenic	12892	ENSRNOT00000087404	C1qtnf1
Chr10_107583101	10	107583101	10.3923	96.1288	9.25	3.20945	0.0613298	1	Intergenic	-43442	ENSRNOT00000089346	Rbfox3
Chr10_10780893	10	10780893	63.9042	168.346	2.63434	1.39744	0.0982032	1	exon (ENSRNOT00000061208, exon 5 of 10)	6253	ENSRNOT00000061208	Sept12
Chr10_108026854	10	108026854	7.74597	16.5247	2.13333	1.09311	0.668254	1	Intergenic	13906	ENSRNOT00000054563	NA
Chr10_108097826	10	108097826	14.8911	30.2193	2.02935	1.02102	0.57624	1	intron (ENSRNOT00000073470, intron 3 of 4)	2694	ENSRNOT00000073470	Enpp7
Chr10_108391502	10	108391502	5.80948	16.5247	2.84444	1.50815	0.565722	1	exon (ENSRNOT00000084845, exon 2 of 3)	3712	ENSRNOT00000084845	AABR07030901.1
Chr10_108404489	10	108404489	1.1547	8.66025	7.5	2.90689	0.579176	1	intron (ENSRNOT00000075796, intron 8 of 19)	8628	ENSRNOT00000075796	Gaa
Chr10_108410842	10	108410842	2.3094	5.19615	2.25	1.16993	0.870197	1	exon (ENSRNOT00000075796, exon 16 of 20)	14365	ENSRNOT00000073140	Eif4a3
Chr10_108503446	10	108503446	9.68246	33.0495	3.41333	1.77118	0.334114	1	intron (ENSRNOT00000054987, intron 17 of 17)	23077	ENSRNOT00000054987	Slc26a11
Chr10_108563423	10	108563423	3.4641	24.2487	7	2.80735	0.299843	1	intron (ENSRNOT00000044983, intron 18 of 71)	35682	ENSRNOT00000044983	Rnf213
Chr10_108678590	10	108678590	9.2376	22.5167	2.4375	1.2854	0.601046	1	Intergenic	-10181	ENSRNOT00000082454	NA
Chr10_108697516	10	108697516	142.332	296.412	2.08254	1.05834	0.110062	1	Intergenic	-6148	ENSRNOT00000005067	Nptx1
Chr10_108728171	10	108728171	1.1547	12.1244	10.5	3.39232	0.439598	1	intron (ENSRNOT00000078433, intron 1 of 1)	474	ENSRNOT00000078433	NA
Chr10_10876737	10	10876737	5.7735	33.775	5.85	2.54844	0.265364	1	TTS (ENSRNOT00000075155)	603	ENSRNOT00000075155	NA
Chr10_10884683	10	10884683	60.0312	128.067	2.13333	1.09311	0.23187	1	Intergenic	-2705	ENSRNOT00000004416	Mgrn1
Chr10_10921884	10	10921884	10.3923	22.5167	2.16667	1.11548	0.646535	1	intron (ENSRNOT00000085593, intron 1 of 2)	-13107	ENSRNOT00000065907	AABR07072078.1
Chr10_109272260	10	109272260	5.80948	26.8527	4.62222	2.20859	0.302391	1	exon (ENSRNOT00000038993, exon 13 of 13)	-4759	ENSRNOT00000005977	Cep131
Chr10_109619066	10	109619066	34.4144	135.263	3.93041	1.97468	0.0437355	1	TTS (ENSRNOT00000070975)	3680	ENSRNOT00000088317	Pde6g
Chr10_109624639	10	109624639	3.4641	26.8468	7.75	2.9542	0.260896	1	Intergenic	-1893	ENSRNOT00000074354	Pde6g
Chr10_109627174	10	109627174	35.3977	158.654	4.48205	2.16416	0.0199631	0.918604	Intergenic	2832	ENSRNOT00000075206	Oxld1
Chr10_109632519	10	109632519	28.7895	101.738	3.53386	1.82125	0.107697	1	intron (ENSRNOT00000072099, intron 3 of 5)	2419	ENSRNOT00000072099	Ccdc137
Chr10_109653749	10	109653749	6.9282	21.6506	3.125	1.64386	0.521875	1	intron (ENSRNOT00000054966, intron 18 of 21)	-4284	ENSRNOT00000054965	Mrpl12
Chr10_109664284	10	109664284	47.6517	132.965	2.79035	1.48045	0.128902	1	Intergenic	-1399	ENSRNOT00000054963	Slc25a10
Chr10_109776233	10	109776233	1.1547	2.59808	2.25	1.16993	0.950548	1	intron (ENSRNOT00000054954, intron 2 of 2)	1354	ENSRNOT00000054954	Anapc11
Chr10_109794518	10	109794518	10.3923	27.7128	2.66667	1.41504	0.530501	1	intron (ENSRNOT00000054952, intron 1 of 13)	1180	ENSRNOT00000054952	Pcyt2
Chr10_109831248	10	109831248	17.4284	46.4758	2.66667	1.41504	0.340037	1	Intergenic	-4104	ENSRNOT00000054948	Myadml2
Chr10_109848772	10	109848772	43.5711	99.1484	2.27556	1.18622	0.247883	1	Intergenic	-3083	ENSRNOT00000087005	Aspscr1
Chr10_109883201	10	109883201	1.93649	5.16398	2.66667	1.41504	0.810529	1	intron (ENSRNOT00000054944, intron 9 of 14)	8679	ENSRNOT00000077930	NA
Chr10_109906539	10	109906539	9.92743	26.1901	2.63815	1.39953	0.489925	1	TTS (ENSRNOT00000088907)	2279	ENSRNOT00000073886	Rac3
Chr10_109910312	10	109910312	4.91635	38.6466	7.86083	2.97468	0.127686	1	promoter-TSS (ENSRNOT00000088907)	-596	ENSRNOT00000088907	Dcxr
Chr10_109963634	10	109963634	1.1547	13.8564	12	3.58496	0.381822	1	TTS (ENSRNOT00000075041)	3149	ENSRNOT00000078052	Rfng
Chr10_110279835	10	110279835	4.6188	19.9186	4.3125	2.10852	0.448905	1	Intergenic	-5066	ENSRNOT00000054931	Sectm1a
Chr10_110314057	10	110314057	3.4641	8.66025	2.5	1.32193	0.770486	1	Intergenic	-5542	ENSRNOT00000054927	Tex19.2
Chr10_110330004	10	110330004	8.93469	25.1828	2.81854	1.49495	0.474292	1	Intergenic	-16450	ENSRNOT00000054928	Tex19.1
Chr10_110417527	10	110417527	9.2376	24.2487	2.625	1.39232	0.560898	1	intron (ENSRNOT00000054924, intron 5 of 12)	8688	ENSRNOT00000085127	NA
Chr10_110494576	10	110494576	21.3014	50.607	2.37576	1.24839	0.371781	1	intron (ENSRNOT00000054919, intron 1 of 7)	25285	ENSRNOT00000054919	Foxk2
Chr10_110632187	10	110632187	6.9282	84.8705	12.25	3.61471	0.0484604	1	intron (ENSRNOT00000054915, intron 1 of 3)	692	ENSRNOT00000054915	Fn3k
Chr10_11086876	10	11086876	16.4602	131.165	7.96863	2.99433	0.00582047	0.348333	Intergenic	-1665	ENSRNOT00000085230	Dnaja3
Chr10_11087913	10	11087913	3.87298	20.6559	5.33333	2.41504	0.342133	1	Intergenic	-2402	ENSRNOT00000086305	Coro7
Chr10_111259229	10	111259229	5.95646	12.0877	2.02935	1.02102	0.741264	1	Intergenic	31592	ENSRNOT00000041082	Vom2r65
Chr10_11161725	10	11161725	103.602	208.625	2.01371	1.00985	0.177218	1	intron (ENSRNOT00000006680, intron 1 of 6)	13137	ENSRNOT00000006680	Glis2
Chr10_111700523	10	111700523	13.8564	46.7654	3.375	1.75489	0.355201	1	Intergenic	-16444	ENSRNOT00000070942	LOC100911926
Chr10_11316944	10	11316944	175.252	398.659	2.27477	1.18572	0.0499054	1	Intergenic	6026	ENSRNOT00000069123	NA
Chr10_11732925	10	11732925	8.71421	20.6559	2.37037	1.24511	0.58065	1	intron (ENSRNOT00000008966, intron 3 of 17)	8892	ENSRNOT00000008966	Trap1
Chr10_11802941	10	11802941	1.1547	43.3013	37.5	5.22882	0.0497066	1	intron (ENSRNOT00000033919, intron 12 of 14)	-7986	ENSRNOT00000036205	Nlrc3
Chr10_11814202	10	11814202	1.1547	3.4641	3	1.58496	0.869882	1	intron (ENSRNOT00000036205, intron 2 of 5)	3275	ENSRNOT00000036189	Nlrc3
Chr10_11965865	10	11965865	2.3094	5.19615	2.25	1.16993	0.870197	1	Intergenic	-22979	ENSRNOT00000061019	Olr1356
Chr10_12041629	10	12041629	43.8786	148.956	3.39474	1.7633	0.206779	1	Intergenic	-4913	ENSRNOT00000081191	Mefv
Chr10_12052528	10	12052528	87.3614	217.579	2.49056	1.31647	0.0925744	1	intron (ENSRNOT00000084004, intron 8 of 11)	5791	ENSRNOT00000084004	Mefv
Chr10_12173242	10	12173242	6.77772	21.6887	3.2	1.67807	0.463205	1	Intergenic	41581	ENSRNOT00000071005	Olr1365
Chr10_12232455	10	12232455	5.7735	19.9186	3.45	1.7866	0.508531	1	Intergenic	3653	ENSRNOT00000049390	Olr1381
Chr10_12380446	10	12380446	8.0829	37.2391	4.60714	2.20387	0.30151	1	Intergenic	5777	ENSRNOT00000060994	Olr1364
Chr10_12459702	10	12459702	4.6188	29.4449	6.375	2.67243	0.276979	1	Intergenic	9409	ENSRNOT00000060991	AC129054.1
Chr10_12685343	10	12685343	1.1547	18.1865	15.75	3.97728	0.267791	1	Intergenic	-11265	ENSRNOT00000041353	Olr1376
Chr10_12870121	10	12870121	1.1547	2.59808	2.25	1.16993	0.950548	1	TTS (ENSRNOT00000004583)	1845	ENSRNOT00000004583	Gm8225
Chr10_12933905	10	12933905	21.8403	73.5336	3.36687	1.75141	0.175406	1	promoter-TSS (ENSRNOT00000083519)	-244	ENSRNOT00000083519	NA
Chr10_12964219	10	12964219	19.8549	66.4825	3.34842	1.74348	0.196524	1	Intergenic	-16456	ENSRNOT00000004638	Bicdl2
Chr10_12990625	10	12990625	12.9057	30.2193	2.34155	1.22747	0.509099	1	promoter-TSS (ENSRNOT00000078647)	-219	ENSRNOT00000078647	Thoc6
Chr10_12996110	10	12996110	2.94981	21.3573	7.24024	2.85604	0.274541	1	TTS (ENSRNOT00000004702)	1426	ENSRNOT00000004702	Hcfc1r1
Chr10_13001529	10	13001529	20.8476	42.307	2.02935	1.02102	0.509194	1	exon (ENSRNOT00000004845, exon 2 of 2)	1438	ENSRNOT00000004845	Cldn6
Chr10_13004957	10	13004957	6.9282	23.3827	3.375	1.75489	0.483524	1	promoter-TSS (ENSRNOT00000004848)	-515	ENSRNOT00000004848	Cldn9
Chr10_13054011	10	13054011	21.8403	93.6798	4.2893	2.10074	0.0812617	1	Intergenic	-2856	ENSRNOT00000033457	AABR07029202.1
Chr10_13066392	10	13066392	54.2218	116.706	2.15238	1.10593	0.244901	1	intron (ENSRNOT00000004936, intron 1 of 7)	5221	ENSRNOT00000004936	Pkmyt1
Chr10_13101105	10	13101105	3.87298	11.3608	2.93333	1.55254	0.643077	1	intron (ENSRNOT00000005879, intron 1 of 7)	6667	ENSRNOT00000005879	Flywch1
Chr10_13135953	10	13135953	4.6188	29.4449	6.375	2.67243	0.276979	1	Intergenic	-9147	ENSRNOT00000091287	Srrm2
Chr10_13158192	10	13158192	6.9282	52.8275	7.625	2.93074	0.142941	1	exon (ENSRNOT00000091287, exon 10 of 13)	-3319	ENSRNOT00000071826	NA
Chr10_13171112	10	13171112	14.5237	46.4758	3.2	1.67807	0.27128	1	Intergenic	-2894	ENSRNOT00000087768	Elob
Chr10_13287141	10	13287141	16.8766	43.3143	2.56653	1.35982	0.389683	1	Intergenic	-2368	ENSRNOT00000085694	Sbp
Chr10_13323967	10	13323967	4.91635	38.6466	7.86083	2.97468	0.127686	1	promoter-TSS (ENSRNOT00000091772)	-117	ENSRNOT00000080810	Sbpl
Chr10_13332518	10	13332518	6.9282	15.5885	2.25	1.16993	0.690822	1	Intergenic	-7981	ENSRNOT00000082035	Sbpl
Chr10_13351491	10	13351491	5.95646	16.117	2.7058	1.43605	0.588018	1	intron (ENSRNOT00000034340, intron 1 of 5)	881	ENSRNOT00000034340	Prss30
Chr10_13365514	10	13365514	1.98549	21.1535	10.6541	3.41333	0.221185	1	Intergenic	8694	ENSRNOT00000083807	NA
Chr10_13367903	10	13367903	51.6226	105.768	2.04886	1.03482	0.313414	1	Intergenic	6906	ENSRNOT00000060888	Prss22
Chr10_13402155	10	13402155	6.9282	22.5167	3.25	1.70044	0.502269	1	Intergenic	-5049	ENSRNOT00000090974	NA
Chr10_13406286	10	13406286	2.3094	23.3827	10.125	3.33985	0.250223	1	Intergenic	-4614	ENSRNOT00000007392	Prss27
Chr10_13411792	10	13411792	4.6188	9.52628	2.0625	1.04439	0.802483	1	intron (ENSRNOT00000070981, intron 1 of 4)	828	ENSRNOT00000070981	Prss27
Chr10_13614930	10	13614930	106.507	265.428	2.49212	1.31737	0.0621173	1	intron (ENSRNOT00000064392, intron 2 of 16)	5006	ENSRNOT00000064392	Ccnf
Chr10_13676411	10	13676411	20.7846	47.6314	2.29167	1.1964	0.510378	1	intron (ENSRNOT00000060818, intron 11 of 29)	40521	ENSRNOT00000060818	Abca17
Chr10_13744102	10	13744102	15.0111	58.0237	3.86538	1.95061	0.279774	1	intron (ENSRNOT00000079700, intron 4 of 29)	7788	ENSRNOT00000079700	Abca3
Chr10_13771788	10	13771788	16.4602	57.8366	3.51373	1.813	0.192578	1	intron (ENSRNOT00000079700, intron 21 of 29)	8496	ENSRNOT00000084200	AC103090.1
Chr10_13850056	10	13850056	32.9204	81.5908	2.47843	1.30943	0.246812	1	Intergenic	-4284	ENSRNOT00000004486	Caskin1
Chr10_13895842	10	13895842	9.8327	30.5104	3.10296	1.63364	0.394294	1	exon (ENSRNOT00000004249, exon 4 of 9)	2195	ENSRNOT00000080140	NA
Chr10_13909912	10	13909912	77.4597	155.952	2.01333	1.00959	0.227964	1	Intergenic	-5303	ENSRNOT00000015092	Pkd1
Chr10_14025289	10	14025289	34.4144	139.331	4.04862	2.01743	0.0376527	1	Intergenic	-2836	ENSRNOT00000016554	Npw
Chr10_14047252	10	14047252	4.6188	15.5885	3.375	1.75489	0.56987	1	TTS (ENSRNOT00000065827)	8918	ENSRNOT00000017833	Syngr3
Chr10_14060577	10	14060577	27.5316	63.0549	2.29028	1.19552	0.351195	1	intron (ENSRNOT00000017917, intron 2 of 2)	1127	ENSRNOT00000017917	Gfer
Chr10_14081375	10	14081375	21.9393	47.6314	2.17105	1.11839	0.536464	1	Intergenic	4481	ENSRNOT00000018964	Rnf151
Chr10_14089042	10	14089042	4.6188	30.3109	6.5625	2.71425	0.265193	1	promoter-TSS (ENSRNOT00000081773)	47	ENSRNOT00000081773	NA
Chr10_14093907	10	14093907	46.2137	126.11	2.72884	1.44829	0.129866	1	promoter-TSS (ENSRNOT00000019660)	-848	ENSRNOT00000019660	Rpl3l
Chr10_14104196	10	14104196	22.2697	61.9677	2.78261	1.47644	0.256535	1	intron (ENSRNOT00000019660, intron 7 of 9)	-1555	ENSRNOT00000090552	Msrb1
Chr10_14250169	10	14250169	17.8694	80.5848	4.50966	2.17302	0.0932016	1	intron (ENSRNOT00000020733, intron 2 of 6)	1458	ENSRNOT00000020733	Spsb3
Chr10_14292123	10	14292123	1.1547	12.9904	11.25	3.49185	0.409367	1	intron (ENSRNOT00000042066, intron 1 of 30)	7045	ENSRNOT00000042066	Mapk8ip3
Chr10_14469649	10	14469649	1.1547	8.66025	7.5	2.90689	0.579176	1	intron (ENSRNOT00000022670, intron 6 of 20)	7137	ENSRNOT00000022670	Telo2
Chr10_14491010	10	14491010	2.3094	17.3205	7.5	2.90689	0.374825	1	Intergenic	-1835	ENSRNOT00000023615	Clcn7
Chr10_14512346	10	14512346	0.968246	11.3608	11.7333	3.55254	0.389521	1	intron (ENSRNOT00000023615, intron 17 of 24)	-6819	ENSRNOT00000079543	Ccdc154
Chr10_14535495	10	14535495	1.98549	13.095	6.59538	2.72146	0.426094	1	Intergenic	-2156	ENSRNOT00000023626	NA
Chr10_14548621	10	14548621	1.1547	5.19615	4.5	2.16993	0.756511	1	intron (ENSRNOT00000092043, intron 2 of 14)	1448	ENSRNOT00000092043	Unkl
Chr10_14695808	10	14695808	13.8564	28.5788	2.0625	1.04439	0.630176	1	Intergenic	6713	ENSRNOT00000036630	RGD1559662
Chr10_14818601	10	14818601	23.8258	81.5921	3.42452	1.7759	0.151617	1	Intergenic	-9997	ENSRNOT00000025434	Tekt4
Chr10_14845992	10	14845992	10.9202	41.2997	3.78196	1.91914	0.26204	1	Intergenic	2976	ENSRNOT00000080944	Sstr5
Chr10_14948083	10	14948083	56.5864	147.067	2.59899	1.37795	0.135899	1	intron (ENSRNOT00000000246, intron 1 of 10)	2817	ENSRNOT00000000246	Lmf1
Chr10_15025263	10	15025263	2.3094	15.5885	6.75	2.75489	0.423954	1	exon (ENSRNOT00000000246, exon 8 of 11)	61009	ENSRNOT00000078756	NA
Chr10_15116706	10	15116706	51.9615	118.645	2.28333	1.19114	0.400824	1	intron (ENSRNOT00000060286, intron 11 of 14)	8633	ENSRNOT00000060286	Mslnl
Chr10_15117510	10	15117510	66.809	150.788	2.257	1.17441	0.173645	1	exon (ENSRNOT00000060286, exon 13 of 15)	7899	ENSRNOT00000026395	Msln
Chr10_15167687	10	15167687	2.97823	27.1974	9.13206	3.19094	0.18145	1	Intergenic	-1229	ENSRNOT00000026676	Metrn
Chr10_15207541	10	15207541	23.8258	49.3582	2.07163	1.05076	0.465985	1	exon (ENSRNOT00000027083, exon 15 of 19)	-3397	ENSRNOT00000026971	Rhbdl1
Chr10_15233512	10	15233512	8.71421	43.3774	4.97778	2.3155	0.170206	1	intron (ENSRNOT00000027170, intron 2 of 4)	2229	ENSRNOT00000027170	Mcrip2
Chr10_15308064	10	15308064	19.6299	56.2917	2.86765	1.51987	0.389369	1	TTS (ENSRNOT00000027371)	-1548	ENSRNOT00000060150	Nhlrc4
Chr10_15316046	10	15316046	4.6188	51.9615	11.25	3.49185	0.0974248	1	Intergenic	-4856	ENSRNOT00000027371	Prr35
Chr10_15487840	10	15487840	38.3475	81.3612	2.12168	1.08521	0.333791	1	intron (ENSRNOT00000027609, intron 1 of 12)	1934	ENSRNOT00000027609	Tmem8a
Chr10_15590217	10	15590217	12.7017	48.4974	3.81818	1.93289	0.309417	1	promoter-TSS (ENSRNOT00000048977)	4	ENSRNOT00000048977	Hba-a2
Chr10_15605743	10	15605743	8.0829	19.0526	2.35714	1.23704	0.640168	1	Intergenic	-2093	ENSRNOT00000051483	Hba-a2
Chr10_15695037	10	15695037	9.68246	78.4925	8.10667	3.01911	0.0264176	1	Intergenic	-1788	ENSRNOT00000079290	Il9r
Chr10_15778502	10	15778502	1.98549	39.2851	19.7861	4.30642	0.0517805	1	Intergenic	-4891	ENSRNOT00000086992	NA
Chr10_15974356	10	15974356	8.0829	42.4352	5.25	2.39232	0.245997	1	Intergenic	-13682	ENSRNOT00000036447	RGD1311343
Chr10_16110995	10	16110995	1.1547	12.1244	10.5	3.39232	0.439598	1	Intergenic	-64961	ENSRNOT00000089460	Cpeb4
Chr10_16123094	10	16123094	2.3094	14.7224	6.375	2.67243	0.451132	1	Intergenic	60394	ENSRNOT00000086828	NA
Chr10_16219914	10	16219914	15.0111	69.282	4.61538	2.20645	0.206479	1	Intergenic	-15506	ENSRNOT00000079187	NA
Chr10_16376260	10	16376260	3.4641	11.2583	3.25	1.70044	0.656303	1	Intergenic	116531	ENSRNOT00000028115	Bod1
Chr10_1650268	10	1650268	0.98327	33.5615	34.1325	5.09308	0.0499538	1	intron (ENSRNOT00000040132, intron 8 of 23)	27694	ENSRNOT00000089118	AABR07028989.1
Chr10_16521286	10	16521286	49.6521	148.09	2.98256	1.57655	0.254156	1	intron (ENSRNOT00000087147, intron 2 of 2)	6251	ENSRNOT00000087147	NA
Chr10_16710302	10	16710302	278.855	599.021	2.14815	1.10309	0.0341618	1	intron (ENSRNOT00000079462, intron 5 of 8)	-20980	ENSRNOT00000028173	Bnip1
Chr10_16825982	10	16825982	6.9282	25.1147	3.625	1.85798	0.448149	1	intron (ENSRNOT00000005273, intron 9 of 9)	-33072	ENSRNOT00000004653	Atp6v0e1
Chr10_17259281	10	17259281	9.68246	19.6231	2.02667	1.01911	0.655246	1	intron (ENSRNOT00000073675, intron 4 of 8)	-2261	ENSRNOT00000005478	Sh3pxd2b
Chr10_17453211	10	17453211	0.968246	12.3935	12.8	3.67807	0.354616	1	intron (ENSRNOT00000047011, intron 2 of 20)	32135	ENSRNOT00000047011	Stk10
Chr10_18088956	10	18088956	18.8621	49.3582	2.61679	1.3878	0.351821	1	exon (ENSRNOT00000006591, exon 3 of 11)	1977	ENSRNOT00000064744	Npm1
Chr10_18539503	10	18539503	10.3923	31.1769	3	1.58496	0.466122	1	Intergenic	-7147	ENSRNOT00000090851	NA
Chr10_18561782	10	18561782	206.487	565.46	2.73848	1.45338	0.00564631	0.347939	intron (ENSRNOT00000083090, intron 5 of 6)	12929	ENSRNOT00000079031	Kcnip1
Chr10_1867570	10	1867570	19.8549	82.5994	4.16016	2.05664	0.104375	1	Intergenic	33051	ENSRNOT00000061709	Gm1758
Chr10_19292881	10	19292881	32.3316	151.554	4.6875	2.22882	0.119819	1	Intergenic	-73913	ENSRNOT00000050610	Fam196b
Chr10_19621700	10	19621700	146.205	324.298	2.2181	1.14933	0.0758509	1	Intergenic	31199	ENSRNOT00000009648	Spdl1
Chr10_19658477	10	19658477	27.1109	64.0333	2.3619	1.23995	0.321513	1	promoter-TSS (ENSRNOT00000086589)	-19	ENSRNOT00000086589	NA
Chr10_20631226	10	20631226	4.6188	64.9519	14.0625	3.81378	0.0585817	1	Intergenic	-8625	ENSRNOT00000020554	Fbll1
Chr10_20724454	10	20724454	74.5549	178.674	2.39654	1.26095	0.121474	1	intron (ENSRNOT00000011061, intron 3 of 22)	-66353	ENSRNOT00000010252	Rars
Chr10_21339791	10	21339791	2.3094	21.6506	9.375	3.22882	0.279531	1	Intergenic	47240	ENSRNOT00000084153	NA
Chr10_25090024	10	25090024	9.2376	24.2487	2.625	1.39232	0.560898	1	Intergenic	-151763	ENSRNOT00000090091	NA
Chr10_26324650	10	26324650	10.9202	30.2193	2.76729	1.46847	0.439724	1	Intergenic	66357	ENSRNOT00000083201	NA
Chr10_269668	10	269668	85.2056	281.953	3.30909	1.72643	0.0161896	0.776092	Intergenic	-72617	ENSRNOT00000088497	NA
Chr10_28402941	10	28402941	2.3094	6.06218	2.625	1.39232	0.819433	1	Intergenic	-14724	ENSRNOT00000081233	NA
Chr10_29176298	10	29176298	24.2487	48.4974	2	1	0.575867	1	intron (ENSRNOT00000005171, intron 3 of 4)	10720	ENSRNOT00000078415	Ccnjl
Chr10_29456155	10	29456155	2.3094	11.2583	4.875	2.2854	0.573487	1	Intergenic	-5510	ENSRNOT00000087937	Adra1b
Chr10_30600459	10	30600459	5.95646	22.1608	3.72047	1.89548	0.416679	1	Intergenic	27251	ENSRNOT00000089508	NA
Chr10_31059818	10	31059818	5.7735	20.7846	3.6	1.848	0.487345	1	Intergenic	-7715	ENSRNOT00000007917	Thg1l
Chr10_31483020	10	31483020	4.6188	12.1244	2.625	1.39232	0.694121	1	intron (ENSRNOT00000009211, intron 1 of 16)	10400	ENSRNOT00000009211	Itk
Chr10_31516520	10	31516520	3.97097	8.05848	2.02935	1.02102	0.806742	1	Intergenic	8007	ENSRNOT00000031580	Fam71b
Chr10_31526225	10	31526225	28.7895	61.4459	2.13431	1.09377	0.40352	1	Intergenic	-6026	ENSRNOT00000009238	Med7
Chr10_3220886	10	3220886	2.94981	16.2722	5.51637	2.46372	0.393245	1	intron (ENSRNOT00000093629, intron 1 of 6)	2380	ENSRNOT00000077695	Ntan1
Chr10_3225587	10	3225587	2.94981	18.3063	6.20592	2.63364	0.339549	1	promoter-TSS (ENSRNOT00000093456)	59	ENSRNOT00000093456	Ntan1
Chr10_32312955	10	32312955	1.1547	23.3827	20.25	4.33985	0.17935	1	intron (ENSRNOT00000003224, intron 2 of 11)	158500	ENSRNOT00000003224	Sgcd
Chr10_32885620	10	32885620	5.7735	33.775	5.85	2.54844	0.265364	1	Intergenic	87513	ENSRNOT00000087377	NA
Chr10_3327656	10	3327656	33.4312	90.5143	2.70748	1.43695	0.195665	1	intron (ENSRNOT00000090166, intron 1 of 2)	6179	ENSRNOT00000090166	Mpv17l
Chr10_33409536	10	33409536	8.0829	25.1147	3.10714	1.63559	0.496149	1	Intergenic	183732	ENSRNOT00000084631	NA
Chr10_3345012	10	3345012	46.2137	94.5824	2.04663	1.03325	0.320838	1	intron (ENSRNOT00000090166, intron 2 of 2)	6131	ENSRNOT00000093444	Mpv17l
Chr10_3354776	10	3354776	6.9282	47.6314	6.875	2.78136	0.173733	1	intron (ENSRNOT00000086929, intron 1 of 2)	1256	ENSRNOT00000086929	NA
Chr10_33600180	10	33600180	1.1547	12.9904	11.25	3.49185	0.409367	1	Intergenic	-292326	ENSRNOT00000079500	NA
Chr10_34151849	10	34151849	1.1547	4.33013	3.75	1.90689	0.808757	1	promoter-TSS (ENSRNOT00000090622)	-437	ENSRNOT00000090622	NA
Chr10_34285020	10	34285020	25.1744	128.067	5.08718	2.34687	0.0232469	0.9878	exon (ENSRNOT00000003343, exon 2 of 2)	7026	ENSRNOT00000055872	Ifi47
Chr10_34293450	10	34293450	57.1265	179.706	3.14576	1.65341	0.0502924	1	Intergenic	7748	ENSRNOT00000044667	Olr1383
Chr10_34378860	10	34378860	2.3094	6.06218	2.625	1.39232	0.819433	1	Intergenic	-4537	ENSRNOT00000047186	Olr1386
Chr10_34421028	10	34421028	6.9492	14.1023	2.02935	1.02102	0.715051	1	Intergenic	6173	ENSRNOT00000074980	LOC684471
Chr10_34521438	10	34521438	31.7678	70.5117	2.2196	1.1503	0.35313	1	intron (ENSRNOT00000052360, intron 1 of 1)	1647	ENSRNOT00000052360	Mgat1
Chr10_34693567	10	34693567	5.7735	16.4545	2.85	1.51096	0.605026	1	exon (ENSRNOT00000048930, exon 1 of 1)	696	ENSRNOT00000048930	Olr1395
Chr10_34708042	10	34708042	9.68246	48.5414	5.01333	2.32577	0.1453	1	intron (ENSRNOT00000090220, intron 1 of 2)	3878	ENSRNOT00000090220	NA
Chr10_35029200	10	35029200	0.968246	8.26236	8.53333	3.09311	0.518627	1	Intergenic	11224	ENSRNOT00000073738	Trappc2b
Chr10_35196974	10	35196974	22.8331	61.4459	2.69109	1.42819	0.291614	1	Intergenic	-9557	ENSRNOT00000084509	Cnot6
Chr10_35311371	10	35311371	55.19	207.592	3.7614	1.91127	0.0195071	0.883008	intron (ENSRNOT00000003770, intron 13 of 18)	-22489	ENSRNOT00000003987	Mapk9
Chr10_35338031	10	35338031	35.3977	182.046	5.14287	2.36257	0.0081511	0.474934	intron (ENSRNOT00000004010, intron 1 of 11)	4171	ENSRNOT00000004010	Mapk9
Chr10_35872910	10	35872910	3.4641	42.4352	12.25	3.61471	0.11532	1	exon (ENSRNOT00000078505, exon 4 of 13)	290	ENSRNOT00000059190	Hnrnph1
Chr10_35981445	10	35981445	5.7735	12.1244	2.1	1.07039	0.757822	1	Intergenic	-15655	ENSRNOT00000084731	NA
Chr10_36389258	10	36389258	9.2376	31.1769	3.375	1.75489	0.426303	1	exon (ENSRNOT00000040346, exon 5 of 5)	13362	ENSRNOT00000040346	Zfp2
Chr10_36465363	10	36465363	91.9834	214.821	2.33544	1.22369	0.105575	1	promoter-TSS (ENSRNOT00000004865)	-867	ENSRNOT00000004865	Olr1404
Chr10_36483681	10	36483681	2.3094	5.19615	2.25	1.16993	0.870197	1	Intergenic	-1925	ENSRNOT00000048759	Olr1406
Chr10_36495156	10	36495156	3.4641	25.1147	7.25	2.85798	0.286082	1	Intergenic	-4206	ENSRNOT00000047984	Olr1407
Chr10_36504585	10	36504585	56.1583	123.935	2.2069	1.14202	0.220103	1	Intergenic	-2271	ENSRNOT00000041273	LOC679794
Chr10_36554581	10	36554581	9.2376	28.5788	3.09375	1.62936	0.471998	1	exon (ENSRNOT00000049730, exon 1 of 2)	164	ENSRNOT00000049730	Olr1411
Chr10_36570203	10	36570203	9.92743	34.2485	3.44989	1.78655	0.333232	1	Intergenic	10110	ENSRNOT00000086358	NA
Chr10_36589610	10	36589610	22.2697	128.067	5.75072	2.52374	0.0163532	0.779987	promoter-TSS (ENSRNOT00000085203)	428	ENSRNOT00000045596	Zfp354a
Chr10_36718491	10	36718491	25.565	68.14	2.66536	1.41433	0.263717	1	intron (ENSRNOT00000005048, intron 1 of 11)	-1889	ENSRNOT00000038838	LOC497899
Chr10_37213130	10	37213130	37.7242	112.819	2.99062	1.58044	0.134917	1	intron (ENSRNOT00000006356, intron 1 of 23)	2770	ENSRNOT00000006356	Sec24a
Chr10_37366619	10	37366619	3.4641	21.6506	6.25	2.64386	0.347345	1	Intergenic	-52335	ENSRNOT00000082608	NA
Chr10_37456290	10	37456290	5.7735	15.5885	2.7	1.43296	0.632559	1	Intergenic	-1267	ENSRNOT00000016742	LOC103694902
Chr10_37597604	10	37597604	8.93469	60.4386	6.76449	2.75798	0.076124	1	intron (ENSRNOT00000085463, intron 1 of 5)	2779	ENSRNOT00000085463	Skp1
Chr10_37598675	10	37598675	71.4775	179.301	2.5085	1.32682	0.116922	1	intron (ENSRNOT00000085463, intron 1 of 5)	2349	ENSRNOT00000087463	NA
Chr10_38649901	10	38649901	328.235	714.695	2.17738	1.1226	0.021967	0.949019	Intergenic	-7503	ENSRNOT00000023628	Hspa4
Chr10_38817349	10	38817349	3.4641	17.3205	5	2.32193	0.449834	1	intron (ENSRNOT00000074769, intron 1 of 7)	2549	ENSRNOT00000074769	Shroom1
Chr10_38829657	10	38829657	3.97097	22.1608	5.5807	2.48045	0.317161	1	Intergenic	-2498	ENSRNOT00000078747	NA
Chr10_38861825	10	38861825	3.4641	6.9282	2	1	0.856729	1	Intergenic	-15598	ENSRNOT00000065229	Sept8
Chr10_38886259	10	38886259	139.977	361.624	2.58346	1.3693	0.0374816	1	intron (ENSRNOT00000083162, intron 1 of 9)	-3112	ENSRNOT00000091236	Sept8
Chr10_39063497	10	39063497	11.547	45.8993	3.975	1.99095	0.305641	1	Intergenic	-3220	ENSRNOT00000010729	Il5
Chr10_39674950	10	39674950	9.2376	19.9186	2.15625	1.10852	0.666712	1	intron (ENSRNOT00000058817, intron 2 of 20)	7958	ENSRNOT00000030760	Acsl6
Chr10_40199420	10	40199420	10.6507	43.3774	4.07273	2.026	0.216238	1	intron (ENSRNOT00000075311, intron 1 of 4)	2573	ENSRNOT00000075311	Lyrm7
Chr10_40243486	10	40243486	4.6188	15.5885	3.375	1.75489	0.56987	1	Intergenic	-3951	ENSRNOT00000079830	Gpx3
Chr10_40289195	10	40289195	17.3205	38.1051	2.2	1.1375	0.558864	1	intron (ENSRNOT00000086456, intron 1 of 17)	-6313	ENSRNOT00000013864	Tnip1
Chr10_40302571	10	40302571	6.9282	19.0526	2.75	1.45943	0.587181	1	Intergenic	-6100	ENSRNOT00000086456	Tnip1
Chr10_40338163	10	40338163	4.6188	17.3205	3.75	1.90689	0.517108	1	intron (ENSRNOT00000014464, intron 14 of 25)	15461	ENSRNOT00000019871	NA
Chr10_40391476	10	40391476	39.7097	87.636	2.20691	1.14203	0.310598	1	TTS (ENSRNOT00000039040)	-9589	ENSRNOT00000050213	LOC100912427
Chr10_4160652	10	4160652	6.9282	21.6506	3.125	1.64386	0.521875	1	intron (ENSRNOT00000003150, intron 11 of 21)	89088	ENSRNOT00000003150	Snx29
Chr10_42241996	10	42241996	1.1547	4.33013	3.75	1.90689	0.808757	1	intron (ENSRNOT00000089646, intron 2 of 4)	30138	ENSRNOT00000089646	NA
Chr10_42431166	10	42431166	27.7968	70.5117	2.53668	1.34294	0.287756	1	Intergenic	120390	ENSRNOT00000086993	NA
Chr10_42615837	10	42615837	5.89962	1521.45	257.89	8.01061	9.31871e-38	7.63619e-35	intron (ENSRNOT00000081136, intron 3 of 18)	1123	ENSRNOT00000073148	Gria1
Chr10_4286589	10	4286589	79.3962	249.937	3.14797	1.65442	0.0263911	1	Intergenic	-26275	ENSRNOT00000091610	LOC100911685
Chr10_43525787	10	43525787	65.8407	328.429	4.98824	2.31853	0.00120858	0.0858908	Intergenic	-12374	ENSRNOT00000089217	Cnot8
Chr10_43566803	10	43566803	3.4641	19.0526	5.5	2.45943	0.404709	1	intron (ENSRNOT00000044299, intron 21 of 27)	24105	ENSRNOT00000003555	Cnot8
Chr10_43580800	10	43580800	2.3094	5.19615	2.25	1.16993	0.870197	1	intron (ENSRNOT00000044299, intron 12 of 27)	18433	ENSRNOT00000044299	Gemin5
Chr10_43866851	10	43866851	6.9282	29.4449	4.25	2.08746	0.370017	1	Intergenic	-4763	ENSRNOT00000080540	LOC24906
Chr10_43952909	10	43952909	6.9282	13.8564	2	1	0.750781	1	Intergenic	-5414	ENSRNOT00000052223	Olr1416
Chr10_44051154	10	44051154	33.4863	79.6743	2.37931	1.25054	0.426179	1	Intergenic	-24575	ENSRNOT00000050448	Olr1418
Chr10_44121400	10	44121400	71.6502	196.231	2.73874	1.45351	0.0693601	1	TTS (ENSRNOT00000045318)	1579	ENSRNOT00000045318	Olr1423
Chr10_44151143	10	44151143	6.77772	18.5903	2.74286	1.45568	0.552528	1	Intergenic	-2689	ENSRNOT00000080737	NA
Chr10_44165851	10	44165851	6.9282	18.1865	2.625	1.39232	0.611262	1	Intergenic	-8520	ENSRNOT00000047242	Olr1425
Chr10_44188509	10	44188509	11.547	38.1051	3.3	1.72247	0.396229	1	TTS (ENSRNOT00000049304)	918	ENSRNOT00000049304	NA
Chr10_44571254	10	44571254	12.5872	39.2462	3.11795	1.6406	0.321602	1	Intergenic	2638	ENSRNOT00000073040	Olr1445
Chr10_44681699	10	44681699	65.8407	144.591	2.19608	1.13493	0.194229	1	TTS (ENSRNOT00000044332)	1866	ENSRNOT00000044332	Olr1450
Chr10_44705928	10	44705928	10.3923	71.8801	6.91667	2.79008	0.122118	1	Intergenic	-8285	ENSRNOT00000043989	Olr1454
Chr10_44776663	10	44776663	6.9282	15.5885	2.25	1.16993	0.690822	1	Intergenic	2382	ENSRNOT00000044769	Olr1458
Chr10_45181294	10	45181294	10.6507	26.8527	2.52121	1.33412	0.49478	1	intron (ENSRNOT00000081224, intron 4 of 4)	11884	ENSRNOT00000081224	RGD1561277
Chr10_45300114	10	45300114	41.6952	133.972	3.21313	1.68398	0.0897247	1	intron (ENSRNOT00000066367, intron 1 of 6)	-2123	ENSRNOT00000090159	NA
Chr10_45312118	10	45312118	75.4485	152.104	2.016	1.01149	0.248309	1	intron (ENSRNOT00000066367, intron 4 of 6)	5110	ENSRNOT00000003885	Trim17
Chr10_45490617	10	45490617	8.0829	17.3205	2.14286	1.09954	0.690437	1	Intergenic	-9608	ENSRNOT00000087926	Obscn
Chr10_45522181	10	45522181	38.717	81.5921	2.1074	1.07546	0.351239	1	Intergenic	-7302	ENSRNOT00000036940	Iba57
Chr10_45541039	10	45541039	28.7895	81.5921	2.83409	1.50288	0.212361	1	intron (ENSRNOT00000003926, intron 1 of 7)	2859	ENSRNOT00000003926	Guk1
Chr10_45557794	10	45557794	6.77772	14.4591	2.13333	1.09311	0.692121	1	Intergenic	-1785	ENSRNOT00000004011	RGD1304587
Chr10_45633012	10	45633012	44.5393	91.9188	2.06377	1.04528	0.317154	1	intron (ENSRNOT00000064505, intron 1 of 3)	5024	ENSRNOT00000064505	Wnt3a
Chr10_45802704	10	45802704	0.968246	12.3935	12.8	3.67807	0.354616	1	exon (ENSRNOT00000039012, exon 4 of 6)	3906	ENSRNOT00000039012	Jmjd4
Chr10_45835219	10	45835219	1.1547	7.79423	6.75	2.75489	0.620508	1	exon (ENSRNOT00000058308, exon 10 of 10)	12728	ENSRNOT00000054440	NA
Chr10_45960949	10	45960949	3.4641	34.641	10	3.32193	0.171763	1	promoter-TSS (ENSRNOT00000080063)	-315	ENSRNOT00000080063	NA
Chr10_45964054	10	45964054	1.93649	22.7215	11.7333	3.55254	0.19096	1	TTS (ENSRNOT00000091862)	628	ENSRNOT00000091862	NA
Chr10_46130148	10	46130148	122.107	247.798	2.02935	1.02102	0.158454	1	TTS (ENSRNOT00000080666)	15401	ENSRNOT00000033483	Pld6
Chr10_46393095	10	46393095	1.1547	17.3205	15	3.90689	0.287549	1	intron (ENSRNOT00000083698, intron 2 of 7)	11548	ENSRNOT00000083698	Pemt
Chr10_46831870	10	46831870	3.97097	763.541	192.281	7.58707	4.32135e-19	9.89516e-17	Intergenic	-8244	ENSRNOT00000086083	Myo15a
Chr10_46883865	10	46883865	77.4597	177.641	2.29333	1.19745	0.139743	1	intron (ENSRNOT00000079133, intron 58 of 63)	-22251	ENSRNOT00000034006	Alkbh5
Chr10_46971317	10	46971317	10.816	36.6125	3.38505	1.75918	0.322076	1	promoter-TSS (ENSRNOT00000023838)	474	ENSRNOT00000072333	NA
Chr10_47025340	10	47025340	16.4602	46.4758	2.82353	1.4975	0.316901	1	intron (ENSRNOT00000006984, intron 1 of 1)	6013	ENSRNOT00000006984	Smcr8
Chr10_47063693	10	47063693	38.7298	116.706	3.01333	1.59136	0.111264	1	Intergenic	-2158	ENSRNOT00000077868	Dhrs7b
Chr10_47067577	10	47067577	10.816	33.5615	3.10296	1.63364	0.372258	1	intron (ENSRNOT00000066250, intron 1 of 6)	1713	ENSRNOT00000066250	Dhrs7b
Chr10_47278298	10	47278298	6.9282	20.7846	3	1.58496	0.542476	1	Intergenic	-3489	ENSRNOT00000089123	Kcnj12
Chr10_47625972	10	47625972	6.9282	18.1865	2.625	1.39232	0.611262	1	exon (ENSRNOT00000057907, exon 4 of 20)	4828	ENSRNOT00000057907	Slc47a2
Chr10_47734127	10	47734127	3.4641	19.0526	5.5	2.45943	0.404709	1	Intergenic	-8954	ENSRNOT00000003228	Rnf112
Chr10_47912859	10	47912859	3.4641	10.3923	3	1.58496	0.692282	1	Intergenic	-7480	ENSRNOT00000063375	NA
Chr10_48127955	10	48127955	1.1547	3.4641	3	1.58496	0.869882	1	intron (ENSRNOT00000003792, intron 1 of 27)	1423	ENSRNOT00000003792	Ulk2
Chr10_48153474	10	48153474	6.9282	15.5885	2.25	1.16993	0.690822	1	intron (ENSRNOT00000003871, intron 14 of 14)	12868	ENSRNOT00000091025	NA
Chr10_48926534	10	48926534	2.90474	15.4919	5.33333	2.41504	0.419072	1	Intergenic	-1188	ENSRNOT00000081324	NA
Chr10_48933681	10	48933681	1.1547	13.8564	12	3.58496	0.381822	1	intron (ENSRNOT00000030379, intron 2 of 2)	4514	ENSRNOT00000085658	NA
Chr10_49113103	10	49113103	11.547	26.8468	2.325	1.21723	0.589212	1	Intergenic	36377	ENSRNOT00000004291	Zfp287
Chr10_49253114	10	49253114	22.2697	55.771	2.50435	1.32443	0.324813	1	exon (ENSRNOT00000065335, exon 6 of 6)	-6081	ENSRNOT00000004390	Fbxw10
Chr10_49312921	10	49312921	53.2535	134.263	2.52121	1.33412	0.14671	1	Intergenic	13795	ENSRNOT00000074853	Tvp23b
Chr10_4946306	10	4946306	4.6188	23.3827	5.0625	2.33985	0.374448	1	TTS (ENSRNOT00000003420)	394	ENSRNOT00000003420	Prm1
Chr10_4950111	10	4950111	25.565	65.089	2.54602	1.34824	0.293736	1	promoter-TSS (ENSRNOT00000003450)	-374	ENSRNOT00000003450	Prm2
Chr10_49526069	10	49526069	1.98549	6.04386	3.04402	1.60598	0.753528	1	Intergenic	-12520	ENSRNOT00000081415	Pmp22
Chr10_4953938	10	4953938	5.95646	18.1316	3.04402	1.60598	0.525189	1	promoter-TSS (ENSRNOT00000003455)	58	ENSRNOT00000003455	Tnp2
Chr10_52286514	10	52286514	8.0829	18.1865	2.25	1.16993	0.664724	1	intron (ENSRNOT00000005293, intron 1 of 10)	4144	ENSRNOT00000005293	Map2k4
Chr10_5281330	10	5281330	4.6188	22.5167	4.875	2.2854	0.391374	1	Intergenic	-19055	ENSRNOT00000029359	Tvp23a
Chr10_53265902	10	53265902	1.1547	19.0526	16.5	4.04439	0.249639	1	Intergenic	-200969	ENSRNOT00000057503	Pirt
Chr10_5330521	10	5330521	37.7616	165.247	4.37607	2.12964	0.019762	0.884105	intron (ENSRNOT00000029359, intron 4 of 6)	13601	ENSRNOT00000003479	Nubp1
Chr10_53579702	10	53579702	17.4284	50.607	2.9037	1.53789	0.285874	1	TTS (ENSRNOT00000064764)	8712	ENSRNOT00000064764	Tmem220
Chr10_53620896	10	53620896	84.2374	252.002	2.99157	1.5809	0.0321277	1	promoter-TSS (ENSRNOT00000004147)	-480	ENSRNOT00000004147	Myh3
Chr10_53668580	10	53668580	1.1547	3.4641	3	1.58496	0.869882	1	Intergenic	17337	ENSRNOT00000086494	NA
Chr10_53719464	10	53719464	15.0111	34.641	2.30769	1.20645	0.551192	1	exon (ENSRNOT00000004236, exon 10 of 38)	5522	ENSRNOT00000085582	Myh2
Chr10_53755471	10	53755471	10.3923	22.5167	2.16667	1.11548	0.646535	1	exon (ENSRNOT00000086599, exon 24 of 38)	14629	ENSRNOT00000004295	Myh2
Chr10_53977286	10	53977286	33.7533	79.5775	2.35762	1.23733	0.296682	1	Intergenic	55087	ENSRNOT00000079764	AABR07029836.1
Chr10_54147170	10	54147170	6.9282	14.7224	2.125	1.08746	0.72006	1	intron (ENSRNOT00000078820, intron 1 of 13)	-8707	ENSRNOT00000072855	Gas7
Chr10_54352800	10	54352800	20.7846	51.0955	2.45833	1.29768	0.468612	1	intron (ENSRNOT00000036752, intron 2 of 6)	529	ENSRNOT00000036752	Dhrs7c
Chr10_55008708	10	55008708	3.4641	13.8564	4	2	0.559248	1	Intergenic	-4996	ENSRNOT00000032785	Pik3r5
Chr10_55468611	10	55468611	35.7387	81.5921	2.28302	1.19094	0.307637	1	Intergenic	-9688	ENSRNOT00000038454	Rnf222
Chr10_55487713	10	55487713	5.7735	15.5885	2.7	1.43296	0.632559	1	Intergenic	-4692	ENSRNOT00000005588	Rpl26
Chr10_55515898	10	55515898	11.9129	97.7091	8.20194	3.03597	0.0186426	0.721494	promoter-TSS (ENSRNOT00000005667)	-12	ENSRNOT00000005667	Odf4
Chr10_55534204	10	55534204	3.87298	74.3613	19.2	4.26303	0.00644794	0.380281	intron (ENSRNOT00000067528, intron 11 of 11)	9324	ENSRNOT00000084385	Arhgef15
Chr10_55551108	10	55551108	30.0156	64.0333	2.13333	1.09311	0.374946	1	Intergenic	-3982	ENSRNOT00000006597	Slc25a35
Chr10_55591403	10	55591403	34.4144	92.5484	2.68923	1.42719	0.193643	1	Intergenic	-1424	ENSRNOT00000007087	LOC100912917
Chr10_55592401	10	55592401	4.84123	17.5575	3.62667	1.85864	0.478411	1	Intergenic	-1261	ENSRNOT00000085369	NA
Chr10_55651641	10	55651641	1.1547	9.52628	8.25	3.04439	0.541069	1	Intergenic	-2306	ENSRNOT00000008787	Tmem107
Chr10_55661354	10	55661354	3.4641	12.1244	3.5	1.80735	0.622599	1	Intergenic	4948	ENSRNOT00000083120	NA
Chr10_55692125	10	55692125	11.619	44.4102	3.82222	1.93441	0.227682	1	exon (ENSRNOT00000057136, exon 17 of 22)	5074	ENSRNOT00000057136	Per1
Chr10_55733729	10	55733729	44.5393	108.444	2.43478	1.28379	0.198585	1	intron (ENSRNOT00000010141, intron 15 of 15)	7449	ENSRNOT00000075523	NA
Chr10_55794710	10	55794710	3.4641	12.9904	3.75	1.90689	0.590437	1	Intergenic	-11220	ENSRNOT00000010415	Alox15b
Chr10_5580836	10	5580836	16.8766	34.2485	2.02935	1.02102	0.55184	1	Intergenic	-47140	ENSRNOT00000051564	Rpl39l
Chr10_55849709	10	55849709	1.1547	38.1051	33	5.04439	0.0681409	1	exon (ENSRNOT00000010790, exon 3 of 21)	1527	ENSRNOT00000010790	Gucy2d
Chr10_55932318	10	55932318	1.1547	8.66025	7.5	2.90689	0.579176	1	intron (ENSRNOT00000011523, intron 11 of 14)	5094	ENSRNOT00000011523	Kcnab3
Chr10_55944265	10	55944265	2.3094	20.7846	9	3.16993	0.295805	1	exon (ENSRNOT00000057058, exon 39 of 39)	3731	ENSRNOT00000012061	RGD1563441
Chr10_56004161	10	56004161	15.8839	32.2339	2.02935	1.02102	0.563755	1	exon (ENSRNOT00000067677, exon 8 of 17)	-3935	ENSRNOT00000013439	Tmem88
Chr10_56193565	10	56193565	91.4441	203.403	2.22434	1.15338	0.125775	1	promoter-TSS (ENSRNOT00000080584)	-292	ENSRNOT00000080584	Tp53
Chr10_56196741	10	56196741	35.7387	77.5629	2.17027	1.11788	0.345263	1	intron (ENSRNOT00000046490, intron 8 of 9)	2874	ENSRNOT00000091216	Tp53
Chr10_56207389	10	56207389	1.1547	3.4641	3	1.58496	0.869882	1	intron (ENSRNOT00000015076, intron 6 of 6)	4503	ENSRNOT00000015076	Atp1b2
Chr10_56223157	10	56223157	3.87298	25.8199	6.66667	2.73697	0.237448	1	promoter-TSS (ENSRNOT00000015248)	89	ENSRNOT00000015248	Shbg
Chr10_56255134	10	56255134	1.1547	5.19615	4.5	2.16993	0.756511	1	exon (ENSRNOT00000016163, exon 11 of 17)	-5381	ENSRNOT00000016177	Sox15
Chr10_56268729	10	56268729	2.3094	9.52628	4.125	2.04439	0.64666	1	TTS (ENSRNOT00000056918)	-1515	ENSRNOT00000017201	Mpdu1
Chr10_56269264	10	56269264	1.98549	8.05848	4.05869	2.02102	0.639403	1	exon (ENSRNOT00000056918, exon 5 of 6)	1377	ENSRNOT00000056918	Cd68
Chr10_56291060	10	56291060	15.0111	32.0429	2.13462	1.09398	0.597658	1	exon (ENSRNOT00000064401, exon 7 of 7)	-1107	ENSRNOT00000056903	Tnfsf13
Chr10_56370432	10	56370432	3.97097	11.0804	2.79035	1.48045	0.659749	1	Intergenic	-2071	ENSRNOT00000019674	Slc35g3
Chr10_56401386	10	56401386	42.6879	97.7091	2.28891	1.19466	0.268881	1	intron (ENSRNOT00000019947, intron 3 of 10)	1803	ENSRNOT00000019947	Chrnb1
Chr10_56426228	10	56426228	7.86616	18.3063	2.32722	1.21861	0.615967	1	promoter-TSS (ENSRNOT00000092506)	-215	ENSRNOT00000092506	LOC497938
Chr10_56427964	10	56427964	13.8564	37.2391	2.6875	1.42626	0.47598	1	TTS (ENSRNOT00000092704)	-1283	ENSRNOT00000092607	NA
Chr10_56436889	10	56436889	37.3643	152.552	4.08284	2.02957	0.0297196	1	TTS (ENSRNOT00000092459)	4614	ENSRNOT00000092459	NA
Chr10_56449722	10	56449722	10.6507	30.9839	2.90909	1.54057	0.40535	1	Intergenic	2952	ENSRNOT00000092275	NA
Chr10_56461144	10	56461144	11.547	34.641	3	1.58496	0.446749	1	exon (ENSRNOT00000056860, exon 7 of 12)	4250	ENSRNOT00000056860	Tnk1
Chr10_56483061	10	56483061	11.547	134.234	11.625	3.53916	0.0278795	1	Intergenic	5663	ENSRNOT00000065524	Tmem95
Chr10_56507851	10	56507851	2.97823	9.06579	3.04402	1.60598	0.67824	1	promoter-TSS (ENSRNOT00000082361)	-606	ENSRNOT00000082361	NA
Chr10_56509491	10	56509491	7.86616	62.0379	7.88668	2.97942	0.0547059	1	intron (ENSRNOT00000021402, intron 5 of 7)	2093	ENSRNOT00000021402	LOC497940
Chr10_56527560	10	56527560	1.1547	65.8179	57	5.83289	0.0155867	1	TTS (ENSRNOT00000022041)	-2960	ENSRNOT00000084500	AABR07029863.1
Chr10_56554490	10	56554490	2.90474	22.7215	7.82222	2.96758	0.245576	1	intron (ENSRNOT00000023256, intron 10 of 10)	3998	ENSRNOT00000023256	Slc2a4
Chr10_56589454	10	56589454	48.6444	98.7164	2.02935	1.02102	0.333735	1	intron (ENSRNOT00000032481, intron 4 of 8)	-1266	ENSRNOT00000087455	NA
Chr10_56594528	10	56594528	2.3094	12.9904	5.625	2.49185	0.508699	1	intron (ENSRNOT00000023379, intron 3 of 7)	-3163	ENSRNOT00000032481	Elp5
Chr10_56607025	10	56607025	8.93469	45.329	5.07337	2.34294	0.170112	1	exon (ENSRNOT00000024079, exon 3 of 5)	1884	ENSRNOT00000024079	Phf23
Chr10_56621295	10	56621295	24.2487	73.6122	3.03571	1.60204	0.329902	1	TTS (ENSRNOT00000053642)	170	ENSRNOT00000053642	NA
Chr10_56623428	10	56623428	1.1547	10.3923	9	3.16993	0.505526	1	exon (ENSRNOT00000024973, exon 6 of 20)	1099	ENSRNOT00000024973	Acadvl
Chr10_56625973	10	56625973	6.88289	17.2893	2.51192	1.32879	0.59867	1	Intergenic	-1439	ENSRNOT00000089108	Dlg4
Chr10_56663695	10	56663695	22.2697	100.181	4.49855	2.16946	0.0543912	1	intron (ENSRNOT00000025254, intron 2 of 8)	1133	ENSRNOT00000025254	Asgr1
Chr10_56702744	10	56702744	6.9282	20.7846	3	1.58496	0.542476	1	Intergenic	-7721	ENSRNOT00000065370	Asgr2
Chr10_56759558	10	56759558	19.6299	68.416	3.48529	1.80128	0.289952	1	Intergenic	-5370	ENSRNOT00000025308	Clec10a
Chr10_56817518	10	56817518	1.98549	9.06579	4.56603	2.19094	0.589373	1	Intergenic	-5239	ENSRNOT00000025372	Slc16a11
Chr10_56825995	10	56825995	3.93308	22.3743	5.68876	2.50811	0.309082	1	exon (ENSRNOT00000025372, exon 6 of 7)	1489	ENSRNOT00000067128	Slc16a11
Chr10_56836452	10	56836452	0.968246	79.5253	82.1333	6.3599	0.000636997	0.0484169	intron (ENSRNOT00000090338, intron 7 of 7)	2986	ENSRNOT00000090338	Bcl6b
Chr10_56845060	10	56845060	19.3649	42.3446	2.18667	1.12873	0.454213	1	promoter-TSS (ENSRNOT00000054383)	82	ENSRNOT00000054383	NA
Chr10_56855150	10	56855150	1.1547	7.79423	6.75	2.75489	0.620508	1	intron (ENSRNOT00000091131, intron 11 of 11)	-5064	ENSRNOT00000025767	Rnasek
Chr10_56917753	10	56917753	26.8041	85.6214	3.19434	1.67552	0.163014	1	Intergenic	17389	ENSRNOT00000025910	Alox12e
Chr10_56965096	10	56965096	9.2376	20.7846	2.25	1.16993	0.643984	1	Intergenic	-2934	ENSRNOT00000026038	Alox15
Chr10_57059162	10	57059162	2.97823	32.2339	10.8232	3.43605	0.124606	1	TTS (ENSRNOT00000032926)	1494	ENSRNOT00000026335	Med11
Chr10_57063302	10	57063302	26.8041	78.5702	2.93128	1.55153	0.207509	1	intron (ENSRNOT00000032926, intron 3 of 4)	-1181	ENSRNOT00000046807	Zmynd15
Chr10_57120982	10	57120982	5.7735	59.7558	10.35	3.37156	0.0910426	1	intron (ENSRNOT00000029421, intron 2 of 2)	603	ENSRNOT00000029421	Vmo1
Chr10_57128166	10	57128166	13.5554	30.9839	2.28571	1.19265	0.504657	1	exon (ENSRNOT00000029230, exon 3 of 3)	2204	ENSRNOT00000029230	Gltpd2
Chr10_57239760	10	57239760	38.717	92.6725	2.39359	1.25918	0.257879	1	promoter-TSS (ENSRNOT00000067919)	-234	ENSRNOT00000067919	LOC687707
Chr10_57245899	10	57245899	88.4943	218.658	2.47087	1.30502	0.0789589	1	Intergenic	-2463	ENSRNOT00000005050	Chrne
Chr10_57299927	10	57299927	102.26	252.22	2.46645	1.30244	0.0626465	1	intron (ENSRNOT00000056622, intron 10 of 22)	-8780	ENSRNOT00000005653	Spag7
Chr10_57318707	10	57318707	18.8621	42.307	2.24296	1.16541	0.45738	1	promoter-TSS (ENSRNOT00000056620)	-721	ENSRNOT00000056620	Inca1
Chr10_57617460	10	57617460	2.3094	16.4545	7.125	2.83289	0.398432	1	intron (ENSRNOT00000037517, intron 2 of 5)	1068	ENSRNOT00000037517	C1qbp
Chr10_57656601	10	57656601	6.77772	55.771	8.22857	3.04064	0.0574413	1	Intergenic	-3241	ENSRNOT00000089638	Derl2
Chr10_57832185	10	57832185	6.77772	29.9511	4.41905	2.14374	0.284654	1	Intergenic	5418	ENSRNOT00000075185	Nlrp1b
Chr10_58640272	10	58640272	19.3649	42.3446	2.18667	1.12873	0.454213	1	intron (ENSRNOT00000071764, intron 8 of 18)	26597	ENSRNOT00000010975	Fam64a
Chr10_58753204	10	58753204	8.71421	28.9183	3.31852	1.73054	0.376218	1	intron (ENSRNOT00000018808, intron 7 of 17)	18705	ENSRNOT00000018808	RGD1304728
Chr10_58774493	10	58774493	8.71421	73.3285	8.41481	3.07293	0.0292803	1	Intergenic	-2300	ENSRNOT00000019574	Txndc17
Chr10_58782174	10	58782174	13.7658	54.9188	3.98952	1.99621	0.180929	1	intron (ENSRNOT00000019919, intron 3 of 3)	2201	ENSRNOT00000019919	Med31
Chr10_58842047	10	58842047	5.7735	12.9904	2.25	1.16993	0.724145	1	Intergenic	-5710	ENSRNOT00000069768	NA
Chr10_59139426	10	59139426	5.7735	38.9711	6.75	2.75489	0.210158	1	Intergenic	-12259	ENSRNOT00000082659	NA
Chr10_59229659	10	59229659	14.5237	37.1806	2.56	1.35614	0.41153	1	intron (ENSRNOT00000013486, intron 1 of 5)	-30297	ENSRNOT00000021816	Ankfy1
Chr10_59637276	10	59637276	3.4641	7.79423	2.25	1.16993	0.812332	1	intron (ENSRNOT00000025553, intron 10 of 12)	-15274	ENSRNOT00000073209	Itgae
Chr10_59730260	10	59730260	1.1547	3.4641	3	1.58496	0.869882	1	exon (ENSRNOT00000026156, exon 3 of 13)	4861	ENSRNOT00000026156	P2rx5
Chr10_59744982	10	59744982	0.98327	33.5615	34.1325	5.09308	0.0499538	1	intron (ENSRNOT00000056460, intron 1 of 2)	1418	ENSRNOT00000056460	Tax1bp3
Chr10_59885834	10	59885834	2.3094	5.19615	2.25	1.16993	0.870197	1	intron (ENSRNOT00000093230, intron 1 of 5)	-1994	ENSRNOT00000093579	Aspa
Chr10_59887439	10	59887439	4.91635	64.0719	13.0324	3.70403	0.0235225	1	intron (ENSRNOT00000093230, intron 1 of 5)	565	ENSRNOT00000093495	NA
Chr10_60035715	10	60035715	4.6188	17.3205	3.75	1.90689	0.517108	1	intron (ENSRNOT00000026857, intron 1 of 2)	-3496	ENSRNOT00000072328	Olr1481
Chr10_60258070	10	60258070	1.1547	10.3923	9	3.16993	0.505526	1	intron (ENSRNOT00000074380, intron 1 of 3)	17693	ENSRNOT00000074380	Olr1498
Chr10_60526919	10	60526919	1.1547	8.66025	7.5	2.90689	0.579176	1	Intergenic	-9205	ENSRNOT00000026813	NA
Chr10_60579818	10	60579818	4.6188	12.1244	2.625	1.39232	0.694121	1	Intergenic	-6688	ENSRNOT00000083428	Olr1499
Chr10_60961092	10	60961092	4.6188	48.4974	10.5	3.39232	0.112778	1	Intergenic	-13134	ENSRNOT00000042349	Olr1511
Chr10_61020935	10	61020935	2.3094	11.2583	4.875	2.2854	0.573487	1	Intergenic	-12179	ENSRNOT00000043016	Olr1513
Chr10_61040509	10	61040509	6.9282	26.8468	3.875	1.9542	0.415124	1	Intergenic	4847	ENSRNOT00000048167	Olr1514
Chr10_61081066	10	61081066	22.2697	82.6236	3.71014	1.89148	0.112907	1	Intergenic	7762	ENSRNOT00000047421	Olr1517
Chr10_61144488	10	61144488	10.3923	34.641	3.33333	1.73697	0.410275	1	Intergenic	-1594	ENSRNOT00000048403	NA
Chr10_61501789	10	61501789	71.7787	156.62	2.18199	1.12564	0.179939	1	intron (ENSRNOT00000003696, intron 1 of 10)	-25674	ENSRNOT00000092746	NA
Chr10_61605182	10	61605182	2.3094	23.3827	10.125	3.33985	0.250223	1	Intergenic	-21416	ENSRNOT00000003750	Mettl16
Chr10_61748820	10	61748820	10.9202	30.2193	2.76729	1.46847	0.439724	1	TTS (ENSRNOT00000092387)	825	ENSRNOT00000092387	NA
Chr10_61753097	10	61753097	4.96372	24.1754	4.87043	2.28405	0.324134	1	promoter-TSS (ENSRNOT00000086255)	-811	ENSRNOT00000086255	NA
Chr10_61756050	10	61756050	13.8564	37.2391	2.6875	1.42626	0.47598	1	TTS (ENSRNOT00000085394)	447	ENSRNOT00000092475	NA
Chr10_62019629	10	62019629	0.968246	6.19677	6.4	2.67807	0.627185	1	TTS (ENSRNOT00000092390)	876	ENSRNOT00000004150	NA
Chr10_62024711	10	62024711	2.97823	38.2778	12.8525	3.68398	0.0804715	1	promoter-TSS (ENSRNOT00000092323)	-702	ENSRNOT00000092323	NA
Chr10_62027765	10	62027765	6.9282	20.7846	3	1.58496	0.542476	1	exon (ENSRNOT00000092617, exon 3 of 11)	342	ENSRNOT00000092468	NA
Chr10_62030305	10	62030305	10.816	26.4424	2.44475	1.28969	0.517602	1	intron (ENSRNOT00000086378, intron 1 of 12)	2096	ENSRNOT00000086378	Dph1
Chr10_62165400	10	62165400	87.3614	200.455	2.29455	1.19821	0.133473	1	intron (ENSRNOT00000092728, intron 5 of 14)	-1747	ENSRNOT00000092664	NA
Chr10_62177125	10	62177125	28.8675	59.7558	2.07	1.04963	0.532847	1	intron (ENSRNOT00000092728, intron 4 of 14)	7750	ENSRNOT00000004229	Rpa1
Chr10_62188187	10	62188187	6.88289	19.3233	2.80744	1.48925	0.536886	1	intron (ENSRNOT00000092728, intron 1 of 14)	3301	ENSRNOT00000092728	NA
Chr10_62193488	10	62193488	33.4312	133.229	3.98517	1.99464	0.0434628	1	intron (ENSRNOT00000029866, intron 2 of 10)	1831	ENSRNOT00000029866	Smyd4
Chr10_62232096	10	62232096	13.8564	38.9711	2.8125	1.49185	0.450679	1	exon (ENSRNOT00000029866, exon 6 of 11)	22192	ENSRNOT00000004313	Serpinf1
Chr10_62265189	10	62265189	6.9282	46.7654	6.75	2.75489	0.179647	1	exon (ENSRNOT00000004322, exon 10 of 10)	7931	ENSRNOT00000004322	Serpinf2
Chr10_62299776	10	62299776	9.68246	32.0167	3.30667	1.72538	0.352382	1	TTS (ENSRNOT00000053743)	183	ENSRNOT00000053743	NA
Chr10_62320128	10	62320128	2.97823	33.2412	11.1614	3.48045	0.11564	1	Intergenic	16465	ENSRNOT00000056355	Tlcd2
Chr10_62631009	10	62631009	66.5138	154.118	2.31709	1.21231	0.173267	1	TTS (ENSRNOT00000021368)	17836	ENSRNOT00000034282	Abhd15
Chr10_62701634	10	62701634	3.87298	11.3608	2.93333	1.55254	0.643077	1	Intergenic	-1910	ENSRNOT00000086706	Coro6
Chr10_62722644	10	62722644	2.3094	9.52628	4.125	2.04439	0.64666	1	intron (ENSRNOT00000019410, intron 11 of 13)	-19042	ENSRNOT00000071604	NA
Chr10_63324600	10	63324600	6.88289	48.8167	7.09248	2.82629	0.0998115	1	promoter-TSS (ENSRNOT00000005262)	-600	ENSRNOT00000005262	Cpd
Chr10_63755815	10	63755815	2.90474	9.29516	3.2	1.67807	0.66412	1	intron (ENSRNOT00000090554, intron 6 of 10)	-20564	ENSRNOT00000084496	Inpp5k
Chr10_63787558	10	63787558	10.3923	20.7846	2	1	0.690729	1	intron (ENSRNOT00000090481, intron 5 of 14)	8802	ENSRNOT00000090481	Inpp5k
Chr10_64303111	10	64303111	12.7017	44.1673	3.47727	1.79796	0.353862	1	intron (ENSRNOT00000082825, intron 5 of 20)	-33090	ENSRNOT00000046519	Rpl37
Chr10_64737152	10	64737152	6.9492	19.1389	2.75411	1.46159	0.546871	1	promoter-TSS (ENSRNOT00000017042)	41	ENSRNOT00000093529	Lgals9
Chr10_64753282	10	64753282	13.8564	43.3013	3.125	1.64386	0.39426	1	exon (ENSRNOT00000017042, exon 5 of 11)	1632	ENSRNOT00000093276	Lgals9
Chr10_64774572	10	64774572	20.8476	109.797	5.26664	2.39688	0.0385204	1	exon (ENSRNOT00000093575, exon 10 of 19)	15735	ENSRNOT00000093575	NA
Chr10_65163934	10	65163934	42.6879	95.6945	2.24172	1.16461	0.283935	1	exon (ENSRNOT00000011608, exon 3 of 6)	2781	ENSRNOT00000011608	Cryba1
Chr10_65265368	10	65265368	26.1426	154.919	5.92593	2.56704	0.00853231	0.483556	Intergenic	-7482	ENSRNOT00000014386	Eral1
Chr10_65332760	10	65332760	3.87298	21.6887	5.6	2.48543	0.31897	1	intron (ENSRNOT00000012825, intron 8 of 9)	1741	ENSRNOT00000012825	Dhrs13
Chr10_65442313	10	65442313	13.7658	28.4764	2.06864	1.04868	0.577294	1	promoter-TSS (ENSRNOT00000087640)	-188	ENSRNOT00000087640	NA
Chr10_65445139	10	65445139	3.87298	14.4591	3.73333	1.90046	0.520033	1	Intergenic	-1157	ENSRNOT00000035657	Rpl23a
Chr10_65447354	10	65447354	5.89962	46.7827	7.92978	2.98728	0.0935179	1	Intergenic	-1597	ENSRNOT00000082348	Rab34
Chr10_65469835	10	65469835	1.1547	37.2391	32.25	5.01123	0.0719521	1	TTS (ENSRNOT00000037048)	15176	ENSRNOT00000037048	Proca1
Chr10_65505505	10	65505505	13.8984	35.2559	2.53668	1.34294	0.440963	1	intron (ENSRNOT00000016759, intron 1 of 36)	-1860	ENSRNOT00000016297	Sdf2
Chr10_65574070	10	65574070	1.1547	7.79423	6.75	2.75489	0.620508	1	intron (ENSRNOT00000015651, intron 4 of 23)	7898	ENSRNOT00000015651	Spag5
Chr10_65588429	10	65588429	10.9202	44.3216	4.05869	2.02102	0.226711	1	exon (ENSRNOT00000086036, exon 5 of 9)	1435	ENSRNOT00000086036	Aldoc
Chr10_65589714	10	65589714	2.3094	12.1244	5.25	2.39232	0.53982	1	exon (ENSRNOT00000086036, exon 9 of 9)	-1909	ENSRNOT00000015207	Pigs
Chr10_65599885	10	65599885	39.6981	122.903	3.09593	1.63038	0.0968405	1	exon (ENSRNOT00000015207, exon 6 of 12)	-7014	ENSRNOT00000015091	Unc119
Chr10_65681529	10	65681529	17.3205	55.4256	3.2	1.67807	0.349502	1	intron (ENSRNOT00000038690, intron 1 of 11)	10488	ENSRNOT00000085074	Slc13a2
Chr10_65768882	10	65768882	5.95646	43.3143	7.27183	2.86232	0.11889	1	exon (ENSRNOT00000078897, exon 5 of 9)	951	ENSRNOT00000039954	Vtn
Chr10_65772888	10	65772888	6.77772	14.4591	2.13333	1.09311	0.692121	1	intron (ENSRNOT00000013296, intron 2 of 2)	444	ENSRNOT00000013296	Sebox
Chr10_66589390	10	66589390	44.6734	90.6579	2.02935	1.02102	0.351614	1	intron (ENSRNOT00000017949, intron 7 of 8)	-6703	ENSRNOT00000077827	NA
Chr10_66899399	10	66899399	1.1547	35.507	30.75	4.94251	0.0803942	1	intron (ENSRNOT00000089538, intron 41 of 57)	-25450	ENSRNOT00000039261	Evi2a
Chr10_67482539	10	67482539	46.4758	127.034	2.73333	1.45066	0.127323	1	Intergenic	-3461	ENSRNOT00000090278	Tefm
Chr10_67484966	10	67484966	22.2697	46.4758	2.08696	1.0614	0.457764	1	Intergenic	-4759	ENSRNOT00000090722	NA
Chr10_67493684	10	67493684	61.5501	174.265	2.83127	1.50145	0.0850254	1	Intergenic	-1301	ENSRNOT00000056273	Adap2
Chr10_67558195	10	67558195	111.187	313.273	2.81753	1.49443	0.0321943	1	intron (ENSRNOT00000005428, intron 5 of 9)	-1191	ENSRNOT00000082685	Rhot1
Chr10_6761805	10	6761805	5.7735	70.1481	12.15	3.60288	0.0627655	1	Intergenic	23184	ENSRNOT00000088087	NA
Chr10_67777712	10	67777712	62.936	127.034	2.01846	1.01326	0.265428	1	Intergenic	14716	ENSRNOT00000000253	Zfp207
Chr10_68020682	10	68020682	4.6188	17.3205	3.75	1.90689	0.517108	1	intron (ENSRNOT00000004609, intron 15 of 21)	-12428	ENSRNOT00000089838	NA
Chr10_68092870	10	68092870	3.4641	15.5885	4.5	2.16993	0.501154	1	intron (ENSRNOT00000004609, intron 1 of 21)	49995	ENSRNOT00000004609	Myo1d
Chr10_68171686	10	68171686	8.0829	24.2487	3	1.58496	0.514487	1	Intergenic	-1684	ENSRNOT00000037072	Tmem98
Chr10_69120112	10	69120112	3.4641	19.0526	5.5	2.45943	0.404709	1	Intergenic	-142378	ENSRNOT00000072658	NA
Chr10_69424314	10	69424314	5.95646	21.1535	3.55136	1.82837	0.442071	1	intron (ENSRNOT00000000256, intron 2 of 2)	1227	ENSRNOT00000000256	Ccl7
Chr10_69451857	10	69451857	4.6188	30.3109	6.5625	2.71425	0.265193	1	Intergenic	16915	ENSRNOT00000009756	Ccl11
Chr10_69477723	10	69477723	19.6299	57.1577	2.91176	1.54189	0.381119	1	exon (ENSRNOT00000031626, exon 2 of 3)	947	ENSRNOT00000031626	Ccl12
Chr10_69545320	10	69545320	0.992743	2.01462	2.02935	1.02102	0.996107	1	Intergenic	-7437	ENSRNOT00000031360	Ccl1
Chr10_70105599	10	70105599	1.1547	22.5167	19.5	4.2854	0.191072	1	intron (ENSRNOT00000009944, intron 5 of 13)	-3951	ENSRNOT00000073213	NA
Chr10_70221671	10	70221671	5.7735	13.8564	2.4	1.26303	0.692132	1	Intergenic	-1088	ENSRNOT00000076596	Rffl
Chr10_70243381	10	70243381	17.6989	55.9358	3.16042	1.66012	0.244926	1	TTS (ENSRNOT00000091321)	506	ENSRNOT00000010924	Fndc8
Chr10_70331529	10	70331529	10.3923	20.7846	2	1	0.690729	1	TTS (ENSRNOT00000076584)	629	ENSRNOT00000076584	NA
Chr10_70340442	10	70340442	11.7992	25.4254	2.15483	1.10758	0.580225	1	promoter-TSS (ENSRNOT00000076618)	-863	ENSRNOT00000076618	Slfn13
Chr10_70366717	10	70366717	15.4919	118.771	7.66667	2.9386	0.00908674	0.503526	promoter-TSS (ENSRNOT00000055958)	-9	ENSRNOT00000055958	NA
Chr10_70410820	10	70410820	37.3643	83.3952	2.23195	1.15831	0.300551	1	promoter-TSS (ENSRNOT00000078046)	-919	ENSRNOT00000078046	Slfn4
Chr10_70413872	10	70413872	4.91635	50.8507	10.3432	3.37061	0.0574795	1	intron (ENSRNOT00000078046, intron 2 of 5)	1519	ENSRNOT00000078946	NA
Chr10_70420128	10	70420128	27.7128	105.655	3.8125	1.93074	0.206585	1	intron (ENSRNOT00000079325, intron 2 of 5)	3019	ENSRNOT00000079325	Slfn4
Chr10_70424907	10	70424907	2.97823	29.212	9.80851	3.29403	0.156214	1	promoter-TSS (ENSRNOT00000077017)	29	ENSRNOT00000077017	NA
Chr10_70434789	10	70434789	5.7735	14.7224	2.55	1.3505	0.661602	1	exon (ENSRNOT00000078046, exon 6 of 6)	-9808	ENSRNOT00000043306	NA
Chr10_70476636	10	70476636	3.4641	34.641	10	3.32193	0.171763	1	promoter-TSS (ENSRNOT00000090215)	16	ENSRNOT00000090215	NA
Chr10_70507446	10	70507446	31.4646	192.216	6.10895	2.61092	0.0034497	0.228678	promoter-TSS (ENSRNOT00000076883)	-482	ENSRNOT00000076883	Slfn14
Chr10_70508798	10	70508798	1.93649	6.19677	3.2	1.67807	0.742902	1	promoter-TSS (ENSRNOT00000076492)	-961	ENSRNOT00000076492	NA
Chr10_70510882	10	70510882	1.96654	11.1872	5.68876	2.50811	0.487509	1	intron (ENSRNOT00000076064, intron 2 of 2)	1109	ENSRNOT00000076064	NA
Chr10_70511785	10	70511785	5.7735	14.7224	2.55	1.3505	0.661602	1	promoter-TSS (ENSRNOT00000083217)	-245	ENSRNOT00000083217	NA
Chr10_70516992	10	70516992	2.3094	12.9904	5.625	2.49185	0.508699	1	promoter-TSS (ENSRNOT00000013233)	-570	ENSRNOT00000013233	Pex12
Chr10_70518830	10	70518830	3.87298	8.26236	2.13333	1.09311	0.790761	1	Intergenic	-1377	ENSRNOT00000088198	Ap2b1
Chr10_7056332	10	7056332	9.68246	63.0005	6.50667	2.70192	0.0643101	1	TTS (ENSRNOT00000003542)	14821	ENSRNOT00000003514	Carhsp1
Chr10_70570982	10	70570982	6.9282	38.9711	5.625	2.49185	0.246063	1	intron (ENSRNOT00000085799, intron 14 of 20)	10955	ENSRNOT00000082909	NA
Chr10_70647422	10	70647422	10.9202	36.2632	3.32075	1.73151	0.332484	1	promoter-TSS (ENSRNOT00000071218)	-926	ENSRNOT00000071218	Gas2l2
Chr10_70665523	10	70665523	6.9282	17.3205	2.5	1.32193	0.636513	1	exon (ENSRNOT00000013836, exon 4 of 8)	9704	ENSRNOT00000074839	LOC689039
Chr10_70670127	10	70670127	1.1547	7.79423	6.75	2.75489	0.620508	1	exon (ENSRNOT00000013836, exon 3 of 8)	11546	ENSRNOT00000013836	Mmp28
Chr10_70871592	10	70871592	13.8564	32.0429	2.3125	1.20945	0.562562	1	promoter-TSS (ENSRNOT00000015139)	-525	ENSRNOT00000015139	Ccl3
Chr10_70996937	10	70996937	10.3923	29.4449	2.83333	1.5025	0.497109	1	intron (ENSRNOT00000084178, intron 1 of 1)	-2844	ENSRNOT00000003376	Anos1
Chr10_71122337	10	71122337	6.9282	22.5167	3.25	1.70044	0.502269	1	Intergenic	-9625	ENSRNOT00000076413	NA
Chr10_71250741	10	71250741	3.4641	50.2295	14.5	3.85798	0.0795501	1	Intergenic	-2858	ENSRNOT00000003600	Ddx52
Chr10_71307093	10	71307093	23.094	65.8179	2.85	1.51096	0.37023	1	exon (ENSRNOT00000092020, exon 9 of 10)	-15053	ENSRNOT00000079418	Synrg
Chr10_71452693	10	71452693	11.9129	30.2193	2.53668	1.34294	0.474686	1	Intergenic	-11303	ENSRNOT00000003699	Tada2a
Chr10_72233340	10	72233340	7.74597	17.5575	2.26667	1.18057	0.633507	1	intron (ENSRNOT00000039481, intron 3 of 4)	2549	ENSRNOT00000039481	Znhit3
Chr10_72263723	10	72263723	1.1547	10.3923	9	3.16993	0.505526	1	Intergenic	-8526	ENSRNOT00000003908	Car4
Chr10_72314153	10	72314153	3.4641	10.3923	3	1.58496	0.692282	1	intron (ENSRNOT00000081649, intron 29 of 33)	31105	ENSRNOT00000070950	NA
Chr10_72413299	10	72413299	6.9282	21.6506	3.125	1.64386	0.521875	1	intron (ENSRNOT00000081649, intron 2 of 33)	3772	ENSRNOT00000036814	Usp32
Chr10_72470485	10	72470485	49.3805	135.296	2.73987	1.45411	0.11698	1	intron (ENSRNOT00000081649, intron 1 of 33)	2191	ENSRNOT00000081649	Usp32
Chr10_7270327	10	7270327	13.8564	44.1673	3.1875	1.67243	0.384029	1	Intergenic	9487	ENSRNOT00000077645	NA
Chr10_7311055	10	7311055	24.8186	103.753	4.18045	2.06366	0.0726477	1	Intergenic	-10887	ENSRNOT00000081563	NA
Chr10_73826337	10	73826337	129.745	281.953	2.17313	1.11978	0.0986916	1	exon (ENSRNOT00000005226, exon 14 of 15)	17179	ENSRNOT00000005064	Rnft1
Chr10_74160750	10	74160750	10.3923	22.5167	2.16667	1.11548	0.646535	1	Intergenic	-6752	ENSRNOT00000090718	NA
Chr10_74309369	10	74309369	3.4641	19.0526	5.5	2.45943	0.404709	1	Intergenic	-7300	ENSRNOT00000091639	NA
Chr10_74381788	10	74381788	11.619	26.8527	2.31111	1.20859	0.531469	1	exon (ENSRNOT00000008107, exon 3 of 4)	-5517	ENSRNOT00000079311	Gdpd1
Chr10_74409240	10	74409240	38.717	83.6067	2.15943	1.11065	0.332336	1	intron (ENSRNOT00000038296, intron 2 of 9)	4506	ENSRNOT00000038296	Prr11
Chr10_74759794	10	74759794	26.8041	55.4021	2.06693	1.04749	0.443161	1	intron (ENSRNOT00000009077, intron 2 of 30)	1909	ENSRNOT00000087145	NA
Chr10_74764364	10	74764364	8.0829	25.9808	3.21429	1.6845	0.478437	1	TTS (ENSRNOT00000092080)	244	ENSRNOT00000092080	NA
Chr10_74768934	10	74768934	176.989	357.989	2.02267	1.01626	0.0854884	1	exon (ENSRNOT00000008889, exon 1 of 1)	704	ENSRNOT00000008889	LOC102555183
Chr10_74776850	10	74776850	58.0129	421.044	7.25777	2.85953	1.46305e-05	0.00143015	intron (ENSRNOT00000009077, intron 2 of 30)	-1340	ENSRNOT00000083723	NA
Chr10_74873060	10	74873060	1.98549	7.05117	3.55136	1.82837	0.693752	1	intron (ENSRNOT00000076701, intron 1 of 5)	-1071	ENSRNOT00000044226	Sept4
Chr10_74879831	10	74879831	38.3475	139.331	3.63338	1.86131	0.0513793	1	intron (ENSRNOT00000076701, intron 4 of 5)	-2172	ENSRNOT00000076841	NA
Chr10_74882657	10	74882657	2.94981	8.13612	2.75818	1.46372	0.716192	1	promoter-TSS (ENSRNOT00000076750)	-517	ENSRNOT00000076750	NA
Chr10_75069590	10	75069590	1.1547	3.4641	3	1.58496	0.869882	1	exon (ENSRNOT00000010755, exon 22 of 34)	14569	ENSRNOT00000010755	Tspoap1
Chr10_75088891	10	75088891	23.5985	48.8167	2.06864	1.04868	0.463452	1	exon (ENSRNOT00000081951, exon 2 of 13)	468	ENSRNOT00000081951	Mpo
Chr10_75127414	10	75127414	103.245	257.871	2.49766	1.32058	0.0722591	1	Intergenic	-7166	ENSRNOT00000011402	Lpo
Chr10_75248554	10	75248554	1.1547	6.9282	6	2.58496	0.664042	1	Intergenic	22008	ENSRNOT00000012279	Dynll2
Chr10_754366	10	754366	12.9057	34.2485	2.65376	1.40804	0.428597	1	Intergenic	-10056	ENSRNOT00000084608	Myh11
Chr10_75474791	10	75474791	16.1658	49.3634	3.05357	1.6105	0.383434	1	Intergenic	-21027	ENSRNOT00000013743	Cuedc1
Chr10_76164818	10	76164818	6.9282	13.8564	2	1	0.750781	1	exon (ENSRNOT00000055683, exon 1 of 10)	1434	ENSRNOT00000003251	Akap1
Chr10_76258104	10	76258104	30.9839	61.9677	2	1	0.419596	1	intron (ENSRNOT00000003219, intron 2 of 12)	5763	ENSRNOT00000003219	Scpep1
Chr10_76315581	10	76315581	139.624	279.679	2.00308	1.00222	0.122687	1	Intergenic	-2123	ENSRNOT00000000260	NA
Chr10_76328997	10	76328997	17.4284	63.0005	3.61481	1.85392	0.167351	1	intron (ENSRNOT00000037693, intron 2 of 8)	8955	ENSRNOT00000037693	Coil
Chr10_76521218	10	76521218	8.0829	21.6506	2.67857	1.42146	0.573404	1	Intergenic	-29576	ENSRNOT00000070730	NA
Chr10_77607158	10	77607158	1.1547	8.66025	7.5	2.90689	0.579176	1	Intergenic	69817	ENSRNOT00000003297	Tmem100
Chr10_77832804	10	77832804	18.4752	71.8801	3.89062	1.96	0.248302	1	Intergenic	69903	ENSRNOT00000003308	Mmd
Chr10_78349380	10	78349380	6.9282	18.1865	2.625	1.39232	0.611262	1	Intergenic	-8708	ENSRNOT00000081619	NA
Chr10_78690084	10	78690084	2.3094	9.52628	4.125	2.04439	0.64666	1	exon (ENSRNOT00000089255, exon 1 of 2)	774	ENSRNOT00000089255	LOC303448
Chr10_80799555	10	80799555	355.944	5533.58	15.5462	3.95849	3.46751e-29	1.66935e-26	intron (ENSRNOT00000075163, intron 1 of 8)	9386	ENSRNOT00000073315	Car10
Chr10_80986777	10	80986777	4.6188	27.7128	6	2.58496	0.302071	1	intron (ENSRNOT00000075163, intron 2 of 8)	33770	ENSRNOT00000035567	Hnrnpa3
Chr10_81605002	10	81605002	10.6507	131.165	12.3152	3.62236	0.00159548	0.109817	intron (ENSRNOT00000072783, intron 1 of 16)	12887	ENSRNOT00000072783	Mbtd1
Chr10_82074586	10	82074586	1.1547	5.19615	4.5	2.16993	0.756511	1	exon (ENSRNOT00000079711, exon 29 of 29)	41929	ENSRNOT00000067751	Ankrd40
Chr10_82234618	10	82234618	5.80948	17.5575	3.02222	1.59561	0.533044	1	intron (ENSRNOT00000066132, intron 16 of 18)	-5477	ENSRNOT00000004400	Epn3
Chr10_82294475	10	82294475	18.3967	51.6398	2.80702	1.48904	0.294242	1	intron (ENSRNOT00000004435, intron 1 of 3)	2364	ENSRNOT00000004435	Chad
Chr10_82503358	10	82503358	4.96372	31.2266	6.29098	2.65328	0.206779	1	Intergenic	-10439	ENSRNOT00000066895	LOC100364194
Chr10_82878977	10	82878977	246.801	518.678	2.10161	1.07149	0.0399978	1	intron (ENSRNOT00000035894, intron 3 of 24)	8325	ENSRNOT00000035894	Itga3
Chr10_83098110	10	83098110	6.77772	14.4591	2.13333	1.09311	0.692121	1	intron (ENSRNOT00000031252, intron 6 of 7)	6064	ENSRNOT00000031252	Kat7
Chr10_83113863	10	83113863	6.9282	24.2487	3.5	1.80735	0.46552	1	intron (ENSRNOT00000082160, intron 5 of 21)	9240	ENSRNOT00000072972	AABR07030375.2
Chr10_83630514	10	83630514	93.9198	209.657	2.2323	1.15853	0.126473	1	Intergenic	-6005	ENSRNOT00000007352	Phospho1
Chr10_83835258	10	83835258	47.6517	184.338	3.86844	1.95175	0.0284558	0.957666	Intergenic	-5046	ENSRNOT00000008481	Gip
Chr10_84121984	10	84121984	15.4919	77.4597	5	2.32193	0.0698374	1	intron (ENSRNOT00000009951, intron 1 of 1)	2099	ENSRNOT00000009951	Hoxb9
Chr10_84126645	10	84126645	8.71421	47.5086	5.45185	2.44675	0.13435	1	Intergenic	-4851	ENSRNOT00000009986	Hoxb8
Chr10_84182751	10	84182751	15.4919	63.0005	4.06667	2.02385	0.138457	1	intron (ENSRNOT00000011027, intron 1 of 3)	632	ENSRNOT00000011027	Hoxb3
Chr10_84218137	10	84218137	12.7017	47.6314	3.75	1.90689	0.317741	1	Intergenic	3778	ENSRNOT00000011416	Hoxb1
Chr10_84653833	10	84653833	2.3094	6.06218	2.625	1.39232	0.819433	1	Intergenic	-14721	ENSRNOT00000089146	Snx11
Chr10_8485448	10	8485448	1.1547	2.59808	2.25	1.16993	0.950548	1	intron (ENSRNOT00000066534, intron 2 of 12)	12975	ENSRNOT00000082332	Rbfox1
Chr10_84890332	10	84890332	1.1547	10.3923	9	3.16993	0.505526	1	TTS (ENSRNOT00000087322)	-9141	ENSRNOT00000073746	Pnpo
Chr10_84984226	10	84984226	9.2376	38.9711	4.21875	2.07682	0.31643	1	TTS (ENSRNOT00000065555)	-2103	ENSRNOT00000085830	Osbpl7
Chr10_85004149	10	85004149	109.202	285.069	2.61048	1.38431	0.0522852	1	TTS (ENSRNOT00000067665)	5442	ENSRNOT00000078430	NA
Chr10_85247365	10	85247365	15.0111	63.2199	4.21154	2.07435	0.242821	1	Intergenic	9135	ENSRNOT00000090061	NA
Chr10_85289788	10	85289788	17.3205	44.1673	2.55	1.3505	0.472174	1	promoter-TSS (ENSRNOT00000014863)	-10	ENSRNOT00000014863	Gpr179
Chr10_85471358	10	85471358	6.9282	20.7846	3	1.58496	0.542476	1	intron (ENSRNOT00000016070, intron 11 of 17)	-36341	ENSRNOT00000079921	4933428G20Rik
Chr10_85618970	10	85618970	113.173	241.754	2.13615	1.09502	0.136705	1	exon (ENSRNOT00000092122, exon 12 of 18)	-9522	ENSRNOT00000085000	Cisd3
Chr10_85629768	10	85629768	16.8766	34.2485	2.02935	1.02102	0.55184	1	intron (ENSRNOT00000085000, intron 3 of 3)	1156	ENSRNOT00000066899	Cisd3
Chr10_85637798	10	85637798	19.6299	72.7461	3.70588	1.88982	0.261636	1	promoter-TSS (ENSRNOT00000017241)	-895	ENSRNOT00000017241	Pcgf2
Chr10_85661163	10	85661163	50.3488	108.444	2.15385	1.10692	0.25898	1	intron (ENSRNOT00000017989, intron 7 of 9)	14529	ENSRNOT00000086608	Psmb3
Chr10_85672910	10	85672910	233.295	488.545	2.09411	1.06634	0.0678466	1	intron (ENSRNOT00000017989, intron 1 of 9)	11229	ENSRNOT00000017989	Pip4k2b
Chr10_85720554	10	85720554	1.1547	6.9282	6	2.58496	0.664042	1	TTS (ENSRNOT00000005471)	-3042	ENSRNOT00000005445	LOC691189
Chr10_85979635	10	85979635	1.93649	6.19677	3.2	1.67807	0.742902	1	exon (ENSRNOT00000006359, exon 2 of 6)	943	ENSRNOT00000006359	Rpl19
Chr10_86139405	10	86139405	21.3014	45.443	2.13333	1.09311	0.450961	1	intron (ENSRNOT00000067901, intron 2 of 16)	5476	ENSRNOT00000067901	Med1
Chr10_86152070	10	86152070	44.5393	117.739	2.64348	1.40244	0.151086	1	Intergenic	-5539	ENSRNOT00000082668	Cdk12
Chr10_86271968	10	86271968	251.744	543.25	2.15795	1.10966	0.0396238	1	Intergenic	10726	ENSRNOT00000038833	NA
Chr10_86313050	10	86313050	4.6188	12.9904	2.8125	1.49185	0.66074	1	promoter-TSS (ENSRNOT00000064190)	-334	ENSRNOT00000064190	Stard3
Chr10_86370062	10	86370062	38.3475	186.114	4.85334	2.27898	0.00940342	0.534953	intron (ENSRNOT00000078744, intron 1 of 27)	2351	ENSRNOT00000078744	Erbb2
Chr10_86379894	10	86379894	16.1658	119.512	7.39286	2.88613	0.068229	1	exon (ENSRNOT00000009114, exon 9 of 28)	-1899	ENSRNOT00000087387	NA
Chr10_86397034	10	86397034	52.6154	116.848	2.22079	1.15108	0.247512	1	Intergenic	-2794	ENSRNOT00000009299	Grb7
Chr10_86417090	10	86417090	60.0312	152.854	2.54624	1.34837	0.122803	1	Intergenic	13167	ENSRNOT00000086055	NA
Chr10_86510350	10	86510350	5.80948	12.3935	2.13333	1.09311	0.720681	1	promoter-TSS (ENSRNOT00000009454)	-895	ENSRNOT00000009454	Ikzf3
Chr10_86542716	10	86542716	37.7242	106.775	2.83041	1.50101	0.162113	1	Intergenic	11763	ENSRNOT00000049621	Ormdl3
Chr10_86566890	10	86566890	97.3437	201.369	2.06864	1.04868	0.160856	1	Intergenic	1961	ENSRNOT00000039892	Lrrc3c
Chr10_86579417	10	86579417	50.3488	115.673	2.29744	1.20002	0.21312	1	promoter-TSS (ENSRNOT00000081209)	-148	ENSRNOT00000082514	NA
Chr10_86589614	10	86589614	135.013	345.507	2.55907	1.35562	0.0421615	1	intron (ENSRNOT00000048349, intron 7 of 11)	7001	ENSRNOT00000048349	Gsdma
Chr10_8659682	10	8659682	26.5581	65.8179	2.47826	1.30933	0.431208	1	Intergenic	-4789	ENSRNOT00000066534	Rbfox1
Chr10_86619648	10	86619648	10.3923	39.8372	3.83333	1.9386	0.340184	1	TTS (ENSRNOT00000011947)	2862	ENSRNOT00000011509	Csf3
Chr10_86793695	10	86793695	9.2376	40.7032	4.40625	2.13955	0.296682	1	Intergenic	-2093	ENSRNOT00000029021	Wipf2
Chr10_86918234	10	86918234	12.7017	38.1051	3	1.58496	0.429981	1	intron (ENSRNOT00000081440, intron 16 of 34)	12714	ENSRNOT00000081440	Top2a
Chr10_86965538	10	86965538	91.3324	301.186	3.29769	1.72146	0.0170543	0.678173	Intergenic	14980	ENSRNOT00000014153	Igfbp4
Chr10_87009583	10	87009583	7.94194	21.1535	2.66352	1.41333	0.535619	1	Intergenic	-8326	ENSRNOT00000089131	Tns4
Chr10_87118948	10	87118948	1.1547	25.9808	22.5	4.49185	0.149259	1	intron (ENSRNOT00000083233, intron 9 of 11)	3248	ENSRNOT00000089629	NA
Chr10_87136747	10	87136747	23.5985	56.9528	2.41341	1.27107	0.349176	1	promoter-TSS (ENSRNOT00000086103)	-674	ENSRNOT00000086103	NA
Chr10_87149274	10	87149274	2.3094	8.66025	3.75	1.90689	0.685744	1	intron (ENSRNOT00000014414, intron 2 of 5)	4709	ENSRNOT00000014414	Krt222
Chr10_87197065	10	87197065	293.378	646.53	2.20374	1.13995	0.0250453	1	Intergenic	-1989	ENSRNOT00000014851	Krt24
Chr10_87238789	10	87238789	30.775	80.5848	2.61851	1.38875	0.246211	1	TTS (ENSRNOT00000085677)	-6065	ENSRNOT00000015150	Krt25
Chr10_87294112	10	87294112	74.7285	169.841	2.27278	1.18446	0.146637	1	Intergenic	6617	ENSRNOT00000036023	Krt10
Chr10_87357291	10	87357291	6.9282	45.8993	6.625	2.72792	0.18582	1	Intergenic	-6245	ENSRNOT00000091152	Krt20
Chr10_87444792	10	87444792	28.8675	95.2628	3.3	1.72247	0.265631	1	Intergenic	-7336	ENSRNOT00000051080	Krt39
Chr10_87460334	10	87460334	43.6807	88.6433	2.02935	1.02102	0.356309	1	promoter-TSS (ENSRNOT00000018804)	-681	ENSRNOT00000018804	Krt40
Chr10_87464880	10	87464880	9.2376	20.7846	2.25	1.16993	0.643984	1	Intergenic	3832	ENSRNOT00000039983	Krtap3-3
Chr10_87475748	10	87475748	10.6507	48.5414	4.55758	2.18827	0.164627	1	exon (ENSRNOT00000045189, exon 1 of 1)	135	ENSRNOT00000045189	Krtap3-2
Chr10_87480056	10	87480056	9.2376	24.2487	2.625	1.39232	0.560898	1	Intergenic	-1658	ENSRNOT00000082674	NA
Chr10_87490352	10	87490352	8.0829	41.5692	5.14286	2.36257	0.254341	1	Intergenic	-5416	ENSRNOT00000016752	Krtap3-1
Chr10_87503047	10	87503047	5.89962	18.3063	3.10296	1.63364	0.515434	1	TTS (ENSRNOT00000080153)	522	ENSRNOT00000080153	NA
Chr10_87507769	10	87507769	21.3014	47.5086	2.2303	1.15724	0.417674	1	Intergenic	2592	ENSRNOT00000077126	Krtap1-3
Chr10_87531087	10	87531087	21.3014	48.5414	2.27879	1.18827	0.401851	1	Intergenic	-1487	ENSRNOT00000074099	Krtap2-1
Chr10_87537176	10	87537176	41.6346	111.542	2.67907	1.42173	0.155494	1	Intergenic	-1737	ENSRNOT00000086873	Krtap2-4
Chr10_87563209	10	87563209	12.9057	102.746	7.96128	2.993	0.0173611	0.682471	TTS (ENSRNOT00000068237)	1119	ENSRNOT00000068237	LOC680160
Chr10_87773148	10	87773148	54.6009	139.009	2.54591	1.34818	0.153009	1	intron (ENSRNOT00000017378, intron 1 of 1)	-1405	ENSRNOT00000044342	Krtap9-1
Chr10_87786030	10	87786030	12.5872	26.8527	2.13333	1.09311	0.567517	1	Intergenic	-2429	ENSRNOT00000042020	LOC100910814
Chr10_87835130	10	87835130	10.3923	22.5167	2.16667	1.11548	0.646535	1	Intergenic	2386	ENSRNOT00000055286	Krtap31-1
Chr10_87930258	10	87930258	6.9282	17.3205	2.5	1.32193	0.636513	1	Intergenic	-2006	ENSRNOT00000064120	Krtap17-1
Chr10_87949435	10	87949435	3.87298	9.29516	2.4	1.26303	0.738517	1	TTS (ENSRNOT00000076980)	1245	ENSRNOT00000076582	NA
Chr10_87952646	10	87952646	1.98549	15.1097	7.61005	2.92791	0.36024	1	exon (ENSRNOT00000076980, exon 3 of 7)	1410	ENSRNOT00000076980	NA
Chr10_87988624	10	87988624	11.9129	59.4313	4.98881	2.3187	0.12273	1	Intergenic	11800	ENSRNOT00000076787	Krt32
Chr10_88009627	10	88009627	33.7533	101.738	3.01418	1.59176	0.150245	1	promoter-TSS (ENSRNOT00000018566)	-50	ENSRNOT00000018566	Krt35
Chr10_88032140	10	88032140	6.9282	15.5885	2.25	1.16993	0.690822	1	TTS (ENSRNOT00000018851)	3901	ENSRNOT00000018851	Krt13
Chr10_88055451	10	88055451	42.6028	108.444	2.54545	1.34792	0.179929	1	TTS (ENSRNOT00000019133)	-4828	ENSRNOT00000019037	Krt15
Chr10_88121072	10	88121072	54.6009	164.192	3.00712	1.58838	0.0781182	1	intron (ENSRNOT00000083895, intron 1 of 5)	1162	ENSRNOT00000005285	Krt14
Chr10_88144462	10	88144462	3.93308	8.13612	2.06864	1.04868	0.79545	1	promoter-TSS (ENSRNOT00000084619)	7	ENSRNOT00000084619	Ka11
Chr10_88156102	10	88156102	4.6188	18.1865	3.9375	1.97728	0.493028	1	intron (ENSRNOT00000084493, intron 5 of 7)	-4037	ENSRNOT00000019477	Krt16
Chr10_88158719	10	88158719	109.143	219.675	2.01273	1.00915	0.159733	1	TTS (ENSRNOT00000005382)	4994	ENSRNOT00000005382	Krt17
Chr10_88185819	10	88185819	9.2376	53.6936	5.8125	2.53916	0.188323	1	Intergenic	-12908	ENSRNOT00000046956	Krt42
Chr10_88285367	10	88285367	120.062	430.676	3.5871	1.84282	0.00320679	0.20718	intron (ENSRNOT00000089933, intron 10 of 14)	-19156	ENSRNOT00000090702	Hap1
Chr10_88466577	10	88466577	267.449	559.358	2.09145	1.06451	0.0361734	1	intron (ENSRNOT00000067559, intron 5 of 11)	6971	ENSRNOT00000067559	Ttc25
Chr10_88492268	10	88492268	1.93649	6.19677	3.2	1.67807	0.742902	1	exon (ENSRNOT00000023872, exon 2 of 4)	1469	ENSRNOT00000023872	Cnp
Chr10_88534372	10	88534372	8.84943	23.3913	2.64326	1.40232	0.514655	1	promoter-TSS (ENSRNOT00000080521)	-542	ENSRNOT00000080521	Dnajc7
Chr10_88539636	10	88539636	33.7533	118.863	3.52151	1.8162	0.086255	1	exon (ENSRNOT00000077568, exon 4 of 4)	2929	ENSRNOT00000024543	Nkiras2
Chr10_88541892	10	88541892	69.8122	180.012	2.57851	1.36654	0.0923385	1	exon (ENSRNOT00000032737, exon 7 of 7)	-3141	ENSRNOT00000091580	NA
Chr10_88603564	10	88603564	103.245	276.003	2.67327	1.41861	0.0499757	1	exon (ENSRNOT00000024718, exon 9 of 12)	7542	ENSRNOT00000024718	Dhx58
Chr10_88616954	10	88616954	55.0631	212.556	3.86023	1.94869	0.0152824	0.768527	intron (ENSRNOT00000055250, intron 6 of 17)	2584	ENSRNOT00000055250	Kat2a
Chr10_88661815	10	88661815	75.4485	151.097	2.00265	1.00191	0.253654	1	intron (ENSRNOT00000025518, intron 6 of 16)	5531	ENSRNOT00000025518	Kcnh4
Chr10_88675673	10	88675673	14.8911	32.2339	2.16464	1.11412	0.532011	1	exon (ENSRNOT00000025590, exon 4 of 9)	1383	ENSRNOT00000025590	Ghdc
Chr10_88869962	10	88869962	100.698	252.002	2.50256	1.32341	0.0660381	1	intron (ENSRNOT00000026783, intron 1 of 1)	4567	ENSRNOT00000026783	Ptrf
Chr10_88952787	10	88952787	24.2487	57.1577	2.35714	1.23704	0.473254	1	intron (ENSRNOT00000055238, intron 18 of 20)	15327	ENSRNOT00000091635	NA
Chr10_88973696	10	88973696	2.3094	5.19615	2.25	1.16993	0.870197	1	Intergenic	-5688	ENSRNOT00000052157	Naglu
Chr10_88985907	10	88985907	9.92743	30.2193	3.04402	1.60598	0.404237	1	exon (ENSRNOT00000052157, exon 6 of 6)	-1652	ENSRNOT00000026878	Hsd17b1
Chr10_88993863	10	88993863	28.5148	85.4293	2.99596	1.58302	0.171938	1	intron (ENSRNOT00000027061, intron 2 of 9)	1375	ENSRNOT00000027061	Coasy
Chr10_89053590	10	89053590	52.6154	155.126	2.9483	1.55988	0.0902151	1	Intergenic	-15667	ENSRNOT00000008576	Tubg2
Chr10_89080282	10	89080282	26.8041	56.4094	2.10451	1.07348	0.429309	1	exon (ENSRNOT00000027452, exon 7 of 13)	4604	ENSRNOT00000027452	Plekhh3
Chr10_89098323	10	89098323	229.102	673.264	2.93871	1.55518	0.00184423	0.130089	intron (ENSRNOT00000027505, intron 17 of 23)	8676	ENSRNOT00000027505	Cntnap1
Chr10_89172018	10	89172018	3.4641	6.9282	2	1	0.856729	1	intron (ENSRNOT00000075953, intron 2 of 7)	-1826	ENSRNOT00000075904	NA
Chr10_89175377	10	89175377	0.98327	3.05104	3.10296	1.63364	0.851382	1	intron (ENSRNOT00000076658, intron 1 of 3)	359	ENSRNOT00000075857	NA
Chr10_89182667	10	89182667	23.8258	57.4167	2.40985	1.26894	0.355676	1	intron (ENSRNOT00000078931, intron 2 of 19)	1413	ENSRNOT00000027770	Wnk4
Chr10_89189330	10	89189330	59.5646	141.023	2.36757	1.24341	0.17997	1	exon (ENSRNOT00000076366, exon 7 of 17)	-1855	ENSRNOT00000064931	Usmg5
Chr10_89203380	10	89203380	90.3396	186.352	2.0628	1.0446	0.196618	1	intron (ENSRNOT00000076056, intron 23 of 28)	3499	ENSRNOT00000076865	Cntd1
Chr10_89216920	10	89216920	33.7533	124.906	3.70057	1.88775	0.0705284	1	TTS (ENSRNOT00000075886)	228	ENSRNOT00000077048	NA
Chr10_89229062	10	89229062	37.7616	139.427	3.69231	1.88452	0.0487002	1	Intergenic	-3764	ENSRNOT00000082010	Becn1
Chr10_89245948	10	89245948	164.206	462.742	2.81806	1.4947	0.00812346	0.474041	intron (ENSRNOT00000077603, intron 10 of 24)	-5423	ENSRNOT00000076820	Aoc3
Chr10_89285667	10	89285667	16.1658	38.1051	2.35714	1.23704	0.527568	1	promoter-TSS (ENSRNOT00000076390)	-189	ENSRNOT00000028033	G6pc
Chr10_89337788	10	89337788	11.9129	53.3874	4.48147	2.16397	0.163872	1	exon (ENSRNOT00000073923, exon 4 of 7)	952	ENSRNOT00000073923	Ptges3l
Chr10_89357305	10	89357305	9.2376	50.2295	5.4375	2.44294	0.211612	1	TTS (ENSRNOT00000028060)	-1072	ENSRNOT00000028067	Ifi35
Chr10_89451102	10	89451102	8.0829	22.5167	2.78571	1.47805	0.553045	1	intron (ENSRNOT00000028109, intron 2 of 22)	1099	ENSRNOT00000083111	Brca1
Chr10_89453615	10	89453615	5.80948	24.7871	4.26667	2.09311	0.344446	1	intron (ENSRNOT00000028109, intron 1 of 22)	1067	ENSRNOT00000028109	Brca1
Chr10_89488223	10	89488223	4.6188	14.7224	3.1875	1.67243	0.59853	1	intron (ENSRNOT00000035523, intron 4 of 7)	3754	ENSRNOT00000035523	Tmem106a
Chr10_89495949	10	89495949	41.6952	101.738	2.44005	1.28691	0.23001	1	intron (ENSRNOT00000089654, intron 3 of 3)	4590	ENSRNOT00000089654	NA
Chr10_89569414	10	89569414	27.1109	68.1645	2.51429	1.33015	0.278431	1	promoter-TSS (ENSRNOT00000085138)	-889	ENSRNOT00000085138	NA
Chr10_89641962	10	89641962	4.6188	11.2583	2.4375	1.2854	0.728614	1	Intergenic	-4012	ENSRNOT00000086892	Dhx8
Chr10_89972998	10	89972998	111.109	523.763	4.71393	2.23693	0.000107899	0.00938068	Intergenic	-3550	ENSRNOT00000073879	Cd300lg
Chr10_89997689	10	89997689	18.3967	265.428	14.4281	3.85081	1.19635e-05	0.00112985	Intergenic	21141	ENSRNOT00000028277	Cd300lg
Chr10_90036759	10	90036759	38.7298	131.165	3.38667	1.75987	0.0691587	1	Intergenic	-6119	ENSRNOT00000090456	Mpp2
Chr10_90085126	10	90085126	6.9492	30.2193	4.3486	2.12055	0.295043	1	promoter-TSS (ENSRNOT00000028332)	-434	ENSRNOT00000028332	Nags
Chr10_90216786	10	90216786	20.7846	44.1673	2.125	1.08746	0.556373	1	Intergenic	-1139	ENSRNOT00000028388	Asb16
Chr10_90244297	10	90244297	11.547	67.55	5.85	2.54844	0.157882	1	Intergenic	-3787	ENSRNOT00000028407	Atxn7l3
Chr10_90322734	10	90322734	22.8331	68.4971	2.9999	1.58492	0.226768	1	Intergenic	-10347	ENSRNOT00000028445	Slc4a1
Chr10_90380111	10	90380111	53.6081	259.886	4.84788	2.27736	0.00444333	0.223206	intron (ENSRNOT00000028557, intron 4 of 12)	3007	ENSRNOT00000040472	Grn
Chr10_90471819	10	90471819	5.7735	13.8564	2.4	1.26303	0.692132	1	intron (ENSRNOT00000050474, intron 3 of 7)	9688	ENSRNOT00000088519	NA
Chr10_90595695	10	90595695	10.3923	70.1481	6.75	2.75489	0.128586	1	Intergenic	-26119	ENSRNOT00000074987	AABR07030494.1
Chr10_90609309	10	90609309	12.7017	55.4256	4.36364	2.12553	0.251367	1	Intergenic	-13684	ENSRNOT00000032856	Meioc
Chr10_90719257	10	90719257	2.3094	10.3923	4.5	2.16993	0.609318	1	Intergenic	-9324	ENSRNOT00000086815	NA
Chr10_90729336	10	90729336	2.3094	7.79423	3.375	1.75489	0.727219	1	Intergenic	-1813	ENSRNOT00000093604	Adam11
Chr10_90749504	10	90749504	10.3923	25.1147	2.41667	1.27302	0.585489	1	TTS (ENSRNOT00000093604)	768	ENSRNOT00000093440	NA
Chr10_90939547	10	90939547	2.97823	22.1608	7.44094	2.89548	0.262974	1	intron (ENSRNOT00000093143, intron 2 of 2)	572	ENSRNOT00000093143	Eftud2
Chr10_90985353	10	90985353	10.9202	79.5775	7.2872	2.86536	0.0390983	1	promoter-TSS (ENSRNOT00000093364)	-301	ENSRNOT00000093364	Ccdc103
Chr10_90989233	10	90989233	10.3923	26.8468	2.58333	1.36923	0.54817	1	exon (ENSRNOT00000003892, exon 1 of 1)	500	ENSRNOT00000003892	FAM187A
Chr10_90993375	10	90993375	2.3094	5.19615	2.25	1.16993	0.870197	1	TTS (ENSRNOT00000093266)	1063	ENSRNOT00000093167	Gfap
Chr10_90996218	10	90996218	37.3643	75.2591	2.0142	1.01021	0.381931	1	promoter-TSS (ENSRNOT00000093266)	-235	ENSRNOT00000093266	Gfap
Chr10_91004683	10	91004683	48.4123	107.411	2.21867	1.14969	0.244981	1	Intergenic	-5176	ENSRNOT00000034401	Gfap
Chr10_91029334	10	91029334	5.80948	21.6887	3.73333	1.90046	0.417311	1	Intergenic	-1595	ENSRNOT00000093704	Kif18b
Chr10_91126797	10	91126797	1.93649	12.3935	6.4	2.67807	0.450655	1	exon (ENSRNOT00000004046, exon 1 of 12)	107	ENSRNOT00000004046	Nmt1
Chr10_91198569	10	91198569	82.3009	167.313	2.03294	1.02357	0.209466	1	Intergenic	-2306	ENSRNOT00000004272	Hexim1
Chr10_91572856	10	91572856	5.7735	12.9904	2.25	1.16993	0.724145	1	intron (ENSRNOT00000068686, intron 10 of 18)	8377	ENSRNOT00000068686	AABR07030520.1
Chr10_91636424	10	91636424	3.4641	7.79423	2.25	1.16993	0.812332	1	intron (ENSRNOT00000043156, intron 6 of 12)	25135	ENSRNOT00000043156	AABR07030521.1
Chr10_91684452	10	91684452	6.9282	32.0429	4.625	2.20945	0.330217	1	Intergenic	14973	ENSRNOT00000004650	Lyzl6
Chr10_91789323	10	91789323	13.8564	51.0955	3.6875	1.88264	0.312687	1	exon (ENSRNOT00000078561, exon 4 of 4)	7995	ENSRNOT00000078561	Wnt9b
Chr10_91803803	10	91803803	87.3614	213.55	2.44444	1.2895	0.100991	1	intron (ENSRNOT00000005074, intron 1 of 3)	4135	ENSRNOT00000005074	Wnt9b
Chr10_91969363	10	91969363	13.8564	57.1577	4.125	2.04439	0.2627	1	intron (ENSRNOT00000006361, intron 6 of 20)	11857	ENSRNOT00000074190	NA
Chr10_91992456	10	91992456	10.3923	39.8372	3.83333	1.9386	0.340184	1	intron (ENSRNOT00000006361, intron 1 of 20)	-5823	ENSRNOT00000087824	Nsf
Chr10_92001518	10	92001518	4.6188	20.7846	4.5	2.16993	0.428646	1	intron (ENSRNOT00000006361, intron 1 of 20)	6565	ENSRNOT00000006361	Nsf
Chr10_92195571	10	92195571	319.563	1518.4	4.7515	2.24838	1.71574e-08	2.25529e-06	intron (ENSRNOT00000006764, intron 1 of 12)	3852	ENSRNOT00000032941	Crhr1
Chr10_92382207	10	92382207	13.5554	34.0823	2.51429	1.33015	0.440243	1	intron (ENSRNOT00000045127, intron 8 of 8)	35239	ENSRNOT00000084941	NA
Chr10_92514242	10	92514242	4.6188	12.1244	2.625	1.39232	0.694121	1	Intergenic	-38042	ENSRNOT00000087426	NA
Chr10_92638997	10	92638997	141.364	298.478	2.11142	1.07821	0.103362	1	TTS (ENSRNOT00000072480)	10640	ENSRNOT00000072480	Myl4
Chr10_93233665	10	93233665	7.94194	40.2924	5.07337	2.34294	0.194455	1	exon (ENSRNOT00000081578, exon 2 of 4)	1514	ENSRNOT00000081578	NA
Chr10_93238892	10	93238892	9.68246	20.6559	2.13333	1.09311	0.623122	1	intron (ENSRNOT00000085485, intron 1 of 1)	760	ENSRNOT00000085485	NA
Chr10_93274779	10	93274779	3.4641	25.9808	7.5	2.90689	0.273148	1	exon (ENSRNOT00000085367, exon 5 of 10)	8564	ENSRNOT00000085367	NA
Chr10_93352350	10	93352350	139.977	303.2	2.16608	1.11508	0.101762	1	Intergenic	-1654	ENSRNOT00000008140	Mettl2b
Chr10_93996760	10	93996760	1.1547	5.19615	4.5	2.16993	0.756511	1	intron (ENSRNOT00000077280, intron 7 of 25)	9928	ENSRNOT00000079613	NA
Chr10_94187411	10	94187411	30.9839	175.575	5.66667	2.5025	0.00668257	0.391681	exon (ENSRNOT00000092961, exon 9 of 10)	-5146	ENSRNOT00000074007	Ace3
Chr10_94250373	10	94250373	3.4641	10.3923	3	1.58496	0.692282	1	exon (ENSRNOT00000063858, exon 7 of 7)	-9825	ENSRNOT00000063973	Taco1
Chr10_94359065	10	94359065	18.4752	44.1673	2.39062	1.25739	0.500697	1	intron (ENSRNOT00000011894, intron 7 of 9)	5985	ENSRNOT00000011894	Strada
Chr10_94392796	10	94392796	17.4284	45.443	2.60741	1.38262	0.354953	1	exon (ENSRNOT00000012533, exon 11 of 13)	-8456	ENSRNOT00000055125	Strada
Chr10_94447019	10	94447019	13.7658	69.157	5.02384	2.32879	0.0919433	1	intron (ENSRNOT00000013997, intron 2 of 11)	1141	ENSRNOT00000013997	Psmc5
Chr10_94468963	10	94468963	2.3094	21.6506	9.375	3.22882	0.279531	1	intron (ENSRNOT00000014867, intron 1 of 7)	2439	ENSRNOT00000014867	Tcam1
Chr10_94478926	10	94478926	20.3332	77.4597	3.80952	1.92961	0.117389	1	TTS (ENSRNOT00000014867)	6544	ENSRNOT00000083042	NA
Chr10_94555037	10	94555037	5.7735	21.6506	3.75	1.90689	0.467325	1	intron (ENSRNOT00000016841, intron 1 of 24)	2728	ENSRNOT00000016841	Scn4a
Chr10_94570259	10	94570259	2.3094	10.3923	4.5	2.16993	0.609318	1	TTS (ENSRNOT00000078446)	3330	ENSRNOT00000078446	Prr29
Chr10_94579727	10	94579727	154.919	336.691	2.17333	1.11991	0.0788204	1	Intergenic	-3214	ENSRNOT00000035474	Icam2
Chr10_94670070	10	94670070	81.3327	197.264	2.4254	1.27822	0.103481	1	intron (ENSRNOT00000085736, intron 1 of 21)	11845	ENSRNOT00000085736	Ern1
Chr10_94899816	10	94899816	77.434	180.308	2.32855	1.21943	0.144164	1	Intergenic	-44621	ENSRNOT00000078968	Milr1
Chr10_94969554	10	94969554	2.3094	12.1244	5.25	2.39232	0.53982	1	intron (ENSRNOT00000018394, intron 7 of 7)	5920	ENSRNOT00000080326	NA
Chr10_94980255	10	94980255	46.6589	105.768	2.26682	1.18067	0.257424	1	promoter-TSS (ENSRNOT00000018394)	-995	ENSRNOT00000018394	Polg2
Chr10_94985124	10	94985124	3.4641	15.5885	4.5	2.16993	0.501154	1	exon (ENSRNOT00000048490, exon 7 of 14)	-2518	ENSRNOT00000073776	NA
Chr10_94986488	10	94986488	11.7992	54.9188	4.65444	2.21861	0.14609	1	exon (ENSRNOT00000048490, exon 3 of 14)	-1875	ENSRNOT00000066525	Cep95
Chr10_95223534	10	95223534	52.6154	150.089	2.85257	1.51226	0.103571	1	Intergenic	-11422	ENSRNOT00000020795	Kpna2
Chr10_95231745	10	95231745	36.7933	124.968	3.39649	1.76405	0.0742389	1	Intergenic	-8773	ENSRNOT00000086691	NA
Chr10_95241849	10	95241849	2.94981	6.10209	2.06864	1.04868	0.836123	1	intron (ENSRNOT00000086691, intron 2 of 2)	-1138	ENSRNOT00000065589	RGD1565033
Chr10_95373828	10	95373828	261.426	551.513	2.10963	1.07699	0.0440049	1	Intergenic	15909	ENSRNOT00000086774	NA
Chr10_95640280	10	95640280	6.9282	53.6936	7.75	2.9542	0.138486	1	Intergenic	-2361	ENSRNOT00000029782	RGD1359290
Chr10_96614073	10	96614073	92.3251	189.374	2.05117	1.03645	0.196872	1	Intergenic	-25852	ENSRNOT00000004756	Apoh
Chr10_96653330	10	96653330	10.3923	48.4974	4.66667	2.22239	0.252927	1	intron (ENSRNOT00000004756, intron 7 of 7)	-8367	ENSRNOT00000077567	AABR07030630.1
Chr10_97404106	10	97404106	5.7735	13.8564	2.4	1.26303	0.692132	1	Intergenic	56467	ENSRNOT00000079534	NA
Chr10_97714237	10	97714237	101.26	221.608	2.18851	1.12995	0.138492	1	intron (ENSRNOT00000000263, intron 6 of 8)	3331	ENSRNOT00000000263	Amz2
Chr10_97759550	10	97759550	0.992743	3.02193	3.04402	1.60598	0.865506	1	Intergenic	-3028	ENSRNOT00000045902	Slc16a6
Chr10_98377232	10	98377232	3.4641	12.9904	3.75	1.90689	0.590437	1	intron (ENSRNOT00000065947, intron 5 of 38)	11406	ENSRNOT00000005665	Abca8a
Chr10_98410735	10	98410735	79.3962	281.953	3.55122	1.82831	0.0116348	0.609838	Intergenic	-20350	ENSRNOT00000065947	Abca8a
Chr10_98912234	10	98912234	24.2487	54.5596	2.25	1.16993	0.501712	1	Intergenic	-62989	ENSRNOT00000091699	NA
Chr10_99129155	10	99129155	5.7735	33.775	5.85	2.54844	0.265364	1	Intergenic	-258976	ENSRNOT00000006238	Kcnj16
Chr10_99663594	10	99663594	218.824	473.02	2.16165	1.11213	0.0494279	1	Intergenic	42829	ENSRNOT00000083213	NA
Chr11_13140883	11	13140883	5.7735	58.0237	10.05	3.32912	0.0970432	1	Intergenic	68317	ENSRNOT00000089916	NA
Chr11_14083951	11	14083951	30.775	65.4752	2.12754	1.08919	0.391919	1	Intergenic	-57024	ENSRNOT00000090570	NA
Chr11_14304947	11	14304947	8.84943	29.4934	3.33281	1.73674	0.377833	1	promoter-TSS (ENSRNOT00000082143)	-221	ENSRNOT00000082143	Samsn1
Chr11_14803480	11	14803480	65.521	136.994	2.09084	1.06408	0.247929	1	Intergenic	-29144	ENSRNOT00000080572	NA
Chr11_15276682	11	15276682	4.96372	10.0731	2.02935	1.02102	0.772307	1	Intergenic	101340	ENSRNOT00000085016	NA
Chr11_15428199	11	15428199	2.3094	10.3923	4.5	2.16993	0.609318	1	Intergenic	-8071	ENSRNOT00000002150	Usp25
Chr11_15814734	11	15814734	3.4641	10.3923	3	1.58496	0.692282	1	Intergenic	43548	ENSRNOT00000090586	AABR07033287.1
Chr11_17344801	11	17344801	22.8331	178.294	7.80857	2.96506	0.00278679	0.149562	Intergenic	-4427	ENSRNOT00000089762	AABR07033324.1
Chr11_1889767	11	1889767	1.1547	13.8564	12	3.58496	0.381822	1	Intergenic	-6443	ENSRNOT00000000909	Cggbp1
Chr11_20219700	11	20219700	1.1547	5.19615	4.5	2.16993	0.756511	1	Intergenic	-66863	ENSRNOT00000091443	NA
Chr11_20382103	11	20382103	4.6188	30.3109	6.5625	2.71425	0.265193	1	Intergenic	-89662	ENSRNOT00000078127	Ncam2
Chr11_20474234	11	20474234	3.93308	6822.14	1734.55	10.7603	8.68416e-86	5.57436e-82	promoter-TSS (ENSRNOT00000082417)	-250	ENSRNOT00000082417	Ncam2
Chr11_2177839	11	2177839	2.3094	14.7224	6.375	2.67243	0.451132	1	Intergenic	34207	ENSRNOT00000077234	NA
Chr11_24207686	11	24207686	21.8403	55.4021	2.53668	1.34294	0.339781	1	Intergenic	-7717	ENSRNOT00000074032	Mrpl39
Chr11_24968425	11	24968425	1.1547	6.06218	5.25	2.39232	0.708983	1	exon (ENSRNOT00000002109, exon 4 of 4)	110316	ENSRNOT00000002109	Cyyr1
Chr11_25361408	11	25361408	1.1547	6.9282	6	2.58496	0.664042	1	Intergenic	-10433	ENSRNOT00000002187	Adamts1
Chr11_25635345	11	25635345	4.6188	10.3923	2.25	1.16993	0.764523	1	Intergenic	39334	ENSRNOT00000046693	NA
Chr11_26954597	11	26954597	2.3094	11.2583	4.875	2.2854	0.573487	1	Intergenic	-49724	ENSRNOT00000002182	N6amt1
Chr11_27081512	11	27081512	26.1426	71.2629	2.72593	1.44675	0.234761	1	promoter-TSS (ENSRNOT00000002180)	-810	ENSRNOT00000002180	Ltn1
Chr11_27204840	11	27204840	5.7735	15.5885	2.7	1.43296	0.632559	1	Intergenic	-3725	ENSRNOT00000002158	Map3k7cl
Chr11_27272823	11	27272823	2.3094	7.79423	3.375	1.75489	0.727219	1	Intergenic	62229	ENSRNOT00000084580	Map3k7cl
Chr11_27761235	11	27761235	1.1547	10.3923	9	3.16993	0.505526	1	Intergenic	-118668	ENSRNOT00000083136	NA
Chr11_28155280	11	28155280	9.2376	22.5167	2.4375	1.2854	0.601046	1	intron (ENSRNOT00000086624, intron 2 of 2)	62786	ENSRNOT00000086624	NA
Chr11_28627866	11	28627866	1.1547	17.3205	15	3.90689	0.287549	1	Intergenic	2201	ENSRNOT00000071257	Krtap27-1
Chr11_28692572	11	28692572	11.547	43.3013	3.75	1.90689	0.332686	1	promoter-TSS (ENSRNOT00000002135)	-137	ENSRNOT00000002135	Krtap13-1
Chr11_28746318	11	28746318	2.3094	56.2917	24.375	4.60733	0.0417406	1	Intergenic	7098	ENSRNOT00000061620	Krtap13-2
Chr11_28948297	11	28948297	1.93649	4.13118	2.13333	1.09311	0.888656	1	intron (ENSRNOT00000061600, intron 1 of 1)	2709	ENSRNOT00000090364	AABR07033579.3
Chr11_29063569	11	29063569	1.1547	13.8564	12	3.58496	0.381822	1	TTS (ENSRNOT00000061595)	1164	ENSRNOT00000061595	LOC102551406
Chr11_29066043	11	29066043	6.9282	19.0526	2.75	1.45943	0.587181	1	Intergenic	-3223	ENSRNOT00000085882	LOC102551497
Chr11_29668592	11	29668592	9.2376	19.9186	2.15625	1.10852	0.666712	1	Intergenic	8549	ENSRNOT00000083406	NA
Chr11_29684817	11	29684817	2.97823	16.117	5.41159	2.43605	0.404104	1	Intergenic	15707	ENSRNOT00000078276	NA
Chr11_30429108	11	30429108	14.5237	40.279	2.77333	1.47162	0.358937	1	Intergenic	-1034	ENSRNOT00000047741	Scaf4
Chr11_30466161	11	30466161	6.9282	43.3013	6.25	2.64386	0.206033	1	Intergenic	31734	ENSRNOT00000086629	NA
Chr11_31192438	11	31192438	15.4919	47.5086	3.06667	1.61667	0.280781	1	intron (ENSRNOT00000002800, intron 14 of 17)	-11795	ENSRNOT00000002812	Synj1
Chr11_31529988	11	31529988	3.4641	15.5885	4.5	2.16993	0.501154	1	Intergenic	-9029	ENSRNOT00000072856	Ifnar2
Chr11_31828276	11	31828276	2.3094	8.66025	3.75	1.90689	0.685744	1	intron (ENSRNOT00000002769, intron 6 of 11)	19215	ENSRNOT00000061304	Donson
Chr11_31986810	11	31986810	5.7735	16.4545	2.85	1.51096	0.605026	1	intron (ENSRNOT00000042750, intron 16 of 38)	43690	ENSRNOT00000047843	Itsn1
Chr11_32986483	11	32986483	10.3923	45.0333	4.33333	2.11548	0.284047	1	intron (ENSRNOT00000084134, intron 2 of 7)	16539	ENSRNOT00000084134	Runx1
Chr11_33057083	11	33057083	9.2376	26.8468	2.90625	1.53916	0.505615	1	Intergenic	36524	ENSRNOT00000083195	NA
Chr11_33675998	11	33675998	8.0829	33.775	4.17857	2.06301	0.346566	1	Intergenic	84103	ENSRNOT00000065810	RGD1562683
Chr11_33788123	11	33788123	15.0111	60.6218	4.03846	2.01381	0.26056	1	intron (ENSRNOT00000002308, intron 7 of 10)	-1750	ENSRNOT00000078352	NA
Chr11_33841237	11	33841237	4.96372	10.0731	2.02935	1.02102	0.772307	1	exon (ENSRNOT00000075943, exon 1 of 1)	706	ENSRNOT00000075943	NA
Chr11_33846202	11	33846202	11.7992	45.7657	3.8787	1.95557	0.228609	1	intron (ENSRNOT00000041838, intron 1 of 2)	738	ENSRNOT00000041838	Cbr1
Chr11_33852091	11	33852091	15.0111	50.2295	3.34615	1.7425	0.347659	1	intron (ENSRNOT00000085961, intron 2 of 2)	-5411	ENSRNOT00000077019	NA
Chr11_33858138	11	33858138	18.6821	48.8167	2.61302	1.38572	0.34973	1	promoter-TSS (ENSRNOT00000076161)	-540	ENSRNOT00000076161	NA
Chr11_33872876	11	33872876	3.97097	78.5702	19.7861	4.30642	0.00686855	0.332864	Intergenic	9375	ENSRNOT00000072384	LOC102556347
Chr11_33943790	11	33943790	6.9282	64.9519	9.375	3.22882	0.093225	1	intron (ENSRNOT00000076259, intron 2 of 36)	14626	ENSRNOT00000083594	Dopey2
Chr11_34214895	11	34214895	6.9282	38.9711	5.625	2.49185	0.246063	1	Intergenic	-72141	ENSRNOT00000002297	Cldn14
Chr11_34247021	11	34247021	20.8476	43.3143	2.07766	1.05496	0.491678	1	Intergenic	66708	ENSRNOT00000085292	NA
Chr11_34435528	11	34435528	64.8725	137.362	2.11741	1.0823	0.222758	1	intron (ENSRNOT00000002291, intron 6 of 10)	91404	ENSRNOT00000002291	Hlcs
Chr11_34835430	11	34835430	12.7017	58.8897	4.63636	2.21299	0.22707	1	Intergenic	-30103	ENSRNOT00000050342	Dyrk1a
Chr11_35183644	11	35183644	11.547	29.4449	2.55	1.3505	0.536803	1	Intergenic	25504	ENSRNOT00000090522	NA
Chr11_36531862	11	36531862	337.262	766.829	2.27369	1.18504	0.010043	0.563024	intron (ENSRNOT00000033486, intron 1 of 8)	1212	ENSRNOT00000033486	Lca5l
Chr11_36549731	11	36549731	95.8563	228.248	2.38114	1.25166	0.091335	1	Intergenic	-5686	ENSRNOT00000064981	Sh3bgr
Chr11_36580162	11	36580162	12.7017	26.8468	2.11364	1.07973	0.628885	1	TTS (ENSRNOT00000064981)	3443	ENSRNOT00000074084	NA
Chr11_36846892	11	36846892	321.529	1678.07	5.21904	2.38379	1.15161e-09	1.68643e-07	Intergenic	-4147	ENSRNOT00000002221	Pcp4
Chr11_37775789	11	37775789	1.1547	2.59808	2.25	1.16993	0.950548	1	Intergenic	-22582	ENSRNOT00000002679	Bace2
Chr11_38658157	11	38658157	1.98549	10.0731	5.07337	2.34294	0.543898	1	Intergenic	34266	ENSRNOT00000042713	LOC686837
Chr11_39357272	11	39357272	55.19	145.624	2.6386	1.39977	0.118047	1	Intergenic	91232	ENSRNOT00000047347	LOC102553613
Chr11_41039137	11	41039137	5.7735	15.5885	2.7	1.43296	0.632559	1	Intergenic	94003	ENSRNOT00000054454	NA
Chr11_41076541	11	41076541	2.3094	24.2487	10.5	3.39232	0.236988	1	Intergenic	-58833	ENSRNOT00000052536	NA
Chr11_4234904	11	4234904	4.6188	31.1769	6.75	2.75489	0.253919	1	intron (ENSRNOT00000046370, intron 6 of 7)	97352	ENSRNOT00000087133	Cadm2
Chr11_43124787	11	43124787	4.6188	12.1244	2.625	1.39232	0.694121	1	Intergenic	-19096	ENSRNOT00000041445	Olr1528
Chr11_43172452	11	43172452	6.9282	57.1577	8.25	3.04439	0.122267	1	Intergenic	-9221	ENSRNOT00000074327	NA
Chr11_43297201	11	43297201	2.3094	45.8993	19.875	4.31288	0.0692729	1	Intergenic	-12559	ENSRNOT00000040089	Olr1539
Chr11_43333311	11	43333311	40.6663	99.1484	2.4381	1.28575	0.215089	1	Intergenic	3610	ENSRNOT00000060892	Olr1540
Chr11_43367544	11	43367544	1.1547	3.4641	3	1.58496	0.869882	1	Intergenic	-9268	ENSRNOT00000060891	Olr1542
Chr11_43446364	11	43446364	4.6188	11.2583	2.4375	1.2854	0.728614	1	Intergenic	-8302	ENSRNOT00000080384	Olr1546
Chr11_43465977	11	43465977	5.7735	15.5885	2.7	1.43296	0.632559	1	exon (ENSRNOT00000039939, exon 1 of 1)	606	ENSRNOT00000039939	Olr1547
Chr11_43571038	11	43571038	4.6188	14.7224	3.1875	1.67243	0.59853	1	Intergenic	-9154	ENSRNOT00000060877	Olr1553
Chr11_43808264	11	43808264	13.8564	108.253	7.8125	2.96578	0.0692595	1	intron (ENSRNOT00000081342, intron 1 of 1)	65205	ENSRNOT00000081342	Olr1561
Chr11_43949895	11	43949895	6.9282	30.3109	4.375	2.12928	0.356167	1	Intergenic	2008	ENSRNOT00000080715	NA
Chr11_44118186	11	44118186	4.6188	15.5885	3.375	1.75489	0.56987	1	Intergenic	28388	ENSRNOT00000060861	LOC108352322
Chr11_44418002	11	44418002	18.4752	39.8372	2.15625	1.10852	0.562372	1	Intergenic	-50381	ENSRNOT00000048199	NA
Chr11_4459166	11	4459166	24.2487	57.1577	2.35714	1.23704	0.473254	1	Intergenic	-61804	ENSRNOT00000046370	Cadm2
Chr11_45322182	11	45322182	13.8564	41.5692	3	1.58496	0.415732	1	intron (ENSRNOT00000031464, intron 5 of 8)	-17185	ENSRNOT00000002241	Tmem30c
Chr11_45564404	11	45564404	3.4641	6.9282	2	1	0.856729	1	Intergenic	52026	ENSRNOT00000046587	Olr1533
Chr11_45659879	11	45659879	3.4641	8.66025	2.5	1.32193	0.770486	1	Intergenic	7376	ENSRNOT00000072466	Olr1535
Chr11_47044011	11	47044011	2.97823	34.2485	11.4996	3.52352	0.10741	1	Intergenic	-3332	ENSRNOT00000002198	Trmt10c
Chr11_47054030	11	47054030	2.3094	34.641	15	3.90689	0.128754	1	Intergenic	4787	ENSRNOT00000091706	NA
Chr11_49051112	11	49051112	1.93649	9.29516	4.8	2.26303	0.578065	1	Intergenic	2500	ENSRNOT00000088826	NA
Chr11_49243211	11	49243211	13.8564	27.7128	2	1	0.648441	1	Intergenic	189250	ENSRNOT00000083946	NA
Chr11_52069626	11	52069626	5.7735	22.5167	3.9	1.96347	0.448473	1	Intergenic	-121070	ENSRNOT00000082671	NA
Chr11_52832271	11	52832271	1.1547	23.3827	20.25	4.33985	0.17935	1	Intergenic	4154	ENSRNOT00000035340	Ccdc54
Chr11_54403232	11	54403232	2.90474	10.328	3.55556	1.83007	0.616785	1	intron (ENSRNOT00000033837, intron 1 of 20)	-1215	ENSRNOT00000002678	Dzip3
Chr11_54510778	11	54510778	5.7735	18.1865	3.15	1.65535	0.554266	1	Intergenic	3664	ENSRNOT00000002673	Retnlg
Chr11_54557206	11	54557206	13.8984	33.2412	2.39173	1.25805	0.479484	1	Intergenic	10152	ENSRNOT00000046890	Retnlb
Chr11_54630983	11	54630983	4.6188	11.2583	2.4375	1.2854	0.728614	1	intron (ENSRNOT00000059924, intron 2 of 5)	11853	ENSRNOT00000059924	Trat1
Chr11_55330400	11	55330400	4.6188	19.0526	4.125	2.04439	0.470335	1	Intergenic	-90158	ENSRNOT00000064614	Dppa4
Chr11_55435473	11	55435473	17.3205	58.0237	3.35	1.74416	0.326595	1	Intergenic	-39348	ENSRNOT00000040655	Olr1453
Chr11_55496708	11	55496708	15.0111	137.698	9.17308	3.19741	0.040633	1	promoter-TSS (ENSRNOT00000070882)	-527	ENSRNOT00000070882	LOC108348268
Chr11_56098556	11	56098556	8.0829	20.7846	2.57143	1.36257	0.594629	1	Intergenic	-7292	ENSRNOT00000084679	NA
Chr11_57406362	11	57406362	54.6009	802.826	14.7035	3.87809	6.12249e-10	6.62338e-08	TTS (ENSRNOT00000093174)	2165	ENSRNOT00000034097	Phldb2
Chr11_59109666	11	59109666	148.474	3973.48	26.7622	4.74212	3.24932e-35	2.12109e-32	intron (ENSRNOT00000047907, intron 1 of 7)	897	ENSRNOT00000047907	Lsamp
Chr11_60097054	11	60097054	8.0829	28.5788	3.53571	1.822	0.429053	1	Intergenic	-5068	ENSRNOT00000045521	Tmprss7
Chr11_60114985	11	60114985	3.4641	25.1147	7.25	2.85798	0.286082	1	intron (ENSRNOT00000045521, intron 7 of 17)	5263	ENSRNOT00000093344	NA
Chr11_60242327	11	60242327	4.6188	21.6506	4.6875	2.22882	0.409472	1	intron (ENSRNOT00000080148, intron 5 of 27)	6839	ENSRNOT00000040908	Slc9c1
Chr11_60252248	11	60252248	12.7825	35.5955	2.78471	1.47752	0.398663	1	promoter-TSS (ENSRNOT00000086602)	-819	ENSRNOT00000086602	Slc9c1
Chr11_60375240	11	60375240	24.5817	96.6164	3.93041	1.97468	0.0833924	1	intron (ENSRNOT00000093212, intron 1 of 2)	3510	ENSRNOT00000058453	Cd200
Chr11_60549549	11	60549549	23.094	71.8801	3.1125	1.63807	0.323565	1	Intergenic	-2347	ENSRNOT00000093151	Btla
Chr11_60833533	11	60833533	226.152	589.869	2.60828	1.3831	0.00715895	0.425493	Intergenic	-14283	ENSRNOT00000043917	Cd200r1l
Chr11_61376022	11	61376022	35.8251	92.9516	2.59459	1.37551	0.201097	1	exon (ENSRNOT00000002759, exon 9 of 26)	54562	ENSRNOT00000002759	Sidt1
Chr11_61487405	11	61487405	3.4641	9.52628	2.75	1.45943	0.730488	1	intron (ENSRNOT00000046208, intron 1 of 6)	6122	ENSRNOT00000093251	NA
Chr11_61524994	11	61524994	56.0464	140.348	2.50414	1.32432	0.141089	1	intron (ENSRNOT00000059666, intron 1 of 4)	5574	ENSRNOT00000076277	Naa50
Chr11_61659058	11	61659058	16.8766	72.5263	4.29744	2.10348	0.118152	1	intron (ENSRNOT00000088880, intron 12 of 12)	-2253	ENSRNOT00000093325	Zdhhc23
Chr11_61721605	11	61721605	4.6188	17.3205	3.75	1.90689	0.517108	1	intron (ENSRNOT00000093431, intron 6 of 8)	-23009	ENSRNOT00000093445	Ccdc191
Chr11_61930437	11	61930437	23.094	50.2295	2.175	1.12102	0.528897	1	Intergenic	-40540	ENSRNOT00000078921	Tigit
Chr11_61985672	11	61985672	31.7678	70.5117	2.2196	1.1503	0.35313	1	intron (ENSRNOT00000078921, intron 3 of 3)	9878	ENSRNOT00000093470	NA
Chr11_62303165	11	62303165	6.9282	31.1769	4.5	2.16993	0.342902	1	intron (ENSRNOT00000093596, intron 2 of 7)	93745	ENSRNOT00000093596	Zbtb20
Chr11_62493436	11	62493436	1.1547	4.33013	3.75	1.90689	0.808757	1	Intergenic	-42251	ENSRNOT00000081443	Zbtb20
Chr11_62534926	11	62534926	14.8911	30.2193	2.02935	1.02102	0.57624	1	Intergenic	-46196	ENSRNOT00000093148	NA
Chr11_63149816	11	63149816	2.3094	34.641	15	3.90689	0.128754	1	Intergenic	-19559	ENSRNOT00000093549	NA
Chr11_63861518	11	63861518	2.3094	19.9186	8.625	3.10852	0.313321	1	Intergenic	18222	ENSRNOT00000074025	NA
Chr11_64167294	11	64167294	30.0222	63.2199	2.10577	1.07435	0.517001	1	Intergenic	-27923	ENSRNOT00000084711	NA
Chr11_64319951	11	64319951	27.7128	82.2724	2.96875	1.56986	0.323942	1	intron (ENSRNOT00000066997, intron 1 of 6)	77355	ENSRNOT00000078654	NA
Chr11_64489480	11	64489480	6.9282	13.8564	2	1	0.750781	1	intron (ENSRNOT00000030268, intron 1 of 3)	1285	ENSRNOT00000030268	RGD1306995
Chr11_64805561	11	64805561	22.2697	55.771	2.50435	1.32443	0.324813	1	intron (ENSRNOT00000004023, intron 5 of 6)	14759	ENSRNOT00000004023	Timmdc1
Chr11_64859667	11	64859667	55.5936	223.623	4.02246	2.00808	0.0153205	0.628323	Intergenic	-2102	ENSRNOT00000038439	Adprh
Chr11_65153214	11	65153214	5.7735	30.3109	5.25	2.39232	0.311561	1	intron (ENSRNOT00000003867, intron 2 of 10)	-6455	ENSRNOT00000079278	NA
Chr11_65481430	11	65481430	4.6188	15.5885	3.375	1.75489	0.56987	1	Intergenic	11138	ENSRNOT00000090474	NA
Chr11_65633650	11	65633650	43.5711	100.181	2.29926	1.20117	0.240636	1	Intergenic	11282	ENSRNOT00000071951	NA
Chr11_65887552	11	65887552	2.3094	6.9282	3	1.58496	0.771819	1	Intergenic	-42133	ENSRNOT00000091057	Fstl1
Chr11_66706264	11	66706264	24.2487	128.172	5.28571	2.4021	0.110564	1	Intergenic	-7625	ENSRNOT00000003340	Fbxo40
Chr11_66807506	11	66807506	2.3094	9.52628	4.125	2.04439	0.64666	1	intron (ENSRNOT00000003255, intron 3 of 21)	189	ENSRNOT00000083152	Golgb1
Chr11_67068657	11	67068657	64.5283	231.681	3.59038	1.84414	0.0218431	0.803486	Intergenic	-13537	ENSRNOT00000003129	Cd86
Chr11_67340793	11	67340793	1.98549	14.1023	7.10271	2.82837	0.391764	1	Intergenic	-3721	ENSRNOT00000082038	NA
Chr11_67381985	11	67381985	5.7735	12.9904	2.25	1.16993	0.724145	1	Intergenic	-13665	ENSRNOT00000086173	NA
Chr11_67398127	11	67398127	2.3094	27.7128	12	3.58496	0.193008	1	exon (ENSRNOT00000045639, exon 2 of 3)	2075	ENSRNOT00000045639	Stfa2l1
Chr11_67459506	11	67459506	37.7242	123.899	3.28434	1.7156	0.0956372	1	intron (ENSRNOT00000042777, intron 2 of 2)	-5731	ENSRNOT00000042374	Stfa2
Chr11_67504449	11	67504449	2.3094	19.0526	8.25	3.04439	0.332285	1	intron (ENSRNOT00000042777, intron 2 of 2)	14505	ENSRNOT00000086753	NA
Chr11_67538736	11	67538736	4.6188	9.52628	2.0625	1.04439	0.802483	1	Intergenic	-4607	ENSRNOT00000083499	NA
Chr11_67556404	11	67556404	46.6589	101.738	2.18047	1.12464	0.28595	1	intron (ENSRNOT00000039075, intron 1 of 2)	745	ENSRNOT00000039075	Csta
Chr11_67566351	11	67566351	32.7605	81.5921	2.49056	1.31647	0.265562	1	TTS (ENSRNOT00000090043)	793	ENSRNOT00000090043	NA
Chr11_67619874	11	67619874	58.0129	123.059	2.12123	1.0849	0.242843	1	intron (ENSRNOT00000087054, intron 1 of 4)	1133	ENSRNOT00000041844	Fam162a
Chr11_68432871	11	68432871	2.97823	15.1097	5.07337	2.34294	0.435272	1	Intergenic	-60165	ENSRNOT00000067984	Pdia5
Chr11_68597014	11	68597014	78.4279	189.002	2.40988	1.26896	0.111482	1	promoter-TSS (ENSRNOT00000088128)	-891	ENSRNOT00000088128	NA
Chr11_69587914	11	69587914	11.547	160.215	13.875	3.79442	0.0156675	1	intron (ENSRNOT00000049292, intron 1 of 58)	103620	ENSRNOT00000049292	Kalrn
Chr11_69658186	11	69658186	3.4641	11.2583	3.25	1.70044	0.656303	1	intron (ENSRNOT00000049292, intron 4 of 58)	-81199	ENSRNOT00000016340	Kalrn
Chr11_69868414	11	69868414	10.3923	24.2487	2.33333	1.22239	0.605153	1	intron (ENSRNOT00000049292, intron 32 of 58)	-77229	ENSRNOT00000091853	NA
Chr11_70208938	11	70208938	13.8564	84.0045	6.0625	2.59991	0.126739	1	intron (ENSRNOT00000076114, intron 1 of 11)	-1576	ENSRNOT00000002444	Muc13
Chr11_70956845	11	70956845	37.7616	80.5581	2.13333	1.09311	0.325531	1	intron (ENSRNOT00000002427, intron 1 of 16)	4514	ENSRNOT00000002427	Lmln
Chr11_71148972	11	71148972	64.8958	675.298	10.4059	3.37933	5.77711e-09	7.97489e-07	Intergenic	-2161	ENSRNOT00000082435	Rubcn
Chr11_71246446	11	71246446	13.8564	45.0333	3.25	1.70044	0.374117	1	intron (ENSRNOT00000002421, intron 37 of 41)	23845	ENSRNOT00000002418	Muc20
Chr11_71442861	11	71442861	1.1547	45.8993	39.75	5.31288	0.0426857	1	Intergenic	8443	ENSRNOT00000089289	NA
Chr11_71528411	11	71528411	25.4034	58.8897	2.31818	1.21299	0.477363	1	Intergenic	-4668	ENSRNOT00000002405	Slc51a
Chr11_71604016	11	71604016	22.2697	123.935	5.56522	2.47644	0.0195901	0.884105	Intergenic	-2353	ENSRNOT00000002397	Tctex1d2
Chr11_71797868	11	71797868	2.94981	7.1191	2.41341	1.27107	0.773015	1	intron (ENSRNOT00000087489, intron 3 of 4)	1585	ENSRNOT00000087489	Fbxo45
Chr11_71947944	11	71947944	93.3178	257.871	2.76337	1.46643	0.0490291	1	intron (ENSRNOT00000043365, intron 3 of 5)	9555	ENSRNOT00000043365	Pigx
Chr11_72097414	11	72097414	47.444	98.1156	2.06803	1.04826	0.302481	1	Intergenic	-10670	ENSRNOT00000072173	Pigz
Chr11_72116120	11	72116120	6.9282	32.909	4.75	2.24793	0.318101	1	Intergenic	-6155	ENSRNOT00000058917	AABR07034445.1
Chr11_72442315	11	72442315	0.992743	16.117	16.2348	4.02102	0.248204	1	Intergenic	-7316	ENSRNOT00000090855	NA
Chr11_72577376	11	72577376	8.71421	49.5742	5.68889	2.50815	0.119215	1	Intergenic	-2057	ENSRNOT00000054167	NA
Chr11_72614786	11	72614786	27.1109	96.05	3.54286	1.82491	0.100251	1	promoter-TSS (ENSRNOT00000002366)	-609	ENSRNOT00000002366	Bdh1
Chr11_72826808	11	72826808	6.88289	40.6806	5.9104	2.56325	0.161182	1	Intergenic	-2431	ENSRNOT00000071060	LOC100910732
Chr11_72942401	11	72942401	0.968246	18.5903	19.2	4.26303	0.194109	1	Intergenic	-7577	ENSRNOT00000075353	Pigz
Chr11_73017860	11	73017860	0.968246	4.13118	4.26667	2.09311	0.767295	1	TTS (ENSRNOT00000090978)	2472	ENSRNOT00000090978	Gp5
Chr11_73690267	11	73690267	86.1739	267.494	3.10412	1.63418	0.0242989	1	Intergenic	-3548	ENSRNOT00000081081	Lsg1
Chr11_73976337	11	73976337	0.992743	7.05117	7.10271	2.82837	0.576829	1	Intergenic	-38647	ENSRNOT00000040884	NEWGENE_2724
Chr11_7448338	11	7448338	8.0829	43.3013	5.35714	2.42146	0.237986	1	intron (ENSRNOT00000084765, intron 18 of 22)	26065	ENSRNOT00000075964	Gbe1
Chr11_75167737	11	75167737	1.1547	5.19615	4.5	2.16993	0.756511	1	Intergenic	-22833	ENSRNOT00000002329	Hrasls
Chr11_77226435	11	77226435	4.6188	53.6936	11.625	3.53916	0.0907383	1	Intergenic	-12664	ENSRNOT00000058701	Gmnc
Chr11_77892360	11	77892360	2.3094	24.2487	10.5	3.39232	0.236988	1	Intergenic	77178	ENSRNOT00000002640	Cldn1
Chr11_78258896	11	78258896	2.3094	6.9282	3	1.58496	0.771819	1	intron (ENSRNOT00000036179, intron 8 of 10)	68387	ENSRNOT00000002636	Tp63
Chr11_80136974	11	80136974	6.9282	18.1865	2.625	1.39232	0.611262	1	Intergenic	85660	ENSRNOT00000079686	NA
Chr11_80363452	11	80363452	2.3094	9.52628	4.125	2.04439	0.64666	1	Intergenic	5240	ENSRNOT00000002519	Sst
Chr11_80512289	11	80512289	15.8839	37.2705	2.34643	1.23047	0.463363	1	Intergenic	-117911	ENSRNOT00000088004	NA
Chr11_80661966	11	80661966	3.4641	7.79423	2.25	1.16993	0.812332	1	Intergenic	-11163	ENSRNOT00000043660	Rtp4
Chr11_80756480	11	80756480	38.1051	148.956	3.90909	1.96683	0.164389	1	intron (ENSRNOT00000047678, intron 2 of 8)	14012	ENSRNOT00000002507	Masp1
Chr11_80863256	11	80863256	5.7735	13.8564	2.4	1.26303	0.692132	1	Intergenic	-34965	ENSRNOT00000079289	NA
Chr11_81253046	11	81253046	3.4641	11.2583	3.25	1.70044	0.656303	1	Intergenic	-8050	ENSRNOT00000090657	NA
Chr11_81359278	11	81359278	56.5864	117.855	2.08275	1.05849	0.281037	1	intron (ENSRNOT00000002487, intron 2 of 10)	685	ENSRNOT00000002487	Rfc4
Chr11_81376780	11	81376780	1.96654	5.08507	2.5858	1.37061	0.808524	1	promoter-TSS (ENSRNOT00000069086)	-99	ENSRNOT00000069086	NA
Chr11_81377823	11	81377823	18.4752	55.4256	3	1.58496	0.373748	1	promoter-TSS (ENSRNOT00000077490)	642	ENSRNOT00000090592	NA
Chr11_81641407	11	81641407	58.0129	184.08	3.17308	1.66588	0.0446901	1	Intergenic	-1454	ENSRNOT00000081864	Hrg
Chr11_81704780	11	81704780	73.5867	147.69	2.00702	1.00505	0.240008	1	Intergenic	12742	ENSRNOT00000058422	Ahsg
Chr11_81780661	11	81780661	17.3205	35.507	2.05	1.03562	0.601758	1	intron (ENSRNOT00000088503, intron 3 of 7)	11482	ENSRNOT00000038826	Tbccd1
Chr11_8182252	11	8182252	2.3094	9.52628	4.125	2.04439	0.64666	1	Intergenic	-86557	ENSRNOT00000052022	NA
Chr11_82025324	11	82025324	6.9282	69.282	10	3.32193	0.0804852	1	intron (ENSRNOT00000002452, intron 3 of 24)	11566	ENSRNOT00000087545	NA
Chr11_82380708	11	82380708	3.4641	7.79423	2.25	1.16993	0.812332	1	intron (ENSRNOT00000002429, intron 1 of 8)	6837	ENSRNOT00000002429	Tra2b
Chr11_82436198	11	82436198	2.3094	85.7365	37.125	5.21432	0.0124099	1	Intergenic	20202	ENSRNOT00000051772	AABR07034641.1
Chr11_82673755	11	82673755	36.381	232.896	6.4016	2.67843	0.00121645	0.089069	Intergenic	-6499	ENSRNOT00000075512	Liph
Chr11_82778518	11	82778518	16.1658	35.507	2.19643	1.13516	0.569557	1	intron (ENSRNOT00000078072, intron 1 of 12)	4811	ENSRNOT00000078072	Map3k13
Chr11_82804536	11	82804536	15.0111	31.1769	2.07692	1.05445	0.614126	1	intron (ENSRNOT00000035945, intron 2 of 14)	5479	ENSRNOT00000083539	Map3k13
Chr11_83699674	11	83699674	3.4641	32.909	9.5	3.24793	0.188411	1	Intergenic	-22721	ENSRNOT00000031780	NA
Chr11_83854960	11	83854960	42.6028	99.1484	2.32727	1.21864	0.236758	1	promoter-TSS (ENSRNOT00000084209)	-60	ENSRNOT00000084209	NA
Chr11_83921157	11	83921157	28.8675	81.4064	2.82	1.4957	0.346264	1	intron (ENSRNOT00000040029, intron 7 of 29)	-5190	ENSRNOT00000089119	NA
Chr11_83921297	11	83921297	37.7242	94.6871	2.50998	1.32768	0.231874	1	intron (ENSRNOT00000040029, intron 7 of 29)	5228	ENSRNOT00000040029	Eif4g1
Chr11_83979855	11	83979855	48.4123	109.476	2.26133	1.17717	0.23149	1	intron (ENSRNOT00000002334, intron 1 of 2)	4487	ENSRNOT00000058131	Camk2n2
Chr11_83988357	11	83988357	37.7242	129.943	3.44455	1.78432	0.0789724	1	intron (ENSRNOT00000002331, intron 3 of 8)	2109	ENSRNOT00000073703	Alg3
Chr11_84046464	11	84046464	1.1547	10.3923	9	3.16993	0.505526	1	intron (ENSRNOT00000088821, intron 1 of 10)	1034	ENSRNOT00000088821	Ap2m1
Chr11_84054040	11	84054040	3.4641	12.1244	3.5	1.80735	0.622599	1	exon (ENSRNOT00000002323, exon 14 of 15)	-6493	ENSRNOT00000058092	Ap2m1
Chr11_84059785	11	84059785	1.1547	4.33013	3.75	1.90689	0.808757	1	intron (ENSRNOT00000002323, intron 7 of 14)	8518	ENSRNOT00000002323	Dvl3
Chr11_84083613	11	84083613	82.3977	179.301	2.17605	1.12171	0.17568	1	exon (ENSRNOT00000002321, exon 11 of 16)	6647	ENSRNOT00000002321	Eif2b5
Chr11_84137094	11	84137094	31.1769	62.3538	2	1	0.546301	1	Intergenic	42573	ENSRNOT00000046642	Rps15al2
Chr11_84397727	11	84397727	52.1133	167.807	3.22005	1.68708	0.0511849	1	intron (ENSRNOT00000002316, intron 1 of 30)	-1691	ENSRNOT00000091595	Abcc5
Chr11_84515837	11	84515837	13.8984	70.5117	5.07337	2.34294	0.0929918	1	intron (ENSRNOT00000064212, intron 6 of 29)	-1532	ENSRNOT00000030837	Parl
Chr11_84600019	11	84600019	9.2376	27.7128	3	1.58496	0.488486	1	Intergenic	-16476	ENSRNOT00000064212	Yeats2
Chr11_84894099	11	84894099	58.5718	132.965	2.27012	1.18277	0.210595	1	Intergenic	37062	ENSRNOT00000071848	B3gnt5
Chr11_84979555	11	84979555	2.3094	39.8372	17.25	4.10852	0.095999	1	intron (ENSRNOT00000034498, intron 3 of 5)	7422	ENSRNOT00000034498	Lamp3
Chr11_86288514	11	86288514	55.19	123.935	2.24561	1.16711	0.211309	1	Intergenic	11897	ENSRNOT00000071159	Mrpl40
Chr11_86397021	11	86397021	2.3094	13.8564	6	2.58496	0.479414	1	Intergenic	-24086	ENSRNOT00000002599	LOC100362453
Chr11_86510847	11	86510847	10.9202	39.2851	3.59748	1.84699	0.28837	1	Intergenic	-1951	ENSRNOT00000051680	Gp1bb
Chr11_86517396	11	86517396	1.1547	8.66025	7.5	2.90689	0.579176	1	exon (ENSRNOT00000041168, exon 2 of 11)	1005	ENSRNOT00000041168	Gp1bb
Chr11_86804617	11	86804617	73.7452	189.165	2.56511	1.35902	0.0871173	1	intron (ENSRNOT00000083049, intron 1 of 9)	7055	ENSRNOT00000046594	Tango2
Chr11_86850117	11	86850117	71.4775	165.199	2.3112	1.20864	0.162094	1	Intergenic	-2595	ENSRNOT00000002581	Dgcr8
Chr11_86856697	11	86856697	21.6319	104.753	4.8425	2.27575	0.0445226	1	promoter-TSS (ENSRNOT00000063307)	-616	ENSRNOT00000073916	NA
Chr11_86891924	11	86891924	17.8694	67.4898	3.77684	1.91718	0.159969	1	exon (ENSRNOT00000002579, exon 2 of 6)	1338	ENSRNOT00000002579	Ranbp1
Chr11_86906477	11	86906477	5.80948	25.8199	4.44444	2.152	0.322813	1	intron (ENSRNOT00000048063, intron 1 of 10)	3354	ENSRNOT00000048063	Zdhhc8
Chr11_86930454	11	86930454	18.4752	43.3013	2.34375	1.22882	0.512367	1	TTS (ENSRNOT00000082278)	1470	ENSRNOT00000089244	NA
Chr11_87193982	11	87193982	1.1547	8.66025	7.5	2.90689	0.579176	1	Intergenic	-10194	ENSRNOT00000000306	Slc25a1
Chr11_87297648	11	87297648	0.98327	6.10209	6.20592	2.63364	0.615514	1	intron (ENSRNOT00000089423, intron 5 of 7)	2465	ENSRNOT00000089423	LOC103693605
Chr11_87489669	11	87489669	9.2376	38.9711	4.21875	2.07682	0.31643	1	Intergenic	-3835	ENSRNOT00000079948	AABR07034751.1
Chr11_87732656	11	87732656	4.6188	34.641	7.5	2.90689	0.213903	1	exon (ENSRNOT00000000313, exon 11 of 11)	10305	ENSRNOT00000000313	Scarf2
Chr11_88034943	11	88034943	45.5076	140.46	3.08652	1.62598	0.0802144	1	exon (ENSRNOT00000051991, exon 1 of 1)	3576	ENSRNOT00000051991	Rimbp3
Chr11_88043832	11	88043832	28.0791	84.6892	3.01609	1.59268	0.164332	1	Intergenic	-4001	ENSRNOT00000046159	Ube2l3
Chr11_88126849	11	88126849	9.68246	25.8199	2.66667	1.41504	0.481805	1	Intergenic	-2578	ENSRNOT00000062155	NA
Chr11_88129659	11	88129659	8.84943	50.8507	5.74622	2.52261	0.122586	1	promoter-TSS (ENSRNOT00000053664)	-115	ENSRNOT00000053664	NA
Chr11_88139128	11	88139128	9.2376	28.5788	3.09375	1.62936	0.471998	1	intron (ENSRNOT00000046664, intron 6 of 6)	7167	ENSRNOT00000046664	RGD1308065
Chr11_88333234	11	88333234	25.1744	117.739	4.67692	2.22556	0.0355744	1	intron (ENSRNOT00000002530, intron 2 of 7)	10394	ENSRNOT00000002530	Ppm1f
Chr11_88386228	11	88386228	3.4641	29.4449	8.5	3.08746	0.227169	1	Intergenic	-2151	ENSRNOT00000029851	Igll1
Chr11_88405345	11	88405345	11.547	44.1673	3.825	1.93546	0.323356	1	Intergenic	1701	ENSRNOT00000090189	NA
Chr11_88645947	11	88645947	1.1547	62.3538	54	5.75489	0.0182663	1	Intergenic	-53276	ENSRNOT00000084177	Fgd4
Chr11_89256142	11	89256142	58.0948	133.231	2.29333	1.19745	0.187929	1	intron (ENSRNOT00000057502, intron 1 of 18)	4156	ENSRNOT00000057502	Spidr
Chr12_10002531	12	10002531	26.5581	71.8801	2.70652	1.43644	0.380077	1	Intergenic	-3751	ENSRNOT00000001265	Rpl21
Chr12_10306786	12	10306786	9.2376	53.6936	5.8125	2.53916	0.188323	1	promoter-TSS (ENSRNOT00000092559)	480	ENSRNOT00000092627	Wasf3
Chr12_10426865	12	10426865	1.1547	3.4641	3	1.58496	0.869882	1	Intergenic	-35594	ENSRNOT00000092340	Wasf3
Chr12_10500580	12	10500580	9.2376	23.3827	2.53125	1.33985	0.580641	1	intron (ENSRNOT00000092518, intron 1 of 1)	2474	ENSRNOT00000092518	NA
Chr12_10504220	12	10504220	12.7825	33.5615	2.62558	1.39264	0.435901	1	exon (ENSRNOT00000092276, exon 1 of 6)	171	ENSRNOT00000092276	NA
Chr12_10589569	12	10589569	4.6188	20.7846	4.5	2.16993	0.428646	1	Intergenic	1757	ENSRNOT00000092352	NA
Chr12_10748003	12	10748003	4.6188	13.8564	3	1.58496	0.628766	1	Intergenic	-4460	ENSRNOT00000092473	NA
Chr12_108953	12	108953	21.8403	50.3655	2.30608	1.20544	0.405671	1	Intergenic	-49952	ENSRNOT00000083437	NA
Chr12_10976854	12	10976854	0.968246	13.4263	13.8667	3.79355	0.321857	1	Intergenic	-3164	ENSRNOT00000072406	AABR07035357.1
Chr12_11035049	12	11035049	17.4284	48.5414	2.78519	1.47777	0.31189	1	Intergenic	-48849	ENSRNOT00000092600	NA
Chr12_11102205	12	11102205	25.1744	59.9021	2.37949	1.25065	0.332704	1	Intergenic	3635	ENSRNOT00000092618	NA
Chr12_11151522	12	11151522	24.2061	53.7054	2.21867	1.14969	0.392578	1	Intergenic	6062	ENSRNOT00000082535	Zkscan5
Chr12_11236067	12	11236067	98.2816	203.477	2.07034	1.04987	0.179311	1	intron (ENSRNOT00000076423, intron 3 of 4)	3455	ENSRNOT00000088603	Bud31
Chr12_11279756	12	11279756	21.3014	54.7382	2.5697	1.3616	0.317572	1	intron (ENSRNOT00000001319, intron 6 of 7)	-6758	ENSRNOT00000076021	Arpc1a
Chr12_11293211	12	11293211	3.4641	8.66025	2.5	1.32193	0.770486	1	intron (ENSRNOT00000001319, intron 1 of 7)	848	ENSRNOT00000001319	Arpc1a
Chr12_11345398	12	11345398	1.96654	14.2382	7.24024	2.85604	0.378733	1	Intergenic	-2246	ENSRNOT00000038175	Kpna7
Chr12_11647089	12	11647089	127.808	266.461	2.08485	1.05994	0.123369	1	Intergenic	-19525	ENSRNOT00000030545	NA
Chr12_11811229	12	11811229	4.84123	40.279	8.32	3.05658	0.10564	1	Intergenic	-2251	ENSRNOT00000071795	AABR07035375.1
Chr12_11885643	12	11885643	2.3094	17.3205	7.5	2.90689	0.374825	1	Intergenic	71571	ENSRNOT00000039149	Tmem130
Chr12_12035639	12	12035639	5.7735	20.7846	3.6	1.848	0.487345	1	Intergenic	-10089	ENSRNOT00000001331	Nptx2
Chr12_1206382	12	1206382	3.4641	57.1577	16.5	4.04439	0.0588368	1	Intergenic	-10790	ENSRNOT00000001446	Stard13
Chr12_12130096	12	12130096	2.3094	6.9282	3	1.58496	0.771819	1	Intergenic	18469	ENSRNOT00000092129	NA
Chr12_12215274	12	12215274	8.0829	20.7846	2.57143	1.36257	0.594629	1	Intergenic	1410	ENSRNOT00000080599	NA
Chr12_12621653	12	12621653	6.9282	70.1481	10.125	3.33985	0.0781798	1	Intergenic	-3071	ENSRNOT00000092601	Ocm2
Chr12_12637920	12	12637920	10.3923	25.9808	2.5	1.32193	0.566497	1	promoter-TSS (ENSRNOT00000092587)	-945	ENSRNOT00000092587	Ccz1b
Chr12_12644236	12	12644236	11.547	38.9711	3.375	1.75489	0.384669	1	intron (ENSRNOT00000001365, intron 6 of 14)	-2309	ENSRNOT00000092304	Ccz1b
Chr12_12671567	12	12671567	14.5237	38.2134	2.63111	1.39567	0.393296	1	intron (ENSRNOT00000034483, intron 17 of 19)	11505	ENSRNOT00000092412	NA
Chr12_12734574	12	12734574	71.4775	150.089	2.09981	1.07026	0.227397	1	intron (ENSRNOT00000067021, intron 4 of 13)	4047	ENSRNOT00000078603	Pms2
Chr12_13046398	12	13046398	3.4641	15.5885	4.5	2.16993	0.501154	1	intron (ENSRNOT00000029692, intron 1 of 1)	-16085	ENSRNOT00000092549	NA
Chr12_13116207	12	13116207	15.0111	51.9615	3.46154	1.79141	0.331104	1	intron (ENSRNOT00000001437, intron 17 of 18)	14187	ENSRNOT00000092628	Rac1
Chr12_13221868	12	13221868	89.3469	201.462	2.25483	1.17302	0.140018	1	exon (ENSRNOT00000044378, exon 21 of 21)	10993	ENSRNOT00000086870	NA
Chr12_13268376	12	13268376	2.3094	15.5885	6.75	2.75489	0.423954	1	Intergenic	15719	ENSRNOT00000082327	NA
Chr12_13292145	12	13292145	64.8958	163.739	2.52311	1.3352	0.113025	1	intron (ENSRNOT00000084045, intron 5 of 7)	7612	ENSRNOT00000084045	Zdhhc4
Chr12_13374427	12	13374427	25.4034	60.6218	2.38636	1.25481	0.459714	1	promoter-TSS (ENSRNOT00000038577)	74	ENSRNOT00000038577	Zfp12
Chr12_13421584	12	13421584	3.4641	30.3109	8.75	3.12928	0.216796	1	intron (ENSRNOT00000066744, intron 1 of 6)	1115	ENSRNOT00000066744	Spdye4
Chr12_13426498	12	13426498	2.90474	6.19677	2.13333	1.09311	0.833702	1	Intergenic	-2188	ENSRNOT00000077986	Rbak
Chr12_13440387	12	13440387	1.1547	12.9904	11.25	3.49185	0.409367	1	exon (ENSRNOT00000077986, exon 4 of 4)	-9577	ENSRNOT00000080425	NA
Chr12_13505044	12	13505044	2.3094	15.5885	6.75	2.75489	0.423954	1	Intergenic	-3386	ENSRNOT00000001458	Rnf216
Chr12_13723707	12	13723707	112.093	371.21	3.31164	1.72754	0.00576026	0.353467	Intergenic	7110	ENSRNOT00000080216	Actb
Chr12_13736324	12	13736324	24.2487	77.0763	3.17857	1.66838	0.306354	1	exon (ENSRNOT00000001479, exon 2 of 3)	1894	ENSRNOT00000001479	Fbxl18
Chr12_14118978	12	14118978	1.1547	11.2583	9.75	3.2854	0.471884	1	intron (ENSRNOT00000033998, intron 2 of 14)	16857	ENSRNOT00000074546	NA
Chr12_14151550	12	14151550	3.4641	14.7224	4.25	2.08746	0.529332	1	intron (ENSRNOT00000033998, intron 9 of 14)	24396	ENSRNOT00000001469	Ap5z1
Chr12_14927939	12	14927939	3.4641	6.9282	2	1	0.856729	1	intron (ENSRNOT00000089775, intron 3 of 46)	170830	ENSRNOT00000077967	NA
Chr12_15100649	12	15100649	125.859	261.373	2.07672	1.05431	0.116205	1	Intergenic	-1862	ENSRNOT00000089775	NA
Chr12_1511881	12	1511881	20.8476	50.3655	2.41589	1.27255	0.383241	1	TTS (ENSRNOT00000083898)	250	ENSRNOT00000086278	AABR07034940.2
Chr12_1513241	12	1513241	10.816	25.4254	2.35073	1.23311	0.542393	1	promoter-TSS (ENSRNOT00000083898)	-318	ENSRNOT00000073815	NA
Chr12_15244822	12	15244822	13.8564	34.641	2.5	1.32193	0.517179	1	Intergenic	38276	ENSRNOT00000029631	NA
Chr12_15672326	12	15672326	3.4641	8.66025	2.5	1.32193	0.770486	1	Intergenic	4157	ENSRNOT00000093018	NA
Chr12_16120321	12	16120321	2.3094	11.2583	4.875	2.2854	0.573487	1	exon (ENSRNOT00000001682, exon 6 of 8)	6633	ENSRNOT00000001682	Lfng
Chr12_16159678	12	16159678	14.8911	38.2778	2.57051	1.36205	0.416912	1	Intergenic	-10485	ENSRNOT00000001686	Grifin
Chr12_16244011	12	16244011	4.6188	40.7032	8.8125	3.13955	0.160254	1	intron (ENSRNOT00000077316, intron 1 of 3)	3637	ENSRNOT00000077316	NA
Chr12_16268481	12	16268481	9.2376	23.3827	2.53125	1.33985	0.580641	1	Intergenic	9150	ENSRNOT00000079906	NA
Chr12_16327907	12	16327907	3.4641	15.5885	4.5	2.16993	0.501154	1	Intergenic	-13016	ENSRNOT00000001696	Snx8
Chr12_16400400	12	16400400	8.71421	41.3118	4.74074	2.24511	0.191309	1	intron (ENSRNOT00000042366, intron 2 of 2)	1650	ENSRNOT00000042366	Mrm2
Chr12_17235739	12	17235739	6.9492	36.2632	5.21832	2.38359	0.21103	1	Intergenic	-16355	ENSRNOT00000047634	Zfand2a
Chr12_17257270	12	17257270	6.9282	13.8564	2	1	0.750781	1	intron (ENSRNOT00000083814, intron 2 of 5)	3478	ENSRNOT00000083814	Zfand2a
Chr12_17346817	12	17346817	1.1547	17.3205	15	3.90689	0.287549	1	exon (ENSRNOT00000001733, exon 2 of 2)	11801	ENSRNOT00000001733	Gpr146
Chr12_17407375	12	17407375	2.3094	11.2583	4.875	2.2854	0.573487	1	Intergenic	-8953	ENSRNOT00000089590	Adap1
Chr12_17590450	12	17590450	13.8984	89.6506	6.45042	2.68939	0.0382118	1	Intergenic	-5983	ENSRNOT00000035545	Dnaaf5
Chr12_17629853	12	17629853	5.7735	33.775	5.85	2.54844	0.265364	1	intron (ENSRNOT00000031896, intron 3 of 10)	15220	ENSRNOT00000031896	Prkar1b
Chr12_17696539	12	17696539	47.444	95.0172	2.00272	1.00196	0.32864	1	intron (ENSRNOT00000031896, intron 9 of 10)	-24062	ENSRNOT00000080542	NA
Chr12_17729438	12	17729438	6.77772	54.7382	8.07619	3.01367	0.0613884	1	exon (ENSRNOT00000080542, exon 2 of 2)	-4696	ENSRNOT00000042117	Pdgfa
Chr12_1776558	12	1776558	113.285	434.807	3.83818	1.94042	0.00202142	0.135207	intron (ENSRNOT00000067448, intron 4 of 23)	39857	ENSRNOT00000067448	Insr
Chr12_1818621	12	1818621	308.747	2682.89	8.6896	3.11929	3.23459e-17	8.59152e-15	Intergenic	-2206	ENSRNOT00000041155	Insr
Chr12_18273431	12	18273431	9.2376	37.2391	4.03125	2.01123	0.337753	1	intron (ENSRNOT00000078075, intron 1 of 1)	1085	ENSRNOT00000078075	LOC100361826
Chr12_18282503	12	18282503	20.6487	120.008	5.81189	2.53901	0.0200794	0.921736	exon (ENSRNOT00000082200, exon 2 of 2)	3924	ENSRNOT00000060155	MGC112692
Chr12_18289566	12	18289566	10.9202	38.2778	3.50524	1.80951	0.302435	1	Intergenic	-3139	ENSRNOT00000082200	MGC112692
Chr12_18418524	12	18418524	10.3923	23.3827	2.25	1.16993	0.625499	1	TTS (ENSRNOT00000088655)	2958	ENSRNOT00000088655	NA
Chr12_18519933	12	18519933	35.8251	83.6564	2.33514	1.22351	0.269691	1	exon (ENSRNOT00000029485, exon 5 of 7)	2986	ENSRNOT00000029485	Dhrsx
Chr12_18603510	12	18603510	1.98549	11.0804	5.5807	2.48045	0.502442	1	Intergenic	-63343	ENSRNOT00000001792	Il3ra
Chr12_19305758	12	19305758	26.5483	83.3952	3.14127	1.65135	0.161876	1	TTS (ENSRNOT00000001825)	1666	ENSRNOT00000053654	NA
Chr12_19309463	12	19309463	19.6299	51.9615	2.64706	1.40439	0.433756	1	exon (ENSRNOT00000001825, exon 10 of 14)	-1629	ENSRNOT00000053663	NA
Chr12_19316603	12	19316603	2.3094	5.19615	2.25	1.16993	0.870197	1	intron (ENSRNOT00000001827, intron 4 of 14)	2351	ENSRNOT00000001827	Ap4m1
Chr12_19322582	12	19322582	48.6444	147.067	3.02331	1.59613	0.0912847	1	exon (ENSRNOT00000001829, exon 12 of 15)	6056	ENSRNOT00000001829	Taf6
Chr12_19502064	12	19502064	25.4034	52.8275	2.07955	1.05627	0.545355	1	Intergenic	-10528	ENSRNOT00000060024	RGD1562319
Chr12_19576545	12	19576545	42.6028	90.886	2.13333	1.09311	0.300229	1	exon (ENSRNOT00000085853, exon 11 of 11)	2635	ENSRNOT00000029279	Lamtor4
Chr12_19585865	12	19585865	13.8564	46.7654	3.375	1.75489	0.355201	1	intron (ENSRNOT00000001855, intron 3 of 3)	-3656	ENSRNOT00000085853	RGD1305455
Chr12_19610409	12	19610409	90.4608	216.624	2.39467	1.25983	0.089597	1	exon (ENSRNOT00000042006, exon 6 of 34)	10448	ENSRNOT00000042006	Stag3
Chr12_19767527	12	19767527	10.3923	27.7128	2.66667	1.41504	0.530501	1	intron (ENSRNOT00000037646, intron 1 of 14)	11503	ENSRNOT00000037646	Vom2r62
Chr12_19942877	12	19942877	25.8113	69.5044	2.69279	1.4291	0.265131	1	intron (ENSRNOT00000048430, intron 6 of 9)	30290	ENSRNOT00000043007	Vom2r62
Chr12_20013057	12	20013057	7.74597	26.8527	3.46667	1.79355	0.38115	1	intron (ENSRNOT00000048430, intron 3 of 9)	15041	ENSRNOT00000048430	Vom2r62
Chr12_2005270	12	2005270	1.1547	6.9282	6	2.58496	0.664042	1	intron (ENSRNOT00000037564, intron 2 of 4)	2247	ENSRNOT00000037564	Pex11g
Chr12_20655485	12	20655485	3.87298	8.26236	2.13333	1.09311	0.790761	1	intron (ENSRNOT00000091323, intron 2 of 3)	4820	ENSRNOT00000091323	RGD1561730
Chr12_20673409	12	20673409	25.1744	64.0333	2.54359	1.34687	0.286896	1	intron (ENSRNOT00000090081, intron 4 of 4)	5807	ENSRNOT00000090081	RGD1560281
Chr12_20832278	12	20832278	8.71421	19.6231	2.25185	1.17111	0.612204	1	intron (ENSRNOT00000087357, intron 1 of 1)	129	ENSRNOT00000087357	NA
Chr12_21689263	12	21689263	56.5864	114.833	2.02935	1.02102	0.301917	1	exon (ENSRNOT00000032838, exon 17 of 17)	10682	ENSRNOT00000039797	LOC100910669
Chr12_2171511	12	2171511	20.6487	96.6164	4.67906	2.22622	0.0570557	1	TTS (ENSRNOT00000001313)	880	ENSRNOT00000071928	Pet100
Chr12_21885509	12	21885509	3.4641	19.0526	5.5	2.45943	0.404709	1	intron (ENSRNOT00000075641, intron 2 of 4)	5597	ENSRNOT00000046100	LOC685048
Chr12_21918623	12	21918623	11.619	34.0823	2.93333	1.55254	0.378768	1	intron (ENSRNOT00000075641, intron 2 of 4)	4659	ENSRNOT00000075641	RGD1561143
Chr12_21935916	12	21935916	2.90474	7.22957	2.48889	1.3155	0.772355	1	intron (ENSRNOT00000072653, intron 2 of 4)	4502	ENSRNOT00000072653	AABR07035776.1
Chr12_22046531	12	22046531	9.92743	20.1462	2.02935	1.02102	0.652986	1	Intergenic	20455	ENSRNOT00000029041	LOC100910838
Chr12_2207257	12	2207257	3.4641	30.3109	8.75	3.12928	0.216796	1	Intergenic	5307	ENSRNOT00000001325	Retn
Chr12_22133885	12	22133885	3.87298	12.3935	3.2	1.67807	0.599305	1	intron (ENSRNOT00000001899, intron 2 of 17)	4498	ENSRNOT00000001899	Lrch4
Chr12_22141647	12	22141647	7.74597	96.05	12.4	3.63227	0.00571408	0.346342	promoter-TSS (ENSRNOT00000038397)	-874	ENSRNOT00000038397	Fbxo24
Chr12_2214254	12	2214254	11.619	39.2462	3.37778	1.75607	0.294643	1	intron (ENSRNOT00000084431, intron 3 of 7)	548	ENSRNOT00000031653	Mcemp1
Chr12_22156681	12	22156681	47.6517	106.775	2.24074	1.16397	0.26141	1	intron (ENSRNOT00000080775, intron 4 of 9)	2685	ENSRNOT00000001894	Pcolce
Chr12_22191758	12	22191758	151.424	372.227	2.45819	1.29759	0.0303589	1	intron (ENSRNOT00000001905, intron 5 of 19)	2530	ENSRNOT00000082895	Tfr2
Chr12_22294099	12	22294099	26.8041	156.133	5.82498	2.54225	0.0118274	0.512608	intron (ENSRNOT00000079605, intron 4 of 6)	-1756	ENSRNOT00000085667	NA
Chr12_22345493	12	22345493	13.8564	29.4449	2.125	1.08746	0.61247	1	exon (ENSRNOT00000091067, exon 6 of 12)	4918	ENSRNOT00000091067	NA
Chr12_22350590	12	22350590	19.3649	71.2629	3.68	1.87971	0.139696	1	intron (ENSRNOT00000091067, intron 10 of 11)	-6353	ENSRNOT00000084705	NA
Chr12_22363448	12	22363448	1.98549	14.1023	7.10271	2.82837	0.391764	1	TTS (ENSRNOT00000083323)	1869	ENSRNOT00000083323	NA
Chr12_22368242	12	22368242	1.1547	2.59808	2.25	1.16993	0.950548	1	intron (ENSRNOT00000082092, intron 2 of 4)	1687	ENSRNOT00000092040	NA
Chr12_22397101	12	22397101	1.1547	39.8372	34.5	5.10852	0.0612532	1	intron (ENSRNOT00000072208, intron 14 of 16)	17073	ENSRNOT00000087948	NA
Chr12_22435412	12	22435412	5.89962	82.3782	13.9633	3.80357	0.00932147	0.531862	promoter-TSS (ENSRNOT00000073757)	-290	ENSRNOT00000073757	Slc12a9
Chr12_22450941	12	22450941	3.93308	16.2722	4.13728	2.04868	0.459414	1	promoter-TSS (ENSRNOT00000072838)	-656	ENSRNOT00000072838	Trip6
Chr12_22474828	12	22474828	1.1547	8.66025	7.5	2.90689	0.579176	1	exon (ENSRNOT00000086915, exon 3 of 3)	2225	ENSRNOT00000075504	Ache
Chr12_22517838	12	22517838	3.4641	6.9282	2	1	0.856729	1	intron (ENSRNOT00000085223, intron 1 of 1)	5358	ENSRNOT00000085223	NA
Chr12_22651202	12	22651202	134.586	301.576	2.24077	1.16399	0.0800732	1	exon (ENSRNOT00000001916, exon 9 of 9)	10097	ENSRNOT00000001916	Serpine1
Chr12_22726212	12	22726212	8.84943	40.6806	4.59697	2.20068	0.212321	1	promoter-TSS (ENSRNOT00000040015)	-432	ENSRNOT00000040015	Znhit1
Chr12_22764222	12	22764222	44.2471	146.45	3.30982	1.72675	0.0610204	1	intron (ENSRNOT00000063901, intron 1 of 3)	1074	ENSRNOT00000083471	Fis1
Chr12_22788152	12	22788152	11.9129	45.329	3.80503	1.92791	0.239431	1	Intergenic	8226	ENSRNOT00000078493	NA
Chr12_22858249	12	22858249	2.3094	16.4545	7.125	2.83289	0.398432	1	intron (ENSRNOT00000059530, intron 1 of 14)	23229	ENSRNOT00000059530	Col26a1
Chr12_22912426	12	22912426	93.9198	262.33	2.79313	1.48188	0.0396685	1	intron (ENSRNOT00000059530, intron 3 of 14)	-52600	ENSRNOT00000080068	Col26a1
Chr12_23356688	12	23356688	15.0111	33.775	2.25	1.16993	0.566203	1	intron (ENSRNOT00000059486, intron 6 of 22)	-106470	ENSRNOT00000044841	Cux1
Chr12_2343839	12	2343839	3.4641	8.66025	2.5	1.32193	0.770486	1	intron (ENSRNOT00000061727, intron 6 of 6)	3705	ENSRNOT00000061727	Cd209a
Chr12_23493879	12	23493879	1.1547	8.66025	7.5	2.90689	0.579176	1	intron (ENSRNOT00000001935, intron 4 of 8)	20608	ENSRNOT00000001935	Sh2b2
Chr12_23506017	12	23506017	1.1547	2.59808	2.25	1.16993	0.950548	1	Intergenic	-8965	ENSRNOT00000001937	Prkrip1
Chr12_23587160	12	23587160	2.3094	19.9186	8.625	3.10852	0.313321	1	TTS (ENSRNOT00000001941)	5615	ENSRNOT00000001941	Polr2j
Chr12_23597341	12	23597341	2.3094	16.4545	7.125	2.83289	0.398432	1	TTS (ENSRNOT00000064405)	-1603	ENSRNOT00000073701	NA
Chr12_23608036	12	23608036	6.9282	30.3109	4.375	2.12928	0.356167	1	intron (ENSRNOT00000001943, intron 9 of 20)	-5076	ENSRNOT00000080372	NA
Chr12_23672545	12	23672545	21.8403	72.5263	3.32075	1.73151	0.182124	1	Intergenic	9837	ENSRNOT00000037639	Upk3b
Chr12_23704572	12	23704572	15.0111	135.1	9	3.16993	0.0429535	1	intron (ENSRNOT00000001950, intron 5 of 11)	-15432	ENSRNOT00000082811	NA
Chr12_24002080	12	24002080	3.4641	14.7224	4.25	2.08746	0.529332	1	exon (ENSRNOT00000001961, exon 8 of 16)	12483	ENSRNOT00000001960	Tmem120a
Chr12_24106269	12	24106269	6.9492	144.045	20.7283	4.37353	0.00036963	0.0229271	Intergenic	-4184	ENSRNOT00000001962	Rhbdd2
Chr12_24165142	12	24165142	134.586	319.134	2.37122	1.24563	0.0579876	1	Intergenic	6375	ENSRNOT00000001963	Ccl26
Chr12_24220291	12	24220291	70.6819	219.985	3.11233	1.63799	0.0357453	1	intron (ENSRNOT00000030497, intron 1 of 30)	39353	ENSRNOT00000030497	Hip1
Chr12_2428880	12	2428880	6.9282	25.1147	3.625	1.85798	0.448149	1	TTS (ENSRNOT00000037059)	9938	ENSRNOT00000037059	Ccl25
Chr12_24360476	12	24360476	4.6188	17.3205	3.75	1.90689	0.517108	1	intron (ENSRNOT00000032250, intron 2 of 6)	4849	ENSRNOT00000032250	Trim50
Chr12_24434066	12	24434066	6.9282	15.5885	2.25	1.16993	0.690822	1	intron (ENSRNOT00000001971, intron 8 of 8)	14456	ENSRNOT00000085474	NA
Chr12_24546161	12	24546161	1.1547	23.3827	20.25	4.33985	0.17935	1	intron (ENSRNOT00000041798, intron 3 of 5)	-8847	ENSRNOT00000001975	Baz1b
Chr12_2457634	12	2457634	20.8476	76.5556	3.67215	1.87663	0.144466	1	Intergenic	-3869	ENSRNOT00000001415	Elavl1
Chr12_24599709	12	24599709	1.1547	38.1051	33	5.04439	0.0681409	1	exon (ENSRNOT00000071067, exon 14 of 23)	357	ENSRNOT00000074230	NA
Chr12_24665877	12	24665877	48.4123	128.067	2.64533	1.40345	0.136991	1	Intergenic	-3573	ENSRNOT00000044449	Wbscr22
Chr12_24674560	12	24674560	56.5864	118.863	2.10055	1.07077	0.27436	1	intron (ENSRNOT00000044449, intron 5 of 11)	-5095	ENSRNOT00000043393	Dnajc30
Chr12_24695979	12	24695979	1.1547	6.06218	5.25	2.39232	0.708983	1	intron (ENSRNOT00000049601, intron 3 of 9)	14041	ENSRNOT00000049601	Stx1a
Chr12_2489529	12	2489529	3.4641	14.7224	4.25	2.08746	0.529332	1	intron (ENSRNOT00000001415, intron 3 of 5)	23119	ENSRNOT00000081268	NA
Chr12_24979467	12	24979467	36.7315	161.17	4.38778	2.13349	0.0260959	0.899224	intron (ENSRNOT00000040069, intron 1 of 36)	983	ENSRNOT00000040069	Eln
Chr12_25106481	12	25106481	11.619	47.5086	4.08889	2.03171	0.194508	1	TTS (ENSRNOT00000062923)	868	ENSRNOT00000062923	NA
Chr12_25117066	12	25117066	2.3094	16.4545	7.125	2.83289	0.398432	1	Intergenic	-2290	ENSRNOT00000034629	Lat2
Chr12_25133549	12	25133549	108.444	228.248	2.10476	1.07366	0.140541	1	exon (ENSRNOT00000001989, exon 9 of 11)	9932	ENSRNOT00000001989	Rfc2
Chr12_25158520	12	25158520	49.6372	141.023	2.84109	1.50644	0.114074	1	Intergenic	-2611	ENSRNOT00000074788	Ervfrd-1
Chr12_2519957	12	2519957	75.7118	263.407	3.47907	1.7987	0.0128885	0.677209	intron (ENSRNOT00000001409, intron 2 of 12)	-1911	ENSRNOT00000083868	NA
Chr12_25237350	12	25237350	151.89	358.602	2.36094	1.23936	0.0574593	1	TTS (ENSRNOT00000033200)	-25140	ENSRNOT00000072177	NA
Chr12_25323476	12	25323476	5.89962	29.4934	4.99921	2.3217	0.266349	1	intron (ENSRNOT00000087656, intron 8 of 30)	-15848	ENSRNOT00000073405	NA
Chr12_2539301	12	2539301	23.5985	69.157	2.93057	1.55118	0.22384	1	exon (ENSRNOT00000001398, exon 2 of 5)	1368	ENSRNOT00000001398	Snapc2
Chr12_25450374	12	25450374	26.5581	103.923	3.91304	1.96829	0.200906	1	promoter-TSS (ENSRNOT00000092956)	87	ENSRNOT00000092956	Gtf2i
Chr12_2545867	12	2545867	11.9129	42.307	3.55136	1.82837	0.275386	1	promoter-TSS (ENSRNOT00000075527)	-126	ENSRNOT00000075527	Tgfbr3l
Chr12_25470207	12	25470207	10.3923	47.6314	4.58333	2.1964	0.260297	1	TTS (ENSRNOT00000092754)	661	ENSRNOT00000092754	NA
Chr12_25478060	12	25478060	95.3772	243.067	2.54848	1.34964	0.0587333	1	exon (ENSRNOT00000092995, exon 1 of 1)	443	ENSRNOT00000092995	NA
Chr12_25488355	12	25488355	10.9202	32.2339	2.95178	1.56158	0.400957	1	TTS (ENSRNOT00000040356)	3839	ENSRNOT00000092881	NA
Chr12_25528732	12	25528732	108.209	343.493	3.17435	1.66646	0.0152827	0.627709	intron (ENSRNOT00000002030, intron 7 of 15)	5112	ENSRNOT00000076298	NA
Chr12_2553678	12	2553678	47.6517	108.789	2.28302	1.19094	0.248043	1	intron (ENSRNOT00000084460, intron 1 of 11)	1487	ENSRNOT00000084460	Map2k7
Chr12_25551047	12	25551047	30.9839	93.9844	3.03333	1.6009	0.144023	1	Intergenic	-4846	ENSRNOT00000002030	NA
Chr12_25585229	12	25585229	2.3094	12.1244	5.25	2.39232	0.53982	1	intron (ENSRNOT00000002032, intron 10 of 10)	23451	ENSRNOT00000002032	Rcc1l
Chr12_2561344	12	2561344	58.0129	131.195	2.26148	1.17727	0.196828	1	intron (ENSRNOT00000035142, intron 2 of 2)	-6179	ENSRNOT00000061821	Map2k7
Chr12_2577884	12	2577884	33.8886	95.0172	2.80381	1.48739	0.167719	1	Intergenic	-2004	ENSRNOT00000043197	Prr36
Chr12_2605016	12	2605016	20.7846	42.4352	2.04167	1.02975	0.58116	1	TTS (ENSRNOT00000077396)	-1310	ENSRNOT00000001367	Evi5l
Chr12_2723149	12	2723149	18.4752	45.8993	2.48438	1.31288	0.478281	1	Intergenic	6772	ENSRNOT00000042857	LOC100363064
Chr12_2805777	12	2805777	6.9492	30.2193	4.3486	2.12055	0.295043	1	Intergenic	-19148	ENSRNOT00000001348	RGD1564571
Chr12_2921982	12	2921982	7.74597	49.5742	6.4	2.67807	0.101928	1	Intergenic	16885	ENSRNOT00000078671	LOC100911529
Chr12_29966677	12	29966677	28.0791	59.9021	2.13333	1.09311	0.389521	1	intron (ENSRNOT00000001196, intron 5 of 7)	-8626	ENSRNOT00000058725	Tmem248
Chr12_30006194	12	30006194	40.4145	114.315	2.82857	1.50007	0.30342	1	Intergenic	-17234	ENSRNOT00000001196	Rabgef1
Chr12_30125417	12	30125417	182.03	473.02	2.59858	1.37772	0.0176144	0.816845	TTS (ENSRNOT00000079176)	-18523	ENSRNOT00000001200	Tpst1
Chr12_30169490	12	30169490	23.094	51.9615	2.25	1.16993	0.507959	1	intron (ENSRNOT00000001211, intron 1 of 15)	3795	ENSRNOT00000001211	Asl
Chr12_30174440	12	30174440	1.1547	2.59808	2.25	1.16993	0.950548	1	intron (ENSRNOT00000001211, intron 7 of 15)	5676	ENSRNOT00000001202	Crcp
Chr12_30194677	12	30194677	13.7658	58.9869	4.28504	2.09931	0.149564	1	TTS (ENSRNOT00000082770)	598	ENSRNOT00000082770	NA
Chr12_30500000	12	30500000	35.3977	107.804	3.0455	1.60668	0.123734	1	promoter-TSS (ENSRNOT00000083071)	-231	ENSRNOT00000083071	NA
Chr12_30505971	12	30505971	2.3094	7.79423	3.375	1.75489	0.727219	1	intron (ENSRNOT00000090466, intron 1 of 1)	3964	ENSRNOT00000090466	NA
[truncated: 7,500 more rows]

## Sheet: Table S4.3
Table S4.3: Hypomethylated CpG sites in the spermatozoa of the CROb group compared to the LEAN group.
[truncated: 7,872 more rows]

[truncated: 2 more sheets: Table S4.4, Table S4.5]
